# Supplementary material for: Genome-wide identification and differentially expression analysis of lncRNAs in tilapia
Source: BMC Genomics. 2018 Oct 4;19:729. doi: 10.1186/s12864-018-5115-x (PMC6172845; doi:10.1186/s12864-018-5115-x)
Supplement: Supplementary file 1 — Table S1. Summary information for RNAseq data and Transcriptome Shotgun Assembly (TSA) databases used in this study. (XLSX 18 kb) [file 12864_2018_5115_MOESM1_ESM.xlsx]

## Sheet: Sheet1
	Supplementary Table 1 Summary information for RNAseq data and Transcriptome Shotgun Assembly (TSA) databases used in this study
Data_id	Tissue	Organism	Treatment	# of Spots	# of Bases	Overall read alignment rate (%)	NCBI SRA Submitter	Description
control_gill-2	gill	Oreochromis niloticus	Normal	26073258 *150		69.7	This study
control_gill-3	gill	Oreochromis niloticus	Normal	25728170		70.4	This study
control_gill-4	gill	Oreochromis niloticus	Normal	24406304		70	This study
hypoxia_gill-1	gill	Oreochromis niloticus	hypoxia	27730498		69.1	This study
hypoxia_gill-3	gill	Oreochromis niloticus	hypoxia	28137154		68.9	This study
hypoxia_gill-5	gill	Oreochromis niloticus	hypoxia	29206722		71.2	This study
control_heart-3	heart	Oreochromis niloticus	Normal	27147872		75.5	This study
control_heart-4	heart	Oreochromis niloticus	Normal	28340300		72.1	This study
control_heart-5	heart	Oreochromis niloticus	Normal	23005958		72.2	This study
hypoxia_heart-2	heart	Oreochromis niloticus	hypoxia	25847664		71.9	This study
hypoxia_heart-3	heart	Oreochromis niloticus	hypoxia	28331336		71.2	This study
hypoxia_heart-5	heart	Oreochromis niloticus	hypoxia	27254158		74.2	This study
ERR490212	anterior intestine	Oreochromis niloticus	freshwater	21114889	2.1G	84.5	ARO-VOLCANI	Intestinal transcriptome analysis revealed differential salinity adaptation between two tilapiine species
ERR490213	anterior intestine	Oreochromis niloticus	seawater	17443589	1.7G	84.2	ARO-VOLCANI	Intestinal transcriptome analysis revealed differential salinity adaptation between two tilapiine species
ERR490214	posterior intestine	Oreochromis niloticus	freshwater	19575859	2G	83.2	ARO-VOLCANI	Intestinal transcriptome analysis revealed differential salinity adaptation between two tilapiine species
ERR490215	posterior intestine	Oreochromis niloticus	seawater	18583158	1.9G	80.3	ARO-VOLCANI	Intestinal transcriptome analysis revealed differential salinity adaptation between two tilapiine species
SRR1011283	Total RNA of 45 dat Fadrozole treated 3-month old female tilapia	Oreochromis niloticus	45 dat Fadrozole treated	26086432	4.7G	84.9	SCHOOL OF LIFE SCIENCE, SOUTHWEST UNIVERSITY	Characterization of transcriptome dynamics during tilapia ovary and testis development: sequencing, assembly, annotation and gene expression profiles.
SRR1011284	Total RNA of 45 dat Fadrozole treated 4-month old female tilapia	Oreochromis niloticus	45 dat Fadrozole treated	24285861	4.4G	86.3	SCHOOL OF LIFE SCIENCE, SOUTHWEST UNIVERSITY	Characterization of transcriptome dynamics during tilapia ovary and testis development: sequencing, assembly, annotation and gene expression profiles.
SRR1251993	/	Tilapia	experiment 2	19053145	3.8G	81.4	Guangzhou Ocean University
SRR1251994	/	Tilapia	experiment1	19692970	3.9G	83.7	Guangzhou Ocean University
SRR1598978	/	Oreochromis niloticus	/	5620463	1.6G	63.8	CNRS	Oreochromis niloticus strain:nd Transcriptome or Gene expression
SRR1598979	/	Oreochromis niloticus	/	6189986	1.8G	61.5	CNRS	Oreochromis niloticus strain:nd Transcriptome or Gene expression
SRR1598980	/	Oreochromis niloticus	/	7794982	2.2G	67.3	CNRS	Oreochromis niloticus strain:nd Transcriptome or Gene expression
SRR1598982	/	Oreochromis niloticus	/	10272539	2.9G	52.4	CNRS	Oreochromis niloticus strain:nd Transcriptome or Gene expression
SRR1752053	liver / hepatic tissues	Oreochromis niloticus	fed on the diet of 1% lipid content	24545984	5G	79.9	East China Normal University	to investigate the effect of different dietary lipid level in liver
SRR1752057	liver / hepatic tissues	Oreochromis niloticus	fed on the diet of 7% lipid content	33095373	6.7G	77.9	East China Normal University	to investigate the effect of different dietary lipid level in liver
SRR1752058	liver / hepatic tissues	Oreochromis niloticus	fed on the diet of 13% lipid content	28422365	5.7G	80.2	East China Normal University	to investigate the effect of different dietary lipid level in liver
SRR1960106	hepatopancreas	Oreochromis niloticus	0 psu treated	25300021	3.4G	45.6	Gene Expression Omnibus (GEO)	RNA-Seq was used to reveal the differences of molecular pathways in hepatopancreas of O. niloticus adapated to water with salinity of 8 or 16 practical salinity (psu), respectively, with fish at freshwater as the contro
SRR1960108	hepatopancreas	Oreochromis niloticus	8 psu treated	27697981	3.4G	41.3	Gene Expression Omnibus (GEO)	RNA-Seq was used to reveal the differences of molecular pathways in hepatopancreas of O. niloticus adapated to water with salinity of 8 or 17 practical salinity (psu), respectively, with fish at freshwater as the contro
SRR1960110	hepatopancreas	Oreochromis niloticus	16psu treated	30672705	3.8G	41.6	Gene Expression Omnibus (GEO)	RNA-Seq was used to reveal the differences of molecular pathways in hepatopancreas of O. niloticus adapated to water with salinity of 8 or 18 practical salinity (psu), respectively, with fish at freshwater as the contro
SRR2074560	/	Oreochromis niloticus	Normal	16461040	839.5M	84.7	Shanghai Ocean University	Comparative transcriptome analysis of Nile tilapia (Oreochromis niloticus) in response to alkalinity stress
SRR2074567	/	Oreochromis niloticus	response to alkalinity	22724036	1.2G	85.3	Shanghai Ocean University	Comparative transcriptome analysis of Nile tilapia (Oreochromis niloticus) in response to alkalinity stress
SRR341464	adult testis	Oreochromis niloticus	/	52680627	6.3G	55.9	University of Maryland	Deep sequencing and assembly of the tilapia (Oreochromis niloticus) transcriptome.
SRR341514	adult retina	Oreochromis niloticus	/	22370631	2.7G	76.2	University of Maryland	Deep sequencing and assembly of the tilapia (Oreochromis niloticus) transcriptome.
SRR3579892	gill	Oreochromis niloticus	(0 hour) of 8°C exposure	9028886	2G	73.2	NCBI (GEO)	Transcriptome comparison reveals a genetic network regulating the lower temperature limit in fish
SRR3579893	gill	Oreochromis niloticus	(6hour) of 8°C exposure	11062991	2.4G	74.3	NCBI (GEO)	Transcriptome comparison reveals a genetic network regulating the lower temperature limit in fish
SRR3579894	gill	Oreochromis niloticus	(12hour) of 8°C exposure	13247555	2.9G	74.3	NCBI (GEO)	Transcriptome comparison reveals a genetic network regulating the lower temperature limit in fish
SRR3623185	skin(pink with scattered red spots skin)	Oreochromis niloticus	six pink with scattered (PR) red spots Malaysia red tilapia individuals	22424385	5.6G	71.7	Jiangsu Province Hospital	comparative transcriptome analysis reveals the genetics of skin color differentiation in red tilapia
SRR3623211	skin(pink with scattered black spots skin)	Oreochromis niloticus	six pink with black scattered (PB) red spots Malaysia red tilapia individuals	21604880	5.4G	72.9	Jiangsu Province Hospital	comparative transcriptome analysis reveals the genetics of skin color differentiation in red tilapia
SRR3623212	skin(whole pink skin)	Oreochromis niloticus	six whole pink (WR) red spots Malaysia red tilapia individuals	20826635	5.2G	73.1	Jiangsu Province Hospital	comparative transcriptome analysis reveals the genetics of skin color differentiation in red tilapia
SRR391680	kidney	Oreochromis niloticus	generic	14217613	3G	70.9	Broad Institute (BI)	Oreochromis niloticus (Nile Tilapia) RNA sequencing from multiple tissues.
SRR391681	heart	Oreochromis niloticus	generic	10249601	2.2G	79.8	Broad Institute (BI)	Oreochromis niloticus (Nile Tilapia) RNA sequencing from multiple tissues.
SRR391682	skin	Oreochromis niloticus	generic	7381889	1.7G	71.1	Broad Institute (BI)	Oreochromis niloticus (Nile Tilapia) RNA sequencing from multiple tissues.
SRR391683	eye	Oreochromis niloticus	generic	9545287	2G	78	Broad Institute (BI)	Oreochromis niloticus (Nile Tilapia) RNA sequencing from multiple tissues.
SRR391684	kidney	Oreochromis niloticus	generic	14882661	3.1G	78.6	Broad Institute (BI)	Oreochromis niloticus (Nile Tilapia) RNA sequencing from multiple tissues.
SRR391685	blood	Oreochromis niloticus	generic	13051045	2.7G	84.6	Broad Institute (BI)	Oreochromis niloticus (Nile Tilapia) RNA sequencing from multiple tissues.
SRR391686	heart	Oreochromis niloticus	generic	10083954	2.1G	78.6	Broad Institute (BI)	Oreochromis niloticus (Nile Tilapia) RNA sequencing from multiple tissues.
SRR391687	ovary	Oreochromis niloticus	generic	11694652	2.5G	79.4	Broad Institute (BI)	Oreochromis niloticus (Nile Tilapia) RNA sequencing from multiple tissues.
SRR391688	liver	Oreochromis niloticus	generic	11029593	2.3G	81.9	Broad Institute (BI)	Oreochromis niloticus (Nile Tilapia) RNA sequencing from multiple tissues.
SRR391689	kidney	Oreochromis niloticus	generic	14678011	3.1G	77.3	Broad Institute (BI)	Oreochromis niloticus (Nile Tilapia) RNA sequencing from multiple tissues.
SRR391690	testis	Oreochromis niloticus	generic	10512573	2.2G	81.4	Broad Institute (BI)	Oreochromis niloticus (Nile Tilapia) RNA sequencing from multiple tissues.
SRR391691	ovary	Oreochromis niloticus	generic	12272353	2.6G	88	Broad Institute (BI)	Oreochromis niloticus (Nile Tilapia) RNA sequencing from multiple tissues.
SRR391692	blood	Oreochromis niloticus	generic	12657510	2.7G	77.7	Broad Institute (BI)	Oreochromis niloticus (Nile Tilapia) RNA sequencing from multiple tissues.
SRR391693	ovary	Oreochromis niloticus	generic	12085762	2.5G	86.6	Broad Institute (BI)	Oreochromis niloticus (Nile Tilapia) RNA sequencing from multiple tissues.
SRR391694	skin	Oreochromis niloticus	generic	7693490	1.7G	79.3	Broad Institute (BI)	Oreochromis niloticus (Nile Tilapia) RNA sequencing from multiple tissues.
SRR391695	testis	Oreochromis niloticus	generic	10347708	2.2G	80.1	Broad Institute (BI)	Oreochromis niloticus (Nile Tilapia) RNA sequencing from multiple tissues.
SRR391696	heart	Oreochromis niloticus	generic	9798111	2.1G	72	Broad Institute (BI)	Oreochromis niloticus (Nile Tilapia) RNA sequencing from multiple tissues.
SRR391697	brain	Oreochromis niloticus	generic	10381795	2.2G	79.4	Broad Institute (BI)	Oreochromis niloticus (Nile Tilapia) RNA sequencing from multiple tissues.
SRR391699	brain	Oreochromis niloticus	generic	10043950	2.1G	72.9	Broad Institute (BI)	Oreochromis niloticus (Nile Tilapia) RNA sequencing from multiple tissues.
SRR391700	eye	Oreochromis niloticus	generic	9700733	2G	79.3	Broad Institute (BI)	Oreochromis niloticus (Nile Tilapia) RNA sequencing from multiple tissues.
SRR391701	testis	Oreochromis niloticus	generic	10053306	2.1G	73.4	Broad Institute (BI)	Oreochromis niloticus (Nile Tilapia) RNA sequencing from multiple tissues.
SRR391702	/	Oreochromis niloticus	generic	9563427	2G	85.2	Broad Institute (BI)	Oreochromis niloticus (Nile Tilapia) RNA sequencing from multiple tissues.
SRR391703	blood	Oreochromis niloticus	generic	13257797	2.8G	86.2	Broad Institute (BI)	Oreochromis niloticus (Nile Tilapia) RNA sequencing from multiple tissues.
SRR391704	/	Oreochromis niloticus	generic	9117724	1.9G	76.8	Broad Institute (BI)	Oreochromis niloticus (Nile Tilapia) RNA sequencing from multiple tissues.
SRR391706	/	Oreochromis niloticus	generic	9422533	2G	83.7	Broad Institute (BI)	Oreochromis niloticus (Nile Tilapia) RNA sequencing from multiple tissues.
SRR391707	/	Oreochromis niloticus	generic	9188103	1.9G	83.3	Broad Institute (BI)	Oreochromis niloticus (Nile Tilapia) RNA sequencing from multiple tissues.
SRR391709	brain	Oreochromis niloticus	generic	10543538	2.2G	80.6	Broad Institute (BI)	Oreochromis niloticus (Nile Tilapia) RNA sequencing from multiple tissues.
SRR391710	skin	Oreochromis niloticus	generic	7578166	1.7G	77.9	Broad Institute (BI)	Oreochromis niloticus (Nile Tilapia) RNA sequencing from multiple tissues.
SRR391711	/	Oreochromis niloticus	generic	9038838	1.9G	81.9	Broad Institute (BI)	Oreochromis niloticus (Nile Tilapia) RNA sequencing from multiple tissues.
SRR391712	eye	Oreochromis niloticus	generic	9252694	1.9G	71.6	Broad Institute (BI)	Oreochromis niloticus (Nile Tilapia) RNA sequencing from multiple tissues.
SRR392003	/	Oreochromis niloticus	generic	11575626	2.4G	25.6	Broad Institute (BI)	Oreochromis niloticus (Nile Tilapia) RNA sequencing from multiple tissues.
SRR392004	/	Oreochromis niloticus	generic	10406940	2.2G	32.3	Broad Institute (BI)	Oreochromis niloticus (Nile Tilapia) RNA sequencing from multiple tissues.
SRR519096	gonad	Oreochromis niloticus	90 dah XX	13233333	2.4G	80.4	SCHOOL OF LIFE SCIENCE, SOUTHWEST UNIVERSITY	Characterization of transcriptome dynamics during tilapia ovary and testis development: sequencing, assembly, annotation and gene expression profiles.
SRR521273	gonad	Oreochromis niloticus	180 dah XY	25129239	4.5G	80.8	SCHOOL OF LIFE SCIENCE, SOUTHWEST UNIVERSITY	Characterization of transcriptome dynamics during tilapia ovary and testis development: sequencing, assembly, annotation and gene expression profiles.
SRR521274	gonad	Oreochromis niloticus	90 dah XY	13146026	2.4G	75.3	SCHOOL OF LIFE SCIENCE, SOUTHWEST UNIVERSITY	Characterization of transcriptome dynamics during tilapia ovary and testis development: sequencing, assembly, annotation and gene expression profiles.
SRR524807	gonad	Oreochromis niloticus	180dah XX	25742867	4.6G	89.6	SCHOOL OF LIFE SCIENCE, SOUTHWEST UNIVERSITY	Characterization of transcriptome dynamics during tilapia ovary and testis development: sequencing, assembly, annotation and gene expression profiles.
SRR525179	gonad	Oreochromis niloticus	5 dah XX	26666667	4.8G	45	SCHOOL OF LIFE SCIENCE, SOUTHWEST UNIVERSITY	Characterization of transcriptome dynamics during tilapia ovary and testis development: sequencing, assembly, annotation and gene expression profiles.
SRR525236	gonad	Oreochromis niloticus	5 dah XY	25555556	4.6G	29.7	SCHOOL OF LIFE SCIENCE, SOUTHWEST UNIVERSITY	Characterization of transcriptome dynamics during tilapia ovary and testis development: sequencing, assembly, annotation and gene expression profiles.
SRR526901	gonad	Oreochromis niloticus	30 dah XX	26570168	4.8G	87.9	SCHOOL OF LIFE SCIENCE, SOUTHWEST UNIVERSITY	Characterization of transcriptome dynamics during tilapia ovary and testis development: sequencing, assembly, annotation and gene expression profiles.
SRR526903	gonad	Oreochromis niloticus	30 dah XY	26289733	4.7G	84.2	SCHOOL OF LIFE SCIENCE, SOUTHWEST UNIVERSITY	Characterization of transcriptome dynamics during tilapia ovary and testis development: sequencing, assembly, annotation and gene expression profiles.
SRR797490	/	Oreochromis niloticus	General before and after Streptococcus agalactiae infection	25204773	4.5G	77.1	PEARL RIVER FISHERIES INSTITUTE, CHINESE ACADEMY OF FISHERY SCIENCES (PEARL RIVER FISHERIES INSTITUTE, CHINESE ACADEMY O)	Oreochromis niloticus Transcriptome before and after Streptococcus agalactiae infection.
SRR1291031	spleen	GIFT Strain of Nile Tilapia (Oreochromis niloticus)	after S. agalactiae infection	14906610	3G	82.4	GUANGDONG OCEAN UNIVERSITY	Transcriptome analysis of the GIFT Strain of Nile Tilapia (Oreochromis niloticus) spleen in response to Streptococcus agalactiae.
SRR1291960	spleen	GIFT Strain of Nile Tilapia (Oreochromis niloticus)	General Sample	13311119	3.7G	80	GUANGDONG OCEAN UNIVERSITY	Transcriptome analysis of the GIFT Strain of Nile Tilapia (Oreochromis niloticus) spleen in response to Streptococcus agalactiae.
lbjT1	brain	Oreochromis niloticus	15℃ 24h	43931272		78	This study
lbjT2	brain	Oreochromis niloticus	15℃ 24h	56171496		78.3	This study
lbjT3	brain	Oreochromis niloticus	15℃ 24h	46609330		78.3	This study
lbjT4	brain	Oreochromis niloticus	26℃	63379418		76.1	This study
lbjT5	brain	Oreochromis niloticus	26℃	48273688		79	This study
lbjT6	brain	Oreochromis niloticus	26℃	43431202		77	This study
lbjT7	heart	Oreochromis niloticus	15℃ 24h	58102460		83.4	This study
lbjT8	heart	Oreochromis niloticus	15℃ 24h	59260854		81	This study
lbjT9	heart	Oreochromis niloticus	15℃ 24h	48819440		80.3	This study
lbjT10	heart	Oreochromis niloticus	26℃	42629764		76.4	This study
lbjT11	heart	Oreochromis niloticus	26℃	43767034		80	This study
lbjT12	heart	Oreochromis niloticus	26℃	48923180		82	This study
diBr1	brain	Oreochromis niloticus	General Sample	36150284		70.7
diSp1	spleen	Oreochromis niloticus	General Sample	38596318		80.1
gaoBr1	brain	Oreochromis niloticus	General Sample	31387264		72.1
gaoSp1	spleen	Oreochromis niloticus	General Sample	51736692		80.5
HBr	brain	Oreochromis niloticus	General Sample	40310480		73.7
HSPl	spleen	Oreochromis niloticus	General Sample	40139696		77.7
LBr	brain	Oreochromis niloticus	General Sample	41079014		76.9
LSPl	spleen	Oreochromis niloticus	General Sample	40193712		80.3
Tilapia Transcriptome Shotgun Assembly (TSA) databases used in this study
ftp://ftp.ncbi.nlm.nih.gov/sra/wgs_aux/GA/ID/GAID01/GAID01.1.fsa_nt.gz
ftp://ftp.ncbi.nlm.nih.gov/sra/wgs_aux/GB/AO/GBAO01/GBAO01.1.fsa_nt.gz
ftp://ftp.ncbi.nlm.nih.gov/sra/wgs_aux/GB/AR/GBAR01/GBAR01.1.fsa_nt.gz
ftp://ftp.ncbi.nlm.nih.gov/sra/wgs_aux/GB/AY/GBAY01/GBAY01.1.fsa_nt.gz
ftp://ftp.ncbi.nlm.nih.gov/sra/wgs_aux/GB/AZ/GBAZ01/GBAZ01.1.fsa_nt.gz
ftp://ftp.ncbi.nlm.nih.gov/sra/wgs_aux/GB/BU/GBBU01/GBBU01.1.fsa_nt.gz
ftp://ftp.ncbi.nlm.nih.gov/sra/wgs_aux/GB/BX/GBBX01/GBBX01.1.fsa_nt.gz
ftp://ftp.ncbi.nlm.nih.gov/sra/wgs_aux/GB/CP/GBCP01/GBCP01.1.fsa_nt.gz
ftp://ftp.ncbi.nlm.nih.gov/sra/wgs_aux/GB/DB/GBDB01/GBDB01.1.fsa_nt.gz
ftp://ftp.ncbi.nlm.nih.gov/sra/wgs_aux/GB/DC/GBDC01/GBDC01.1.fsa_nt.gz
