# Supplementary material for: Genome-wide identification and differentially expression analysis of lncRNAs in tilapia
Source: BMC Genomics. 2018 Oct 4;19:729. doi: 10.1186/s12864-018-5115-x (PMC6172845; doi:10.1186/s12864-018-5115-x)
Supplement: Supplementary file 4 — Table S2. Summary for the top hub genes with TOM values more than 0.5 in modules from 12 tissue RNAseq dataset. (XLSX 2060 kb) [file 12864_2018_5115_MOESM4_ESM.xlsx]

## Sheet: 12-tissues-VisANT_lnc_mrna_pair
Supplementary Table 2 Summary for the top hub genes with TOM values more than 0.5 in the modules from 12 tissue RNAseq dataset
LncRNA	mRNA	TOM value	Gene
lnc_TCONS_00018234	mrna_TCONS_00107781	0.512472	fn1b
lnc_TCONS_00052805	mrna_TCONS_00107781	0.518056	fn1b
lnc_TCONS_00101707	mrna_TCONS_00194140	0.523854	mc2r
lnc_TCONS_00130001	mrna_TCONS_00194140	0.529966	mc2r
lnc_TCONS_00139087	mrna_TCONS_00063628	0.503537	ENSONIG00000005911
lnc_TCONS_00139087	mrna_TCONS_00100848	0.511037	ENSONIG00000002383
lnc_TCONS_00139087	mrna_TCONS_00100849	0.506313	ENSONIG00000002383
lnc_TCONS_00139087	mrna_TCONS_00154261	0.530841	ralgapb
lnc_TCONS_00159063	mrna_TCONS_00016830	0.678725	pkd1b
lnc_TCONS_00312750	mrna_TCONS_00063628	0.504654	ENSONIG00000005911
lnc_TCONS_00312750	mrna_TCONS_00100849	0.507225	ENSONIG00000002383
lnc_TCONS_00312750	mrna_TCONS_00143291	0.510426	mst1
lnc_TCONS_00018234	mrna_TCONS_00107781	0.512472	fn1b
lnc_TCONS_00052805	mrna_TCONS_00107781	0.518056	fn1b
lnc_TCONS_00101707	mrna_TCONS_00194140	0.523854	mc2r
lnc_TCONS_00130001	mrna_TCONS_00194140	0.529966	mc2r
lnc_TCONS_00139087	mrna_TCONS_00063628	0.503537	ENSONIG00000005911
lnc_TCONS_00139087	mrna_TCONS_00100848	0.511037	ENSONIG00000002383
lnc_TCONS_00139087	mrna_TCONS_00100849	0.506313	ENSONIG00000002383
lnc_TCONS_00139087	mrna_TCONS_00154261	0.530841	ralgapb
lnc_TCONS_00159063	mrna_TCONS_00016830	0.678725	pkd1b
lnc_TCONS_00312750	mrna_TCONS_00063628	0.504654	ENSONIG00000005911
lnc_TCONS_00312750	mrna_TCONS_00100849	0.507225	ENSONIG00000002383
lnc_TCONS_00312750	mrna_TCONS_00143291	0.510426	mst1
lnc_TCONS_00014889	mrna_TCONS_00030197	0.521404	necab2
lnc_TCONS_00014889	mrna_TCONS_00059893	0.515271	ADAM11
lnc_TCONS_00014889	mrna_TCONS_00061305	0.538554	pde4a
lnc_TCONS_00014889	mrna_TCONS_00064940	0.534652	stx1b
lnc_TCONS_00014889	mrna_TCONS_00080623	0.516167	soga3a
lnc_TCONS_00014889	mrna_TCONS_00084971	0.505944	kcnc1b
lnc_TCONS_00014889	mrna_TCONS_00085496	0.510511	nell2a
lnc_TCONS_00014889	mrna_TCONS_00101450	0.527666	gpc2
lnc_TCONS_00014889	mrna_TCONS_00105741	0.536112	C9orf172
lnc_TCONS_00014889	mrna_TCONS_00107844	0.513644	cdkl5
lnc_TCONS_00014889	mrna_TCONS_00137394	0.536294	SMARCA4
lnc_TCONS_00014889	mrna_TCONS_00185612	0.524458	kcnt1
lnc_TCONS_00014889	mrna_TCONS_00202992	0.509169	ttbk1a
lnc_TCONS_00014889	mrna_TCONS_00285493	0.532376	clvs2
lnc_TCONS_00030231	mrna_TCONS_00011384	0.50751	atp1b3a
lnc_TCONS_00030231	mrna_TCONS_00018193	0.539109	CDR2L
lnc_TCONS_00030231	mrna_TCONS_00021623	0.55802	syn2a
lnc_TCONS_00030231	mrna_TCONS_00030197	0.549214	necab2
lnc_TCONS_00030231	mrna_TCONS_00030226	0.52772	st3gal2
lnc_TCONS_00030231	mrna_TCONS_00061305	0.563236	pde4a
lnc_TCONS_00030231	mrna_TCONS_00064940	0.564343	stx1b
lnc_TCONS_00030231	mrna_TCONS_00070005	0.541472	foxo3a
lnc_TCONS_00030231	mrna_TCONS_00080623	0.531946	soga3a
lnc_TCONS_00030231	mrna_TCONS_00084971	0.574487	kcnc1b
lnc_TCONS_00030231	mrna_TCONS_00094350	0.559251	npas4a
lnc_TCONS_00030231	mrna_TCONS_00101450	0.565654	gpc2
lnc_TCONS_00030231	mrna_TCONS_00102575	0.511575	ENSONIG00000004286
lnc_TCONS_00030231	mrna_TCONS_00105741	0.557014	C9orf172
lnc_TCONS_00030231	mrna_TCONS_00107429	0.506797	slc17a6b
lnc_TCONS_00030231	mrna_TCONS_00107626	0.518714	GPC6
lnc_TCONS_00030231	mrna_TCONS_00107844	0.56777	cdkl5
lnc_TCONS_00030231	mrna_TCONS_00137394	0.548438	SMARCA4
lnc_TCONS_00030231	mrna_TCONS_00154281	0.52682	kcnq2a
lnc_TCONS_00030231	mrna_TCONS_00202992	0.523824	ttbk1a
lnc_TCONS_00030231	mrna_TCONS_00203012	0.537513	ttbk1a
lnc_TCONS_00030231	mrna_TCONS_00207016	0.570987	tmem63c
lnc_TCONS_00030231	mrna_TCONS_00285493	0.52456	clvs2
lnc_TCONS_00051854	mrna_TCONS_00021623	0.51075	syn2a
lnc_TCONS_00051854	mrna_TCONS_00030197	0.542271	necab2
lnc_TCONS_00051854	mrna_TCONS_00059893	0.516031	ADAM11
lnc_TCONS_00051854	mrna_TCONS_00061305	0.539177	pde4a
lnc_TCONS_00051854	mrna_TCONS_00064940	0.544499	stx1b
lnc_TCONS_00051854	mrna_TCONS_00080623	0.540224	soga3a
lnc_TCONS_00051854	mrna_TCONS_00082748	0.502669	trioa
lnc_TCONS_00051854	mrna_TCONS_00084971	0.518227	kcnc1b
lnc_TCONS_00051854	mrna_TCONS_00085496	0.508653	nell2a
lnc_TCONS_00051854	mrna_TCONS_00101450	0.539835	gpc2
lnc_TCONS_00051854	mrna_TCONS_00105741	0.541636	C9orf172
lnc_TCONS_00051854	mrna_TCONS_00107429	0.519551	slc17a6b
lnc_TCONS_00051854	mrna_TCONS_00107626	0.504903	GPC6
lnc_TCONS_00051854	mrna_TCONS_00107844	0.530944	cdkl5
lnc_TCONS_00051854	mrna_TCONS_00137394	0.549282	SMARCA4
lnc_TCONS_00051854	mrna_TCONS_00185612	0.522018	kcnt1
lnc_TCONS_00051854	mrna_TCONS_00202992	0.515531	ttbk1a
lnc_TCONS_00051854	mrna_TCONS_00202999	0.504424	ttbk1a
lnc_TCONS_00051854	mrna_TCONS_00285493	0.548597	clvs2
lnc_TCONS_00060109	mrna_TCONS_00021623	0.534835	syn2a
lnc_TCONS_00060109	mrna_TCONS_00030197	0.500116	necab2
lnc_TCONS_00060109	mrna_TCONS_00084971	0.516458	kcnc1b
lnc_TCONS_00060109	mrna_TCONS_00101542	0.518403	nkrf
lnc_TCONS_00060109	mrna_TCONS_00107429	0.507629	slc17a6b
lnc_TCONS_00060109	mrna_TCONS_00107626	0.515297	GPC6
lnc_TCONS_00060109	mrna_TCONS_00107844	0.511642	cdkl5
lnc_TCONS_00060109	mrna_TCONS_00202999	0.509398	ttbk1a
lnc_TCONS_00060109	mrna_TCONS_00207016	0.514448	tmem63c
lnc_TCONS_00078752	mrna_TCONS_00021623	0.536676	syn2a
lnc_TCONS_00078752	mrna_TCONS_00030226	0.506164	st3gal2
lnc_TCONS_00078752	mrna_TCONS_00061119	0.50411	uncx
lnc_TCONS_00078752	mrna_TCONS_00078488	0.51396	gdap1
lnc_TCONS_00078752	mrna_TCONS_00084971	0.533566	kcnc1b
lnc_TCONS_00078752	mrna_TCONS_00094350	0.507106	npas4a
lnc_TCONS_00078752	mrna_TCONS_00101081	0.503745	atp1b4
lnc_TCONS_00078752	mrna_TCONS_00107844	0.51747	cdkl5
lnc_TCONS_00078752	mrna_TCONS_00185860	0.509927	znf532
lnc_TCONS_00078752	mrna_TCONS_00203012	0.532163	ttbk1a
lnc_TCONS_00078752	mrna_TCONS_00207016	0.541348	tmem63c
lnc_TCONS_00082453	mrna_TCONS_00018193	0.54342	CDR2L
lnc_TCONS_00082453	mrna_TCONS_00021623	0.574748	syn2a
lnc_TCONS_00082453	mrna_TCONS_00022795	0.501168	camta1a
lnc_TCONS_00082453	mrna_TCONS_00030197	0.577806	necab2
lnc_TCONS_00082453	mrna_TCONS_00030226	0.522135	st3gal2
lnc_TCONS_00082453	mrna_TCONS_00059893	0.500831	ADAM11
lnc_TCONS_00082453	mrna_TCONS_00061305	0.583194	pde4a
lnc_TCONS_00082453	mrna_TCONS_00064940	0.587995	stx1b
lnc_TCONS_00082453	mrna_TCONS_00070005	0.538852	foxo3a
lnc_TCONS_00082453	mrna_TCONS_00080623	0.564539	soga3a
lnc_TCONS_00082453	mrna_TCONS_00084968	0.50655	kcnc1b
lnc_TCONS_00082453	mrna_TCONS_00084971	0.587245	kcnc1b
lnc_TCONS_00082453	mrna_TCONS_00094350	0.562528	npas4a
lnc_TCONS_00082453	mrna_TCONS_00101450	0.585694	gpc2
lnc_TCONS_00082453	mrna_TCONS_00102550	0.500207	htr1fb
lnc_TCONS_00082453	mrna_TCONS_00102575	0.514968	ENSONIG00000004286
lnc_TCONS_00082453	mrna_TCONS_00102582	0.502669	EPHA6
lnc_TCONS_00082453	mrna_TCONS_00105741	0.579506	C9orf172
lnc_TCONS_00082453	mrna_TCONS_00105867	0.505349	ep400
lnc_TCONS_00082453	mrna_TCONS_00107429	0.541799	slc17a6b
lnc_TCONS_00082453	mrna_TCONS_00107626	0.544949	GPC6
lnc_TCONS_00082453	mrna_TCONS_00107844	0.58703	cdkl5
lnc_TCONS_00082453	mrna_TCONS_00137394	0.577212	SMARCA4
lnc_TCONS_00082453	mrna_TCONS_00154281	0.529721	kcnq2a
lnc_TCONS_00082453	mrna_TCONS_00185612	0.517494	kcnt1
lnc_TCONS_00082453	mrna_TCONS_00202992	0.547616	ttbk1a
lnc_TCONS_00082453	mrna_TCONS_00202999	0.525224	ttbk1a
lnc_TCONS_00082453	mrna_TCONS_00203012	0.534227	ttbk1a
lnc_TCONS_00082453	mrna_TCONS_00207016	0.57759	tmem63c
lnc_TCONS_00082453	mrna_TCONS_00285493	0.559524	clvs2
lnc_TCONS_00082453	mrna_TCONS_00286971	0.505762	PTPRR
lnc_TCONS_00089239	mrna_TCONS_00003397	0.54363	hcn4
lnc_TCONS_00089239	mrna_TCONS_00009043	0.524842	HCN2
lnc_TCONS_00089239	mrna_TCONS_00040673	0.504697	sema4ba
lnc_TCONS_00089239	mrna_TCONS_00061119	0.542953	uncx
lnc_TCONS_00089239	mrna_TCONS_00080580	0.529601	ankib1b
lnc_TCONS_00089239	mrna_TCONS_00101081	0.501508	atp1b4
lnc_TCONS_00089239	mrna_TCONS_00107835	0.521767	cdkl5
lnc_TCONS_00089239	mrna_TCONS_00123532	0.506155	atf5a
lnc_TCONS_00089239	mrna_TCONS_00154096	0.509635	CPNE9
lnc_TCONS_00089239	mrna_TCONS_00290929	0.544762	sqstm1
lnc_TCONS_00094544	mrna_TCONS_00003397	0.507056	hcn4
lnc_TCONS_00094544	mrna_TCONS_00011384	0.517788	atp1b3a
lnc_TCONS_00094544	mrna_TCONS_00018193	0.514048	CDR2L
lnc_TCONS_00094544	mrna_TCONS_00021623	0.534144	syn2a
lnc_TCONS_00094544	mrna_TCONS_00030197	0.502171	necab2
lnc_TCONS_00094544	mrna_TCONS_00030226	0.53523	st3gal2
lnc_TCONS_00094544	mrna_TCONS_00061119	0.535868	uncx
lnc_TCONS_00094544	mrna_TCONS_00061305	0.516253	pde4a
lnc_TCONS_00094544	mrna_TCONS_00064940	0.519061	stx1b
lnc_TCONS_00094544	mrna_TCONS_00070005	0.521855	foxo3a
lnc_TCONS_00094544	mrna_TCONS_00080580	0.50923	ankib1b
lnc_TCONS_00094544	mrna_TCONS_00084971	0.5507	kcnc1b
lnc_TCONS_00094544	mrna_TCONS_00094350	0.543225	npas4a
lnc_TCONS_00094544	mrna_TCONS_00101450	0.521961	gpc2
lnc_TCONS_00094544	mrna_TCONS_00105741	0.507292	C9orf172
lnc_TCONS_00094544	mrna_TCONS_00107844	0.534232	cdkl5
lnc_TCONS_00094544	mrna_TCONS_00203012	0.540089	ttbk1a
lnc_TCONS_00094544	mrna_TCONS_00207016	0.558864	tmem63c
lnc_TCONS_00105572	mrna_TCONS_00008183	0.514857	adgrl2b.1
lnc_TCONS_00105572	mrna_TCONS_00020902	0.526713	ankrd52a
lnc_TCONS_00105572	mrna_TCONS_00023532	0.520711	zbtb46
lnc_TCONS_00105572	mrna_TCONS_00030197	0.500324	necab2
lnc_TCONS_00105572	mrna_TCONS_00082748	0.50048	trioa
lnc_TCONS_00105572	mrna_TCONS_00101542	0.509377	nkrf
lnc_TCONS_00105572	mrna_TCONS_00107429	0.534052	slc17a6b
lnc_TCONS_00105572	mrna_TCONS_00107626	0.507844	GPC6
lnc_TCONS_00105572	mrna_TCONS_00202999	0.539236	ttbk1a
lnc_TCONS_00105572	mrna_TCONS_00206870	0.512955	UNC79
lnc_TCONS_00105572	mrna_TCONS_00207014	0.540073	tmem63c
lnc_TCONS_00120069	mrna_TCONS_00003397	0.507231	hcn4
lnc_TCONS_00120069	mrna_TCONS_00011384	0.521033	atp1b3a
lnc_TCONS_00120069	mrna_TCONS_00018193	0.510792	CDR2L
lnc_TCONS_00120069	mrna_TCONS_00021623	0.519233	syn2a
lnc_TCONS_00120069	mrna_TCONS_00030226	0.531522	st3gal2
lnc_TCONS_00120069	mrna_TCONS_00061119	0.534229	uncx
lnc_TCONS_00120069	mrna_TCONS_00061305	0.514632	pde4a
lnc_TCONS_00120069	mrna_TCONS_00064940	0.510925	stx1b
lnc_TCONS_00120069	mrna_TCONS_00070005	0.530518	foxo3a
lnc_TCONS_00120069	mrna_TCONS_00080580	0.512862	ankib1b
lnc_TCONS_00120069	mrna_TCONS_00084971	0.540772	kcnc1b
lnc_TCONS_00120069	mrna_TCONS_00094350	0.538705	npas4a
lnc_TCONS_00120069	mrna_TCONS_00101450	0.515808	gpc2
lnc_TCONS_00120069	mrna_TCONS_00105741	0.501796	C9orf172
lnc_TCONS_00120069	mrna_TCONS_00107844	0.523426	cdkl5
lnc_TCONS_00120069	mrna_TCONS_00154281	0.502771	kcnq2a
lnc_TCONS_00120069	mrna_TCONS_00203012	0.527622	ttbk1a
lnc_TCONS_00120069	mrna_TCONS_00207016	0.548896	tmem63c
lnc_TCONS_00137354	mrna_TCONS_00004029	0.545303	lmnl3
lnc_TCONS_00137354	mrna_TCONS_00008183	0.53154	adgrl2b.1
lnc_TCONS_00137354	mrna_TCONS_00017435	0.530459	lrrc3ca
lnc_TCONS_00137354	mrna_TCONS_00018193	0.530875	CDR2L
lnc_TCONS_00137354	mrna_TCONS_00020902	0.540797	ankrd52a
lnc_TCONS_00137354	mrna_TCONS_00021368	0.518932	PACSIN1
lnc_TCONS_00137354	mrna_TCONS_00021586	0.505342	SS18L1
lnc_TCONS_00137354	mrna_TCONS_00021623	0.591161	syn2a
lnc_TCONS_00137354	mrna_TCONS_00022795	0.502593	camta1a
lnc_TCONS_00137354	mrna_TCONS_00023532	0.525058	zbtb46
lnc_TCONS_00137354	mrna_TCONS_00029778	0.514071	zgc:91860
lnc_TCONS_00137354	mrna_TCONS_00030197	0.585958	necab2
lnc_TCONS_00137354	mrna_TCONS_00030226	0.515985	st3gal2
lnc_TCONS_00137354	mrna_TCONS_00033946	0.529658	cbarpb
lnc_TCONS_00137354	mrna_TCONS_00042826	0.536035	slc25a47a
lnc_TCONS_00137354	mrna_TCONS_00053242	0.515782	smarcc2
lnc_TCONS_00137354	mrna_TCONS_00059739	0.516335	spop
lnc_TCONS_00137354	mrna_TCONS_00059864	0.503083	NEUROD2
lnc_TCONS_00137354	mrna_TCONS_00059893	0.539422	ADAM11
lnc_TCONS_00137354	mrna_TCONS_00060415	0.507798	kcnt2
lnc_TCONS_00137354	mrna_TCONS_00061305	0.571432	pde4a
lnc_TCONS_00137354	mrna_TCONS_00064940	0.589441	stx1b
lnc_TCONS_00137354	mrna_TCONS_00070005	0.50885	foxo3a
lnc_TCONS_00137354	mrna_TCONS_00078472	0.515481	ENSONIG00000014286
lnc_TCONS_00137354	mrna_TCONS_00080622	0.51827	soga3a
lnc_TCONS_00137354	mrna_TCONS_00080623	0.571165	soga3a
lnc_TCONS_00137354	mrna_TCONS_00080683	0.52701	trak1
lnc_TCONS_00137354	mrna_TCONS_00082748	0.543596	trioa
lnc_TCONS_00137354	mrna_TCONS_00084968	0.508875	kcnc1b
lnc_TCONS_00137354	mrna_TCONS_00084971	0.591991	kcnc1b
lnc_TCONS_00137354	mrna_TCONS_00085496	0.53955	nell2a
lnc_TCONS_00137354	mrna_TCONS_00088692	0.50887	fam69ab
lnc_TCONS_00137354	mrna_TCONS_00094350	0.554961	npas4a
lnc_TCONS_00137354	mrna_TCONS_00095831	0.50199	kif5aa
lnc_TCONS_00137354	mrna_TCONS_00095915	0.529018	gpr153
lnc_TCONS_00137354	mrna_TCONS_00098518	0.505298	ENSONIG00000011788
lnc_TCONS_00137354	mrna_TCONS_00101165	0.507413	drp2
lnc_TCONS_00137354	mrna_TCONS_00101450	0.579734	gpc2
lnc_TCONS_00137354	mrna_TCONS_00101542	0.51616	nkrf
lnc_TCONS_00137354	mrna_TCONS_00102515	0.520435	erbb4b
lnc_TCONS_00137354	mrna_TCONS_00102575	0.511612	ENSONIG00000004286
lnc_TCONS_00137354	mrna_TCONS_00102582	0.500048	EPHA6
lnc_TCONS_00137354	mrna_TCONS_00102824	0.500055	clasp1a
lnc_TCONS_00137354	mrna_TCONS_00105574	0.501345	dpysl2b
lnc_TCONS_00137354	mrna_TCONS_00105741	0.575361	C9orf172
lnc_TCONS_00137354	mrna_TCONS_00105867	0.514655	ep400
lnc_TCONS_00137354	mrna_TCONS_00107429	0.566515	slc17a6b
lnc_TCONS_00137354	mrna_TCONS_00107626	0.566969	GPC6
lnc_TCONS_00137354	mrna_TCONS_00107844	0.592496	cdkl5
lnc_TCONS_00137354	mrna_TCONS_00119835	0.513258	MBD5
lnc_TCONS_00137354	mrna_TCONS_00137394	0.572558	SMARCA4
lnc_TCONS_00137354	mrna_TCONS_00154281	0.509838	kcnq2a
lnc_TCONS_00137354	mrna_TCONS_00184976	0.509416	ap2b1
lnc_TCONS_00137354	mrna_TCONS_00185159	0.514054	rabgef1
lnc_TCONS_00137354	mrna_TCONS_00185612	0.535848	kcnt1
lnc_TCONS_00137354	mrna_TCONS_00202992	0.543997	ttbk1a
lnc_TCONS_00137354	mrna_TCONS_00202999	0.555352	ttbk1a
lnc_TCONS_00137354	mrna_TCONS_00203012	0.541937	ttbk1a
lnc_TCONS_00137354	mrna_TCONS_00206846	0.500033	hspa4l
lnc_TCONS_00137354	mrna_TCONS_00206870	0.5381	UNC79
lnc_TCONS_00137354	mrna_TCONS_00207014	0.529744	tmem63c
lnc_TCONS_00137354	mrna_TCONS_00207016	0.581449	tmem63c
lnc_TCONS_00137354	mrna_TCONS_00207096	0.511927	fosaa
lnc_TCONS_00137354	mrna_TCONS_00243186	0.502619	ppp4r4
lnc_TCONS_00137354	mrna_TCONS_00251205	0.523812	mtmr4
lnc_TCONS_00137354	mrna_TCONS_00254810	0.524131	GPR139
lnc_TCONS_00137354	mrna_TCONS_00277300	0.528456	DGKD
lnc_TCONS_00137354	mrna_TCONS_00279904	0.531072	hs3st1l1
lnc_TCONS_00137354	mrna_TCONS_00285493	0.558611	clvs2
lnc_TCONS_00137354	mrna_TCONS_00286968	0.504829	PTPRR
lnc_TCONS_00137354	mrna_TCONS_00286971	0.527274	PTPRR
lnc_TCONS_00137354	mrna_TCONS_00290913	0.531691	sqstm1
lnc_TCONS_00155825	mrna_TCONS_00061119	0.503446	uncx
lnc_TCONS_00156578	mrna_TCONS_00003397	0.533837	hcn4
lnc_TCONS_00156578	mrna_TCONS_00009043	0.537737	HCN2
lnc_TCONS_00156578	mrna_TCONS_00010672	0.51987	pax3a
lnc_TCONS_00156578	mrna_TCONS_00011384	0.513818	atp1b3a
lnc_TCONS_00156578	mrna_TCONS_00021623	0.528564	syn2a
lnc_TCONS_00156578	mrna_TCONS_00021716	0.523773	wnk2
lnc_TCONS_00156578	mrna_TCONS_00022998	0.534547	map3k12
lnc_TCONS_00156578	mrna_TCONS_00030050	0.523452	spon1b
lnc_TCONS_00156578	mrna_TCONS_00030105	0.544749	tcp11l1
lnc_TCONS_00156578	mrna_TCONS_00030226	0.531156	st3gal2
lnc_TCONS_00156578	mrna_TCONS_00034223	0.505495	LRRC52
lnc_TCONS_00156578	mrna_TCONS_00040673	0.550108	sema4ba
lnc_TCONS_00156578	mrna_TCONS_00044083	0.528622	ccdc85cb
lnc_TCONS_00156578	mrna_TCONS_00053447	0.512193	AGAP2
lnc_TCONS_00156578	mrna_TCONS_00060514	0.500587	gfap
lnc_TCONS_00156578	mrna_TCONS_00061119	0.541287	uncx
lnc_TCONS_00156578	mrna_TCONS_00070244	0.534937	plppr3a
lnc_TCONS_00156578	mrna_TCONS_00078488	0.50707	gdap1
lnc_TCONS_00156578	mrna_TCONS_00080580	0.525531	ankib1b
lnc_TCONS_00156578	mrna_TCONS_00080657	0.520077	ctnnb1
lnc_TCONS_00156578	mrna_TCONS_00084971	0.539502	kcnc1b
lnc_TCONS_00156578	mrna_TCONS_00094350	0.5287	npas4a
lnc_TCONS_00156578	mrna_TCONS_00101081	0.514616	atp1b4
lnc_TCONS_00156578	mrna_TCONS_00101171	0.541454	drp2
lnc_TCONS_00156578	mrna_TCONS_00107428	0.516869	slc17a6b
lnc_TCONS_00156578	mrna_TCONS_00107597	0.50455	epha6
lnc_TCONS_00156578	mrna_TCONS_00107835	0.53512	cdkl5
lnc_TCONS_00156578	mrna_TCONS_00107836	0.532875	cdkl5
lnc_TCONS_00156578	mrna_TCONS_00107844	0.520011	cdkl5
lnc_TCONS_00156578	mrna_TCONS_00118720	0.521889	plxnb1b
lnc_TCONS_00156578	mrna_TCONS_00123532	0.550795	atf5a
lnc_TCONS_00156578	mrna_TCONS_00125440	0.506951	crebrf
lnc_TCONS_00156578	mrna_TCONS_00130866	0.513732	kirrelb
lnc_TCONS_00156578	mrna_TCONS_00135268	0.506861	ephb2b
lnc_TCONS_00156578	mrna_TCONS_00137370	0.522567	sox10
lnc_TCONS_00156578	mrna_TCONS_00154096	0.534556	CPNE9
lnc_TCONS_00156578	mrna_TCONS_00154251	0.542634	ralgapb
lnc_TCONS_00156578	mrna_TCONS_00154282	0.525658	kcnq2a
lnc_TCONS_00156578	mrna_TCONS_00155873	0.543237	has3
lnc_TCONS_00156578	mrna_TCONS_00164330	0.552117	fez1
lnc_TCONS_00156578	mrna_TCONS_00185729	0.536192	rxfp3
lnc_TCONS_00156578	mrna_TCONS_00185860	0.50068	znf532
lnc_TCONS_00156578	mrna_TCONS_00193882	0.52544	paqr7b
lnc_TCONS_00156578	mrna_TCONS_00203012	0.539705	ttbk1a
lnc_TCONS_00156578	mrna_TCONS_00206873	0.502151	UNC79
lnc_TCONS_00156578	mrna_TCONS_00207016	0.551056	tmem63c
lnc_TCONS_00156578	mrna_TCONS_00232415	0.501992	GRIK2
lnc_TCONS_00156578	mrna_TCONS_00251246	0.529281	fam222ba
lnc_TCONS_00156578	mrna_TCONS_00259037	0.552214	olfm3a
lnc_TCONS_00156578	mrna_TCONS_00290929	0.538299	sqstm1
lnc_TCONS_00202988	mrna_TCONS_00003162	0.522282	MDGA1
lnc_TCONS_00202988	mrna_TCONS_00004029	0.503488	lmnl3
lnc_TCONS_00202988	mrna_TCONS_00008183	0.535572	adgrl2b.1
lnc_TCONS_00202988	mrna_TCONS_00020902	0.539392	ankrd52a
lnc_TCONS_00202988	mrna_TCONS_00021623	0.573198	syn2a
lnc_TCONS_00202988	mrna_TCONS_00023532	0.517194	zbtb46
lnc_TCONS_00202988	mrna_TCONS_00029778	0.509832	zgc:91860
lnc_TCONS_00202988	mrna_TCONS_00030101	0.517806	tcp11l1
lnc_TCONS_00202988	mrna_TCONS_00030197	0.583453	necab2
lnc_TCONS_00202988	mrna_TCONS_00042826	0.518118	slc25a47a
lnc_TCONS_00202988	mrna_TCONS_00059864	0.517222	NEUROD2
lnc_TCONS_00202988	mrna_TCONS_00061305	0.554555	pde4a
lnc_TCONS_00202988	mrna_TCONS_00064940	0.579147	stx1b
lnc_TCONS_00202988	mrna_TCONS_00080622	0.532472	soga3a
lnc_TCONS_00202988	mrna_TCONS_00080623	0.574599	soga3a
lnc_TCONS_00202988	mrna_TCONS_00080683	0.543588	trak1
lnc_TCONS_00202988	mrna_TCONS_00082748	0.53032	trioa
lnc_TCONS_00202988	mrna_TCONS_00084971	0.565973	kcnc1b
lnc_TCONS_00202988	mrna_TCONS_00085496	0.520186	nell2a
lnc_TCONS_00202988	mrna_TCONS_00094350	0.518576	npas4a
lnc_TCONS_00202988	mrna_TCONS_00098518	0.506162	ENSONIG00000011788
lnc_TCONS_00202988	mrna_TCONS_00101165	0.537276	drp2
lnc_TCONS_00202988	mrna_TCONS_00101450	0.563839	gpc2
lnc_TCONS_00202988	mrna_TCONS_00101542	0.511446	nkrf
lnc_TCONS_00202988	mrna_TCONS_00105741	0.565495	C9orf172
lnc_TCONS_00202988	mrna_TCONS_00107429	0.580613	slc17a6b
lnc_TCONS_00202988	mrna_TCONS_00107626	0.566745	GPC6
lnc_TCONS_00202988	mrna_TCONS_00107844	0.575246	cdkl5
lnc_TCONS_00202988	mrna_TCONS_00137394	0.568777	SMARCA4
lnc_TCONS_00202988	mrna_TCONS_00185612	0.503882	kcnt1
lnc_TCONS_00202988	mrna_TCONS_00202992	0.537461	ttbk1a
lnc_TCONS_00202988	mrna_TCONS_00202999	0.572824	ttbk1a
lnc_TCONS_00202988	mrna_TCONS_00203012	0.50175	ttbk1a
lnc_TCONS_00202988	mrna_TCONS_00206870	0.520842	UNC79
lnc_TCONS_00202988	mrna_TCONS_00207014	0.527379	tmem63c
lnc_TCONS_00202988	mrna_TCONS_00207016	0.547242	tmem63c
lnc_TCONS_00202988	mrna_TCONS_00254810	0.518975	GPR139
lnc_TCONS_00202988	mrna_TCONS_00285493	0.566899	clvs2
lnc_TCONS_00206756	mrna_TCONS_00018193	0.534609	CDR2L
lnc_TCONS_00206756	mrna_TCONS_00020902	0.504788	ankrd52a
lnc_TCONS_00206756	mrna_TCONS_00021623	0.563559	syn2a
lnc_TCONS_00206756	mrna_TCONS_00030197	0.584604	necab2
lnc_TCONS_00206756	mrna_TCONS_00033946	0.505506	cbarpb
lnc_TCONS_00206756	mrna_TCONS_00059893	0.538438	ADAM11
lnc_TCONS_00206756	mrna_TCONS_00060415	0.513826	kcnt2
lnc_TCONS_00206756	mrna_TCONS_00061305	0.588805	pde4a
lnc_TCONS_00206756	mrna_TCONS_00064940	0.592744	stx1b
lnc_TCONS_00206756	mrna_TCONS_00070005	0.525838	foxo3a
lnc_TCONS_00206756	mrna_TCONS_00078533	0.512934	neto1l
lnc_TCONS_00206756	mrna_TCONS_00080623	0.575821	soga3a
lnc_TCONS_00206756	mrna_TCONS_00082748	0.513906	trioa
lnc_TCONS_00206756	mrna_TCONS_00084968	0.509731	kcnc1b
lnc_TCONS_00206756	mrna_TCONS_00084971	0.574955	kcnc1b
lnc_TCONS_00206756	mrna_TCONS_00085496	0.531545	nell2a
lnc_TCONS_00206756	mrna_TCONS_00094350	0.545415	npas4a
lnc_TCONS_00206756	mrna_TCONS_00101450	0.588552	gpc2
lnc_TCONS_00206756	mrna_TCONS_00102550	0.515413	htr1fb
lnc_TCONS_00206756	mrna_TCONS_00102575	0.500704	ENSONIG00000004286
lnc_TCONS_00206756	mrna_TCONS_00105741	0.588116	C9orf172
lnc_TCONS_00206756	mrna_TCONS_00107429	0.553091	slc17a6b
lnc_TCONS_00206756	mrna_TCONS_00107626	0.544999	GPC6
lnc_TCONS_00206756	mrna_TCONS_00107844	0.582054	cdkl5
lnc_TCONS_00206756	mrna_TCONS_00137394	0.590671	SMARCA4
lnc_TCONS_00206756	mrna_TCONS_00154281	0.526633	kcnq2a
lnc_TCONS_00206756	mrna_TCONS_00185612	0.550796	kcnt1
lnc_TCONS_00206756	mrna_TCONS_00202992	0.558834	ttbk1a
lnc_TCONS_00206756	mrna_TCONS_00202999	0.53566	ttbk1a
lnc_TCONS_00206756	mrna_TCONS_00203012	0.505825	ttbk1a
lnc_TCONS_00206756	mrna_TCONS_00207016	0.55705	tmem63c
lnc_TCONS_00206756	mrna_TCONS_00279904	0.501858	hs3st1l1
lnc_TCONS_00206756	mrna_TCONS_00285493	0.581673	clvs2
lnc_TCONS_00206756	mrna_TCONS_00286971	0.504584	PTPRR
lnc_TCONS_00250367	mrna_TCONS_00021623	0.513195	syn2a
lnc_TCONS_00250367	mrna_TCONS_00030197	0.517942	necab2
lnc_TCONS_00250367	mrna_TCONS_00061305	0.535455	pde4a
lnc_TCONS_00250367	mrna_TCONS_00064940	0.533841	stx1b
lnc_TCONS_00250367	mrna_TCONS_00080623	0.505853	soga3a
lnc_TCONS_00250367	mrna_TCONS_00084971	0.527248	kcnc1b
lnc_TCONS_00250367	mrna_TCONS_00094350	0.505939	npas4a
lnc_TCONS_00250367	mrna_TCONS_00101450	0.529544	gpc2
lnc_TCONS_00250367	mrna_TCONS_00105741	0.529771	C9orf172
lnc_TCONS_00250367	mrna_TCONS_00107844	0.525545	cdkl5
lnc_TCONS_00250367	mrna_TCONS_00137394	0.523853	SMARCA4
lnc_TCONS_00250367	mrna_TCONS_00154281	0.501399	kcnq2a
lnc_TCONS_00250367	mrna_TCONS_00202992	0.500632	ttbk1a
lnc_TCONS_00250367	mrna_TCONS_00207016	0.514523	tmem63c
lnc_TCONS_00250367	mrna_TCONS_00285493	0.507904	clvs2
lnc_TCONS_00277225	mrna_TCONS_00008183	0.508653	adgrl2b.1
lnc_TCONS_00277225	mrna_TCONS_00020902	0.536153	ankrd52a
lnc_TCONS_00277225	mrna_TCONS_00023532	0.525615	zbtb46
lnc_TCONS_00277225	mrna_TCONS_00082748	0.514996	trioa
lnc_TCONS_00277225	mrna_TCONS_00107429	0.53272	slc17a6b
lnc_TCONS_00277225	mrna_TCONS_00107626	0.501244	GPC6
lnc_TCONS_00277225	mrna_TCONS_00202999	0.536459	ttbk1a
lnc_TCONS_00277225	mrna_TCONS_00206870	0.525511	UNC79
lnc_TCONS_00277225	mrna_TCONS_00207014	0.538723	tmem63c
lnc_TCONS_00286972	mrna_TCONS_00008183	0.521242	adgrl2b.1
lnc_TCONS_00286972	mrna_TCONS_00018193	0.509776	CDR2L
lnc_TCONS_00286972	mrna_TCONS_00020902	0.505293	ankrd52a
lnc_TCONS_00286972	mrna_TCONS_00021623	0.578097	syn2a
lnc_TCONS_00286972	mrna_TCONS_00030197	0.57484	necab2
lnc_TCONS_00286972	mrna_TCONS_00061305	0.550373	pde4a
lnc_TCONS_00286972	mrna_TCONS_00064940	0.57363	stx1b
lnc_TCONS_00286972	mrna_TCONS_00080623	0.56121	soga3a
lnc_TCONS_00286972	mrna_TCONS_00084971	0.573716	kcnc1b
lnc_TCONS_00286972	mrna_TCONS_00094350	0.531963	npas4a
lnc_TCONS_00286972	mrna_TCONS_00101450	0.561946	gpc2
lnc_TCONS_00286972	mrna_TCONS_00101542	0.507109	nkrf
lnc_TCONS_00286972	mrna_TCONS_00105741	0.557943	C9orf172
lnc_TCONS_00286972	mrna_TCONS_00107429	0.564049	slc17a6b
lnc_TCONS_00286972	mrna_TCONS_00107626	0.561027	GPC6
lnc_TCONS_00286972	mrna_TCONS_00107844	0.577083	cdkl5
lnc_TCONS_00286972	mrna_TCONS_00137394	0.557828	SMARCA4
lnc_TCONS_00286972	mrna_TCONS_00202992	0.532786	ttbk1a
lnc_TCONS_00286972	mrna_TCONS_00202999	0.555057	ttbk1a
lnc_TCONS_00286972	mrna_TCONS_00203012	0.523092	ttbk1a
lnc_TCONS_00286972	mrna_TCONS_00207014	0.500811	tmem63c
lnc_TCONS_00286972	mrna_TCONS_00207016	0.561718	tmem63c
lnc_TCONS_00286972	mrna_TCONS_00285493	0.54792	clvs2
lnc_TCONS_00290917	mrna_TCONS_00021623	0.526838	syn2a
lnc_TCONS_00290917	mrna_TCONS_00030226	0.503353	st3gal2
lnc_TCONS_00290917	mrna_TCONS_00061119	0.5073	uncx
lnc_TCONS_00290917	mrna_TCONS_00078488	0.510563	gdap1
lnc_TCONS_00290917	mrna_TCONS_00084971	0.525719	kcnc1b
lnc_TCONS_00290917	mrna_TCONS_00094350	0.501422	npas4a
lnc_TCONS_00290917	mrna_TCONS_00101081	0.505632	atp1b4
lnc_TCONS_00290917	mrna_TCONS_00107844	0.508263	cdkl5
lnc_TCONS_00290917	mrna_TCONS_00185860	0.505295	znf532
lnc_TCONS_00290917	mrna_TCONS_00203012	0.526409	ttbk1a
lnc_TCONS_00290917	mrna_TCONS_00207016	0.535021	tmem63c
lnc_TCONS_00302763	mrna_TCONS_00008183	0.52001	adgrl2b.1
lnc_TCONS_00302763	mrna_TCONS_00020902	0.501309	ankrd52a
lnc_TCONS_00302763	mrna_TCONS_00021623	0.522171	syn2a
lnc_TCONS_00302763	mrna_TCONS_00030197	0.513869	necab2
lnc_TCONS_00302763	mrna_TCONS_00080623	0.503665	soga3a
lnc_TCONS_00302763	mrna_TCONS_00101542	0.529685	nkrf
lnc_TCONS_00302763	mrna_TCONS_00107429	0.537854	slc17a6b
lnc_TCONS_00302763	mrna_TCONS_00107626	0.526047	GPC6
lnc_TCONS_00302763	mrna_TCONS_00107844	0.505737	cdkl5
lnc_TCONS_00302763	mrna_TCONS_00202999	0.542051	ttbk1a
lnc_TCONS_00302763	mrna_TCONS_00207014	0.52594	tmem63c
lnc_TCONS_00014626	mrna_TCONS_00018579	0.505608	meiob
lnc_TCONS_00014626	mrna_TCONS_00082849	0.517878	DNAI2
lnc_TCONS_00014626	mrna_TCONS_00092831	0.515134	dmrt1
lnc_TCONS_00014626	mrna_TCONS_00101813	0.521692	tex11
lnc_TCONS_00014626	mrna_TCONS_00106292	0.504066	TRPM6
lnc_TCONS_00014626	mrna_TCONS_00121393	0.534225	ENSONIG00000018756
lnc_TCONS_00014626	mrna_TCONS_00129624	0.528745	si:ch211-241j8.2
lnc_TCONS_00014626	mrna_TCONS_00179378	0.534228	si:dkey-71b5.7
lnc_TCONS_00014626	mrna_TCONS_00216226	0.520967	ENSONIG00000014679
lnc_TCONS_00026293	mrna_TCONS_00018579	0.504155	meiob
lnc_TCONS_00026293	mrna_TCONS_00101813	0.500906	tex11
lnc_TCONS_00026293	mrna_TCONS_00121393	0.51005	ENSONIG00000018756
lnc_TCONS_00026293	mrna_TCONS_00129624	0.514812	si:ch211-241j8.2
lnc_TCONS_00026293	mrna_TCONS_00179378	0.521691	si:dkey-71b5.7
lnc_TCONS_00035869	mrna_TCONS_00018579	0.517204	meiob
lnc_TCONS_00035869	mrna_TCONS_00092831	0.502653	dmrt1
lnc_TCONS_00035869	mrna_TCONS_00101813	0.515929	tex11
lnc_TCONS_00035869	mrna_TCONS_00121393	0.512753	ENSONIG00000018756
lnc_TCONS_00035869	mrna_TCONS_00129624	0.524507	si:ch211-241j8.2
lnc_TCONS_00035869	mrna_TCONS_00179378	0.52606	si:dkey-71b5.7
lnc_TCONS_00037107	mrna_TCONS_00082849	0.502704	DNAI2
lnc_TCONS_00037107	mrna_TCONS_00121393	0.500806	ENSONIG00000018756
lnc_TCONS_00039285	mrna_TCONS_00018579	0.51819	meiob
lnc_TCONS_00039285	mrna_TCONS_00101813	0.520055	tex11
lnc_TCONS_00039285	mrna_TCONS_00129624	0.516772	si:ch211-241j8.2
lnc_TCONS_00039285	mrna_TCONS_00138752	0.520446	ENSONIG00000003298
lnc_TCONS_00039285	mrna_TCONS_00179378	0.506745	si:dkey-71b5.7
lnc_TCONS_00040594	mrna_TCONS_00018579	0.528668	meiob
lnc_TCONS_00040594	mrna_TCONS_00092615	0.506962	ANXA3
lnc_TCONS_00040594	mrna_TCONS_00092831	0.517747	dmrt1
lnc_TCONS_00040594	mrna_TCONS_00101813	0.534689	tex11
lnc_TCONS_00040594	mrna_TCONS_00121393	0.525922	ENSONIG00000018756
lnc_TCONS_00040594	mrna_TCONS_00129624	0.538407	si:ch211-241j8.2
lnc_TCONS_00040594	mrna_TCONS_00138752	0.514978	ENSONIG00000003298
lnc_TCONS_00040594	mrna_TCONS_00143529	0.503284	ENSONIG00000004327
lnc_TCONS_00040594	mrna_TCONS_00179378	0.537862	si:dkey-71b5.7
lnc_TCONS_00040594	mrna_TCONS_00216226	0.511065	ENSONIG00000014679
lnc_TCONS_00046154	mrna_TCONS_00092831	0.524653	dmrt1
lnc_TCONS_00046154	mrna_TCONS_00101813	0.527392	tex11
lnc_TCONS_00046154	mrna_TCONS_00121393	0.517774	ENSONIG00000018756
lnc_TCONS_00046154	mrna_TCONS_00129624	0.517949	si:ch211-241j8.2
lnc_TCONS_00046154	mrna_TCONS_00138752	0.513091	ENSONIG00000003298
lnc_TCONS_00046154	mrna_TCONS_00179378	0.512403	si:dkey-71b5.7
lnc_TCONS_00046154	mrna_TCONS_00216226	0.52592	ENSONIG00000014679
lnc_TCONS_00055538	mrna_TCONS_00018579	0.51666	meiob
lnc_TCONS_00055538	mrna_TCONS_00092831	0.507011	dmrt1
lnc_TCONS_00055538	mrna_TCONS_00101813	0.515629	tex11
lnc_TCONS_00055538	mrna_TCONS_00121393	0.508474	ENSONIG00000018756
lnc_TCONS_00055538	mrna_TCONS_00129624	0.522816	si:ch211-241j8.2
lnc_TCONS_00055538	mrna_TCONS_00179378	0.524056	si:dkey-71b5.7
lnc_TCONS_00078833	mrna_TCONS_00103110	0.506173	FBXO47
lnc_TCONS_00078833	mrna_TCONS_00216226	0.504414	ENSONIG00000014679
lnc_TCONS_00081082	mrna_TCONS_00018579	0.509239	meiob
lnc_TCONS_00081082	mrna_TCONS_00101813	0.500865	tex11
lnc_TCONS_00081082	mrna_TCONS_00121393	0.505224	ENSONIG00000018756
lnc_TCONS_00081082	mrna_TCONS_00129624	0.515171	si:ch211-241j8.2
lnc_TCONS_00081082	mrna_TCONS_00179378	0.520857	si:dkey-71b5.7
lnc_TCONS_00082911	mrna_TCONS_00008131	0.515113	ENSONIG00000009565
lnc_TCONS_00082911	mrna_TCONS_00018579	0.502124	meiob
lnc_TCONS_00082911	mrna_TCONS_00138752	0.50781	ENSONIG00000003298
lnc_TCONS_00092384	mrna_TCONS_00018579	0.520797	meiob
lnc_TCONS_00092384	mrna_TCONS_00092615	0.506809	ANXA3
lnc_TCONS_00092384	mrna_TCONS_00101813	0.505379	tex11
lnc_TCONS_00092384	mrna_TCONS_00129624	0.515389	si:ch211-241j8.2
lnc_TCONS_00092384	mrna_TCONS_00143529	0.51311	ENSONIG00000004327
lnc_TCONS_00092384	mrna_TCONS_00179378	0.514631	si:dkey-71b5.7
lnc_TCONS_00101420	mrna_TCONS_00018579	0.545543	meiob
lnc_TCONS_00101420	mrna_TCONS_00092615	0.515651	ANXA3
lnc_TCONS_00101420	mrna_TCONS_00092831	0.505406	dmrt1
lnc_TCONS_00101420	mrna_TCONS_00101813	0.529692	tex11
lnc_TCONS_00101420	mrna_TCONS_00112824	0.501801	gkap1
lnc_TCONS_00101420	mrna_TCONS_00129624	0.532378	si:ch211-241j8.2
lnc_TCONS_00101420	mrna_TCONS_00138752	0.53251	ENSONIG00000003298
lnc_TCONS_00101420	mrna_TCONS_00143529	0.531958	ENSONIG00000004327
lnc_TCONS_00101420	mrna_TCONS_00179378	0.523971	si:dkey-71b5.7
lnc_TCONS_00103194	mrna_TCONS_00018579	0.544059	meiob
lnc_TCONS_00103194	mrna_TCONS_00092615	0.52032	ANXA3
lnc_TCONS_00103194	mrna_TCONS_00092831	0.507739	dmrt1
lnc_TCONS_00103194	mrna_TCONS_00101813	0.530272	tex11
lnc_TCONS_00103194	mrna_TCONS_00121393	0.507793	ENSONIG00000018756
lnc_TCONS_00103194	mrna_TCONS_00129624	0.536947	si:ch211-241j8.2
lnc_TCONS_00103194	mrna_TCONS_00138752	0.522752	ENSONIG00000003298
lnc_TCONS_00103194	mrna_TCONS_00143529	0.531247	ENSONIG00000004327
lnc_TCONS_00103194	mrna_TCONS_00179378	0.533122	si:dkey-71b5.7
lnc_TCONS_00121196	mrna_TCONS_00018579	0.52503	meiob
lnc_TCONS_00121196	mrna_TCONS_00082849	0.513461	DNAI2
lnc_TCONS_00121196	mrna_TCONS_00092615	0.504947	ANXA3
lnc_TCONS_00121196	mrna_TCONS_00092831	0.520762	dmrt1
lnc_TCONS_00121196	mrna_TCONS_00101813	0.53328	tex11
lnc_TCONS_00121196	mrna_TCONS_00121393	0.537406	ENSONIG00000018756
lnc_TCONS_00121196	mrna_TCONS_00129624	0.540913	si:ch211-241j8.2
lnc_TCONS_00121196	mrna_TCONS_00138752	0.505869	ENSONIG00000003298
lnc_TCONS_00121196	mrna_TCONS_00179378	0.544592	si:dkey-71b5.7
lnc_TCONS_00121196	mrna_TCONS_00216226	0.520613	ENSONIG00000014679
lnc_TCONS_00121577	mrna_TCONS_00103110	0.501054	FBXO47
lnc_TCONS_00121756	mrna_TCONS_00082849	0.515282	DNAI2
lnc_TCONS_00121756	mrna_TCONS_00121393	0.521772	ENSONIG00000018756
lnc_TCONS_00121756	mrna_TCONS_00129624	0.510751	si:ch211-241j8.2
lnc_TCONS_00121756	mrna_TCONS_00179378	0.520138	si:dkey-71b5.7
lnc_TCONS_00121756	mrna_TCONS_00216226	0.503932	ENSONIG00000014679
lnc_TCONS_00123784	mrna_TCONS_00018579	0.523781	meiob
lnc_TCONS_00123784	mrna_TCONS_00092615	0.506059	ANXA3
lnc_TCONS_00123784	mrna_TCONS_00129624	0.509382	si:ch211-241j8.2
lnc_TCONS_00123784	mrna_TCONS_00143529	0.522696	ENSONIG00000004327
lnc_TCONS_00123784	mrna_TCONS_00179378	0.507087	si:dkey-71b5.7
lnc_TCONS_00126317	mrna_TCONS_00008131	0.501685	ENSONIG00000009565
lnc_TCONS_00139409	mrna_TCONS_00082849	0.502704	DNAI2
lnc_TCONS_00139409	mrna_TCONS_00121393	0.500806	ENSONIG00000018756
lnc_TCONS_00162431	mrna_TCONS_00008131	0.502237	ENSONIG00000009565
lnc_TCONS_00162431	mrna_TCONS_00138752	0.505774	ENSONIG00000003298
lnc_TCONS_00172007	mrna_TCONS_00101813	0.502853	tex11
lnc_TCONS_00172007	mrna_TCONS_00129624	0.503083	si:ch211-241j8.2
lnc_TCONS_00172007	mrna_TCONS_00179378	0.50182	si:dkey-71b5.7
lnc_TCONS_00180521	mrna_TCONS_00018579	0.527252	meiob
lnc_TCONS_00180521	mrna_TCONS_00092615	0.501859	ANXA3
lnc_TCONS_00180521	mrna_TCONS_00092831	0.516826	dmrt1
lnc_TCONS_00180521	mrna_TCONS_00101813	0.528363	tex11
lnc_TCONS_00180521	mrna_TCONS_00121393	0.516057	ENSONIG00000018756
lnc_TCONS_00180521	mrna_TCONS_00129624	0.532873	si:ch211-241j8.2
lnc_TCONS_00180521	mrna_TCONS_00138752	0.51471	ENSONIG00000003298
lnc_TCONS_00180521	mrna_TCONS_00143529	0.503595	ENSONIG00000004327
lnc_TCONS_00180521	mrna_TCONS_00179378	0.531584	si:dkey-71b5.7
lnc_TCONS_00180521	mrna_TCONS_00216226	0.501195	ENSONIG00000014679
lnc_TCONS_00186724	mrna_TCONS_00018579	0.518544	meiob
lnc_TCONS_00186724	mrna_TCONS_00138752	0.50532	ENSONIG00000003298
lnc_TCONS_00186724	mrna_TCONS_00143529	0.514035	ENSONIG00000004327
lnc_TCONS_00206913	mrna_TCONS_00092831	0.512227	dmrt1
lnc_TCONS_00206913	mrna_TCONS_00101813	0.521588	tex11
lnc_TCONS_00206913	mrna_TCONS_00121393	0.506955	ENSONIG00000018756
lnc_TCONS_00206913	mrna_TCONS_00129624	0.516018	si:ch211-241j8.2
lnc_TCONS_00206913	mrna_TCONS_00138752	0.511242	ENSONIG00000003298
lnc_TCONS_00206913	mrna_TCONS_00179378	0.509691	si:dkey-71b5.7
lnc_TCONS_00206913	mrna_TCONS_00216226	0.508872	ENSONIG00000014679
lnc_TCONS_00214612	mrna_TCONS_00008131	0.518133	ENSONIG00000009565
lnc_TCONS_00214612	mrna_TCONS_00018579	0.520472	meiob
lnc_TCONS_00214612	mrna_TCONS_00092831	0.518189	dmrt1
lnc_TCONS_00214612	mrna_TCONS_00101813	0.533351	tex11
lnc_TCONS_00214612	mrna_TCONS_00112824	0.501036	gkap1
lnc_TCONS_00214612	mrna_TCONS_00129624	0.523431	si:ch211-241j8.2
lnc_TCONS_00214612	mrna_TCONS_00138752	0.538873	ENSONIG00000003298
lnc_TCONS_00214612	mrna_TCONS_00179378	0.510955	si:dkey-71b5.7
lnc_TCONS_00215663	mrna_TCONS_00035981	0.503491	CCDC152
lnc_TCONS_00217782	mrna_TCONS_00092831	0.51622	dmrt1
lnc_TCONS_00217782	mrna_TCONS_00101813	0.52275	tex11
lnc_TCONS_00217782	mrna_TCONS_00121393	0.501904	ENSONIG00000018756
lnc_TCONS_00217782	mrna_TCONS_00129624	0.510939	si:ch211-241j8.2
lnc_TCONS_00217782	mrna_TCONS_00138752	0.517047	ENSONIG00000003298
lnc_TCONS_00217782	mrna_TCONS_00179378	0.501937	si:dkey-71b5.7
lnc_TCONS_00217782	mrna_TCONS_00216226	0.510328	ENSONIG00000014679
lnc_TCONS_00246729	mrna_TCONS_00008131	0.523736	ENSONIG00000009565
lnc_TCONS_00246729	mrna_TCONS_00138752	0.504712	ENSONIG00000003298
lnc_TCONS_00284667	mrna_TCONS_00082849	0.509823	DNAI2
lnc_TCONS_00284667	mrna_TCONS_00092831	0.52285	dmrt1
lnc_TCONS_00284667	mrna_TCONS_00101813	0.5227	tex11
lnc_TCONS_00284667	mrna_TCONS_00103110	0.508147	FBXO47
lnc_TCONS_00284667	mrna_TCONS_00121393	0.52952	ENSONIG00000018756
lnc_TCONS_00284667	mrna_TCONS_00129624	0.518638	si:ch211-241j8.2
lnc_TCONS_00284667	mrna_TCONS_00179378	0.518783	si:dkey-71b5.7
lnc_TCONS_00284667	mrna_TCONS_00216226	0.533558	ENSONIG00000014679
lnc_TCONS_00046872	mrna_TCONS_00070230	0.531782	grin3ba
lnc_TCONS_00046872	mrna_TCONS_00088604	0.503487	NAALADL2
lnc_TCONS_00062696	mrna_TCONS_00075227	0.877574	pcbp3
lnc_TCONS_00062696	mrna_TCONS_00089279	0.837288	podn
lnc_TCONS_00062696	mrna_TCONS_00155453	0.877574	lrp5
lnc_TCONS_00062696	mrna_TCONS_00190161	0.877574	ENSONIG00000005135
lnc_TCONS_00062696	mrna_TCONS_00194072	0.877574	ENSONIG00000006864
lnc_TCONS_00074937	mrna_TCONS_00109589	0.700665	fhdc2
lnc_TCONS_00082604	mrna_TCONS_00070230	0.53781	grin3ba
lnc_TCONS_00082604	mrna_TCONS_00097067	0.501907	gnai3
lnc_TCONS_00089538	mrna_TCONS_00075227	0.877676	pcbp3
lnc_TCONS_00089538	mrna_TCONS_00089279	0.837387	podn
lnc_TCONS_00089538	mrna_TCONS_00155453	0.877676	lrp5
lnc_TCONS_00089538	mrna_TCONS_00190161	0.877676	ENSONIG00000005135
lnc_TCONS_00089538	mrna_TCONS_00194072	0.877676	ENSONIG00000006864
lnc_TCONS_00173882	mrna_TCONS_00009436	0.630603	gfi1aa
lnc_TCONS_00025832	mrna_TCONS_00005267	0.857813	wdr59
lnc_TCONS_00025832	mrna_TCONS_00009220	0.772175	ENSONIG00000010372
lnc_TCONS_00025832	mrna_TCONS_00009997	0.604735	greb1l
lnc_TCONS_00025832	mrna_TCONS_00010097	0.875922	obscnb
lnc_TCONS_00025832	mrna_TCONS_00011088	0.873154	metap1d
lnc_TCONS_00025832	mrna_TCONS_00014653	0.875924	slc16a12a
lnc_TCONS_00025832	mrna_TCONS_00017680	0.537486	ENSONIG00000020018
lnc_TCONS_00025832	mrna_TCONS_00020695	0.875922	vwa5b1
lnc_TCONS_00025832	mrna_TCONS_00029449	0.553119	crb2a
lnc_TCONS_00025832	mrna_TCONS_00029994	0.875922	arntl1a
lnc_TCONS_00025832	mrna_TCONS_00030333	0.875927	lmx1ba
lnc_TCONS_00025832	mrna_TCONS_00032398	0.598193	chaf1a
lnc_TCONS_00025832	mrna_TCONS_00035838	0.525971	shroom3
lnc_TCONS_00025832	mrna_TCONS_00035882	0.878543	atp8b1
lnc_TCONS_00025832	mrna_TCONS_00049810	0.699551	drgx
lnc_TCONS_00025832	mrna_TCONS_00050536	0.867576	lyst
lnc_TCONS_00025832	mrna_TCONS_00050739	0.875922	sorbs1
lnc_TCONS_00025832	mrna_TCONS_00057656	0.87588	pax2b
lnc_TCONS_00025832	mrna_TCONS_00059803	0.739578	ASIC2
lnc_TCONS_00025832	mrna_TCONS_00077144	0.866561	si:dkey-237h12.3
lnc_TCONS_00025832	mrna_TCONS_00079421	0.876432	zfhx4
lnc_TCONS_00025832	mrna_TCONS_00100972	0.875922	enox2
lnc_TCONS_00025832	mrna_TCONS_00110099	0.625898	ENSONIG00000017836
lnc_TCONS_00025832	mrna_TCONS_00123420	0.854399	zgc:163098
lnc_TCONS_00025832	mrna_TCONS_00136039	0.876532	ENSONIG00000012231
lnc_TCONS_00025832	mrna_TCONS_00147855	0.875922	tbkbp1
lnc_TCONS_00025832	mrna_TCONS_00154239	0.799765	ralgapb
lnc_TCONS_00025832	mrna_TCONS_00157568	0.862739	shbg
lnc_TCONS_00025832	mrna_TCONS_00169300	0.876029	svila
lnc_TCONS_00025832	mrna_TCONS_00211845	0.722004	pcdh18b
lnc_TCONS_00025832	mrna_TCONS_00220475	0.640721	cramp1
lnc_TCONS_00025832	mrna_TCONS_00254463	0.875922	chd
lnc_TCONS_00025832	mrna_TCONS_00254811	0.800115	GPR139
lnc_TCONS_00025832	mrna_TCONS_00265021	0.875922	pias2
lnc_TCONS_00057945	mrna_TCONS_00005267	0.857813	wdr59
lnc_TCONS_00057945	mrna_TCONS_00009220	0.772175	ENSONIG00000010372
lnc_TCONS_00057945	mrna_TCONS_00009997	0.604735	greb1l
lnc_TCONS_00057945	mrna_TCONS_00010097	0.875922	obscnb
lnc_TCONS_00057945	mrna_TCONS_00011088	0.873154	metap1d
lnc_TCONS_00057945	mrna_TCONS_00014653	0.875924	slc16a12a
lnc_TCONS_00057945	mrna_TCONS_00017680	0.537486	ENSONIG00000020018
lnc_TCONS_00057945	mrna_TCONS_00020695	0.875922	vwa5b1
lnc_TCONS_00057945	mrna_TCONS_00029449	0.553119	crb2a
lnc_TCONS_00057945	mrna_TCONS_00029994	0.875922	arntl1a
lnc_TCONS_00057945	mrna_TCONS_00030333	0.875927	lmx1ba
lnc_TCONS_00057945	mrna_TCONS_00032398	0.598193	chaf1a
lnc_TCONS_00057945	mrna_TCONS_00035838	0.525971	shroom3
lnc_TCONS_00057945	mrna_TCONS_00035882	0.878543	atp8b1
lnc_TCONS_00057945	mrna_TCONS_00049810	0.699551	drgx
lnc_TCONS_00057945	mrna_TCONS_00050536	0.867576	lyst
lnc_TCONS_00057945	mrna_TCONS_00050739	0.875922	sorbs1
lnc_TCONS_00057945	mrna_TCONS_00057656	0.87588	pax2b
lnc_TCONS_00057945	mrna_TCONS_00059803	0.739578	ASIC2
lnc_TCONS_00057945	mrna_TCONS_00077144	0.866561	si:dkey-237h12.3
lnc_TCONS_00057945	mrna_TCONS_00079421	0.876432	zfhx4
lnc_TCONS_00057945	mrna_TCONS_00100972	0.875922	enox2
lnc_TCONS_00057945	mrna_TCONS_00110099	0.625898	ENSONIG00000017836
lnc_TCONS_00057945	mrna_TCONS_00123420	0.854399	zgc:163098
lnc_TCONS_00057945	mrna_TCONS_00136039	0.876532	ENSONIG00000012231
lnc_TCONS_00057945	mrna_TCONS_00147855	0.875922	tbkbp1
lnc_TCONS_00057945	mrna_TCONS_00154239	0.799765	ralgapb
lnc_TCONS_00057945	mrna_TCONS_00157568	0.862739	shbg
lnc_TCONS_00057945	mrna_TCONS_00169300	0.876029	svila
lnc_TCONS_00057945	mrna_TCONS_00211845	0.722004	pcdh18b
lnc_TCONS_00057945	mrna_TCONS_00220475	0.640721	cramp1
lnc_TCONS_00057945	mrna_TCONS_00254463	0.875922	chd
lnc_TCONS_00057945	mrna_TCONS_00254811	0.800115	GPR139
lnc_TCONS_00057945	mrna_TCONS_00265021	0.875922	pias2
lnc_TCONS_00079275	mrna_TCONS_00005267	0.633023	wdr59
lnc_TCONS_00079275	mrna_TCONS_00009220	0.622133	ENSONIG00000010372
lnc_TCONS_00079275	mrna_TCONS_00010097	0.817305	obscnb
lnc_TCONS_00079275	mrna_TCONS_00011088	0.813879	metap1d
lnc_TCONS_00079275	mrna_TCONS_00014653	0.817304	slc16a12a
lnc_TCONS_00079275	mrna_TCONS_00020695	0.817305	vwa5b1
lnc_TCONS_00079275	mrna_TCONS_00029994	0.817305	arntl1a
lnc_TCONS_00079275	mrna_TCONS_00030333	0.817308	lmx1ba
lnc_TCONS_00079275	mrna_TCONS_00035882	0.7726	atp8b1
lnc_TCONS_00079275	mrna_TCONS_00050536	0.747221	lyst
lnc_TCONS_00079275	mrna_TCONS_00050739	0.817305	sorbs1
lnc_TCONS_00079275	mrna_TCONS_00057656	0.817254	pax2b
lnc_TCONS_00079275	mrna_TCONS_00077144	0.807753	si:dkey-237h12.3
lnc_TCONS_00079275	mrna_TCONS_00079421	0.815723	zfhx4
lnc_TCONS_00079275	mrna_TCONS_00100972	0.817305	enox2
lnc_TCONS_00079275	mrna_TCONS_00136039	0.79722	ENSONIG00000012231
lnc_TCONS_00079275	mrna_TCONS_00147855	0.817305	tbkbp1
lnc_TCONS_00079275	mrna_TCONS_00157568	0.520765	shbg
lnc_TCONS_00079275	mrna_TCONS_00169300	0.817534	svila
lnc_TCONS_00079275	mrna_TCONS_00254463	0.817305	chd
lnc_TCONS_00079275	mrna_TCONS_00265021	0.817305	pias2
lnc_TCONS_00082603	mrna_TCONS_00005267	0.849024	wdr59
lnc_TCONS_00082603	mrna_TCONS_00009220	0.763683	ENSONIG00000010372
lnc_TCONS_00082603	mrna_TCONS_00009997	0.598084	greb1l
lnc_TCONS_00082603	mrna_TCONS_00010097	0.876366	obscnb
lnc_TCONS_00082603	mrna_TCONS_00011088	0.873141	metap1d
lnc_TCONS_00082603	mrna_TCONS_00014653	0.876365	slc16a12a
lnc_TCONS_00082603	mrna_TCONS_00017680	0.531082	ENSONIG00000020018
lnc_TCONS_00082603	mrna_TCONS_00020695	0.876366	vwa5b1
lnc_TCONS_00082603	mrna_TCONS_00029449	0.546591	crb2a
lnc_TCONS_00082603	mrna_TCONS_00029994	0.876366	arntl1a
lnc_TCONS_00082603	mrna_TCONS_00030333	0.876371	lmx1ba
lnc_TCONS_00082603	mrna_TCONS_00032398	0.593442	chaf1a
lnc_TCONS_00082603	mrna_TCONS_00035838	0.519641	shroom3
lnc_TCONS_00082603	mrna_TCONS_00035882	0.869179	atp8b1
lnc_TCONS_00082603	mrna_TCONS_00049810	0.691665	drgx
lnc_TCONS_00082603	mrna_TCONS_00050536	0.858258	lyst
lnc_TCONS_00082603	mrna_TCONS_00050739	0.876366	sorbs1
lnc_TCONS_00082603	mrna_TCONS_00057656	0.876324	pax2b
lnc_TCONS_00082603	mrna_TCONS_00059803	0.73166	ASIC2
lnc_TCONS_00082603	mrna_TCONS_00077144	0.866947	si:dkey-237h12.3
lnc_TCONS_00082603	mrna_TCONS_00079421	0.874795	zfhx4
lnc_TCONS_00082603	mrna_TCONS_00100972	0.876366	enox2
lnc_TCONS_00082603	mrna_TCONS_00110099	0.618939	ENSONIG00000017836
lnc_TCONS_00082603	mrna_TCONS_00123420	0.845116	zgc:163098
lnc_TCONS_00082603	mrna_TCONS_00136039	0.867193	ENSONIG00000012231
lnc_TCONS_00082603	mrna_TCONS_00147855	0.876366	tbkbp1
lnc_TCONS_00082603	mrna_TCONS_00154239	0.790744	ralgapb
lnc_TCONS_00082603	mrna_TCONS_00157568	0.854481	shbg
lnc_TCONS_00082603	mrna_TCONS_00169300	0.876472	svila
lnc_TCONS_00082603	mrna_TCONS_00211845	0.71403	pcdh18b
lnc_TCONS_00082603	mrna_TCONS_00220475	0.63447	cramp1
lnc_TCONS_00082603	mrna_TCONS_00254463	0.876366	chd
lnc_TCONS_00082603	mrna_TCONS_00254811	0.791219	GPR139
lnc_TCONS_00082603	mrna_TCONS_00265021	0.876366	pias2
lnc_TCONS_00086498	mrna_TCONS_00005267	0.857813	wdr59
lnc_TCONS_00086498	mrna_TCONS_00009220	0.772175	ENSONIG00000010372
lnc_TCONS_00086498	mrna_TCONS_00009997	0.604735	greb1l
lnc_TCONS_00086498	mrna_TCONS_00010097	0.875922	obscnb
lnc_TCONS_00086498	mrna_TCONS_00011088	0.873154	metap1d
lnc_TCONS_00086498	mrna_TCONS_00014653	0.875924	slc16a12a
lnc_TCONS_00086498	mrna_TCONS_00017680	0.537486	ENSONIG00000020018
lnc_TCONS_00086498	mrna_TCONS_00020695	0.875922	vwa5b1
lnc_TCONS_00086498	mrna_TCONS_00029449	0.553119	crb2a
lnc_TCONS_00086498	mrna_TCONS_00029994	0.875922	arntl1a
lnc_TCONS_00086498	mrna_TCONS_00030333	0.875927	lmx1ba
lnc_TCONS_00086498	mrna_TCONS_00032398	0.598193	chaf1a
lnc_TCONS_00086498	mrna_TCONS_00035838	0.525971	shroom3
lnc_TCONS_00086498	mrna_TCONS_00035882	0.878543	atp8b1
lnc_TCONS_00086498	mrna_TCONS_00049810	0.699551	drgx
lnc_TCONS_00086498	mrna_TCONS_00050536	0.867576	lyst
lnc_TCONS_00086498	mrna_TCONS_00050739	0.875922	sorbs1
lnc_TCONS_00086498	mrna_TCONS_00057656	0.87588	pax2b
lnc_TCONS_00086498	mrna_TCONS_00059803	0.739578	ASIC2
lnc_TCONS_00086498	mrna_TCONS_00077144	0.866561	si:dkey-237h12.3
lnc_TCONS_00086498	mrna_TCONS_00079421	0.876432	zfhx4
lnc_TCONS_00086498	mrna_TCONS_00100972	0.875922	enox2
lnc_TCONS_00086498	mrna_TCONS_00110099	0.625898	ENSONIG00000017836
lnc_TCONS_00086498	mrna_TCONS_00123420	0.854399	zgc:163098
lnc_TCONS_00086498	mrna_TCONS_00136039	0.876532	ENSONIG00000012231
lnc_TCONS_00086498	mrna_TCONS_00147855	0.875922	tbkbp1
lnc_TCONS_00086498	mrna_TCONS_00154239	0.799765	ralgapb
lnc_TCONS_00086498	mrna_TCONS_00157568	0.862739	shbg
lnc_TCONS_00086498	mrna_TCONS_00169300	0.876029	svila
lnc_TCONS_00086498	mrna_TCONS_00211845	0.722004	pcdh18b
lnc_TCONS_00086498	mrna_TCONS_00220475	0.640721	cramp1
lnc_TCONS_00086498	mrna_TCONS_00254463	0.875922	chd
lnc_TCONS_00086498	mrna_TCONS_00254811	0.800115	GPR139
lnc_TCONS_00086498	mrna_TCONS_00265021	0.875922	pias2
lnc_TCONS_00092775	mrna_TCONS_00005267	0.857813	wdr59
lnc_TCONS_00092775	mrna_TCONS_00009220	0.772175	ENSONIG00000010372
lnc_TCONS_00092775	mrna_TCONS_00009997	0.604735	greb1l
lnc_TCONS_00092775	mrna_TCONS_00010097	0.875922	obscnb
lnc_TCONS_00092775	mrna_TCONS_00011088	0.873154	metap1d
lnc_TCONS_00092775	mrna_TCONS_00014653	0.875924	slc16a12a
lnc_TCONS_00092775	mrna_TCONS_00017680	0.537486	ENSONIG00000020018
lnc_TCONS_00092775	mrna_TCONS_00020695	0.875922	vwa5b1
lnc_TCONS_00092775	mrna_TCONS_00029449	0.553119	crb2a
lnc_TCONS_00092775	mrna_TCONS_00029994	0.875922	arntl1a
lnc_TCONS_00092775	mrna_TCONS_00030333	0.875927	lmx1ba
lnc_TCONS_00092775	mrna_TCONS_00032398	0.598193	chaf1a
lnc_TCONS_00092775	mrna_TCONS_00035838	0.525971	shroom3
lnc_TCONS_00092775	mrna_TCONS_00035882	0.878543	atp8b1
lnc_TCONS_00092775	mrna_TCONS_00049810	0.699551	drgx
lnc_TCONS_00092775	mrna_TCONS_00050536	0.867576	lyst
lnc_TCONS_00092775	mrna_TCONS_00050739	0.875922	sorbs1
lnc_TCONS_00092775	mrna_TCONS_00057656	0.87588	pax2b
lnc_TCONS_00092775	mrna_TCONS_00059803	0.739578	ASIC2
lnc_TCONS_00092775	mrna_TCONS_00077144	0.866561	si:dkey-237h12.3
lnc_TCONS_00092775	mrna_TCONS_00079421	0.876432	zfhx4
lnc_TCONS_00092775	mrna_TCONS_00100972	0.875922	enox2
lnc_TCONS_00092775	mrna_TCONS_00110099	0.625898	ENSONIG00000017836
lnc_TCONS_00092775	mrna_TCONS_00123420	0.854399	zgc:163098
lnc_TCONS_00092775	mrna_TCONS_00136039	0.876532	ENSONIG00000012231
lnc_TCONS_00092775	mrna_TCONS_00147855	0.875922	tbkbp1
lnc_TCONS_00092775	mrna_TCONS_00154239	0.799765	ralgapb
lnc_TCONS_00092775	mrna_TCONS_00157568	0.862739	shbg
lnc_TCONS_00092775	mrna_TCONS_00169300	0.876029	svila
lnc_TCONS_00092775	mrna_TCONS_00211845	0.722004	pcdh18b
lnc_TCONS_00092775	mrna_TCONS_00220475	0.640721	cramp1
lnc_TCONS_00092775	mrna_TCONS_00254463	0.875922	chd
lnc_TCONS_00092775	mrna_TCONS_00254811	0.800115	GPR139
lnc_TCONS_00092775	mrna_TCONS_00265021	0.875922	pias2
lnc_TCONS_00099542	mrna_TCONS_00003695	0.525967	ANPEP
lnc_TCONS_00099542	mrna_TCONS_00004342	0.550015	igdcc4
lnc_TCONS_00099542	mrna_TCONS_00022115	0.550255	zhx3
lnc_TCONS_00099542	mrna_TCONS_00074994	0.50318	pth2r
lnc_TCONS_00099542	mrna_TCONS_00078292	0.550705	usf3
lnc_TCONS_00099542	mrna_TCONS_00107732	0.550746	tdrd3
lnc_TCONS_00099542	mrna_TCONS_00233644	0.53952	cacna1ha
lnc_TCONS_00101419	mrna_TCONS_00005267	0.857933	wdr59
lnc_TCONS_00101419	mrna_TCONS_00009220	0.772542	ENSONIG00000010372
lnc_TCONS_00101419	mrna_TCONS_00009997	0.604894	greb1l
lnc_TCONS_00101419	mrna_TCONS_00010097	0.876054	obscnb
lnc_TCONS_00101419	mrna_TCONS_00011088	0.873296	metap1d
lnc_TCONS_00101419	mrna_TCONS_00014653	0.876056	slc16a12a
lnc_TCONS_00101419	mrna_TCONS_00017680	0.538212	ENSONIG00000020018
lnc_TCONS_00101419	mrna_TCONS_00020695	0.876054	vwa5b1
lnc_TCONS_00101419	mrna_TCONS_00029449	0.553697	crb2a
lnc_TCONS_00101419	mrna_TCONS_00029994	0.876054	arntl1a
lnc_TCONS_00101419	mrna_TCONS_00030333	0.876041	lmx1ba
lnc_TCONS_00101419	mrna_TCONS_00032398	0.59822	chaf1a
lnc_TCONS_00101419	mrna_TCONS_00035838	0.52653	shroom3
lnc_TCONS_00101419	mrna_TCONS_00035882	0.878673	atp8b1
lnc_TCONS_00101419	mrna_TCONS_00049810	0.699788	drgx
lnc_TCONS_00101419	mrna_TCONS_00050536	0.867698	lyst
lnc_TCONS_00101419	mrna_TCONS_00050739	0.876054	sorbs1
lnc_TCONS_00101419	mrna_TCONS_00057656	0.876005	pax2b
lnc_TCONS_00101419	mrna_TCONS_00059803	0.739653	ASIC2
lnc_TCONS_00101419	mrna_TCONS_00077144	0.866184	si:dkey-237h12.3
lnc_TCONS_00101419	mrna_TCONS_00079421	0.876563	zfhx4
lnc_TCONS_00101419	mrna_TCONS_00100972	0.876054	enox2
lnc_TCONS_00101419	mrna_TCONS_00110099	0.625985	ENSONIG00000017836
lnc_TCONS_00101419	mrna_TCONS_00123420	0.854507	zgc:163098
lnc_TCONS_00101419	mrna_TCONS_00136039	0.876663	ENSONIG00000012231
lnc_TCONS_00101419	mrna_TCONS_00147855	0.876054	tbkbp1
lnc_TCONS_00101419	mrna_TCONS_00154239	0.799841	ralgapb
lnc_TCONS_00101419	mrna_TCONS_00157568	0.862854	shbg
lnc_TCONS_00101419	mrna_TCONS_00169300	0.875971	svila
lnc_TCONS_00101419	mrna_TCONS_00211845	0.72207	pcdh18b
lnc_TCONS_00101419	mrna_TCONS_00220475	0.640778	cramp1
lnc_TCONS_00101419	mrna_TCONS_00254463	0.876054	chd
lnc_TCONS_00101419	mrna_TCONS_00254811	0.800195	GPR139
lnc_TCONS_00101419	mrna_TCONS_00265021	0.876054	pias2
lnc_TCONS_00104813	mrna_TCONS_00005267	0.857813	wdr59
lnc_TCONS_00104813	mrna_TCONS_00009220	0.772175	ENSONIG00000010372
lnc_TCONS_00104813	mrna_TCONS_00009997	0.604735	greb1l
lnc_TCONS_00104813	mrna_TCONS_00010097	0.875922	obscnb
lnc_TCONS_00104813	mrna_TCONS_00011088	0.873154	metap1d
lnc_TCONS_00104813	mrna_TCONS_00014653	0.875924	slc16a12a
lnc_TCONS_00104813	mrna_TCONS_00017680	0.537486	ENSONIG00000020018
lnc_TCONS_00104813	mrna_TCONS_00020695	0.875922	vwa5b1
lnc_TCONS_00104813	mrna_TCONS_00029449	0.553119	crb2a
lnc_TCONS_00104813	mrna_TCONS_00029994	0.875922	arntl1a
lnc_TCONS_00104813	mrna_TCONS_00030333	0.875927	lmx1ba
lnc_TCONS_00104813	mrna_TCONS_00032398	0.598193	chaf1a
lnc_TCONS_00104813	mrna_TCONS_00035838	0.525971	shroom3
lnc_TCONS_00104813	mrna_TCONS_00035882	0.878543	atp8b1
lnc_TCONS_00104813	mrna_TCONS_00049810	0.699551	drgx
lnc_TCONS_00104813	mrna_TCONS_00050536	0.867576	lyst
lnc_TCONS_00104813	mrna_TCONS_00050739	0.875922	sorbs1
lnc_TCONS_00104813	mrna_TCONS_00057656	0.87588	pax2b
lnc_TCONS_00104813	mrna_TCONS_00059803	0.739578	ASIC2
lnc_TCONS_00104813	mrna_TCONS_00077144	0.866561	si:dkey-237h12.3
lnc_TCONS_00104813	mrna_TCONS_00079421	0.876432	zfhx4
lnc_TCONS_00104813	mrna_TCONS_00100972	0.875922	enox2
lnc_TCONS_00104813	mrna_TCONS_00110099	0.625898	ENSONIG00000017836
lnc_TCONS_00104813	mrna_TCONS_00123420	0.854399	zgc:163098
lnc_TCONS_00104813	mrna_TCONS_00136039	0.876532	ENSONIG00000012231
lnc_TCONS_00104813	mrna_TCONS_00147855	0.875922	tbkbp1
lnc_TCONS_00104813	mrna_TCONS_00154239	0.799765	ralgapb
lnc_TCONS_00104813	mrna_TCONS_00157568	0.862739	shbg
lnc_TCONS_00104813	mrna_TCONS_00169300	0.876029	svila
lnc_TCONS_00104813	mrna_TCONS_00211845	0.722004	pcdh18b
lnc_TCONS_00104813	mrna_TCONS_00220475	0.640721	cramp1
lnc_TCONS_00104813	mrna_TCONS_00254463	0.875922	chd
lnc_TCONS_00104813	mrna_TCONS_00254811	0.800115	GPR139
lnc_TCONS_00104813	mrna_TCONS_00265021	0.875922	pias2
lnc_TCONS_00107617	mrna_TCONS_00005267	0.857813	wdr59
lnc_TCONS_00107617	mrna_TCONS_00009220	0.772175	ENSONIG00000010372
lnc_TCONS_00107617	mrna_TCONS_00009997	0.604735	greb1l
lnc_TCONS_00107617	mrna_TCONS_00010097	0.875922	obscnb
lnc_TCONS_00107617	mrna_TCONS_00011088	0.873154	metap1d
lnc_TCONS_00107617	mrna_TCONS_00014653	0.875924	slc16a12a
lnc_TCONS_00107617	mrna_TCONS_00017680	0.537486	ENSONIG00000020018
lnc_TCONS_00107617	mrna_TCONS_00020695	0.875922	vwa5b1
lnc_TCONS_00107617	mrna_TCONS_00029449	0.553119	crb2a
lnc_TCONS_00107617	mrna_TCONS_00029994	0.875922	arntl1a
lnc_TCONS_00107617	mrna_TCONS_00030333	0.875927	lmx1ba
lnc_TCONS_00107617	mrna_TCONS_00032398	0.598193	chaf1a
lnc_TCONS_00107617	mrna_TCONS_00035838	0.525971	shroom3
lnc_TCONS_00107617	mrna_TCONS_00035882	0.878543	atp8b1
lnc_TCONS_00107617	mrna_TCONS_00049810	0.699551	drgx
lnc_TCONS_00107617	mrna_TCONS_00050536	0.867576	lyst
lnc_TCONS_00107617	mrna_TCONS_00050739	0.875922	sorbs1
lnc_TCONS_00107617	mrna_TCONS_00057656	0.87588	pax2b
lnc_TCONS_00107617	mrna_TCONS_00059803	0.739578	ASIC2
lnc_TCONS_00107617	mrna_TCONS_00077144	0.866561	si:dkey-237h12.3
lnc_TCONS_00107617	mrna_TCONS_00079421	0.876432	zfhx4
lnc_TCONS_00107617	mrna_TCONS_00100972	0.875922	enox2
lnc_TCONS_00107617	mrna_TCONS_00110099	0.625898	ENSONIG00000017836
lnc_TCONS_00107617	mrna_TCONS_00123420	0.854399	zgc:163098
lnc_TCONS_00107617	mrna_TCONS_00136039	0.876532	ENSONIG00000012231
lnc_TCONS_00107617	mrna_TCONS_00147855	0.875922	tbkbp1
lnc_TCONS_00107617	mrna_TCONS_00154239	0.799765	ralgapb
lnc_TCONS_00107617	mrna_TCONS_00157568	0.862739	shbg
lnc_TCONS_00107617	mrna_TCONS_00169300	0.876029	svila
lnc_TCONS_00107617	mrna_TCONS_00211845	0.722004	pcdh18b
lnc_TCONS_00107617	mrna_TCONS_00220475	0.640721	cramp1
lnc_TCONS_00107617	mrna_TCONS_00254463	0.875922	chd
lnc_TCONS_00107617	mrna_TCONS_00254811	0.800115	GPR139
lnc_TCONS_00107617	mrna_TCONS_00265021	0.875922	pias2
lnc_TCONS_00112033	mrna_TCONS_00005267	0.857813	wdr59
lnc_TCONS_00112033	mrna_TCONS_00009220	0.772175	ENSONIG00000010372
lnc_TCONS_00112033	mrna_TCONS_00009997	0.604735	greb1l
lnc_TCONS_00112033	mrna_TCONS_00010097	0.875922	obscnb
lnc_TCONS_00112033	mrna_TCONS_00011088	0.873154	metap1d
lnc_TCONS_00112033	mrna_TCONS_00014653	0.875924	slc16a12a
lnc_TCONS_00112033	mrna_TCONS_00017680	0.537486	ENSONIG00000020018
lnc_TCONS_00112033	mrna_TCONS_00020695	0.875922	vwa5b1
lnc_TCONS_00112033	mrna_TCONS_00029449	0.553119	crb2a
lnc_TCONS_00112033	mrna_TCONS_00029994	0.875922	arntl1a
lnc_TCONS_00112033	mrna_TCONS_00030333	0.875927	lmx1ba
lnc_TCONS_00112033	mrna_TCONS_00032398	0.598193	chaf1a
lnc_TCONS_00112033	mrna_TCONS_00035838	0.525971	shroom3
lnc_TCONS_00112033	mrna_TCONS_00035882	0.878543	atp8b1
lnc_TCONS_00112033	mrna_TCONS_00049810	0.699551	drgx
lnc_TCONS_00112033	mrna_TCONS_00050536	0.867576	lyst
lnc_TCONS_00112033	mrna_TCONS_00050739	0.875922	sorbs1
lnc_TCONS_00112033	mrna_TCONS_00057656	0.87588	pax2b
lnc_TCONS_00112033	mrna_TCONS_00059803	0.739578	ASIC2
lnc_TCONS_00112033	mrna_TCONS_00077144	0.866561	si:dkey-237h12.3
lnc_TCONS_00112033	mrna_TCONS_00079421	0.876432	zfhx4
lnc_TCONS_00112033	mrna_TCONS_00100972	0.875922	enox2
lnc_TCONS_00112033	mrna_TCONS_00110099	0.625898	ENSONIG00000017836
lnc_TCONS_00112033	mrna_TCONS_00123420	0.854399	zgc:163098
lnc_TCONS_00112033	mrna_TCONS_00136039	0.876532	ENSONIG00000012231
lnc_TCONS_00112033	mrna_TCONS_00147855	0.875922	tbkbp1
lnc_TCONS_00112033	mrna_TCONS_00154239	0.799765	ralgapb
lnc_TCONS_00112033	mrna_TCONS_00157568	0.862739	shbg
lnc_TCONS_00112033	mrna_TCONS_00169300	0.876029	svila
lnc_TCONS_00112033	mrna_TCONS_00211845	0.722004	pcdh18b
lnc_TCONS_00112033	mrna_TCONS_00220475	0.640721	cramp1
lnc_TCONS_00112033	mrna_TCONS_00254463	0.875922	chd
lnc_TCONS_00112033	mrna_TCONS_00254811	0.800115	GPR139
lnc_TCONS_00112033	mrna_TCONS_00265021	0.875922	pias2
lnc_TCONS_00116403	mrna_TCONS_00005267	0.638107	wdr59
lnc_TCONS_00116403	mrna_TCONS_00009220	0.627376	ENSONIG00000010372
lnc_TCONS_00116403	mrna_TCONS_00010097	0.823527	obscnb
lnc_TCONS_00116403	mrna_TCONS_00011088	0.820135	metap1d
lnc_TCONS_00116403	mrna_TCONS_00014653	0.823525	slc16a12a
lnc_TCONS_00116403	mrna_TCONS_00020695	0.823527	vwa5b1
lnc_TCONS_00116403	mrna_TCONS_00029994	0.823527	arntl1a
lnc_TCONS_00116403	mrna_TCONS_00030333	0.82353	lmx1ba
lnc_TCONS_00116403	mrna_TCONS_00035882	0.778549	atp8b1
lnc_TCONS_00116403	mrna_TCONS_00050536	0.741369	lyst
lnc_TCONS_00116403	mrna_TCONS_00050739	0.823527	sorbs1
lnc_TCONS_00116403	mrna_TCONS_00055032	0.529099	mmp20a
lnc_TCONS_00116403	mrna_TCONS_00057656	0.823477	pax2b
lnc_TCONS_00116403	mrna_TCONS_00077144	0.814027	si:dkey-237h12.3
lnc_TCONS_00116403	mrna_TCONS_00079421	0.821944	zfhx4
lnc_TCONS_00116403	mrna_TCONS_00100972	0.823527	enox2
lnc_TCONS_00116403	mrna_TCONS_00123420	0.507576	zgc:163098
lnc_TCONS_00116403	mrna_TCONS_00136039	0.803336	ENSONIG00000012231
lnc_TCONS_00116403	mrna_TCONS_00147855	0.823527	tbkbp1
lnc_TCONS_00116403	mrna_TCONS_00157568	0.525069	shbg
lnc_TCONS_00116403	mrna_TCONS_00169300	0.823822	svila
lnc_TCONS_00116403	mrna_TCONS_00254463	0.823527	chd
lnc_TCONS_00116403	mrna_TCONS_00254811	0.541552	GPR139
lnc_TCONS_00116403	mrna_TCONS_00265021	0.823527	pias2
lnc_TCONS_00133224	mrna_TCONS_00005267	0.857813	wdr59
lnc_TCONS_00133224	mrna_TCONS_00009220	0.772175	ENSONIG00000010372
lnc_TCONS_00133224	mrna_TCONS_00009997	0.604735	greb1l
lnc_TCONS_00133224	mrna_TCONS_00010097	0.875922	obscnb
lnc_TCONS_00133224	mrna_TCONS_00011088	0.873154	metap1d
lnc_TCONS_00133224	mrna_TCONS_00014653	0.875924	slc16a12a
lnc_TCONS_00133224	mrna_TCONS_00017680	0.537486	ENSONIG00000020018
lnc_TCONS_00133224	mrna_TCONS_00020695	0.875922	vwa5b1
lnc_TCONS_00133224	mrna_TCONS_00029449	0.553119	crb2a
lnc_TCONS_00133224	mrna_TCONS_00029994	0.875922	arntl1a
lnc_TCONS_00133224	mrna_TCONS_00030333	0.875927	lmx1ba
lnc_TCONS_00133224	mrna_TCONS_00032398	0.598193	chaf1a
lnc_TCONS_00133224	mrna_TCONS_00035838	0.525971	shroom3
lnc_TCONS_00133224	mrna_TCONS_00035882	0.878543	atp8b1
lnc_TCONS_00133224	mrna_TCONS_00049810	0.699551	drgx
lnc_TCONS_00133224	mrna_TCONS_00050536	0.867576	lyst
lnc_TCONS_00133224	mrna_TCONS_00050739	0.875922	sorbs1
lnc_TCONS_00133224	mrna_TCONS_00057656	0.87588	pax2b
lnc_TCONS_00133224	mrna_TCONS_00059803	0.739578	ASIC2
lnc_TCONS_00133224	mrna_TCONS_00077144	0.866561	si:dkey-237h12.3
lnc_TCONS_00133224	mrna_TCONS_00079421	0.876432	zfhx4
lnc_TCONS_00133224	mrna_TCONS_00100972	0.875922	enox2
lnc_TCONS_00133224	mrna_TCONS_00110099	0.625898	ENSONIG00000017836
lnc_TCONS_00133224	mrna_TCONS_00123420	0.854399	zgc:163098
lnc_TCONS_00133224	mrna_TCONS_00136039	0.876532	ENSONIG00000012231
lnc_TCONS_00133224	mrna_TCONS_00147855	0.875922	tbkbp1
lnc_TCONS_00133224	mrna_TCONS_00154239	0.799765	ralgapb
lnc_TCONS_00133224	mrna_TCONS_00157568	0.862739	shbg
lnc_TCONS_00133224	mrna_TCONS_00169300	0.876029	svila
lnc_TCONS_00133224	mrna_TCONS_00211845	0.722004	pcdh18b
lnc_TCONS_00133224	mrna_TCONS_00220475	0.640721	cramp1
lnc_TCONS_00133224	mrna_TCONS_00254463	0.875922	chd
lnc_TCONS_00133224	mrna_TCONS_00254811	0.800115	GPR139
lnc_TCONS_00133224	mrna_TCONS_00265021	0.875922	pias2
lnc_TCONS_00133231	mrna_TCONS_00010097	0.608338	obscnb
lnc_TCONS_00133231	mrna_TCONS_00011088	0.605087	metap1d
lnc_TCONS_00133231	mrna_TCONS_00014653	0.608336	slc16a12a
lnc_TCONS_00133231	mrna_TCONS_00020695	0.608338	vwa5b1
lnc_TCONS_00133231	mrna_TCONS_00029994	0.608338	arntl1a
lnc_TCONS_00133231	mrna_TCONS_00030333	0.608339	lmx1ba
lnc_TCONS_00133231	mrna_TCONS_00035882	0.574143	atp8b1
lnc_TCONS_00133231	mrna_TCONS_00050536	0.550005	lyst
lnc_TCONS_00133231	mrna_TCONS_00050739	0.608338	sorbs1
lnc_TCONS_00133231	mrna_TCONS_00057656	0.608279	pax2b
lnc_TCONS_00133231	mrna_TCONS_00077144	0.600204	si:dkey-237h12.3
lnc_TCONS_00133231	mrna_TCONS_00079421	0.606929	zfhx4
lnc_TCONS_00133231	mrna_TCONS_00100972	0.608338	enox2
lnc_TCONS_00133231	mrna_TCONS_00136039	0.592775	ENSONIG00000012231
lnc_TCONS_00133231	mrna_TCONS_00147855	0.608338	tbkbp1
lnc_TCONS_00133231	mrna_TCONS_00169300	0.609015	svila
lnc_TCONS_00133231	mrna_TCONS_00254463	0.608338	chd
lnc_TCONS_00133231	mrna_TCONS_00254811	0.503452	GPR139
lnc_TCONS_00133231	mrna_TCONS_00265021	0.608338	pias2
lnc_TCONS_00133247	mrna_TCONS_00005267	0.824891	wdr59
lnc_TCONS_00133247	mrna_TCONS_00009220	0.74215	ENSONIG00000010372
lnc_TCONS_00133247	mrna_TCONS_00009997	0.580805	greb1l
lnc_TCONS_00133247	mrna_TCONS_00010097	0.868598	obscnb
lnc_TCONS_00133247	mrna_TCONS_00011088	0.865336	metap1d
lnc_TCONS_00133247	mrna_TCONS_00014653	0.868596	slc16a12a
lnc_TCONS_00133247	mrna_TCONS_00017680	0.515471	ENSONIG00000020018
lnc_TCONS_00133247	mrna_TCONS_00020695	0.868598	vwa5b1
lnc_TCONS_00133247	mrna_TCONS_00029449	0.530506	crb2a
lnc_TCONS_00133247	mrna_TCONS_00029994	0.868598	arntl1a
lnc_TCONS_00133247	mrna_TCONS_00030333	0.868602	lmx1ba
lnc_TCONS_00133247	mrna_TCONS_00032398	0.592542	chaf1a
lnc_TCONS_00133247	mrna_TCONS_00035838	0.504157	shroom3
lnc_TCONS_00133247	mrna_TCONS_00035882	0.845113	atp8b1
lnc_TCONS_00133247	mrna_TCONS_00049810	0.671679	drgx
lnc_TCONS_00133247	mrna_TCONS_00050536	0.835297	lyst
lnc_TCONS_00133247	mrna_TCONS_00050739	0.868598	sorbs1
lnc_TCONS_00133247	mrna_TCONS_00057656	0.868554	pax2b
lnc_TCONS_00133247	mrna_TCONS_00059803	0.710438	ASIC2
lnc_TCONS_00133247	mrna_TCONS_00077144	0.859147	si:dkey-237h12.3
lnc_TCONS_00133247	mrna_TCONS_00079421	0.867021	zfhx4
lnc_TCONS_00133247	mrna_TCONS_00100972	0.868598	enox2
lnc_TCONS_00133247	mrna_TCONS_00110099	0.601217	ENSONIG00000017836
lnc_TCONS_00133247	mrna_TCONS_00123420	0.82133	zgc:163098
lnc_TCONS_00133247	mrna_TCONS_00136039	0.847549	ENSONIG00000012231
lnc_TCONS_00133247	mrna_TCONS_00147855	0.868598	tbkbp1
lnc_TCONS_00133247	mrna_TCONS_00154239	0.767912	ralgapb
lnc_TCONS_00133247	mrna_TCONS_00157568	0.82922	shbg
lnc_TCONS_00133247	mrna_TCONS_00169300	0.868741	svila
lnc_TCONS_00133247	mrna_TCONS_00211845	0.693066	pcdh18b
lnc_TCONS_00133247	mrna_TCONS_00220475	0.615062	cramp1
lnc_TCONS_00133247	mrna_TCONS_00254463	0.868598	chd
lnc_TCONS_00133247	mrna_TCONS_00254811	0.789479	GPR139
lnc_TCONS_00133247	mrna_TCONS_00265021	0.868598	pias2
lnc_TCONS_00138141	mrna_TCONS_00017208	0.521299	ENSONIG00000019794
lnc_TCONS_00158572	mrna_TCONS_00004342	0.515742	igdcc4
lnc_TCONS_00158572	mrna_TCONS_00022115	0.519437	zhx3
lnc_TCONS_00158572	mrna_TCONS_00078292	0.517734	usf3
lnc_TCONS_00158572	mrna_TCONS_00107732	0.518688	tdrd3
lnc_TCONS_00158572	mrna_TCONS_00233644	0.518334	cacna1ha
lnc_TCONS_00161095	mrna_TCONS_00005267	0.602525	wdr59
lnc_TCONS_00161095	mrna_TCONS_00009220	0.592718	ENSONIG00000010372
lnc_TCONS_00161095	mrna_TCONS_00010097	0.777714	obscnb
lnc_TCONS_00161095	mrna_TCONS_00011088	0.774427	metap1d
lnc_TCONS_00161095	mrna_TCONS_00014653	0.777713	slc16a12a
lnc_TCONS_00161095	mrna_TCONS_00020695	0.777714	vwa5b1
lnc_TCONS_00161095	mrna_TCONS_00029994	0.777714	arntl1a
lnc_TCONS_00161095	mrna_TCONS_00030333	0.777717	lmx1ba
lnc_TCONS_00161095	mrna_TCONS_00035882	0.735095	atp8b1
lnc_TCONS_00161095	mrna_TCONS_00050536	0.726513	lyst
lnc_TCONS_00161095	mrna_TCONS_00050739	0.777714	sorbs1
lnc_TCONS_00161095	mrna_TCONS_00057656	0.777663	pax2b
lnc_TCONS_00161095	mrna_TCONS_00077144	0.768718	si:dkey-237h12.3
lnc_TCONS_00161095	mrna_TCONS_00079421	0.77619	zfhx4
lnc_TCONS_00161095	mrna_TCONS_00100972	0.777714	enox2
lnc_TCONS_00161095	mrna_TCONS_00136039	0.758542	ENSONIG00000012231
lnc_TCONS_00161095	mrna_TCONS_00147855	0.777714	tbkbp1
lnc_TCONS_00161095	mrna_TCONS_00169300	0.777854	svila
lnc_TCONS_00161095	mrna_TCONS_00254463	0.777714	chd
lnc_TCONS_00161095	mrna_TCONS_00265021	0.777714	pias2
lnc_TCONS_00165391	mrna_TCONS_00005267	0.857813	wdr59
lnc_TCONS_00165391	mrna_TCONS_00009220	0.772175	ENSONIG00000010372
lnc_TCONS_00165391	mrna_TCONS_00009997	0.604735	greb1l
lnc_TCONS_00165391	mrna_TCONS_00010097	0.875922	obscnb
lnc_TCONS_00165391	mrna_TCONS_00011088	0.873154	metap1d
lnc_TCONS_00165391	mrna_TCONS_00014653	0.875924	slc16a12a
lnc_TCONS_00165391	mrna_TCONS_00017680	0.537486	ENSONIG00000020018
lnc_TCONS_00165391	mrna_TCONS_00020695	0.875922	vwa5b1
lnc_TCONS_00165391	mrna_TCONS_00029449	0.553119	crb2a
lnc_TCONS_00165391	mrna_TCONS_00029994	0.875922	arntl1a
lnc_TCONS_00165391	mrna_TCONS_00030333	0.875927	lmx1ba
lnc_TCONS_00165391	mrna_TCONS_00032398	0.598193	chaf1a
lnc_TCONS_00165391	mrna_TCONS_00035838	0.525971	shroom3
lnc_TCONS_00165391	mrna_TCONS_00035882	0.878543	atp8b1
lnc_TCONS_00165391	mrna_TCONS_00049810	0.699551	drgx
lnc_TCONS_00165391	mrna_TCONS_00050536	0.867576	lyst
lnc_TCONS_00165391	mrna_TCONS_00050739	0.875922	sorbs1
lnc_TCONS_00165391	mrna_TCONS_00057656	0.87588	pax2b
lnc_TCONS_00165391	mrna_TCONS_00059803	0.739578	ASIC2
lnc_TCONS_00165391	mrna_TCONS_00077144	0.866561	si:dkey-237h12.3
lnc_TCONS_00165391	mrna_TCONS_00079421	0.876432	zfhx4
lnc_TCONS_00165391	mrna_TCONS_00100972	0.875922	enox2
lnc_TCONS_00165391	mrna_TCONS_00110099	0.625898	ENSONIG00000017836
lnc_TCONS_00165391	mrna_TCONS_00123420	0.854399	zgc:163098
lnc_TCONS_00165391	mrna_TCONS_00136039	0.876532	ENSONIG00000012231
lnc_TCONS_00165391	mrna_TCONS_00147855	0.875922	tbkbp1
lnc_TCONS_00165391	mrna_TCONS_00154239	0.799765	ralgapb
lnc_TCONS_00165391	mrna_TCONS_00157568	0.862739	shbg
lnc_TCONS_00165391	mrna_TCONS_00169300	0.876029	svila
lnc_TCONS_00165391	mrna_TCONS_00211845	0.722004	pcdh18b
lnc_TCONS_00165391	mrna_TCONS_00220475	0.640721	cramp1
lnc_TCONS_00165391	mrna_TCONS_00254463	0.875922	chd
lnc_TCONS_00165391	mrna_TCONS_00254811	0.800115	GPR139
lnc_TCONS_00165391	mrna_TCONS_00265021	0.875922	pias2
lnc_TCONS_00185017	mrna_TCONS_00005267	0.857813	wdr59
lnc_TCONS_00185017	mrna_TCONS_00009220	0.772175	ENSONIG00000010372
lnc_TCONS_00185017	mrna_TCONS_00009997	0.604735	greb1l
lnc_TCONS_00185017	mrna_TCONS_00010097	0.875922	obscnb
lnc_TCONS_00185017	mrna_TCONS_00011088	0.873154	metap1d
lnc_TCONS_00185017	mrna_TCONS_00014653	0.875924	slc16a12a
lnc_TCONS_00185017	mrna_TCONS_00017680	0.537486	ENSONIG00000020018
lnc_TCONS_00185017	mrna_TCONS_00020695	0.875922	vwa5b1
lnc_TCONS_00185017	mrna_TCONS_00029449	0.553119	crb2a
lnc_TCONS_00185017	mrna_TCONS_00029994	0.875922	arntl1a
lnc_TCONS_00185017	mrna_TCONS_00030333	0.875927	lmx1ba
lnc_TCONS_00185017	mrna_TCONS_00032398	0.598193	chaf1a
lnc_TCONS_00185017	mrna_TCONS_00035838	0.525971	shroom3
lnc_TCONS_00185017	mrna_TCONS_00035882	0.878543	atp8b1
lnc_TCONS_00185017	mrna_TCONS_00049810	0.699551	drgx
lnc_TCONS_00185017	mrna_TCONS_00050536	0.867576	lyst
lnc_TCONS_00185017	mrna_TCONS_00050739	0.875922	sorbs1
lnc_TCONS_00185017	mrna_TCONS_00057656	0.87588	pax2b
lnc_TCONS_00185017	mrna_TCONS_00059803	0.739578	ASIC2
lnc_TCONS_00185017	mrna_TCONS_00077144	0.866561	si:dkey-237h12.3
lnc_TCONS_00185017	mrna_TCONS_00079421	0.876432	zfhx4
lnc_TCONS_00185017	mrna_TCONS_00100972	0.875922	enox2
lnc_TCONS_00185017	mrna_TCONS_00110099	0.625898	ENSONIG00000017836
lnc_TCONS_00185017	mrna_TCONS_00123420	0.854399	zgc:163098
lnc_TCONS_00185017	mrna_TCONS_00136039	0.876532	ENSONIG00000012231
lnc_TCONS_00185017	mrna_TCONS_00147855	0.875922	tbkbp1
lnc_TCONS_00185017	mrna_TCONS_00154239	0.799765	ralgapb
lnc_TCONS_00185017	mrna_TCONS_00157568	0.862739	shbg
lnc_TCONS_00185017	mrna_TCONS_00169300	0.876029	svila
lnc_TCONS_00185017	mrna_TCONS_00211845	0.722004	pcdh18b
lnc_TCONS_00185017	mrna_TCONS_00220475	0.640721	cramp1
lnc_TCONS_00185017	mrna_TCONS_00254463	0.875922	chd
lnc_TCONS_00185017	mrna_TCONS_00254811	0.800115	GPR139
lnc_TCONS_00185017	mrna_TCONS_00265021	0.875922	pias2
lnc_TCONS_00190057	mrna_TCONS_00005267	0.857813	wdr59
lnc_TCONS_00190057	mrna_TCONS_00009220	0.772175	ENSONIG00000010372
lnc_TCONS_00190057	mrna_TCONS_00009997	0.604735	greb1l
lnc_TCONS_00190057	mrna_TCONS_00010097	0.875922	obscnb
lnc_TCONS_00190057	mrna_TCONS_00011088	0.873154	metap1d
lnc_TCONS_00190057	mrna_TCONS_00014653	0.875924	slc16a12a
lnc_TCONS_00190057	mrna_TCONS_00017680	0.537486	ENSONIG00000020018
lnc_TCONS_00190057	mrna_TCONS_00020695	0.875922	vwa5b1
lnc_TCONS_00190057	mrna_TCONS_00029449	0.553119	crb2a
lnc_TCONS_00190057	mrna_TCONS_00029994	0.875922	arntl1a
lnc_TCONS_00190057	mrna_TCONS_00030333	0.875927	lmx1ba
lnc_TCONS_00190057	mrna_TCONS_00032398	0.598193	chaf1a
lnc_TCONS_00190057	mrna_TCONS_00035838	0.525971	shroom3
lnc_TCONS_00190057	mrna_TCONS_00035882	0.878543	atp8b1
lnc_TCONS_00190057	mrna_TCONS_00049810	0.699551	drgx
lnc_TCONS_00190057	mrna_TCONS_00050536	0.867576	lyst
lnc_TCONS_00190057	mrna_TCONS_00050739	0.875922	sorbs1
lnc_TCONS_00190057	mrna_TCONS_00057656	0.87588	pax2b
lnc_TCONS_00190057	mrna_TCONS_00059803	0.739578	ASIC2
lnc_TCONS_00190057	mrna_TCONS_00077144	0.866561	si:dkey-237h12.3
lnc_TCONS_00190057	mrna_TCONS_00079421	0.876432	zfhx4
lnc_TCONS_00190057	mrna_TCONS_00100972	0.875922	enox2
lnc_TCONS_00190057	mrna_TCONS_00110099	0.625898	ENSONIG00000017836
lnc_TCONS_00190057	mrna_TCONS_00123420	0.854399	zgc:163098
lnc_TCONS_00190057	mrna_TCONS_00136039	0.876532	ENSONIG00000012231
lnc_TCONS_00190057	mrna_TCONS_00147855	0.875922	tbkbp1
lnc_TCONS_00190057	mrna_TCONS_00154239	0.799765	ralgapb
lnc_TCONS_00190057	mrna_TCONS_00157568	0.862739	shbg
lnc_TCONS_00190057	mrna_TCONS_00169300	0.876029	svila
lnc_TCONS_00190057	mrna_TCONS_00211845	0.722004	pcdh18b
lnc_TCONS_00190057	mrna_TCONS_00220475	0.640721	cramp1
lnc_TCONS_00190057	mrna_TCONS_00254463	0.875922	chd
lnc_TCONS_00190057	mrna_TCONS_00254811	0.800115	GPR139
lnc_TCONS_00190057	mrna_TCONS_00265021	0.875922	pias2
lnc_TCONS_00200737	mrna_TCONS_00010097	0.597267	obscnb
lnc_TCONS_00200737	mrna_TCONS_00011088	0.594648	metap1d
lnc_TCONS_00200737	mrna_TCONS_00014653	0.597266	slc16a12a
lnc_TCONS_00200737	mrna_TCONS_00020695	0.597267	vwa5b1
lnc_TCONS_00200737	mrna_TCONS_00029994	0.597267	arntl1a
lnc_TCONS_00200737	mrna_TCONS_00030333	0.597269	lmx1ba
lnc_TCONS_00200737	mrna_TCONS_00035882	0.56465	atp8b1
lnc_TCONS_00200737	mrna_TCONS_00050536	0.534707	lyst
lnc_TCONS_00200737	mrna_TCONS_00050739	0.597267	sorbs1
lnc_TCONS_00200737	mrna_TCONS_00057656	0.597225	pax2b
lnc_TCONS_00200737	mrna_TCONS_00077144	0.590097	si:dkey-237h12.3
lnc_TCONS_00200737	mrna_TCONS_00079421	0.596084	zfhx4
lnc_TCONS_00200737	mrna_TCONS_00100972	0.597267	enox2
lnc_TCONS_00200737	mrna_TCONS_00136039	0.582578	ENSONIG00000012231
lnc_TCONS_00200737	mrna_TCONS_00147855	0.597267	tbkbp1
lnc_TCONS_00200737	mrna_TCONS_00169300	0.597321	svila
lnc_TCONS_00200737	mrna_TCONS_00254463	0.597267	chd
lnc_TCONS_00200737	mrna_TCONS_00265021	0.597267	pias2
lnc_TCONS_00270532	mrna_TCONS_00005267	0.857813	wdr59
lnc_TCONS_00270532	mrna_TCONS_00009220	0.772175	ENSONIG00000010372
lnc_TCONS_00270532	mrna_TCONS_00009997	0.604735	greb1l
lnc_TCONS_00270532	mrna_TCONS_00010097	0.875922	obscnb
lnc_TCONS_00270532	mrna_TCONS_00011088	0.873154	metap1d
lnc_TCONS_00270532	mrna_TCONS_00014653	0.875924	slc16a12a
lnc_TCONS_00270532	mrna_TCONS_00017680	0.537486	ENSONIG00000020018
lnc_TCONS_00270532	mrna_TCONS_00020695	0.875922	vwa5b1
lnc_TCONS_00270532	mrna_TCONS_00029449	0.553119	crb2a
lnc_TCONS_00270532	mrna_TCONS_00029994	0.875922	arntl1a
lnc_TCONS_00270532	mrna_TCONS_00030333	0.875927	lmx1ba
lnc_TCONS_00270532	mrna_TCONS_00032398	0.598193	chaf1a
lnc_TCONS_00270532	mrna_TCONS_00035838	0.525971	shroom3
lnc_TCONS_00270532	mrna_TCONS_00035882	0.878543	atp8b1
lnc_TCONS_00270532	mrna_TCONS_00049810	0.699551	drgx
lnc_TCONS_00270532	mrna_TCONS_00050536	0.867576	lyst
lnc_TCONS_00270532	mrna_TCONS_00050739	0.875922	sorbs1
lnc_TCONS_00270532	mrna_TCONS_00057656	0.87588	pax2b
lnc_TCONS_00270532	mrna_TCONS_00059803	0.739578	ASIC2
lnc_TCONS_00270532	mrna_TCONS_00077144	0.866561	si:dkey-237h12.3
lnc_TCONS_00270532	mrna_TCONS_00079421	0.876432	zfhx4
lnc_TCONS_00270532	mrna_TCONS_00100972	0.875922	enox2
lnc_TCONS_00270532	mrna_TCONS_00110099	0.625898	ENSONIG00000017836
lnc_TCONS_00270532	mrna_TCONS_00123420	0.854399	zgc:163098
lnc_TCONS_00270532	mrna_TCONS_00136039	0.876532	ENSONIG00000012231
lnc_TCONS_00270532	mrna_TCONS_00147855	0.875922	tbkbp1
lnc_TCONS_00270532	mrna_TCONS_00154239	0.799765	ralgapb
lnc_TCONS_00270532	mrna_TCONS_00157568	0.862739	shbg
lnc_TCONS_00270532	mrna_TCONS_00169300	0.876029	svila
lnc_TCONS_00270532	mrna_TCONS_00211845	0.722004	pcdh18b
lnc_TCONS_00270532	mrna_TCONS_00220475	0.640721	cramp1
lnc_TCONS_00270532	mrna_TCONS_00254463	0.875922	chd
lnc_TCONS_00270532	mrna_TCONS_00254811	0.800115	GPR139
lnc_TCONS_00270532	mrna_TCONS_00265021	0.875922	pias2
lnc_TCONS_00147112	mrna_TCONS_00014277	0.506445	ryr2b
lnc_TCONS_00147112	mrna_TCONS_00107456	0.553281	mybpc3
lnc_TCONS_00147112	mrna_TCONS_00107695	0.601446	adprhl1
lnc_TCONS_00147112	mrna_TCONS_00107696	0.557722	adprhl1
lnc_TCONS_00147112	mrna_TCONS_00240852	0.528949	casq2
lnc_TCONS_00171131	mrna_TCONS_00121518	0.660694	TIAM2
lnc_TCONS_00089458	mrna_TCONS_00022608	0.867291	dnmt3ba
lnc_TCONS_00089458	mrna_TCONS_00066458	0.817395	ENSONIG00000009754
lnc_TCONS_00089458	mrna_TCONS_00082766	0.867291	trioa
lnc_TCONS_00089458	mrna_TCONS_00106781	0.86772	PXN
lnc_TCONS_00089458	mrna_TCONS_00120177	0.756577	ENSONIG00000012262
lnc_TCONS_00089458	mrna_TCONS_00143269	0.818126	cacna2d2a
lnc_TCONS_00089458	mrna_TCONS_00206937	0.564996	ktn1
lnc_TCONS_00111383	mrna_TCONS_00022608	0.867291	dnmt3ba
lnc_TCONS_00111383	mrna_TCONS_00066458	0.817395	ENSONIG00000009754
lnc_TCONS_00111383	mrna_TCONS_00082766	0.867291	trioa
lnc_TCONS_00111383	mrna_TCONS_00106781	0.86772	PXN
lnc_TCONS_00111383	mrna_TCONS_00120177	0.756577	ENSONIG00000012262
lnc_TCONS_00111383	mrna_TCONS_00143269	0.818126	cacna2d2a
lnc_TCONS_00111383	mrna_TCONS_00206937	0.564996	ktn1
lnc_TCONS_00111710	mrna_TCONS_00022608	0.867291	dnmt3ba
lnc_TCONS_00111710	mrna_TCONS_00066458	0.817395	ENSONIG00000009754
lnc_TCONS_00111710	mrna_TCONS_00082766	0.867291	trioa
lnc_TCONS_00111710	mrna_TCONS_00106781	0.86772	PXN
lnc_TCONS_00111710	mrna_TCONS_00120177	0.756577	ENSONIG00000012262
lnc_TCONS_00111710	mrna_TCONS_00143269	0.818126	cacna2d2a
lnc_TCONS_00111710	mrna_TCONS_00206937	0.564996	ktn1
lnc_TCONS_00121530	mrna_TCONS_00022608	0.867291	dnmt3ba
lnc_TCONS_00121530	mrna_TCONS_00066458	0.817395	ENSONIG00000009754
lnc_TCONS_00121530	mrna_TCONS_00082766	0.867291	trioa
lnc_TCONS_00121530	mrna_TCONS_00106781	0.86772	PXN
lnc_TCONS_00121530	mrna_TCONS_00120177	0.756577	ENSONIG00000012262
lnc_TCONS_00121530	mrna_TCONS_00143269	0.818126	cacna2d2a
lnc_TCONS_00121530	mrna_TCONS_00206937	0.564996	ktn1
lnc_TCONS_00136121	mrna_TCONS_00022608	0.867291	dnmt3ba
lnc_TCONS_00136121	mrna_TCONS_00066458	0.817395	ENSONIG00000009754
lnc_TCONS_00136121	mrna_TCONS_00082766	0.867291	trioa
lnc_TCONS_00136121	mrna_TCONS_00106781	0.86772	PXN
lnc_TCONS_00136121	mrna_TCONS_00120177	0.756577	ENSONIG00000012262
lnc_TCONS_00136121	mrna_TCONS_00143269	0.818126	cacna2d2a
lnc_TCONS_00136121	mrna_TCONS_00206937	0.564996	ktn1
lnc_TCONS_00158884	mrna_TCONS_00022608	0.867291	dnmt3ba
lnc_TCONS_00158884	mrna_TCONS_00066458	0.817395	ENSONIG00000009754
lnc_TCONS_00158884	mrna_TCONS_00082766	0.867291	trioa
lnc_TCONS_00158884	mrna_TCONS_00106781	0.86772	PXN
lnc_TCONS_00158884	mrna_TCONS_00120177	0.756577	ENSONIG00000012262
lnc_TCONS_00158884	mrna_TCONS_00143269	0.818126	cacna2d2a
lnc_TCONS_00158884	mrna_TCONS_00206937	0.564996	ktn1
lnc_TCONS_00178145	mrna_TCONS_00022608	0.867291	dnmt3ba
lnc_TCONS_00178145	mrna_TCONS_00066458	0.817395	ENSONIG00000009754
lnc_TCONS_00178145	mrna_TCONS_00082766	0.867291	trioa
lnc_TCONS_00178145	mrna_TCONS_00106781	0.86772	PXN
lnc_TCONS_00178145	mrna_TCONS_00120177	0.756577	ENSONIG00000012262
lnc_TCONS_00178145	mrna_TCONS_00143269	0.818126	cacna2d2a
lnc_TCONS_00178145	mrna_TCONS_00206937	0.564996	ktn1
lnc_TCONS_00215343	mrna_TCONS_00022608	0.505946	dnmt3ba
lnc_TCONS_00215343	mrna_TCONS_00082766	0.505946	trioa
lnc_TCONS_00215343	mrna_TCONS_00106781	0.509345	PXN
lnc_TCONS_00216184	mrna_TCONS_00022608	0.86832	dnmt3ba
lnc_TCONS_00216184	mrna_TCONS_00066458	0.797967	ENSONIG00000009754
lnc_TCONS_00216184	mrna_TCONS_00082766	0.86832	trioa
lnc_TCONS_00216184	mrna_TCONS_00106781	0.868735	PXN
lnc_TCONS_00216184	mrna_TCONS_00120177	0.738324	ENSONIG00000012262
lnc_TCONS_00216184	mrna_TCONS_00143269	0.798796	cacna2d2a
lnc_TCONS_00216184	mrna_TCONS_00206937	0.553051	ktn1
lnc_TCONS_00274414	mrna_TCONS_00022608	0.867291	dnmt3ba
lnc_TCONS_00274414	mrna_TCONS_00066458	0.817395	ENSONIG00000009754
lnc_TCONS_00274414	mrna_TCONS_00082766	0.867291	trioa
lnc_TCONS_00274414	mrna_TCONS_00106781	0.86772	PXN
lnc_TCONS_00274414	mrna_TCONS_00120177	0.756577	ENSONIG00000012262
lnc_TCONS_00274414	mrna_TCONS_00143269	0.818126	cacna2d2a
lnc_TCONS_00274414	mrna_TCONS_00206937	0.564996	ktn1
lnc_TCONS_00014729	mrna_TCONS_00018566	0.927033	grid2ipb
lnc_TCONS_00014729	mrna_TCONS_00018655	0.599349	rsph10b
lnc_TCONS_00014729	mrna_TCONS_00021732	0.92665	wnk2
lnc_TCONS_00014729	mrna_TCONS_00029631	0.910279	slc7a10b
lnc_TCONS_00014729	mrna_TCONS_00031740	0.652769	osbpl9
lnc_TCONS_00014729	mrna_TCONS_00036624	0.898661	pip5kl1
lnc_TCONS_00014729	mrna_TCONS_00050164	0.830812	lhcgr
lnc_TCONS_00014729	mrna_TCONS_00053473	0.926682	pmela
lnc_TCONS_00014729	mrna_TCONS_00096463	0.92665	ubr4
lnc_TCONS_00014729	mrna_TCONS_00186262	0.696834	slc45a2
lnc_TCONS_00024957	mrna_TCONS_00018566	0.927034	grid2ipb
lnc_TCONS_00024957	mrna_TCONS_00018655	0.599339	rsph10b
lnc_TCONS_00024957	mrna_TCONS_00021732	0.926651	wnk2
lnc_TCONS_00024957	mrna_TCONS_00029631	0.91028	slc7a10b
lnc_TCONS_00024957	mrna_TCONS_00031740	0.652767	osbpl9
lnc_TCONS_00024957	mrna_TCONS_00036624	0.898662	pip5kl1
lnc_TCONS_00024957	mrna_TCONS_00050164	0.830812	lhcgr
lnc_TCONS_00024957	mrna_TCONS_00053473	0.926685	pmela
lnc_TCONS_00024957	mrna_TCONS_00096463	0.926651	ubr4
lnc_TCONS_00024957	mrna_TCONS_00186262	0.69683	slc45a2
lnc_TCONS_00026123	mrna_TCONS_00018566	0.92633	grid2ipb
lnc_TCONS_00026123	mrna_TCONS_00018655	0.59874	rsph10b
lnc_TCONS_00026123	mrna_TCONS_00021732	0.926808	wnk2
lnc_TCONS_00026123	mrna_TCONS_00029631	0.909555	slc7a10b
lnc_TCONS_00026123	mrna_TCONS_00031740	0.65211	osbpl9
lnc_TCONS_00026123	mrna_TCONS_00036624	0.897943	pip5kl1
lnc_TCONS_00026123	mrna_TCONS_00050164	0.830089	lhcgr
lnc_TCONS_00026123	mrna_TCONS_00053473	0.926842	pmela
lnc_TCONS_00026123	mrna_TCONS_00096463	0.926808	ubr4
lnc_TCONS_00026123	mrna_TCONS_00186262	0.69614	slc45a2
lnc_TCONS_00044007	mrna_TCONS_00020898	0.815192	ENSONIG00000016700
lnc_TCONS_00044007	mrna_TCONS_00040674	0.617355	sema4ba
lnc_TCONS_00055109	mrna_TCONS_00018566	0.927034	grid2ipb
lnc_TCONS_00055109	mrna_TCONS_00018655	0.599339	rsph10b
lnc_TCONS_00055109	mrna_TCONS_00021732	0.926651	wnk2
lnc_TCONS_00055109	mrna_TCONS_00029631	0.91028	slc7a10b
lnc_TCONS_00055109	mrna_TCONS_00031740	0.652767	osbpl9
lnc_TCONS_00055109	mrna_TCONS_00036624	0.898662	pip5kl1
lnc_TCONS_00055109	mrna_TCONS_00050164	0.830812	lhcgr
lnc_TCONS_00055109	mrna_TCONS_00053473	0.926685	pmela
lnc_TCONS_00055109	mrna_TCONS_00096463	0.926651	ubr4
lnc_TCONS_00055109	mrna_TCONS_00186262	0.69683	slc45a2
lnc_TCONS_00058247	mrna_TCONS_00127894	0.613703	SLC9A3
lnc_TCONS_00058247	mrna_TCONS_00135844	0.747303	EIF2AK4
lnc_TCONS_00058247	mrna_TCONS_00249765	0.747298	ACTL7A
lnc_TCONS_00068054	mrna_TCONS_00018566	0.927034	grid2ipb
lnc_TCONS_00068054	mrna_TCONS_00018655	0.599339	rsph10b
lnc_TCONS_00068054	mrna_TCONS_00021732	0.926651	wnk2
lnc_TCONS_00068054	mrna_TCONS_00029631	0.91028	slc7a10b
lnc_TCONS_00068054	mrna_TCONS_00031740	0.652767	osbpl9
lnc_TCONS_00068054	mrna_TCONS_00036624	0.898662	pip5kl1
lnc_TCONS_00068054	mrna_TCONS_00050164	0.830812	lhcgr
lnc_TCONS_00068054	mrna_TCONS_00053473	0.926685	pmela
lnc_TCONS_00068054	mrna_TCONS_00096463	0.926651	ubr4
lnc_TCONS_00068054	mrna_TCONS_00186262	0.69683	slc45a2
lnc_TCONS_00073255	mrna_TCONS_00013467	0.692083	CAMKMT
lnc_TCONS_00081388	mrna_TCONS_00018566	0.927034	grid2ipb
lnc_TCONS_00081388	mrna_TCONS_00018655	0.599339	rsph10b
lnc_TCONS_00081388	mrna_TCONS_00021732	0.926651	wnk2
lnc_TCONS_00081388	mrna_TCONS_00029631	0.91028	slc7a10b
lnc_TCONS_00081388	mrna_TCONS_00031740	0.652767	osbpl9
lnc_TCONS_00081388	mrna_TCONS_00036624	0.898662	pip5kl1
lnc_TCONS_00081388	mrna_TCONS_00050164	0.830812	lhcgr
lnc_TCONS_00081388	mrna_TCONS_00053473	0.926685	pmela
lnc_TCONS_00081388	mrna_TCONS_00096463	0.926651	ubr4
lnc_TCONS_00081388	mrna_TCONS_00186262	0.69683	slc45a2
lnc_TCONS_00106457	mrna_TCONS_00018566	0.927034	grid2ipb
lnc_TCONS_00106457	mrna_TCONS_00018655	0.599339	rsph10b
lnc_TCONS_00106457	mrna_TCONS_00021732	0.926651	wnk2
lnc_TCONS_00106457	mrna_TCONS_00029631	0.91028	slc7a10b
lnc_TCONS_00106457	mrna_TCONS_00031740	0.652767	osbpl9
lnc_TCONS_00106457	mrna_TCONS_00036624	0.898662	pip5kl1
lnc_TCONS_00106457	mrna_TCONS_00050164	0.830812	lhcgr
lnc_TCONS_00106457	mrna_TCONS_00053473	0.926685	pmela
lnc_TCONS_00106457	mrna_TCONS_00096463	0.926651	ubr4
lnc_TCONS_00106457	mrna_TCONS_00186262	0.69683	slc45a2
lnc_TCONS_00109777	mrna_TCONS_00026279	0.893563	enosf1
lnc_TCONS_00109777	mrna_TCONS_00107768	0.930069	`march7
lnc_TCONS_00109777	mrna_TCONS_00155607	0.930038	cep290
lnc_TCONS_00109777	mrna_TCONS_00269625	0.930029	hps3
lnc_TCONS_00122083	mrna_TCONS_00018566	0.927034	grid2ipb
lnc_TCONS_00122083	mrna_TCONS_00018655	0.599339	rsph10b
lnc_TCONS_00122083	mrna_TCONS_00021732	0.926651	wnk2
lnc_TCONS_00122083	mrna_TCONS_00029631	0.91028	slc7a10b
lnc_TCONS_00122083	mrna_TCONS_00031740	0.652767	osbpl9
lnc_TCONS_00122083	mrna_TCONS_00036624	0.898662	pip5kl1
lnc_TCONS_00122083	mrna_TCONS_00050164	0.830812	lhcgr
lnc_TCONS_00122083	mrna_TCONS_00053473	0.926685	pmela
lnc_TCONS_00122083	mrna_TCONS_00096463	0.926651	ubr4
lnc_TCONS_00122083	mrna_TCONS_00186262	0.69683	slc45a2
lnc_TCONS_00127769	mrna_TCONS_00127894	0.693564	SLC9A3
lnc_TCONS_00127769	mrna_TCONS_00135844	0.775352	EIF2AK4
lnc_TCONS_00127769	mrna_TCONS_00249765	0.775353	ACTL7A
lnc_TCONS_00129460	mrna_TCONS_00039490	0.902059	trpm1b
lnc_TCONS_00129460	mrna_TCONS_00053048	0.902215	parp3
lnc_TCONS_00129460	mrna_TCONS_00082726	0.902059	trioa
lnc_TCONS_00129460	mrna_TCONS_00100966	0.901782	enox2
lnc_TCONS_00129460	mrna_TCONS_00107771	0.888133	`march7
lnc_TCONS_00129460	mrna_TCONS_00154265	0.902113	prex1
lnc_TCONS_00129460	mrna_TCONS_00154280	0.867922	kcnq2a
lnc_TCONS_00146461	mrna_TCONS_00018566	0.927034	grid2ipb
lnc_TCONS_00146461	mrna_TCONS_00018655	0.599339	rsph10b
lnc_TCONS_00146461	mrna_TCONS_00021732	0.926651	wnk2
lnc_TCONS_00146461	mrna_TCONS_00029631	0.91028	slc7a10b
lnc_TCONS_00146461	mrna_TCONS_00031740	0.652767	osbpl9
lnc_TCONS_00146461	mrna_TCONS_00036624	0.898662	pip5kl1
lnc_TCONS_00146461	mrna_TCONS_00050164	0.830812	lhcgr
lnc_TCONS_00146461	mrna_TCONS_00053473	0.926685	pmela
lnc_TCONS_00146461	mrna_TCONS_00096463	0.926651	ubr4
lnc_TCONS_00146461	mrna_TCONS_00186262	0.69683	slc45a2
lnc_TCONS_00148728	mrna_TCONS_00062950	0.821402	mical2a
lnc_TCONS_00152708	mrna_TCONS_00062950	0.810629	mical2a
lnc_TCONS_00189367	mrna_TCONS_00018566	0.927032	grid2ipb
lnc_TCONS_00189367	mrna_TCONS_00018655	0.599328	rsph10b
lnc_TCONS_00189367	mrna_TCONS_00021732	0.926648	wnk2
lnc_TCONS_00189367	mrna_TCONS_00029631	0.910277	slc7a10b
lnc_TCONS_00189367	mrna_TCONS_00031740	0.652791	osbpl9
lnc_TCONS_00189367	mrna_TCONS_00036624	0.898658	pip5kl1
lnc_TCONS_00189367	mrna_TCONS_00050164	0.830818	lhcgr
lnc_TCONS_00189367	mrna_TCONS_00053473	0.926677	pmela
lnc_TCONS_00189367	mrna_TCONS_00096463	0.926648	ubr4
lnc_TCONS_00189367	mrna_TCONS_00186262	0.696845	slc45a2
lnc_TCONS_00203634	mrna_TCONS_00018566	0.927034	grid2ipb
lnc_TCONS_00203634	mrna_TCONS_00018655	0.599339	rsph10b
lnc_TCONS_00203634	mrna_TCONS_00021732	0.926651	wnk2
lnc_TCONS_00203634	mrna_TCONS_00029631	0.91028	slc7a10b
lnc_TCONS_00203634	mrna_TCONS_00031740	0.652767	osbpl9
lnc_TCONS_00203634	mrna_TCONS_00036624	0.898662	pip5kl1
lnc_TCONS_00203634	mrna_TCONS_00050164	0.830812	lhcgr
lnc_TCONS_00203634	mrna_TCONS_00053473	0.926685	pmela
lnc_TCONS_00203634	mrna_TCONS_00096463	0.926651	ubr4
lnc_TCONS_00203634	mrna_TCONS_00186262	0.69683	slc45a2
lnc_TCONS_00219128	mrna_TCONS_00143171	0.550288	brpf3a
lnc_TCONS_00219128	mrna_TCONS_00192364	0.550677	sema4ga
lnc_TCONS_00219128	mrna_TCONS_00219158	0.538717	ENSONIG00000006956
lnc_TCONS_00219133	mrna_TCONS_00010618	0.549019	tal1
lnc_TCONS_00219133	mrna_TCONS_00150523	0.501069	csmd2
lnc_TCONS_00226099	mrna_TCONS_00004816	0.598744	cep89
lnc_TCONS_00280721	mrna_TCONS_00043755	0.921388	ZFYVE1
lnc_TCONS_00280721	mrna_TCONS_00060481	0.921388	epn3a
lnc_TCONS_00280721	mrna_TCONS_00063395	0.921388	STRC
lnc_TCONS_00280721	mrna_TCONS_00102514	0.59722	erbb4b
lnc_TCONS_00280721	mrna_TCONS_00114755	0.921471	col12a1a
lnc_TCONS_00280721	mrna_TCONS_00150214	0.92141	angpt2b
lnc_TCONS_00280721	mrna_TCONS_00151955	0.921388	TMEM87A
lnc_TCONS_00030635	mrna_TCONS_00166549	0.564212	si:dkey-27j5.5
lnc_TCONS_00030635	mrna_TCONS_00193624	0.564431	phactr4b
lnc_TCONS_00033994	mrna_TCONS_00025650	0.505939	arhgap21a
lnc_TCONS_00033994	mrna_TCONS_00082356	0.521773	ptprua
lnc_TCONS_00033994	mrna_TCONS_00100871	0.524966	ATP8A1
lnc_TCONS_00033994	mrna_TCONS_00259017	0.537405	VAV3
lnc_TCONS_00004017	mrna_TCONS_00003287	0.753223	ENSONIG00000002602
lnc_TCONS_00004017	mrna_TCONS_00029964	0.598158	cdk10
lnc_TCONS_00004017	mrna_TCONS_00036857	0.748019	vldlr
lnc_TCONS_00004017	mrna_TCONS_00045756	0.763836	dzip1
lnc_TCONS_00004017	mrna_TCONS_00055029	0.554154	mmp20a
lnc_TCONS_00004017	mrna_TCONS_00124874	0.761214	ENSONIG00000008548
lnc_TCONS_00004017	mrna_TCONS_00129622	0.609356	si:ch211-241j8.2
lnc_TCONS_00004017	mrna_TCONS_00193989	0.502354	ENSONIG00000006800
lnc_TCONS_00004017	mrna_TCONS_00244971	0.699321	arfgef3
lnc_TCONS_00005573	mrna_TCONS_00003287	0.595057	ENSONIG00000002602
lnc_TCONS_00005573	mrna_TCONS_00029964	0.542083	cdk10
lnc_TCONS_00005573	mrna_TCONS_00036857	0.594907	vldlr
lnc_TCONS_00005573	mrna_TCONS_00045756	0.67548	dzip1
lnc_TCONS_00005573	mrna_TCONS_00124874	0.66884	ENSONIG00000008548
lnc_TCONS_00005573	mrna_TCONS_00129622	0.550518	si:ch211-241j8.2
lnc_TCONS_00005573	mrna_TCONS_00244971	0.550293	arfgef3
lnc_TCONS_00014865	mrna_TCONS_00003287	0.753216	ENSONIG00000002602
lnc_TCONS_00014865	mrna_TCONS_00029964	0.598136	cdk10
lnc_TCONS_00014865	mrna_TCONS_00036857	0.748018	vldlr
lnc_TCONS_00014865	mrna_TCONS_00045756	0.763717	dzip1
lnc_TCONS_00014865	mrna_TCONS_00055029	0.55414	mmp20a
lnc_TCONS_00014865	mrna_TCONS_00124874	0.76121	ENSONIG00000008548
lnc_TCONS_00014865	mrna_TCONS_00129622	0.609347	si:ch211-241j8.2
lnc_TCONS_00014865	mrna_TCONS_00193989	0.502344	ENSONIG00000006800
lnc_TCONS_00014865	mrna_TCONS_00244971	0.699306	arfgef3
lnc_TCONS_00022509	mrna_TCONS_00003287	0.753223	ENSONIG00000002602
lnc_TCONS_00022509	mrna_TCONS_00029964	0.598158	cdk10
lnc_TCONS_00022509	mrna_TCONS_00036857	0.748019	vldlr
lnc_TCONS_00022509	mrna_TCONS_00045756	0.763836	dzip1
lnc_TCONS_00022509	mrna_TCONS_00055029	0.554154	mmp20a
lnc_TCONS_00022509	mrna_TCONS_00124874	0.761214	ENSONIG00000008548
lnc_TCONS_00022509	mrna_TCONS_00129622	0.609356	si:ch211-241j8.2
lnc_TCONS_00022509	mrna_TCONS_00193989	0.502354	ENSONIG00000006800
lnc_TCONS_00022509	mrna_TCONS_00244971	0.699321	arfgef3
lnc_TCONS_00068308	mrna_TCONS_00003287	0.753223	ENSONIG00000002602
lnc_TCONS_00068308	mrna_TCONS_00029964	0.598158	cdk10
lnc_TCONS_00068308	mrna_TCONS_00036857	0.748019	vldlr
lnc_TCONS_00068308	mrna_TCONS_00045756	0.763836	dzip1
lnc_TCONS_00068308	mrna_TCONS_00055029	0.554154	mmp20a
lnc_TCONS_00068308	mrna_TCONS_00124874	0.761214	ENSONIG00000008548
lnc_TCONS_00068308	mrna_TCONS_00129622	0.609356	si:ch211-241j8.2
lnc_TCONS_00068308	mrna_TCONS_00193989	0.502354	ENSONIG00000006800
lnc_TCONS_00068308	mrna_TCONS_00244971	0.699321	arfgef3
lnc_TCONS_00146459	mrna_TCONS_00003287	0.753223	ENSONIG00000002602
lnc_TCONS_00146459	mrna_TCONS_00029964	0.598158	cdk10
lnc_TCONS_00146459	mrna_TCONS_00036857	0.748019	vldlr
lnc_TCONS_00146459	mrna_TCONS_00045756	0.763836	dzip1
lnc_TCONS_00146459	mrna_TCONS_00055029	0.554154	mmp20a
lnc_TCONS_00146459	mrna_TCONS_00124874	0.761214	ENSONIG00000008548
lnc_TCONS_00146459	mrna_TCONS_00129622	0.609356	si:ch211-241j8.2
lnc_TCONS_00146459	mrna_TCONS_00193989	0.502354	ENSONIG00000006800
lnc_TCONS_00146459	mrna_TCONS_00244971	0.699321	arfgef3
lnc_TCONS_00216185	mrna_TCONS_00045756	0.517095	dzip1
lnc_TCONS_00216185	mrna_TCONS_00124874	0.511973	ENSONIG00000008548
lnc_TCONS_00033996	mrna_TCONS_00059727	0.511285	rundc3aa
lnc_TCONS_00033996	mrna_TCONS_00068297	0.511287	cntn4
lnc_TCONS_00033996	mrna_TCONS_00115858	0.515973	slc24a4b
lnc_TCONS_00115872	mrna_TCONS_00059727	0.505266	rundc3aa
lnc_TCONS_00115872	mrna_TCONS_00068297	0.505268	cntn4
lnc_TCONS_00115872	mrna_TCONS_00115858	0.510952	slc24a4b
lnc_TCONS_00169376	mrna_TCONS_00018627	0.527132	trrap
lnc_TCONS_00169376	mrna_TCONS_00030238	0.505957	ENSONIG00000011215
lnc_TCONS_00061098	mrna_TCONS_00014059	0.637263	BFSP1
lnc_TCONS_00061098	mrna_TCONS_00018505	0.615815	ARHGAP22
lnc_TCONS_00061098	mrna_TCONS_00022659	0.637238	UCKL1
lnc_TCONS_00061098	mrna_TCONS_00025634	0.592526	arhgap21a
lnc_TCONS_00061098	mrna_TCONS_00030361	0.637203	slc27a6
lnc_TCONS_00061098	mrna_TCONS_00036646	0.637203	ENSONIG00000023407
lnc_TCONS_00061098	mrna_TCONS_00088835	0.568566	kif1aa
lnc_TCONS_00061098	mrna_TCONS_00118704	0.637203	slc2a10
lnc_TCONS_00199812	mrna_TCONS_00003332	0.689076	UNC13C
lnc_TCONS_00199812	mrna_TCONS_00014059	0.757013	BFSP1
lnc_TCONS_00199812	mrna_TCONS_00018505	0.74445	ARHGAP22
lnc_TCONS_00199812	mrna_TCONS_00022659	0.757035	UCKL1
lnc_TCONS_00199812	mrna_TCONS_00025634	0.756726	arhgap21a
lnc_TCONS_00199812	mrna_TCONS_00030361	0.757001	slc27a6
lnc_TCONS_00199812	mrna_TCONS_00036646	0.757001	ENSONIG00000023407
lnc_TCONS_00199812	mrna_TCONS_00048875	0.64703	gpr75
lnc_TCONS_00199812	mrna_TCONS_00060977	0.64566	si:ch211-210g13.5
lnc_TCONS_00199812	mrna_TCONS_00088835	0.764907	kif1aa
lnc_TCONS_00199812	mrna_TCONS_00101167	0.653074	drp2
lnc_TCONS_00199812	mrna_TCONS_00107762	0.660903	ENSONIG00000003268
lnc_TCONS_00199812	mrna_TCONS_00117434	0.634326	ENSONIG00000006337
lnc_TCONS_00199812	mrna_TCONS_00118704	0.757001	slc2a10
lnc_TCONS_00199812	mrna_TCONS_00129905	0.54215	phgdh
lnc_TCONS_00199812	mrna_TCONS_00142215	0.67409	tmprss12
lnc_TCONS_00199812	mrna_TCONS_00202403	0.648687	GRIN2D
lnc_TCONS_00244945	mrna_TCONS_00003332	0.689076	UNC13C
lnc_TCONS_00244945	mrna_TCONS_00014059	0.757013	BFSP1
lnc_TCONS_00244945	mrna_TCONS_00018505	0.74445	ARHGAP22
lnc_TCONS_00244945	mrna_TCONS_00022659	0.757035	UCKL1
lnc_TCONS_00244945	mrna_TCONS_00025634	0.756726	arhgap21a
lnc_TCONS_00244945	mrna_TCONS_00030361	0.757001	slc27a6
lnc_TCONS_00244945	mrna_TCONS_00036646	0.757001	ENSONIG00000023407
lnc_TCONS_00244945	mrna_TCONS_00048875	0.64703	gpr75
lnc_TCONS_00244945	mrna_TCONS_00060977	0.64566	si:ch211-210g13.5
lnc_TCONS_00244945	mrna_TCONS_00088835	0.764907	kif1aa
lnc_TCONS_00244945	mrna_TCONS_00101167	0.653074	drp2
lnc_TCONS_00244945	mrna_TCONS_00107762	0.660903	ENSONIG00000003268
lnc_TCONS_00244945	mrna_TCONS_00117434	0.634326	ENSONIG00000006337
lnc_TCONS_00244945	mrna_TCONS_00118704	0.757001	slc2a10
lnc_TCONS_00244945	mrna_TCONS_00129905	0.54215	phgdh
lnc_TCONS_00244945	mrna_TCONS_00142215	0.67409	tmprss12
lnc_TCONS_00244945	mrna_TCONS_00202403	0.648687	GRIN2D
lnc_TCONS_00011241	mrna_TCONS_00040559	0.632631	otogl
lnc_TCONS_00025068	mrna_TCONS_00044059	0.637869	BCL11B
lnc_TCONS_00025068	mrna_TCONS_00050077	0.532574	agpat4
lnc_TCONS_00025068	mrna_TCONS_00300915	0.642192	EFS
lnc_TCONS_00025429	mrna_TCONS_00044059	0.619104	BCL11B
lnc_TCONS_00025429	mrna_TCONS_00050077	0.507302	agpat4
lnc_TCONS_00025429	mrna_TCONS_00300915	0.618668	EFS
lnc_TCONS_00026630	mrna_TCONS_00040559	0.536462	otogl
lnc_TCONS_00036741	mrna_TCONS_00010557	0.767123	tfa
lnc_TCONS_00036741	mrna_TCONS_00016829	0.811765	pkd1b
lnc_TCONS_00036741	mrna_TCONS_00030504	0.814056	aebp1
lnc_TCONS_00036741	mrna_TCONS_00032313	0.811553	ncanb
lnc_TCONS_00036741	mrna_TCONS_00053228	0.811808	ZNF385A
lnc_TCONS_00036741	mrna_TCONS_00058219	0.593235	lrp2b
lnc_TCONS_00036741	mrna_TCONS_00063350	0.78356	mvda
lnc_TCONS_00036741	mrna_TCONS_00068650	0.811553	taf4a
lnc_TCONS_00036741	mrna_TCONS_00081027	0.565693	CSMD3
lnc_TCONS_00036741	mrna_TCONS_00082335	0.641983	CTPS1
lnc_TCONS_00036741	mrna_TCONS_00106053	0.800155	atad1a
lnc_TCONS_00036741	mrna_TCONS_00121532	0.622652	arid1b
lnc_TCONS_00036741	mrna_TCONS_00125161	0.811553	spry4
lnc_TCONS_00036741	mrna_TCONS_00135119	0.607739	nisch
lnc_TCONS_00036741	mrna_TCONS_00135812	0.811553	zgc:194887
lnc_TCONS_00036741	mrna_TCONS_00147816	0.638898	calcoco2
lnc_TCONS_00036741	mrna_TCONS_00150641	0.670083	vps11
lnc_TCONS_00036741	mrna_TCONS_00151380	0.662702	IWS1
lnc_TCONS_00036741	mrna_TCONS_00163402	0.651167	nav3
lnc_TCONS_00036741	mrna_TCONS_00225784	0.811553	dfna5b
lnc_TCONS_00068627	mrna_TCONS_00010557	0.765725	tfa
lnc_TCONS_00068627	mrna_TCONS_00016829	0.81083	pkd1b
lnc_TCONS_00068627	mrna_TCONS_00030504	0.813146	aebp1
lnc_TCONS_00068627	mrna_TCONS_00032313	0.810619	ncanb
lnc_TCONS_00068627	mrna_TCONS_00053228	0.810898	ZNF385A
lnc_TCONS_00068627	mrna_TCONS_00058219	0.592714	lrp2b
lnc_TCONS_00068627	mrna_TCONS_00063350	0.782765	mvda
lnc_TCONS_00068627	mrna_TCONS_00068650	0.810619	taf4a
lnc_TCONS_00068627	mrna_TCONS_00081027	0.565069	CSMD3
lnc_TCONS_00068627	mrna_TCONS_00082335	0.641342	CTPS1
lnc_TCONS_00068627	mrna_TCONS_00106053	0.799368	atad1a
lnc_TCONS_00068627	mrna_TCONS_00121532	0.620385	arid1b
lnc_TCONS_00068627	mrna_TCONS_00125161	0.810619	spry4
lnc_TCONS_00068627	mrna_TCONS_00135119	0.607052	nisch
lnc_TCONS_00068627	mrna_TCONS_00135812	0.810619	zgc:194887
lnc_TCONS_00068627	mrna_TCONS_00147816	0.636652	calcoco2
lnc_TCONS_00068627	mrna_TCONS_00150641	0.66803	vps11
lnc_TCONS_00068627	mrna_TCONS_00151380	0.661995	IWS1
lnc_TCONS_00068627	mrna_TCONS_00163402	0.650565	nav3
lnc_TCONS_00068627	mrna_TCONS_00225784	0.810619	dfna5b
lnc_TCONS_00068881	mrna_TCONS_00044059	0.610477	BCL11B
lnc_TCONS_00068881	mrna_TCONS_00050077	0.554908	agpat4
lnc_TCONS_00068881	mrna_TCONS_00300915	0.636266	EFS
lnc_TCONS_00082600	mrna_TCONS_00010557	0.765683	tfa
lnc_TCONS_00082600	mrna_TCONS_00016829	0.810796	pkd1b
lnc_TCONS_00082600	mrna_TCONS_00030504	0.813117	aebp1
lnc_TCONS_00082600	mrna_TCONS_00032313	0.810608	ncanb
lnc_TCONS_00082600	mrna_TCONS_00053228	0.810864	ZNF385A
lnc_TCONS_00082600	mrna_TCONS_00058219	0.592684	lrp2b
lnc_TCONS_00082600	mrna_TCONS_00063350	0.782724	mvda
lnc_TCONS_00082600	mrna_TCONS_00068650	0.810608	taf4a
lnc_TCONS_00082600	mrna_TCONS_00081027	0.565249	CSMD3
lnc_TCONS_00082600	mrna_TCONS_00082335	0.641303	CTPS1
lnc_TCONS_00082600	mrna_TCONS_00106053	0.799323	atad1a
lnc_TCONS_00082600	mrna_TCONS_00121532	0.620328	arid1b
lnc_TCONS_00082600	mrna_TCONS_00125161	0.810608	spry4
lnc_TCONS_00082600	mrna_TCONS_00135119	0.607001	nisch
lnc_TCONS_00082600	mrna_TCONS_00135812	0.810608	zgc:194887
lnc_TCONS_00082600	mrna_TCONS_00147816	0.636596	calcoco2
lnc_TCONS_00082600	mrna_TCONS_00150641	0.667977	vps11
lnc_TCONS_00082600	mrna_TCONS_00151380	0.661946	IWS1
lnc_TCONS_00082600	mrna_TCONS_00163402	0.650523	nav3
lnc_TCONS_00082600	mrna_TCONS_00225784	0.810608	dfna5b
lnc_TCONS_00082602	mrna_TCONS_00010557	0.765725	tfa
lnc_TCONS_00082602	mrna_TCONS_00016829	0.81083	pkd1b
lnc_TCONS_00082602	mrna_TCONS_00030504	0.813146	aebp1
lnc_TCONS_00082602	mrna_TCONS_00032313	0.810619	ncanb
lnc_TCONS_00082602	mrna_TCONS_00053228	0.810898	ZNF385A
lnc_TCONS_00082602	mrna_TCONS_00058219	0.592714	lrp2b
lnc_TCONS_00082602	mrna_TCONS_00063350	0.782765	mvda
lnc_TCONS_00082602	mrna_TCONS_00068650	0.810619	taf4a
lnc_TCONS_00082602	mrna_TCONS_00081027	0.565069	CSMD3
lnc_TCONS_00082602	mrna_TCONS_00082335	0.641342	CTPS1
lnc_TCONS_00082602	mrna_TCONS_00106053	0.799368	atad1a
lnc_TCONS_00082602	mrna_TCONS_00121532	0.620385	arid1b
lnc_TCONS_00082602	mrna_TCONS_00125161	0.810619	spry4
lnc_TCONS_00082602	mrna_TCONS_00135119	0.607052	nisch
lnc_TCONS_00082602	mrna_TCONS_00135812	0.810619	zgc:194887
lnc_TCONS_00082602	mrna_TCONS_00147816	0.636652	calcoco2
lnc_TCONS_00082602	mrna_TCONS_00150641	0.66803	vps11
lnc_TCONS_00082602	mrna_TCONS_00151380	0.661995	IWS1
lnc_TCONS_00082602	mrna_TCONS_00163402	0.650565	nav3
lnc_TCONS_00082602	mrna_TCONS_00225784	0.810619	dfna5b
lnc_TCONS_00086662	mrna_TCONS_00010557	0.765725	tfa
lnc_TCONS_00086662	mrna_TCONS_00016829	0.81083	pkd1b
lnc_TCONS_00086662	mrna_TCONS_00030504	0.813146	aebp1
lnc_TCONS_00086662	mrna_TCONS_00032313	0.810619	ncanb
lnc_TCONS_00086662	mrna_TCONS_00053228	0.810898	ZNF385A
lnc_TCONS_00086662	mrna_TCONS_00058219	0.592714	lrp2b
lnc_TCONS_00086662	mrna_TCONS_00063350	0.782765	mvda
lnc_TCONS_00086662	mrna_TCONS_00068650	0.810619	taf4a
lnc_TCONS_00086662	mrna_TCONS_00081027	0.565069	CSMD3
lnc_TCONS_00086662	mrna_TCONS_00082335	0.641342	CTPS1
lnc_TCONS_00086662	mrna_TCONS_00106053	0.799368	atad1a
lnc_TCONS_00086662	mrna_TCONS_00121532	0.620385	arid1b
lnc_TCONS_00086662	mrna_TCONS_00125161	0.810619	spry4
lnc_TCONS_00086662	mrna_TCONS_00135119	0.607052	nisch
lnc_TCONS_00086662	mrna_TCONS_00135812	0.810619	zgc:194887
lnc_TCONS_00086662	mrna_TCONS_00147816	0.636652	calcoco2
lnc_TCONS_00086662	mrna_TCONS_00150641	0.66803	vps11
lnc_TCONS_00086662	mrna_TCONS_00151380	0.661995	IWS1
lnc_TCONS_00086662	mrna_TCONS_00163402	0.650565	nav3
lnc_TCONS_00086662	mrna_TCONS_00225784	0.810619	dfna5b
lnc_TCONS_00106650	mrna_TCONS_00010557	0.765725	tfa
lnc_TCONS_00106650	mrna_TCONS_00016829	0.81083	pkd1b
lnc_TCONS_00106650	mrna_TCONS_00030504	0.813146	aebp1
lnc_TCONS_00106650	mrna_TCONS_00032313	0.810619	ncanb
lnc_TCONS_00106650	mrna_TCONS_00053228	0.810898	ZNF385A
lnc_TCONS_00106650	mrna_TCONS_00058219	0.592714	lrp2b
lnc_TCONS_00106650	mrna_TCONS_00063350	0.782765	mvda
lnc_TCONS_00106650	mrna_TCONS_00068650	0.810619	taf4a
lnc_TCONS_00106650	mrna_TCONS_00081027	0.565069	CSMD3
lnc_TCONS_00106650	mrna_TCONS_00082335	0.641342	CTPS1
lnc_TCONS_00106650	mrna_TCONS_00106053	0.799368	atad1a
lnc_TCONS_00106650	mrna_TCONS_00121532	0.620385	arid1b
lnc_TCONS_00106650	mrna_TCONS_00125161	0.810619	spry4
lnc_TCONS_00106650	mrna_TCONS_00135119	0.607052	nisch
lnc_TCONS_00106650	mrna_TCONS_00135812	0.810619	zgc:194887
lnc_TCONS_00106650	mrna_TCONS_00147816	0.636652	calcoco2
lnc_TCONS_00106650	mrna_TCONS_00150641	0.66803	vps11
lnc_TCONS_00106650	mrna_TCONS_00151380	0.661995	IWS1
lnc_TCONS_00106650	mrna_TCONS_00163402	0.650565	nav3
lnc_TCONS_00106650	mrna_TCONS_00225784	0.810619	dfna5b
lnc_TCONS_00113277	mrna_TCONS_00044059	0.516461	BCL11B
lnc_TCONS_00151452	mrna_TCONS_00044059	0.518645	BCL11B
lnc_TCONS_00151871	mrna_TCONS_00044059	0.518645	BCL11B
lnc_TCONS_00185071	mrna_TCONS_00010557	0.765725	tfa
lnc_TCONS_00185071	mrna_TCONS_00016829	0.81083	pkd1b
lnc_TCONS_00185071	mrna_TCONS_00030504	0.813146	aebp1
lnc_TCONS_00185071	mrna_TCONS_00032313	0.810619	ncanb
lnc_TCONS_00185071	mrna_TCONS_00053228	0.810898	ZNF385A
lnc_TCONS_00185071	mrna_TCONS_00058219	0.592714	lrp2b
lnc_TCONS_00185071	mrna_TCONS_00063350	0.782765	mvda
lnc_TCONS_00185071	mrna_TCONS_00068650	0.810619	taf4a
lnc_TCONS_00185071	mrna_TCONS_00081027	0.565069	CSMD3
lnc_TCONS_00185071	mrna_TCONS_00082335	0.641342	CTPS1
lnc_TCONS_00185071	mrna_TCONS_00106053	0.799368	atad1a
lnc_TCONS_00185071	mrna_TCONS_00121532	0.620385	arid1b
lnc_TCONS_00185071	mrna_TCONS_00125161	0.810619	spry4
lnc_TCONS_00185071	mrna_TCONS_00135119	0.607052	nisch
lnc_TCONS_00185071	mrna_TCONS_00135812	0.810619	zgc:194887
lnc_TCONS_00185071	mrna_TCONS_00147816	0.636652	calcoco2
lnc_TCONS_00185071	mrna_TCONS_00150641	0.66803	vps11
lnc_TCONS_00185071	mrna_TCONS_00151380	0.661995	IWS1
lnc_TCONS_00185071	mrna_TCONS_00163402	0.650565	nav3
lnc_TCONS_00185071	mrna_TCONS_00225784	0.810619	dfna5b
lnc_TCONS_00226636	mrna_TCONS_00010557	0.716731	tfa
lnc_TCONS_00226636	mrna_TCONS_00016829	0.782872	pkd1b
lnc_TCONS_00226636	mrna_TCONS_00030504	0.722115	aebp1
lnc_TCONS_00226636	mrna_TCONS_00032313	0.783349	ncanb
lnc_TCONS_00226636	mrna_TCONS_00053228	0.709652	ZNF385A
lnc_TCONS_00226636	mrna_TCONS_00058219	0.517295	lrp2b
lnc_TCONS_00226636	mrna_TCONS_00063350	0.579697	mvda
lnc_TCONS_00226636	mrna_TCONS_00068650	0.783349	taf4a
lnc_TCONS_00226636	mrna_TCONS_00106053	0.591699	atad1a
lnc_TCONS_00226636	mrna_TCONS_00125161	0.783349	spry4
lnc_TCONS_00226636	mrna_TCONS_00135812	0.783349	zgc:194887
lnc_TCONS_00226636	mrna_TCONS_00150641	0.504486	vps11
lnc_TCONS_00226636	mrna_TCONS_00225784	0.783349	dfna5b
lnc_TCONS_00071330	mrna_TCONS_00081376	0.563382	ENSONIG00000007315
lnc_TCONS_00071330	mrna_TCONS_00094348	0.563382	efemp2a
lnc_TCONS_00071330	mrna_TCONS_00101036	0.534634	diaph2
lnc_TCONS_00071330	mrna_TCONS_00142661	0.545001	apeh
lnc_TCONS_00071330	mrna_TCONS_00192359	0.563255	sema4ga
lnc_TCONS_00071330	mrna_TCONS_00298376	0.501344	ENSONIG00000017461
lnc_TCONS_00187016	mrna_TCONS_00081376	0.584477	ENSONIG00000007315
lnc_TCONS_00187016	mrna_TCONS_00094348	0.584477	efemp2a
lnc_TCONS_00187016	mrna_TCONS_00192359	0.584351	sema4ga
lnc_TCONS_00221990	mrna_TCONS_00081376	0.533187	ENSONIG00000007315
lnc_TCONS_00221990	mrna_TCONS_00094348	0.533187	efemp2a
lnc_TCONS_00221990	mrna_TCONS_00192359	0.533041	sema4ga
lnc_TCONS_00003554	mrna_TCONS_00003152	0.628318	slc7a9
lnc_TCONS_00003554	mrna_TCONS_00003154	0.623437	slc7a9
lnc_TCONS_00003554	mrna_TCONS_00003629	0.56382	ENSONIG00000002889
lnc_TCONS_00003554	mrna_TCONS_00003699	0.664494	ANPEP
lnc_TCONS_00003554	mrna_TCONS_00003700	0.521568	ANPEP
lnc_TCONS_00003554	mrna_TCONS_00009935	0.646585	mmp16b
lnc_TCONS_00003554	mrna_TCONS_00010587	0.69795	agxtb
lnc_TCONS_00003554	mrna_TCONS_00014078	0.569239	prkg1a
lnc_TCONS_00003554	mrna_TCONS_00014939	0.629136	SLC22A7
lnc_TCONS_00003554	mrna_TCONS_00014944	0.555352	SLC22A7
lnc_TCONS_00003554	mrna_TCONS_00014966	0.509196	gfra1a
lnc_TCONS_00003554	mrna_TCONS_00018680	0.616268	crym
lnc_TCONS_00003554	mrna_TCONS_00029788	0.580091	slc13a1
lnc_TCONS_00003554	mrna_TCONS_00030452	0.514272	scarb1
lnc_TCONS_00003554	mrna_TCONS_00032054	0.57148	odf3l2
lnc_TCONS_00003554	mrna_TCONS_00037313	0.705093	SLC47A1
lnc_TCONS_00003554	mrna_TCONS_00037315	0.693371	SLC47A1
lnc_TCONS_00003554	mrna_TCONS_00037404	0.630646	ENSONIG00000013184
lnc_TCONS_00003554	mrna_TCONS_00037406	0.696688	ENSONIG00000013184
lnc_TCONS_00003554	mrna_TCONS_00053128	0.59919	ENSONIG00000019047
lnc_TCONS_00003554	mrna_TCONS_00053129	0.647464	ENSONIG00000019047
lnc_TCONS_00003554	mrna_TCONS_00066438	0.570357	bcat2
lnc_TCONS_00003554	mrna_TCONS_00078638	0.590082	oplah
lnc_TCONS_00003554	mrna_TCONS_00121614	0.619404	allc
lnc_TCONS_00003554	mrna_TCONS_00127897	0.582662	SLC9A3
lnc_TCONS_00003554	mrna_TCONS_00143453	0.676883	slc2a11a
lnc_TCONS_00003554	mrna_TCONS_00143668	0.668783	pck1
lnc_TCONS_00003554	mrna_TCONS_00154084	0.576712	plxnb1a
lnc_TCONS_00003554	mrna_TCONS_00154097	0.508942	CPNE9
lnc_TCONS_00003554	mrna_TCONS_00196121	0.598385	smox
lnc_TCONS_00003554	mrna_TCONS_00210812	0.621503	gad1b
lnc_TCONS_00003554	mrna_TCONS_00271020	0.701655	slc22a13
lnc_TCONS_00003554	mrna_TCONS_00298685	0.595285	ENSONIG00000003852
lnc_TCONS_00003555	mrna_TCONS_00003152	0.609251	slc7a9
lnc_TCONS_00003555	mrna_TCONS_00003154	0.575325	slc7a9
lnc_TCONS_00003555	mrna_TCONS_00003699	0.646075	ANPEP
lnc_TCONS_00003555	mrna_TCONS_00009935	0.585131	mmp16b
lnc_TCONS_00003555	mrna_TCONS_00010587	0.668106	agxtb
lnc_TCONS_00003555	mrna_TCONS_00032054	0.507454	odf3l2
lnc_TCONS_00003555	mrna_TCONS_00037313	0.653544	SLC47A1
lnc_TCONS_00003555	mrna_TCONS_00037315	0.664979	SLC47A1
lnc_TCONS_00003555	mrna_TCONS_00037404	0.553365	ENSONIG00000013184
lnc_TCONS_00003555	mrna_TCONS_00037406	0.645005	ENSONIG00000013184
lnc_TCONS_00003555	mrna_TCONS_00053126	0.517395	ENSONIG00000019047
lnc_TCONS_00003555	mrna_TCONS_00066438	0.545283	bcat2
lnc_TCONS_00003555	mrna_TCONS_00121614	0.599821	allc
lnc_TCONS_00003555	mrna_TCONS_00143453	0.667197	slc2a11a
lnc_TCONS_00003555	mrna_TCONS_00143668	0.628869	pck1
lnc_TCONS_00003555	mrna_TCONS_00154097	0.533539	CPNE9
lnc_TCONS_00003555	mrna_TCONS_00271020	0.664448	slc22a13
lnc_TCONS_00014082	mrna_TCONS_00003152	0.613885	slc7a9
lnc_TCONS_00014082	mrna_TCONS_00003154	0.59796	slc7a9
lnc_TCONS_00014082	mrna_TCONS_00003699	0.648166	ANPEP
lnc_TCONS_00014082	mrna_TCONS_00009935	0.659167	mmp16b
lnc_TCONS_00014082	mrna_TCONS_00010587	0.682188	agxtb
lnc_TCONS_00014082	mrna_TCONS_00037313	0.693958	SLC47A1
lnc_TCONS_00014082	mrna_TCONS_00037315	0.679926	SLC47A1
lnc_TCONS_00014082	mrna_TCONS_00037404	0.60039	ENSONIG00000013184
lnc_TCONS_00014082	mrna_TCONS_00037406	0.677579	ENSONIG00000013184
lnc_TCONS_00014082	mrna_TCONS_00121614	0.621663	allc
lnc_TCONS_00014082	mrna_TCONS_00143453	0.658037	slc2a11a
lnc_TCONS_00014082	mrna_TCONS_00143668	0.656206	pck1
lnc_TCONS_00014082	mrna_TCONS_00271020	0.685924	slc22a13
lnc_TCONS_00036582	mrna_TCONS_00003152	0.561818	slc7a9
lnc_TCONS_00036582	mrna_TCONS_00003154	0.552568	slc7a9
lnc_TCONS_00036582	mrna_TCONS_00003699	0.590337	ANPEP
lnc_TCONS_00036582	mrna_TCONS_00009935	0.56017	mmp16b
lnc_TCONS_00036582	mrna_TCONS_00010587	0.615166	agxtb
lnc_TCONS_00036582	mrna_TCONS_00037313	0.620729	SLC47A1
lnc_TCONS_00036582	mrna_TCONS_00037315	0.614166	SLC47A1
lnc_TCONS_00036582	mrna_TCONS_00037404	0.509462	ENSONIG00000013184
lnc_TCONS_00036582	mrna_TCONS_00037406	0.614176	ENSONIG00000013184
lnc_TCONS_00036582	mrna_TCONS_00121614	0.539671	allc
lnc_TCONS_00036582	mrna_TCONS_00143453	0.602964	slc2a11a
lnc_TCONS_00036582	mrna_TCONS_00143668	0.594675	pck1
lnc_TCONS_00036582	mrna_TCONS_00271020	0.620864	slc22a13
lnc_TCONS_00053534	mrna_TCONS_00003152	0.63418	slc7a9
lnc_TCONS_00053534	mrna_TCONS_00003154	0.622379	slc7a9
lnc_TCONS_00053534	mrna_TCONS_00003629	0.610635	ENSONIG00000002889
lnc_TCONS_00053534	mrna_TCONS_00003699	0.672562	ANPEP
lnc_TCONS_00053534	mrna_TCONS_00009935	0.625423	mmp16b
lnc_TCONS_00053534	mrna_TCONS_00010587	0.701074	agxtb
lnc_TCONS_00053534	mrna_TCONS_00014078	0.550025	prkg1a
lnc_TCONS_00053534	mrna_TCONS_00014939	0.599706	SLC22A7
lnc_TCONS_00053534	mrna_TCONS_00014944	0.545431	SLC22A7
lnc_TCONS_00053534	mrna_TCONS_00014966	0.529263	gfra1a
lnc_TCONS_00053534	mrna_TCONS_00018680	0.605605	crym
lnc_TCONS_00053534	mrna_TCONS_00029788	0.559242	slc13a1
lnc_TCONS_00053534	mrna_TCONS_00032054	0.606356	odf3l2
lnc_TCONS_00053534	mrna_TCONS_00037313	0.699092	SLC47A1
lnc_TCONS_00053534	mrna_TCONS_00037315	0.696382	SLC47A1
lnc_TCONS_00053534	mrna_TCONS_00037404	0.599431	ENSONIG00000013184
lnc_TCONS_00053534	mrna_TCONS_00037406	0.694274	ENSONIG00000013184
lnc_TCONS_00053534	mrna_TCONS_00053128	0.529528	ENSONIG00000019047
lnc_TCONS_00053534	mrna_TCONS_00053129	0.528944	ENSONIG00000019047
lnc_TCONS_00053534	mrna_TCONS_00066438	0.605136	bcat2
lnc_TCONS_00053534	mrna_TCONS_00078638	0.578117	oplah
lnc_TCONS_00053534	mrna_TCONS_00121614	0.616028	allc
lnc_TCONS_00053534	mrna_TCONS_00127897	0.585362	SLC9A3
lnc_TCONS_00053534	mrna_TCONS_00143453	0.688749	slc2a11a
lnc_TCONS_00053534	mrna_TCONS_00143668	0.66714	pck1
lnc_TCONS_00053534	mrna_TCONS_00154084	0.586567	plxnb1a
lnc_TCONS_00053534	mrna_TCONS_00154097	0.557636	CPNE9
lnc_TCONS_00053534	mrna_TCONS_00196121	0.535075	smox
lnc_TCONS_00053534	mrna_TCONS_00210812	0.586365	gad1b
lnc_TCONS_00053534	mrna_TCONS_00271020	0.702794	slc22a13
lnc_TCONS_00053534	mrna_TCONS_00298685	0.525984	ENSONIG00000003852
lnc_TCONS_00066290	mrna_TCONS_00003152	0.624292	slc7a9
lnc_TCONS_00066290	mrna_TCONS_00003154	0.62142	slc7a9
lnc_TCONS_00066290	mrna_TCONS_00003629	0.622573	ENSONIG00000002889
lnc_TCONS_00066290	mrna_TCONS_00003699	0.662767	ANPEP
lnc_TCONS_00066290	mrna_TCONS_00009935	0.611914	mmp16b
lnc_TCONS_00066290	mrna_TCONS_00010587	0.69476	agxtb
lnc_TCONS_00066290	mrna_TCONS_00014078	0.564501	prkg1a
lnc_TCONS_00066290	mrna_TCONS_00014939	0.600998	SLC22A7
lnc_TCONS_00066290	mrna_TCONS_00014944	0.535596	SLC22A7
lnc_TCONS_00066290	mrna_TCONS_00014966	0.55248	gfra1a
lnc_TCONS_00066290	mrna_TCONS_00018680	0.588669	crym
lnc_TCONS_00066290	mrna_TCONS_00029788	0.5473	slc13a1
lnc_TCONS_00066290	mrna_TCONS_00032054	0.606754	odf3l2
lnc_TCONS_00066290	mrna_TCONS_00037313	0.690689	SLC47A1
lnc_TCONS_00066290	mrna_TCONS_00037315	0.686709	SLC47A1
lnc_TCONS_00066290	mrna_TCONS_00037404	0.579621	ENSONIG00000013184
lnc_TCONS_00066290	mrna_TCONS_00037406	0.689216	ENSONIG00000013184
lnc_TCONS_00066290	mrna_TCONS_00053128	0.51888	ENSONIG00000019047
lnc_TCONS_00066290	mrna_TCONS_00053129	0.519123	ENSONIG00000019047
lnc_TCONS_00066290	mrna_TCONS_00066438	0.594128	bcat2
lnc_TCONS_00066290	mrna_TCONS_00078638	0.586469	oplah
lnc_TCONS_00066290	mrna_TCONS_00121614	0.606196	allc
lnc_TCONS_00066290	mrna_TCONS_00127897	0.593298	SLC9A3
lnc_TCONS_00066290	mrna_TCONS_00143453	0.679547	slc2a11a
lnc_TCONS_00066290	mrna_TCONS_00143668	0.657752	pck1
lnc_TCONS_00066290	mrna_TCONS_00154084	0.560851	plxnb1a
lnc_TCONS_00066290	mrna_TCONS_00154097	0.53999	CPNE9
lnc_TCONS_00066290	mrna_TCONS_00196121	0.512927	smox
lnc_TCONS_00066290	mrna_TCONS_00210812	0.58277	gad1b
lnc_TCONS_00066290	mrna_TCONS_00271020	0.694738	slc22a13
lnc_TCONS_00066290	mrna_TCONS_00298685	0.539011	ENSONIG00000003852
lnc_TCONS_00080368	mrna_TCONS_00010203	0.866502	EFCAB14
lnc_TCONS_00080368	mrna_TCONS_00029767	0.866505	zgc:91860
lnc_TCONS_00080368	mrna_TCONS_00102623	0.861574	si:ch1073-55a19.2
lnc_TCONS_00080368	mrna_TCONS_00107538	0.842809	CBFA2T3
lnc_TCONS_00080368	mrna_TCONS_00121249	0.866502	CYP2W1
lnc_TCONS_00080368	mrna_TCONS_00128424	0.597357	ENSONIG00000013748
lnc_TCONS_00080368	mrna_TCONS_00271042	0.794446	ENSONIG00000015642
lnc_TCONS_00095958	mrna_TCONS_00010203	0.866502	EFCAB14
lnc_TCONS_00095958	mrna_TCONS_00029767	0.866505	zgc:91860
lnc_TCONS_00095958	mrna_TCONS_00102623	0.861574	si:ch1073-55a19.2
lnc_TCONS_00095958	mrna_TCONS_00107538	0.842809	CBFA2T3
lnc_TCONS_00095958	mrna_TCONS_00121249	0.866502	CYP2W1
lnc_TCONS_00095958	mrna_TCONS_00128424	0.597357	ENSONIG00000013748
lnc_TCONS_00095958	mrna_TCONS_00271042	0.794446	ENSONIG00000015642
lnc_TCONS_00121254	mrna_TCONS_00003152	0.569505	slc7a9
lnc_TCONS_00121254	mrna_TCONS_00003154	0.564705	slc7a9
lnc_TCONS_00121254	mrna_TCONS_00003699	0.602316	ANPEP
lnc_TCONS_00121254	mrna_TCONS_00009935	0.566449	mmp16b
lnc_TCONS_00121254	mrna_TCONS_00010587	0.642255	agxtb
lnc_TCONS_00121254	mrna_TCONS_00037313	0.628363	SLC47A1
lnc_TCONS_00121254	mrna_TCONS_00037315	0.627078	SLC47A1
lnc_TCONS_00121254	mrna_TCONS_00037404	0.527429	ENSONIG00000013184
lnc_TCONS_00121254	mrna_TCONS_00037406	0.623659	ENSONIG00000013184
lnc_TCONS_00121254	mrna_TCONS_00121614	0.579355	allc
lnc_TCONS_00121254	mrna_TCONS_00143453	0.619914	slc2a11a
lnc_TCONS_00121254	mrna_TCONS_00143668	0.597898	pck1
lnc_TCONS_00121254	mrna_TCONS_00271020	0.63242	slc22a13
lnc_TCONS_00143406	mrna_TCONS_00003152	0.612082	slc7a9
lnc_TCONS_00143406	mrna_TCONS_00003154	0.611315	slc7a9
lnc_TCONS_00143406	mrna_TCONS_00003699	0.647539	ANPEP
lnc_TCONS_00143406	mrna_TCONS_00009935	0.637735	mmp16b
lnc_TCONS_00143406	mrna_TCONS_00010587	0.68391	agxtb
lnc_TCONS_00143406	mrna_TCONS_00014078	0.509194	prkg1a
lnc_TCONS_00143406	mrna_TCONS_00014939	0.561519	SLC22A7
lnc_TCONS_00143406	mrna_TCONS_00018680	0.539362	crym
lnc_TCONS_00143406	mrna_TCONS_00029788	0.509994	slc13a1
lnc_TCONS_00143406	mrna_TCONS_00030452	0.504286	scarb1
lnc_TCONS_00143406	mrna_TCONS_00037313	0.692078	SLC47A1
lnc_TCONS_00143406	mrna_TCONS_00037315	0.677457	SLC47A1
lnc_TCONS_00143406	mrna_TCONS_00037404	0.576923	ENSONIG00000013184
lnc_TCONS_00143406	mrna_TCONS_00037406	0.683855	ENSONIG00000013184
lnc_TCONS_00143406	mrna_TCONS_00053128	0.538313	ENSONIG00000019047
lnc_TCONS_00143406	mrna_TCONS_00053129	0.602736	ENSONIG00000019047
lnc_TCONS_00143406	mrna_TCONS_00078638	0.527411	oplah
lnc_TCONS_00143406	mrna_TCONS_00121614	0.608172	allc
lnc_TCONS_00143406	mrna_TCONS_00127897	0.518647	SLC9A3
lnc_TCONS_00143406	mrna_TCONS_00143453	0.658833	slc2a11a
lnc_TCONS_00143406	mrna_TCONS_00143668	0.654199	pck1
lnc_TCONS_00143406	mrna_TCONS_00196121	0.538355	smox
lnc_TCONS_00143406	mrna_TCONS_00210812	0.557929	gad1b
lnc_TCONS_00143406	mrna_TCONS_00271020	0.686694	slc22a13
lnc_TCONS_00143406	mrna_TCONS_00298685	0.554617	ENSONIG00000003852
lnc_TCONS_00202568	mrna_TCONS_00003152	0.60793	slc7a9
lnc_TCONS_00202568	mrna_TCONS_00003154	0.609101	slc7a9
lnc_TCONS_00202568	mrna_TCONS_00003699	0.643599	ANPEP
lnc_TCONS_00202568	mrna_TCONS_00009935	0.637064	mmp16b
lnc_TCONS_00202568	mrna_TCONS_00010587	0.67904	agxtb
lnc_TCONS_00202568	mrna_TCONS_00014939	0.53623	SLC22A7
lnc_TCONS_00202568	mrna_TCONS_00018680	0.508441	crym
lnc_TCONS_00202568	mrna_TCONS_00030452	0.511562	scarb1
lnc_TCONS_00202568	mrna_TCONS_00037313	0.690341	SLC47A1
lnc_TCONS_00202568	mrna_TCONS_00037315	0.673654	SLC47A1
lnc_TCONS_00202568	mrna_TCONS_00037404	0.573625	ENSONIG00000013184
lnc_TCONS_00202568	mrna_TCONS_00037406	0.682429	ENSONIG00000013184
lnc_TCONS_00202568	mrna_TCONS_00053128	0.516734	ENSONIG00000019047
lnc_TCONS_00202568	mrna_TCONS_00053129	0.588364	ENSONIG00000019047
lnc_TCONS_00202568	mrna_TCONS_00078638	0.50019	oplah
lnc_TCONS_00202568	mrna_TCONS_00121614	0.602098	allc
lnc_TCONS_00202568	mrna_TCONS_00143453	0.653664	slc2a11a
lnc_TCONS_00202568	mrna_TCONS_00143668	0.651665	pck1
lnc_TCONS_00202568	mrna_TCONS_00196121	0.51823	smox
lnc_TCONS_00202568	mrna_TCONS_00210812	0.524352	gad1b
lnc_TCONS_00202568	mrna_TCONS_00271020	0.683648	slc22a13
lnc_TCONS_00202568	mrna_TCONS_00298685	0.532258	ENSONIG00000003852
lnc_TCONS_00271192	mrna_TCONS_00003152	0.624134	slc7a9
lnc_TCONS_00271192	mrna_TCONS_00003154	0.621388	slc7a9
lnc_TCONS_00271192	mrna_TCONS_00003629	0.560132	ENSONIG00000002889
lnc_TCONS_00271192	mrna_TCONS_00003699	0.660553	ANPEP
lnc_TCONS_00271192	mrna_TCONS_00003700	0.509291	ANPEP
lnc_TCONS_00271192	mrna_TCONS_00009935	0.640878	mmp16b
lnc_TCONS_00271192	mrna_TCONS_00010587	0.695001	agxtb
lnc_TCONS_00271192	mrna_TCONS_00014078	0.567708	prkg1a
lnc_TCONS_00271192	mrna_TCONS_00014939	0.622096	SLC22A7
lnc_TCONS_00271192	mrna_TCONS_00014944	0.549935	SLC22A7
lnc_TCONS_00271192	mrna_TCONS_00014966	0.511631	gfra1a
lnc_TCONS_00271192	mrna_TCONS_00018680	0.601729	crym
lnc_TCONS_00271192	mrna_TCONS_00029788	0.567544	slc13a1
lnc_TCONS_00271192	mrna_TCONS_00030452	0.503309	scarb1
lnc_TCONS_00271192	mrna_TCONS_00032054	0.564411	odf3l2
lnc_TCONS_00271192	mrna_TCONS_00037313	0.701588	SLC47A1
lnc_TCONS_00271192	mrna_TCONS_00037315	0.689341	SLC47A1
lnc_TCONS_00271192	mrna_TCONS_00037404	0.614447	ENSONIG00000013184
lnc_TCONS_00271192	mrna_TCONS_00037406	0.694484	ENSONIG00000013184
lnc_TCONS_00271192	mrna_TCONS_00053128	0.582359	ENSONIG00000019047
lnc_TCONS_00271192	mrna_TCONS_00053129	0.634268	ENSONIG00000019047
lnc_TCONS_00271192	mrna_TCONS_00066438	0.558854	bcat2
lnc_TCONS_00271192	mrna_TCONS_00078638	0.583338	oplah
lnc_TCONS_00271192	mrna_TCONS_00121614	0.614635	allc
lnc_TCONS_00271192	mrna_TCONS_00127897	0.580013	SLC9A3
lnc_TCONS_00271192	mrna_TCONS_00143453	0.673062	slc2a11a
lnc_TCONS_00271192	mrna_TCONS_00143668	0.664877	pck1
lnc_TCONS_00271192	mrna_TCONS_00154084	0.564432	plxnb1a
[truncated: 53,123 more rows]

## Sheet: Sheet1
TCONS_00107781		TCONS_00107781	gene=fn1b
TCONS_00194140		TCONS_00194140	gene=mc2r
TCONS_00063628		TCONS_00063628	gene=ENSONIG00000005911
TCONS_00100848		TCONS_00100848	gene=ENSONIG00000002383
TCONS_00100849		TCONS_00100849	gene=ENSONIG00000002383
TCONS_00154261		TCONS_00154261	gene=ralgapb
TCONS_00016830		TCONS_00016830	gene=pkd1b
TCONS_00143291		TCONS_00143291	gene=mst1
TCONS_00030197		TCONS_00030197	gene=necab2
TCONS_00059893		TCONS_00059893	gene=ADAM11	(1	of	many)
TCONS_00061305		TCONS_00061305	gene=pde4a
TCONS_00064940		TCONS_00064940	gene=stx1b
TCONS_00080623		TCONS_00080623	gene=soga3a
TCONS_00084971		TCONS_00084971	gene=kcnc1b
TCONS_00085496		TCONS_00085496	gene=nell2a
TCONS_00101450		TCONS_00101450	gene=gpc2
TCONS_00105741		TCONS_00105741	gene=C9orf172	(1	of	many)
TCONS_00107844		TCONS_00107844	gene=cdkl5
TCONS_00137394		TCONS_00137394	gene=SMARCA4	(1	of	many)
TCONS_00185612		TCONS_00185612	gene=kcnt1
TCONS_00202992		TCONS_00202992	gene=ttbk1a
TCONS_00285493		TCONS_00285493	gene=clvs2
TCONS_00011384		TCONS_00011384	gene=atp1b3a
TCONS_00018193		TCONS_00018193	gene=CDR2L	(1	of	many)
TCONS_00021623		TCONS_00021623	gene=syn2a
TCONS_00030226		TCONS_00030226	gene=st3gal2
TCONS_00070005		TCONS_00070005	gene=foxo3a
TCONS_00094350		TCONS_00094350	gene=npas4a
TCONS_00102575		TCONS_00102575	gene=ENSONIG00000004286
TCONS_00107429		TCONS_00107429	gene=slc17a6b
TCONS_00107626		TCONS_00107626	gene=GPC6	(1	of	many)
TCONS_00154281		TCONS_00154281	gene=kcnq2a
TCONS_00203012		TCONS_00203012	gene=ttbk1a
TCONS_00207016		TCONS_00207016	gene=tmem63c
TCONS_00082748		TCONS_00082748	gene=trioa
TCONS_00202999		TCONS_00202999	gene=ttbk1a
TCONS_00101542		TCONS_00101542	gene=nkrf
TCONS_00061119		TCONS_00061119	gene=uncx
TCONS_00078488		TCONS_00078488	gene=gdap1
TCONS_00101081		TCONS_00101081	gene=atp1b4
TCONS_00185860		TCONS_00185860	gene=znf532
TCONS_00022795		TCONS_00022795	gene=camta1a
TCONS_00084968		TCONS_00084968	gene=kcnc1b
TCONS_00102550		TCONS_00102550	gene=htr1fb
TCONS_00102582		TCONS_00102582	gene=EPHA6	(1	of	many)
TCONS_00105867		TCONS_00105867	gene=ep400
TCONS_00286971		TCONS_00286971	gene=PTPRR
TCONS_00003397		TCONS_00003397	gene=hcn4
TCONS_00009043		TCONS_00009043	gene=HCN2	(1	of	many)
TCONS_00040673		TCONS_00040673	gene=sema4ba
TCONS_00080580		TCONS_00080580	gene=ankib1b
TCONS_00107835		TCONS_00107835	gene=cdkl5
TCONS_00123532		TCONS_00123532	gene=atf5a
TCONS_00154096		TCONS_00154096	gene=CPNE9	(1	of	many)
TCONS_00290929		TCONS_00290929	gene=sqstm1
TCONS_00008183		TCONS_00008183	gene=adgrl2b.1
TCONS_00020902		TCONS_00020902	gene=ankrd52a
TCONS_00023532		TCONS_00023532	gene=zbtb46
TCONS_00206870		TCONS_00206870	gene=UNC79
TCONS_00207014		TCONS_00207014	gene=tmem63c
TCONS_00004029		TCONS_00004029	gene=lmnl3
TCONS_00017435		TCONS_00017435	gene=lrrc3ca
TCONS_00021368		TCONS_00021368	gene=PACSIN1	(1	of	many)
TCONS_00021586		TCONS_00021586	gene=SS18L1
TCONS_00029778		TCONS_00029778	gene=zgc:91860
TCONS_00033946		TCONS_00033946	gene=cbarpb
TCONS_00042826		TCONS_00042826	gene=slc25a47a
TCONS_00053242		TCONS_00053242	gene=smarcc2
TCONS_00059739		TCONS_00059739	gene=spop
TCONS_00059864		TCONS_00059864	gene=NEUROD2	(1	of	many)
TCONS_00060415		TCONS_00060415	gene=kcnt2
TCONS_00078472		TCONS_00078472	gene=ENSONIG00000014286
TCONS_00080622		TCONS_00080622	gene=soga3a
TCONS_00080683		TCONS_00080683	gene=trak1
TCONS_00088692		TCONS_00088692	gene=fam69ab
TCONS_00095831		TCONS_00095831	gene=kif5aa
TCONS_00095915		TCONS_00095915	gene=gpr153
TCONS_00098518		TCONS_00098518	gene=ENSONIG00000011788
TCONS_00101165		TCONS_00101165	gene=drp2
TCONS_00102515		TCONS_00102515	gene=erbb4b
TCONS_00102824		TCONS_00102824	gene=clasp1a
TCONS_00105574		TCONS_00105574	gene=dpysl2b	(1	of	many)
TCONS_00119835		TCONS_00119835	gene=MBD5
TCONS_00184976		TCONS_00184976	gene=ap2b1
TCONS_00185159		TCONS_00185159	gene=rabgef1
TCONS_00206846		TCONS_00206846	gene=hspa4l
TCONS_00207096		TCONS_00207096	gene=fosaa
TCONS_00243186		TCONS_00243186	gene=ppp4r4
TCONS_00251205		TCONS_00251205	gene=mtmr4
TCONS_00254810		TCONS_00254810	gene=GPR139
TCONS_00277300		TCONS_00277300	gene=DGKD
TCONS_00279904		TCONS_00279904	gene=hs3st1l1
TCONS_00286968		TCONS_00286968	gene=PTPRR
TCONS_00290913		TCONS_00290913	gene=sqstm1
TCONS_00010672		TCONS_00010672	gene=pax3a
TCONS_00021716		TCONS_00021716	gene=wnk2	(1	of	many)
TCONS_00022998		TCONS_00022998	gene=map3k12
TCONS_00030050		TCONS_00030050	gene=spon1b
TCONS_00030105		TCONS_00030105	gene=tcp11l1
TCONS_00034223		TCONS_00034223	gene=LRRC52	(1	of	many)
TCONS_00044083		TCONS_00044083	gene=ccdc85cb
TCONS_00053447		TCONS_00053447	gene=AGAP2	(1	of	many)
TCONS_00060514		TCONS_00060514	gene=gfap
TCONS_00070244		TCONS_00070244	gene=plppr3a
TCONS_00080657		TCONS_00080657	gene=ctnnb1
TCONS_00101171		TCONS_00101171	gene=drp2
TCONS_00107428		TCONS_00107428	gene=slc17a6b
TCONS_00107597		TCONS_00107597	gene=epha6
TCONS_00107836		TCONS_00107836	gene=cdkl5
TCONS_00118720		TCONS_00118720	gene=plxnb1b
TCONS_00125440		TCONS_00125440	gene=crebrf
TCONS_00130866		TCONS_00130866	gene=kirrelb
TCONS_00135268		TCONS_00135268	gene=ephb2b
TCONS_00137370		TCONS_00137370	gene=sox10	(1	of	many)
TCONS_00154251		TCONS_00154251	gene=ralgapb
TCONS_00154282		TCONS_00154282	gene=kcnq2a
TCONS_00155873		TCONS_00155873	gene=has3
TCONS_00164330		TCONS_00164330	gene=fez1
TCONS_00185729		TCONS_00185729	gene=rxfp3
TCONS_00193882		TCONS_00193882	gene=paqr7b
TCONS_00206873		TCONS_00206873	gene=UNC79
TCONS_00232415		TCONS_00232415	gene=GRIK2	(1	of	many)
TCONS_00251246		TCONS_00251246	gene=fam222ba
TCONS_00259037		TCONS_00259037	gene=olfm3a
TCONS_00003162		TCONS_00003162	gene=MDGA1
TCONS_00030101		TCONS_00030101	gene=tcp11l1
TCONS_00078533		TCONS_00078533	gene=neto1l
TCONS_00018579		TCONS_00018579	gene=meiob
TCONS_00082849		TCONS_00082849	gene=DNAI2
TCONS_00092831		TCONS_00092831	gene=dmrt1
TCONS_00101813		TCONS_00101813	gene=tex11
TCONS_00106292		TCONS_00106292	gene=TRPM6
TCONS_00121393		TCONS_00121393	gene=ENSONIG00000018756
TCONS_00129624		TCONS_00129624	gene=si:ch211-241j8.2
TCONS_00179378		TCONS_00179378	gene=si:dkey-71b5.7
TCONS_00216226		TCONS_00216226	gene=ENSONIG00000014679
TCONS_00138752		TCONS_00138752	gene=ENSONIG00000003298
TCONS_00092615		TCONS_00092615	gene=ANXA3	(1	of	many)
TCONS_00143529		TCONS_00143529	gene=ENSONIG00000004327
TCONS_00103110		TCONS_00103110	gene=FBXO47
TCONS_00008131		TCONS_00008131	gene=ENSONIG00000009565
TCONS_00112824		TCONS_00112824	gene=gkap1
TCONS_00035981		TCONS_00035981	gene=CCDC152
TCONS_00070230		TCONS_00070230	gene=grin3ba
TCONS_00088604		TCONS_00088604	gene=NAALADL2
TCONS_00075227		TCONS_00075227	gene=pcbp3	(1	of	many)
TCONS_00089279		TCONS_00089279	gene=podn
TCONS_00155453		TCONS_00155453	gene=lrp5
TCONS_00190161		TCONS_00190161	gene=ENSONIG00000005135
TCONS_00194072		TCONS_00194072	gene=ENSONIG00000006864
TCONS_00109589		TCONS_00109589	gene=fhdc2
TCONS_00097067		TCONS_00097067	gene=gnai3
TCONS_00009436		TCONS_00009436	gene=gfi1aa
TCONS_00005267		TCONS_00005267	gene=wdr59
TCONS_00009220		TCONS_00009220	gene=ENSONIG00000010372
TCONS_00009997		TCONS_00009997	gene=greb1l
TCONS_00010097		TCONS_00010097	gene=obscnb
TCONS_00011088		TCONS_00011088	gene=metap1d
TCONS_00014653		TCONS_00014653	gene=slc16a12a
TCONS_00017680		TCONS_00017680	gene=ENSONIG00000020018
TCONS_00020695		TCONS_00020695	gene=vwa5b1
TCONS_00029449		TCONS_00029449	gene=crb2a
TCONS_00029994		TCONS_00029994	gene=arntl1a
TCONS_00030333		TCONS_00030333	gene=lmx1ba
TCONS_00032398		TCONS_00032398	gene=chaf1a
TCONS_00035838		TCONS_00035838	gene=shroom3
TCONS_00035882		TCONS_00035882	gene=atp8b1
TCONS_00049810		TCONS_00049810	gene=drgx
TCONS_00050536		TCONS_00050536	gene=lyst
TCONS_00050739		TCONS_00050739	gene=sorbs1
TCONS_00057656		TCONS_00057656	gene=pax2b
TCONS_00059803		TCONS_00059803	gene=ASIC2
TCONS_00077144		TCONS_00077144	gene=si:dkey-237h12.3
TCONS_00079421		TCONS_00079421	gene=zfhx4
TCONS_00100972		TCONS_00100972	gene=enox2
TCONS_00110099		TCONS_00110099	gene=ENSONIG00000017836
TCONS_00123420		TCONS_00123420	gene=zgc:163098
TCONS_00136039		TCONS_00136039	gene=ENSONIG00000012231
TCONS_00147855		TCONS_00147855	gene=tbkbp1
TCONS_00154239		TCONS_00154239	gene=ralgapb
TCONS_00157568		TCONS_00157568	gene=shbg
TCONS_00169300		TCONS_00169300	gene=svila
TCONS_00211845		TCONS_00211845	gene=pcdh18b
TCONS_00220475		TCONS_00220475	gene=cramp1
TCONS_00254463		TCONS_00254463	gene=chd
TCONS_00254811		TCONS_00254811	gene=GPR139
TCONS_00265021		TCONS_00265021	gene=pias2
TCONS_00003695		TCONS_00003695	gene=ANPEP	(1	of	many)
TCONS_00004342		TCONS_00004342	gene=igdcc4
TCONS_00022115		TCONS_00022115	gene=zhx3
TCONS_00074994		TCONS_00074994	gene=pth2r
TCONS_00078292		TCONS_00078292	gene=usf3
TCONS_00107732		TCONS_00107732	gene=tdrd3
TCONS_00233644		TCONS_00233644	gene=cacna1ha
TCONS_00055032		TCONS_00055032	gene=mmp20a
TCONS_00017208		TCONS_00017208	gene=ENSONIG00000019794
TCONS_00014277		TCONS_00014277	gene=ryr2b
TCONS_00107456		TCONS_00107456	gene=mybpc3
TCONS_00107695		TCONS_00107695	gene=adprhl1
TCONS_00107696		TCONS_00107696	gene=adprhl1
TCONS_00240852		TCONS_00240852	gene=casq2
TCONS_00121518		TCONS_00121518	gene=TIAM2	(1	of	many)
TCONS_00022608		TCONS_00022608	gene=dnmt3ba
TCONS_00066458		TCONS_00066458	gene=ENSONIG00000009754
TCONS_00082766		TCONS_00082766	gene=trioa
TCONS_00106781		TCONS_00106781	gene=PXN	(1	of	many)
TCONS_00120177		TCONS_00120177	gene=ENSONIG00000012262
TCONS_00143269		TCONS_00143269	gene=cacna2d2a
TCONS_00206937		TCONS_00206937	gene=ktn1
TCONS_00018566		TCONS_00018566	gene=grid2ipb
TCONS_00018655		TCONS_00018655	gene=rsph10b
TCONS_00021732		TCONS_00021732	gene=wnk2	(1	of	many)
TCONS_00029631		TCONS_00029631	gene=slc7a10b
TCONS_00031740		TCONS_00031740	gene=osbpl9
TCONS_00036624		TCONS_00036624	gene=pip5kl1
TCONS_00050164		TCONS_00050164	gene=lhcgr
TCONS_00053473		TCONS_00053473	gene=pmela
TCONS_00096463		TCONS_00096463	gene=ubr4
TCONS_00186262		TCONS_00186262	gene=slc45a2
TCONS_00020898		TCONS_00020898	gene=ENSONIG00000016700
TCONS_00040674		TCONS_00040674	gene=sema4ba
TCONS_00127894		TCONS_00127894	gene=SLC9A3	(1	of	many)
TCONS_00135844		TCONS_00135844	gene=EIF2AK4
TCONS_00249765		TCONS_00249765	gene=ACTL7A
TCONS_00013467		TCONS_00013467	gene=CAMKMT
TCONS_00026279		TCONS_00026279	gene=enosf1
TCONS_00107768		TCONS_00107768	gene=march7
TCONS_00155607		TCONS_00155607	gene=cep290
TCONS_00269625		TCONS_00269625	gene=hps3
TCONS_00039490		TCONS_00039490	gene=trpm1b
TCONS_00053048		TCONS_00053048	gene=parp3
TCONS_00082726		TCONS_00082726	gene=trioa
TCONS_00100966		TCONS_00100966	gene=enox2
TCONS_00107771		TCONS_00107771	gene=march7
TCONS_00154265		TCONS_00154265	gene=prex1
TCONS_00154280		TCONS_00154280	gene=kcnq2a
TCONS_00062950		TCONS_00062950	gene=mical2a
TCONS_00143171		TCONS_00143171	gene=brpf3a
TCONS_00192364		TCONS_00192364	gene=sema4ga
TCONS_00219158		TCONS_00219158	gene=ENSONIG00000006956
TCONS_00010618		TCONS_00010618	gene=tal1
TCONS_00150523		TCONS_00150523	gene=csmd2
TCONS_00004816		TCONS_00004816	gene=cep89
TCONS_00043755		TCONS_00043755	gene=ZFYVE1	(1	of	many)
TCONS_00060481		TCONS_00060481	gene=epn3a
TCONS_00063395		TCONS_00063395	gene=STRC
TCONS_00102514		TCONS_00102514	gene=erbb4b
TCONS_00114755		TCONS_00114755	gene=col12a1a
TCONS_00150214		TCONS_00150214	gene=angpt2b
TCONS_00151955		TCONS_00151955	gene=TMEM87A
TCONS_00166549		TCONS_00166549	gene=si:dkey-27j5.5
TCONS_00193624		TCONS_00193624	gene=phactr4b
TCONS_00025650		TCONS_00025650	gene=arhgap21a
TCONS_00082356		TCONS_00082356	gene=ptprua
TCONS_00100871		TCONS_00100871	gene=ATP8A1
TCONS_00259017		TCONS_00259017	gene=VAV3	(1	of	many)
TCONS_00003287		TCONS_00003287	gene=ENSONIG00000002602
TCONS_00029964		TCONS_00029964	gene=cdk10
TCONS_00036857		TCONS_00036857	gene=vldlr
TCONS_00045756		TCONS_00045756	gene=dzip1
TCONS_00055029		TCONS_00055029	gene=mmp20a
TCONS_00124874		TCONS_00124874	gene=ENSONIG00000008548
TCONS_00129622		TCONS_00129622	gene=si:ch211-241j8.2
TCONS_00193989		TCONS_00193989	gene=ENSONIG00000006800
TCONS_00244971		TCONS_00244971	gene=arfgef3
TCONS_00059727		TCONS_00059727	gene=rundc3aa
TCONS_00068297		TCONS_00068297	gene=cntn4
TCONS_00115858		TCONS_00115858	gene=slc24a4b
TCONS_00018627		TCONS_00018627	gene=trrap
TCONS_00030238		TCONS_00030238	gene=ENSONIG00000011215
TCONS_00014059		TCONS_00014059	gene=BFSP1
TCONS_00018505		TCONS_00018505	gene=ARHGAP22	(1	of	many)
TCONS_00022659		TCONS_00022659	gene=UCKL1	(1	of	many)
TCONS_00025634		TCONS_00025634	gene=arhgap21a
TCONS_00030361		TCONS_00030361	gene=slc27a6
TCONS_00036646		TCONS_00036646	gene=ENSONIG00000023407
TCONS_00088835		TCONS_00088835	gene=kif1aa
TCONS_00118704		TCONS_00118704	gene=slc2a10
TCONS_00003332		TCONS_00003332	gene=UNC13C
TCONS_00048875		TCONS_00048875	gene=gpr75
TCONS_00060977		TCONS_00060977	gene=si:ch211-210g13.5
TCONS_00101167		TCONS_00101167	gene=drp2
TCONS_00107762		TCONS_00107762	gene=ENSONIG00000003268
TCONS_00117434		TCONS_00117434	gene=ENSONIG00000006337
TCONS_00129905		TCONS_00129905	gene=phgdh
TCONS_00142215		TCONS_00142215	gene=tmprss12
TCONS_00202403		TCONS_00202403	gene=GRIN2D
TCONS_00040559		TCONS_00040559	gene=otogl
TCONS_00044059		TCONS_00044059	gene=BCL11B	(1	of	many)
TCONS_00050077		TCONS_00050077	gene=agpat4
TCONS_00300915		TCONS_00300915	gene=EFS
TCONS_00010557		TCONS_00010557	gene=tfa
TCONS_00016829		TCONS_00016829	gene=pkd1b
TCONS_00030504		TCONS_00030504	gene=aebp1
TCONS_00032313		TCONS_00032313	gene=ncanb
TCONS_00053228		TCONS_00053228	gene=ZNF385A	(1	of	many)
TCONS_00058219		TCONS_00058219	gene=lrp2b
TCONS_00063350		TCONS_00063350	gene=mvda
TCONS_00068650		TCONS_00068650	gene=taf4a
TCONS_00081027		TCONS_00081027	gene=CSMD3	(1	of	many)
TCONS_00082335		TCONS_00082335	gene=CTPS1	(1	of	many)
TCONS_00106053		TCONS_00106053	gene=atad1a
TCONS_00121532		TCONS_00121532	gene=arid1b
TCONS_00125161		TCONS_00125161	gene=spry4
TCONS_00135119		TCONS_00135119	gene=nisch
TCONS_00135812		TCONS_00135812	gene=zgc:194887
TCONS_00147816		TCONS_00147816	gene=calcoco2
TCONS_00150641		TCONS_00150641	gene=vps11
TCONS_00151380		TCONS_00151380	gene=IWS1
TCONS_00163402		TCONS_00163402	gene=nav3
TCONS_00225784		TCONS_00225784	gene=dfna5b
TCONS_00081376		TCONS_00081376	gene=ENSONIG00000007315
TCONS_00094348		TCONS_00094348	gene=efemp2a
TCONS_00101036		TCONS_00101036	gene=diaph2
TCONS_00142661		TCONS_00142661	gene=apeh
TCONS_00192359		TCONS_00192359	gene=sema4ga
TCONS_00298376		TCONS_00298376	gene=ENSONIG00000017461
TCONS_00003152		TCONS_00003152	gene=slc7a9
TCONS_00003154		TCONS_00003154	gene=slc7a9
TCONS_00003629		TCONS_00003629	gene=ENSONIG00000002889
TCONS_00003699		TCONS_00003699	gene=ANPEP	(1	of	many)
TCONS_00003700		TCONS_00003700	gene=ANPEP	(1	of	many)
TCONS_00009935		TCONS_00009935	gene=mmp16b
TCONS_00010587		TCONS_00010587	gene=agxtb
TCONS_00014078		TCONS_00014078	gene=prkg1a
TCONS_00014939		TCONS_00014939	gene=SLC22A7	(1	of	many)
TCONS_00014944		TCONS_00014944	gene=SLC22A7	(1	of	many)
TCONS_00014966		TCONS_00014966	gene=gfra1a
TCONS_00018680		TCONS_00018680	gene=crym
TCONS_00029788		TCONS_00029788	gene=slc13a1
TCONS_00030452		TCONS_00030452	gene=scarb1
TCONS_00032054		TCONS_00032054	gene=odf3l2
TCONS_00037313		TCONS_00037313	gene=SLC47A1	(1	of	many)
TCONS_00037315		TCONS_00037315	gene=SLC47A1	(1	of	many)
TCONS_00037404		TCONS_00037404	gene=ENSONIG00000013184
TCONS_00037406		TCONS_00037406	gene=ENSONIG00000013184
TCONS_00053128		TCONS_00053128	gene=ENSONIG00000019047
TCONS_00053129		TCONS_00053129	gene=ENSONIG00000019047
TCONS_00066438		TCONS_00066438	gene=bcat2
TCONS_00078638		TCONS_00078638	gene=oplah
TCONS_00121614		TCONS_00121614	gene=allc
TCONS_00127897		TCONS_00127897	gene=SLC9A3	(1	of	many)
TCONS_00143453		TCONS_00143453	gene=slc2a11a
TCONS_00143668		TCONS_00143668	gene=pck1
TCONS_00154084		TCONS_00154084	gene=plxnb1a
TCONS_00154097		TCONS_00154097	gene=CPNE9	(1	of	many)
TCONS_00196121		TCONS_00196121	gene=smox
TCONS_00210812		TCONS_00210812	gene=gad1b
TCONS_00271020		TCONS_00271020	gene=slc22a13	(1	of	many)
TCONS_00298685		TCONS_00298685	gene=ENSONIG00000003852
TCONS_00053126		TCONS_00053126	gene=ENSONIG00000019047
TCONS_00010203		TCONS_00010203	gene=EFCAB14
TCONS_00029767		TCONS_00029767	gene=zgc:91860
TCONS_00102623		TCONS_00102623	gene=si:ch1073-55a19.2
TCONS_00107538		TCONS_00107538	gene=CBFA2T3
TCONS_00121249		TCONS_00121249	gene=CYP2W1	(1	of	many)
TCONS_00128424		TCONS_00128424	gene=ENSONIG00000013748
TCONS_00271042		TCONS_00271042	gene=ENSONIG00000015642
TCONS_00211215		TCONS_00211215	gene=tanc2a
TCONS_00014996		TCONS_00014996	gene=cbr1	(1	of	many)
TCONS_00082793		TCONS_00082793	gene=zgc:100906
TCONS_00088642		TCONS_00088642	gene=mep1b
TCONS_00088645		TCONS_00088645	gene=mep1b
TCONS_00107818		TCONS_00107818	gene=il1fma
TCONS_00175496		TCONS_00175496	gene=ENSONIG00000013122
TCONS_00175523		TCONS_00175523	gene=ENSONIG00000013126
TCONS_00330581		TCONS_00330581	gene=ENSONIG00000018989
TCONS_00020752		TCONS_00020752	gene=hspg2
TCONS_00068615		TCONS_00068615	gene=ncoa3
TCONS_00102500		TCONS_00102500	gene=IKZF2
TCONS_00107571		TCONS_00107571	gene=ca7
TCONS_00154104		TCONS_00154104	gene=klf15
TCONS_00029761		TCONS_00029761	gene=GAN
TCONS_00190101		TCONS_00190101	gene=mars
TCONS_00270903		TCONS_00270903	gene=ap1g2
TCONS_00271193		TCONS_00271193	gene=xirp1
TCONS_00295223		TCONS_00295223	gene=ENSONIG00000000576
TCONS_00005342		TCONS_00005342	gene=znf395a
TCONS_00127613		TCONS_00127613	gene=SLC44A4
TCONS_00196580		TCONS_00196580	gene=plekhh2
TCONS_00121410		TCONS_00121410	gene=bub1
TCONS_00147813		TCONS_00147813	gene=calcoco2
TCONS_00174696		TCONS_00174696	gene=ENO2	(1	of	many)
TCONS_00187792		TCONS_00187792	gene=kntc1
TCONS_00008572		TCONS_00008572	gene=eif2b3
TCONS_00008583		TCONS_00008583	gene=kif2c
TCONS_00008604		TCONS_00008604	gene=ENSONIG00000009952
TCONS_00008605		TCONS_00008605	gene=ENSONIG00000009952
TCONS_00008629		TCONS_00008629	gene=extl2
TCONS_00009210		TCONS_00009210	gene=ENSONIG00000010372
TCONS_00009417		TCONS_00009417	gene=pif1
TCONS_00010520		TCONS_00010520	gene=ENSONIG00000009825
TCONS_00011340		TCONS_00011340	gene=cdc7
TCONS_00011513		TCONS_00011513	gene=TSC22D2	(1	of	many)
TCONS_00011514		TCONS_00011514	gene=TSC22D2	(1	of	many)
TCONS_00014293		TCONS_00014293	gene=actn2b
TCONS_00016521		TCONS_00016521	gene=mettl9
TCONS_00018261		TCONS_00018261	gene=ENSONIG00000019625
TCONS_00020990		TCONS_00020990	gene=TUBA8
TCONS_00025158		TCONS_00025158	gene=pou6f2
TCONS_00025204		TCONS_00025204	gene=si:dkey-37o8.1
TCONS_00025205		TCONS_00025205	gene=si:dkey-37o8.1
TCONS_00028381		TCONS_00028381	gene=zgc:56622
TCONS_00029625		TCONS_00029625	gene=dus2
TCONS_00029674		TCONS_00029674	gene=slc12a3
TCONS_00030293		TCONS_00030293	gene=skp2
TCONS_00034513		TCONS_00034513	gene=zar1
TCONS_00034515		TCONS_00034515	gene=zar1
TCONS_00036034		TCONS_00036034	gene=ccnb1
TCONS_00036035		TCONS_00036035	gene=ccnb1
TCONS_00036862		TCONS_00036862	gene=vldlr
TCONS_00037149		TCONS_00037149	gene=ENSONIG00000013072
TCONS_00037360		TCONS_00037360	gene=nek8
TCONS_00039397		TCONS_00039397	gene=kti12
TCONS_00039623		TCONS_00039623	gene=morf4l1
TCONS_00039747		TCONS_00039747	gene=INCENP
TCONS_00046133		TCONS_00046133	gene=cenpl
TCONS_00047027		TCONS_00047027	gene=ENSONIG00000012180
TCONS_00055609		TCONS_00055609	gene=ENSONIG00000005018
TCONS_00055863		TCONS_00055863	gene=dhx40
TCONS_00057552		TCONS_00057552	gene=dhx32a
TCONS_00057556		TCONS_00057556	gene=dhx32a
TCONS_00060894		TCONS_00060894	gene=si:dkey-208k4.2
TCONS_00061617		TCONS_00061617	gene=ENSONIG00000001991
TCONS_00063643		TCONS_00063643	gene=zgc:162592
TCONS_00063732		TCONS_00063732	gene=ampd3a
TCONS_00064943		TCONS_00064943	gene=thoc6
TCONS_00065173		TCONS_00065173	gene=eef2kmt
TCONS_00067958		TCONS_00067958	gene=suclg2
TCONS_00072587		TCONS_00072587	gene=ENSONIG00000008363
TCONS_00072882		TCONS_00072882	gene=adsl	(1	of	many)
TCONS_00076664		TCONS_00076664	gene=tmem144b
TCONS_00077183		TCONS_00077183	gene=ccna2
TCONS_00078315		TCONS_00078315	gene=gtf3ab
TCONS_00079313		TCONS_00079313	gene=foxh1
TCONS_00082802		TCONS_00082802	gene=zgc:100906
TCONS_00082931		TCONS_00082931	gene=ta
TCONS_00085504		TCONS_00085504	gene=MOV10L1
TCONS_00085505		TCONS_00085505	gene=MOV10L1
TCONS_00086727		TCONS_00086727	gene=mterf3
TCONS_00088649		TCONS_00088649	gene=akr1a1b
TCONS_00089280		TCONS_00089280	gene=podn
TCONS_00089293		TCONS_00089293	gene=podn
TCONS_00091072		TCONS_00091072	gene=pou5f3
TCONS_00092495		TCONS_00092495	gene=tmem8c
TCONS_00092519		TCONS_00092519	gene=p2rx7
TCONS_00101134		TCONS_00101134	gene=sytl4
TCONS_00101136		TCONS_00101136	gene=sytl4
TCONS_00103039		TCONS_00103039	gene=asmt
TCONS_00103040		TCONS_00103040	gene=asmt
TCONS_00104602		TCONS_00104602	gene=ENSONIG00000019489
TCONS_00109300		TCONS_00109300	gene=il12ba
TCONS_00109301		TCONS_00109301	gene=il12ba
TCONS_00114738		TCONS_00114738	gene=dlgap2a
TCONS_00114887		TCONS_00114887	gene=pabpc4
TCONS_00116641		TCONS_00116641	gene=si:dkeyp-50f7.2
TCONS_00116646		TCONS_00116646	gene=si:dkeyp-50f7.2
TCONS_00117929		TCONS_00117929	gene=B4GALNT2	(1	of	many)
TCONS_00120216		TCONS_00120216	gene=orc4
TCONS_00120219		TCONS_00120219	gene=pkp4
TCONS_00122002		TCONS_00122002	gene=filip1b
TCONS_00123235		TCONS_00123235	gene=ppp3ca
TCONS_00125504		TCONS_00125504	gene=vtnb
TCONS_00125579		TCONS_00125579	gene=pdha1a	(1	of	many)
TCONS_00126228		TCONS_00126228	gene=zgc:66449
TCONS_00128267		TCONS_00128267	gene=ncdn
TCONS_00138908		TCONS_00138908	gene=card14
TCONS_00141535		TCONS_00141535	gene=G6PD	(1	of	many)
TCONS_00144731		TCONS_00144731	gene=pak1ip1
TCONS_00153352		TCONS_00153352	gene=ddx49
TCONS_00155466		TCONS_00155466	gene=ENSONIG00000004126
TCONS_00156902		TCONS_00156902	gene=ENSONIG00000016751
TCONS_00158712		TCONS_00158712	gene=SUN1	(1	of	many)
TCONS_00158847		TCONS_00158847	gene=stambpl1
TCONS_00158916		TCONS_00158916	gene=TCERG1L
TCONS_00160927		TCONS_00160927	gene=kank1b
TCONS_00161367		TCONS_00161367	gene=dab2
TCONS_00166223		TCONS_00166223	gene=kpna7
TCONS_00183652		TCONS_00183652	gene=thop1
TCONS_00183653		TCONS_00183653	gene=thop1
TCONS_00184078		TCONS_00184078	gene=med16
TCONS_00194079		TCONS_00194079	gene=fbxo43
TCONS_00197349		TCONS_00197349	gene=nasp
TCONS_00197356		TCONS_00197356	gene=nasp
TCONS_00214732		TCONS_00214732	gene=ENSONIG00000010507
TCONS_00214733		TCONS_00214733	gene=ENSONIG00000010507
TCONS_00234690		TCONS_00234690	gene=exo1
TCONS_00254844		TCONS_00254844	gene=cep112
TCONS_00270914		TCONS_00270914	gene=si:ch211-14a17.6
TCONS_00270915		TCONS_00270915	gene=si:ch211-14a17.7
TCONS_00030220		TCONS_00030220	gene=exosc6
TCONS_00091070		TCONS_00091070	gene=pou5f3
TCONS_00104604		TCONS_00104604	gene=ENSONIG00000019489
TCONS_00155463		TCONS_00155463	gene=ENSONIG00000004126
TCONS_00164902		TCONS_00164902	gene=stx11a	(1	of	many)
TCONS_00173857		TCONS_00173857	gene=dhdds
TCONS_00225576		TCONS_00225576	gene=ENSONIG00000002805
TCONS_00003620		TCONS_00003620	gene=ENSONIG00000002889
TCONS_00004624		TCONS_00004624	gene=TARSL2
TCONS_00005369		TCONS_00005369	gene=gpn1
TCONS_00008016		TCONS_00008016	gene=usp14
TCONS_00008082		TCONS_00008082	gene=asb10
TCONS_00008477		TCONS_00008477	gene=cdc20
TCONS_00008607		TCONS_00008607	gene=ENSONIG00000009952
TCONS_00008623		TCONS_00008623	gene=extl2
TCONS_00008626		TCONS_00008626	gene=extl2
TCONS_00008801		TCONS_00008801	gene=MTERF4
TCONS_00008974		TCONS_00008974	gene=TM6SF2	(1	of	many)
TCONS_00009077		TCONS_00009077	gene=map2k2b
TCONS_00010077		TCONS_00010077	gene=obscnb
TCONS_00010160		TCONS_00010160	gene=SPIDR
TCONS_00010582		TCONS_00010582	gene=elovl1a
TCONS_00010683		TCONS_00010683	gene=CUL3	(1	of	many)
TCONS_00010685		TCONS_00010685	gene=CUL3	(1	of	many)
TCONS_00010920		TCONS_00010920	gene=ENSONIG00000010178
TCONS_00011089		TCONS_00011089	gene=metap1d
TCONS_00013035		TCONS_00013035	gene=METTL10
TCONS_00013070		TCONS_00013070	gene=pgbd5
TCONS_00013341		TCONS_00013341	gene=atl2
TCONS_00013421		TCONS_00013421	gene=dync2li1
TCONS_00013576		TCONS_00013576	gene=fbxo5
TCONS_00013748		TCONS_00013748	gene=wdpcp
TCONS_00013837		TCONS_00013837	gene=mcm8
TCONS_00014217		TCONS_00014217	gene=bora
TCONS_00014331		TCONS_00014331	gene=grid1a
TCONS_00014895		TCONS_00014895	gene=zc3h15
TCONS_00016513		TCONS_00016513	gene=mettl9
TCONS_00016727		TCONS_00016727	gene=mrpl38
TCONS_00016730		TCONS_00016730	gene=mrpl38
TCONS_00017194		TCONS_00017194	gene=zdhhc4
TCONS_00017369		TCONS_00017369	gene=AMZ2
TCONS_00017576		TCONS_00017576	gene=gnptg
TCONS_00017623		TCONS_00017623	gene=RDH13
TCONS_00017629		TCONS_00017629	gene=decr2
TCONS_00017982		TCONS_00017982	gene=eme1
TCONS_00017984		TCONS_00017984	gene=eme1
TCONS_00017986		TCONS_00017986	gene=eme1
TCONS_00017987		TCONS_00017987	gene=eme1
TCONS_00018414		TCONS_00018414	gene=l3mbtl2
TCONS_00020938		TCONS_00020938	gene=nemp1
TCONS_00020989		TCONS_00020989	gene=TUBA8
TCONS_00021110		TCONS_00021110	gene=magixb
TCONS_00021246		TCONS_00021246	gene=mxra8b
TCONS_00021452		TCONS_00021452	gene=AAAS
TCONS_00021456		TCONS_00021456	gene=AAAS
TCONS_00021587		TCONS_00021587	gene=SS18L1
TCONS_00021592		TCONS_00021592	gene=mtg2
TCONS_00021946		TCONS_00021946	gene=CERS5	(1	of	many)
TCONS_00022222		TCONS_00022222	gene=ZNF217
TCONS_00022483		TCONS_00022483	gene=COQ10A
TCONS_00024809		TCONS_00024809	gene=gorasp1b
TCONS_00025153		TCONS_00025153	gene=pou6f2
TCONS_00025156		TCONS_00025156	gene=pou6f2
TCONS_00025239		TCONS_00025239	gene=SLC4A2	(1	of	many)
TCONS_00025536		TCONS_00025536	gene=cdk13
TCONS_00025869		TCONS_00025869	gene=nceh1b
TCONS_00026700		TCONS_00026700	gene=CDH12	(1	of	many)
TCONS_00028768		TCONS_00028768	gene=far1
TCONS_00028771		TCONS_00028771	gene=far1
TCONS_00029214		TCONS_00029214	gene=pkn3	(1	of	many)
TCONS_00029614		TCONS_00029614	gene=znf277
TCONS_00029628		TCONS_00029628	gene=dus2
TCONS_00029714		TCONS_00029714	gene=ENSONIG00000010702
TCONS_00030373		TCONS_00030373	gene=wdr45
TCONS_00030423		TCONS_00030423	gene=acads
TCONS_00030548		TCONS_00030548	gene=psmb7
TCONS_00031665		TCONS_00031665	gene=haus5
TCONS_00031667		TCONS_00031667	gene=haus5
TCONS_00031853		TCONS_00031853	gene=MUTYH
TCONS_00032026		TCONS_00032026	gene=si:ch211-153a8.4
TCONS_00032604		TCONS_00032604	gene=mettl13
TCONS_00032605		TCONS_00032605	gene=mettl13
TCONS_00032797		TCONS_00032797	gene=ppat
TCONS_00032832		TCONS_00032832	gene=clockb
TCONS_00032880		TCONS_00032880	gene=scfd2
TCONS_00033162		TCONS_00033162	gene=ENSONIG00000001653
TCONS_00033163		TCONS_00033163	gene=ENSONIG00000001653
TCONS_00033283		TCONS_00033283	gene=dmap1
TCONS_00033529		TCONS_00033529	gene=elovl1b
TCONS_00033535		TCONS_00033535	gene=FAAH
TCONS_00033696		TCONS_00033696	gene=scyl3
TCONS_00034241		TCONS_00034241	gene=si:dkey-86e18.1
TCONS_00034668		TCONS_00034668	gene=tmem45a
TCONS_00036663		TCONS_00036663	gene=fpgs
TCONS_00036859		TCONS_00036859	gene=vldlr
TCONS_00036954		TCONS_00036954	gene=slc30a5
TCONS_00037243		TCONS_00037243	gene=socs9
TCONS_00037279		TCONS_00037279	gene=dph1
TCONS_00037305		TCONS_00037305	gene=ENSONIG00000013140
TCONS_00037340		TCONS_00037340	gene=rnmtl1b
TCONS_00037343		TCONS_00037343	gene=rnmtl1b
TCONS_00038582		TCONS_00038582	gene=ldha
TCONS_00039627		TCONS_00039627	gene=morf4l1
TCONS_00039628		TCONS_00039628	gene=morf4l1
TCONS_00039766		TCONS_00039766	gene=rab3il1
TCONS_00040170		TCONS_00040170	gene=armc10
TCONS_00045825		TCONS_00045825	gene=lig4
TCONS_00045863		TCONS_00045863	gene=ENSONIG00000011987
TCONS_00046983		TCONS_00046983	gene=mrpl39
TCONS_00046984		TCONS_00046984	gene=mrpl39
TCONS_00050546		TCONS_00050546	gene=nid1a
TCONS_00050723		TCONS_00050723	gene=pdlim1
TCONS_00054844		TCONS_00054844	gene=yif1b
TCONS_00054862		TCONS_00054862	gene=kbtbd3
TCONS_00054866		TCONS_00054866	gene=alkbh8
TCONS_00055288		TCONS_00055288	gene=vmp1
TCONS_00055480		TCONS_00055480	gene=agfg1a
TCONS_00055575		TCONS_00055575	gene=vps53
TCONS_00055917		TCONS_00055917	gene=gdpd5b
TCONS_00056053		TCONS_00056053	gene=mipep
TCONS_00056104		TCONS_00056104	gene=tubd1
TCONS_00056222		TCONS_00056222	gene=dner
TCONS_00057484		TCONS_00057484	gene=msh2
TCONS_00057486		TCONS_00057486	gene=msh2
TCONS_00057779		TCONS_00057779	gene=dlg5b.1
TCONS_00060911		TCONS_00060911	gene=klhl11
TCONS_00061392		TCONS_00061392	gene=ppan
TCONS_00062465		TCONS_00062465	gene=supv3l1
TCONS_00062685		TCONS_00062685	gene=pigb
TCONS_00062686		TCONS_00062686	gene=pigb
TCONS_00063408		TCONS_00063408	gene=ENSONIG00000005710
TCONS_00063410		TCONS_00063410	gene=ENSONIG00000005710
TCONS_00063482		TCONS_00063482	gene=ogfod1
TCONS_00063532		TCONS_00063532	gene=nedd4a
TCONS_00063626		TCONS_00063626	gene=ENSONIG00000005894
TCONS_00063714		TCONS_00063714	gene=btbd10b
TCONS_00065229		TCONS_00065229	gene=tsen54
TCONS_00068071		TCONS_00068071	gene=prickle2b
TCONS_00068083		TCONS_00068083	gene=lyar
TCONS_00072746		TCONS_00072746	gene=top3a
TCONS_00073302		TCONS_00073302	gene=mcm5
TCONS_00073453		TCONS_00073453	gene=rrp7a
TCONS_00074851		TCONS_00074851	gene=si:dkey-22a1.3
TCONS_00076669		TCONS_00076669	gene=rxfp1
TCONS_00078460		TCONS_00078460	gene=xkr9
TCONS_00078475		TCONS_00078475	gene=ENSONIG00000014288
TCONS_00078498		TCONS_00078498	gene=crispld1a
TCONS_00079036		TCONS_00079036	gene=abhd10b
TCONS_00080530		TCONS_00080530	gene=grb10b
TCONS_00080590		TCONS_00080590	gene=strumpellin
TCONS_00080609		TCONS_00080609	gene=FAM84B	(1	of	many)
TCONS_00080663		TCONS_00080663	gene=trak1
TCONS_00080755		TCONS_00080755	gene=atad2	(1	of	many)
TCONS_00081001		TCONS_00081001	gene=rbms3
TCONS_00081090		TCONS_00081090	gene=trmt11
TCONS_00082645		TCONS_00082645	gene=ENSONIG00000007738
TCONS_00084171		TCONS_00084171	gene=prc1a
TCONS_00084329		TCONS_00084329	gene=ARID3B	(1	of	many)
TCONS_00084332		TCONS_00084332	gene=ARID3B	(1	of	many)
TCONS_00084339		TCONS_00084339	gene=adal
TCONS_00085577		TCONS_00085577	gene=adck2
TCONS_00085585		TCONS_00085585	gene=adck2
TCONS_00085586		TCONS_00085586	gene=adck2
TCONS_00085599		TCONS_00085599	gene=yars2
TCONS_00087218		TCONS_00087218	gene=snrnp40
TCONS_00087372		TCONS_00087372	gene=kat2b
TCONS_00087783		TCONS_00087783	gene=dgat1a
TCONS_00089284		TCONS_00089284	gene=podn
TCONS_00089303		TCONS_00089303	gene=uck2a
TCONS_00090233		TCONS_00090233	gene=bmp1b
TCONS_00090269		TCONS_00090269	gene=nfkbil1
TCONS_00090365		TCONS_00090365	gene=GNAZ
TCONS_00090471		TCONS_00090471	gene=gpn3
TCONS_00091002		TCONS_00091002	gene=noc4l
TCONS_00092496		TCONS_00092496	gene=tmem8c
TCONS_00092627		TCONS_00092627	gene=fras1
TCONS_00092864		TCONS_00092864	gene=dapk1
TCONS_00094891		TCONS_00094891	gene=ints5
TCONS_00095016		TCONS_00095016	gene=yif1a
TCONS_00097973		TCONS_00097973	gene=si:ch211-244b2.3
TCONS_00098010		TCONS_00098010	gene=si:dkey-159a18.1
TCONS_00098466		TCONS_00098466	gene=pwp1
TCONS_00099464		TCONS_00099464	gene=zap70
TCONS_00100921		TCONS_00100921	gene=smyd5
TCONS_00101121		TCONS_00101121	gene=sash3
TCONS_00101266		TCONS_00101266	gene=gdpd2
TCONS_00101449		TCONS_00101449	gene=gpc2
TCONS_00101503		TCONS_00101503	gene=glra4a
TCONS_00102481		TCONS_00102481	gene=bard1
TCONS_00102484		TCONS_00102484	gene=bard1
TCONS_00102702		TCONS_00102702	gene=thsd7ba
TCONS_00102716		TCONS_00102716	gene=hnmt
TCONS_00102731		TCONS_00102731	gene=spopla
TCONS_00102737		TCONS_00102737	gene=spopla
TCONS_00102834		TCONS_00102834	gene=tfcp2l1
TCONS_00104587		TCONS_00104587	gene=ENSONIG00000019487
TCONS_00104600		TCONS_00104600	gene=ENSONIG00000019489
TCONS_00104651		TCONS_00104651	gene=gemin2
TCONS_00104755		TCONS_00104755	gene=pdss2
TCONS_00104940		TCONS_00104940	gene=ndufaf1
TCONS_00104941		TCONS_00104941	gene=ndufaf1
TCONS_00104942		TCONS_00104942	gene=ndufaf1
TCONS_00107925		TCONS_00107925	gene=ENSONIG00000003017
TCONS_00109327		TCONS_00109327	gene=thg1l
TCONS_00109568		TCONS_00109568	gene=pcdh20
TCONS_00109573		TCONS_00109573	gene=fut11
TCONS_00109574		TCONS_00109574	gene=fut11
TCONS_00109714		TCONS_00109714	gene=acsl4a
TCONS_00110254		TCONS_00110254	gene=zdhhc15a
TCONS_00112012		TCONS_00112012	gene=ENSONIG00000014894
TCONS_00114210		TCONS_00114210	gene=tfb1m
TCONS_00116310		TCONS_00116310	gene=si:dkey-11e23.3
TCONS_00116345		TCONS_00116345	gene=fntb
TCONS_00116531		TCONS_00116531	gene=ENSONIG00000005961
TCONS_00120348		TCONS_00120348	gene=tmem237b
TCONS_00121568		TCONS_00121568	gene=RRM2	(1	of	many)
TCONS_00121618		TCONS_00121618	gene=sox11a
TCONS_00121906		TCONS_00121906	gene=ndufaf7
TCONS_00122795		TCONS_00122795	gene=ugt5d1	(1	of	many)
TCONS_00122830		TCONS_00122830	gene=trim47
TCONS_00122831		TCONS_00122831	gene=trim47
TCONS_00123106		TCONS_00123106	gene=heatr6
TCONS_00123107		TCONS_00123107	gene=heatr6
TCONS_00123213		TCONS_00123213	gene=zgc:100829
TCONS_00123349		TCONS_00123349	gene=kif20a
TCONS_00123417		TCONS_00123417	gene=zgc:163098
TCONS_00123433		TCONS_00123433	gene=klhl13
TCONS_00123485		TCONS_00123485	gene=phldb1a
TCONS_00125293		TCONS_00125293	gene=dpp3
TCONS_00125474		TCONS_00125474	gene=tpst1l
TCONS_00125552		TCONS_00125552	gene=limk1b
TCONS_00128099		TCONS_00128099	gene=skiv2l
TCONS_00128251		TCONS_00128251	gene=ago4
TCONS_00128406		TCONS_00128406	gene=msto1
TCONS_00128546		TCONS_00128546	gene=ints8
TCONS_00128570		TCONS_00128570	gene=KDM1B
TCONS_00129793		TCONS_00129793	gene=zak
TCONS_00129797		TCONS_00129797	gene=zak
TCONS_00129873		TCONS_00129873	gene=ENSONIG00000008759
TCONS_00130168		TCONS_00130168	gene=smarcal1
TCONS_00130973		TCONS_00130973	gene=sdr39u1
TCONS_00130974		TCONS_00130974	gene=sdr39u1
TCONS_00131200		TCONS_00131200	gene=pold3
TCONS_00131409		TCONS_00131409	gene=mettl17
TCONS_00138831		TCONS_00138831	gene=nocta
TCONS_00138832		TCONS_00138832	gene=nocta
TCONS_00138851		TCONS_00138851	gene=exosc9
TCONS_00142048		TCONS_00142048	gene=capza1b
TCONS_00142200		TCONS_00142200	gene=mkrn4
TCONS_00144904		TCONS_00144904	gene=lrrc42
TCONS_00145031		TCONS_00145031	gene=arhgef18a
TCONS_00145386		TCONS_00145386	gene=ndc1
TCONS_00147634		TCONS_00147634	gene=SRCIN1	(1	of	many)
TCONS_00147670		TCONS_00147670	gene=grnb
TCONS_00148889		TCONS_00148889	gene=lrrc40
TCONS_00149145		TCONS_00149145	gene=nup50
TCONS_00149310		TCONS_00149310	gene=ctns
TCONS_00154051		TCONS_00154051	gene=tmem106c
TCONS_00154174		TCONS_00154174	gene=otud3
TCONS_00154190		TCONS_00154190	gene=pqlc2
TCONS_00155547		TCONS_00155547	gene=cry2
TCONS_00156582		TCONS_00156582	gene=gltscr2
TCONS_00158713		TCONS_00158713	gene=SUN1	(1	of	many)
TCONS_00158721		TCONS_00158721	gene=SUN1	(1	of	many)
TCONS_00159347		TCONS_00159347	gene=ENSONIG00000019139
TCONS_00160922		TCONS_00160922	gene=kank1b
TCONS_00161114		TCONS_00161114	gene=mrps2
TCONS_00161168		TCONS_00161168	gene=ptcd2
TCONS_00161221		TCONS_00161221	gene=SPOUT1
TCONS_00162116		TCONS_00162116	gene=lap3
TCONS_00163348		TCONS_00163348	gene=si:ch73-89b15.3
TCONS_00164899		TCONS_00164899	gene=stx11a	(1	of	many)
TCONS_00165028		TCONS_00165028	gene=UST
TCONS_00166222		TCONS_00166222	gene=kpna7
TCONS_00168192		TCONS_00168192	gene=nbeab
TCONS_00170053		TCONS_00170053	gene=si:dkey-256h2.1
TCONS_00173443		TCONS_00173443	gene=mrps15
TCONS_00173779		TCONS_00173779	gene=rragca
TCONS_00173904		TCONS_00173904	gene=si:ch211-231m23.4	(1	of	many)
TCONS_00174446		TCONS_00174446	gene=ntd5
TCONS_00174719		TCONS_00174719	gene=lpcat3
TCONS_00174743		TCONS_00174743	gene=si:ch211-69g19.2
TCONS_00175948		TCONS_00175948	gene=ENSONIG00000016824
TCONS_00177772		TCONS_00177772	gene=tmprss4a
TCONS_00178223		TCONS_00178223	gene=ube4a
TCONS_00178798		TCONS_00178798	gene=flad1
TCONS_00180166		TCONS_00180166	gene=CKMT2	(1	of	many)
TCONS_00180167		TCONS_00180167	gene=CKMT2	(1	of	many)
TCONS_00183651		TCONS_00183651	gene=thop1
TCONS_00183659		TCONS_00183659	gene=nwd1
TCONS_00183734		TCONS_00183734	gene=PLIN3
TCONS_00184086		TCONS_00184086	gene=med16
TCONS_00184256		TCONS_00184256	gene=ENSONIG00000004640
TCONS_00184448		TCONS_00184448	gene=rgmd
TCONS_00184481		TCONS_00184481	gene=nipa1
TCONS_00184489		TCONS_00184489	gene=GABRG3	(1	of	many)
TCONS_00184966		TCONS_00184966	gene=ap2b1
TCONS_00185206		TCONS_00185206	gene=tbl2
TCONS_00185208		TCONS_00185208	gene=tbl2
TCONS_00185746		TCONS_00185746	gene=NUP54
TCONS_00185850		TCONS_00185850	gene=rx3
TCONS_00187789		TCONS_00187789	gene=kntc1
TCONS_00187908		TCONS_00187908	gene=usp39
TCONS_00188046		TCONS_00188046	gene=usp30
TCONS_00188057		TCONS_00188057	gene=unga
TCONS_00188141		TCONS_00188141	gene=lztr1
TCONS_00188212		TCONS_00188212	gene=si:ch211-166a6.5
TCONS_00188213		TCONS_00188213	gene=si:ch211-166a6.5
TCONS_00188218		TCONS_00188218	gene=thoc5
TCONS_00188226		TCONS_00188226	gene=fancg
TCONS_00188231		TCONS_00188231	gene=fancg
TCONS_00188256		TCONS_00188256	gene=cdk7
TCONS_00189648		TCONS_00189648	gene=ptcd3
TCONS_00190395		TCONS_00190395	gene=R3HDM2
TCONS_00191026		TCONS_00191026	gene=ddx18
TCONS_00192441		TCONS_00192441	gene=tysnd1
TCONS_00192442		TCONS_00192442	gene=tysnd1
TCONS_00193958		TCONS_00193958	gene=kdf1a
TCONS_00193959		TCONS_00193959	gene=kdf1a
TCONS_00194018		TCONS_00194018	gene=mrs2
TCONS_00194118		TCONS_00194118	gene=cep76
TCONS_00194121		TCONS_00194121	gene=cep76
TCONS_00199292		TCONS_00199292	gene=celf3a
TCONS_00200022		TCONS_00200022	gene=alg8
TCONS_00204773		TCONS_00204773	gene=baiap2l1b
TCONS_00205621		TCONS_00205621	gene=carkd
TCONS_00205625		TCONS_00205625	gene=carkd
TCONS_00205661		TCONS_00205661	gene=abhd13
TCONS_00206853		TCONS_00206853	gene=ENSONIG00000020138
TCONS_00210574		TCONS_00210574	gene=trove2
TCONS_00211367		TCONS_00211367	gene=peo1
TCONS_00212538		TCONS_00212538	gene=clip2
TCONS_00213582		TCONS_00213582	gene=slc25a32b
TCONS_00219648		TCONS_00219648	gene=MFAP3
TCONS_00221179		TCONS_00221179	gene=trub1
TCONS_00222525		TCONS_00222525	gene=HSCB
TCONS_00225579		TCONS_00225579	gene=ENSONIG00000002805
TCONS_00225804		TCONS_00225804	gene=ZDHHC11
TCONS_00246840		TCONS_00246840	gene=slc26a11
TCONS_00249912		TCONS_00249912	gene=ddx51
TCONS_00251230		TCONS_00251230	gene=ggnbp2
TCONS_00253945		TCONS_00253945	gene=tbccd1
TCONS_00255560		TCONS_00255560	gene=MAP4K1
TCONS_00257120		TCONS_00257120	gene=sptbn1
TCONS_00258347		TCONS_00258347	gene=ENSONIG00000015707
TCONS_00258414		TCONS_00258414	gene=gdap2
TCONS_00261260		TCONS_00261260	gene=KIF23	(1	of	many)
TCONS_00270973		TCONS_00270973	gene=chd8
TCONS_00271051		TCONS_00271051	gene=ENSONIG00000015642
TCONS_00271093		TCONS_00271093	gene=CXCR4	(1	of	many)
TCONS_00271094		TCONS_00271094	gene=CXCR4	(1	of	many)
TCONS_00280748		TCONS_00280748	gene=c1qbp
TCONS_00281087		TCONS_00281087	gene=ENSONIG00000017722
TCONS_00293567		TCONS_00293567	gene=pms1
TCONS_00300147		TCONS_00300147	gene=ENSONIG00000007812
TCONS_00304144		TCONS_00304144	gene=atxn7l2a
TCONS_00304151		TCONS_00304151	gene=atxn7l2a
TCONS_00004031		TCONS_00004031	gene=cx36.7
TCONS_00014295		TCONS_00014295	gene=actn2b
TCONS_00014631		TCONS_00014631	gene=mtrf1l
TCONS_00020933		TCONS_00020933	gene=nemp1
TCONS_00031581		TCONS_00031581	gene=ENSONIG00000001803
TCONS_00033158		TCONS_00033158	gene=ENSONIG00000001653
TCONS_00057588		TCONS_00057588	gene=hpdl
TCONS_00062494		TCONS_00062494	gene=rcn1
TCONS_00065288		TCONS_00065288	gene=ENSONIG00000009593
TCONS_00079316		TCONS_00079316	gene=pdia4
TCONS_00086920		TCONS_00086920	gene=vps72
TCONS_00128101		TCONS_00128101	gene=skiv2l
TCONS_00134870		TCONS_00134870	gene=dhrs3b
TCONS_00149282		TCONS_00149282	gene=calua
TCONS_00176097		TCONS_00176097	gene=grm8a
TCONS_00181051		TCONS_00181051	gene=PHLDB3
TCONS_00249999		TCONS_00249999	gene=gys2
TCONS_00261304		TCONS_00261304	gene=slc30a4
TCONS_00271039		TCONS_00271039	gene=ENSONIG00000015642
TCONS_00280759		TCONS_00280759	gene=camkk1a
TCONS_00304150		TCONS_00304150	gene=atxn7l2a
TCONS_00016863		TCONS_00016863	gene=spata20
TCONS_00016905		TCONS_00016905	gene=hexdc
TCONS_00021373		TCONS_00021373	gene=PACSIN1	(1	of	many)
TCONS_00022110		TCONS_00022110	gene=zhx3
TCONS_00029059		TCONS_00029059	gene=aars
TCONS_00032338		TCONS_00032338	gene=TJP3
TCONS_00037342		TCONS_00037342	gene=rnmtl1b
TCONS_00038988		TCONS_00038988	gene=sephs1
TCONS_00045790		TCONS_00045790	gene=abcc4	(1	of	many)
TCONS_00055864		TCONS_00055864	gene=dhx40
TCONS_00057432		TCONS_00057432	gene=opn4b
TCONS_00064847		TCONS_00064847	gene=ENSONIG00000009258
TCONS_00078981		TCONS_00078981	gene=lnx2a
TCONS_00084564		TCONS_00084564	gene=PNPLA8	(1	of	many)
TCONS_00088611		TCONS_00088611	gene=NAALADL2
TCONS_00098009		TCONS_00098009	gene=si:dkey-159a18.1
TCONS_00104219		TCONS_00104219	gene=kcnk5a
TCONS_00139050		TCONS_00139050	gene=cpz
TCONS_00188114		TCONS_00188114	gene=kctd10
TCONS_00225745		TCONS_00225745	gene=cpvl
TCONS_00286970		TCONS_00286970	gene=PTPRR
TCONS_00126219		TCONS_00126219	gene=nup93
TCONS_00017322		TCONS_00017322	gene=si:dkey-57h18.1
TCONS_00037089		TCONS_00037089	gene=gtf3c4
TCONS_00055932		TCONS_00055932	gene=siae
TCONS_00056105		TCONS_00056105	gene=tubd1
TCONS_00073452		TCONS_00073452	gene=rrp7a
TCONS_00084163		TCONS_00084163	gene=prc1a
TCONS_00095014		TCONS_00095014	gene=yif1a
TCONS_00211366		TCONS_00211366	gene=peo1
TCONS_00246053		TCONS_00246053	gene=stk17a
TCONS_00250872		TCONS_00250872	gene=SRC	(1	of	many)
TCONS_00270900		TCONS_00270900	gene=prmt5
TCONS_00008046		TCONS_00008046	gene=iba57
TCONS_00009881		TCONS_00009881	gene=ENSONIG00000009298
TCONS_00010686		TCONS_00010686	gene=CUL3	(1	of	many)
TCONS_00014518		TCONS_00014518	gene=znhit2
TCONS_00014522		TCONS_00014522	gene=prepl
TCONS_00014879		TCONS_00014879	gene=supt3h
TCONS_00015013		TCONS_00015013	gene=cryzl1
TCONS_00018302		TCONS_00018302	gene=asb12a
TCONS_00018449		TCONS_00018449	gene=zgc:163107
TCONS_00018856		TCONS_00018856	gene=fam234a
TCONS_00018911		TCONS_00018911	gene=wdr24
TCONS_00025148		TCONS_00025148	gene=pou6f2
TCONS_00025215		TCONS_00025215	gene=NFX1
TCONS_00028772		TCONS_00028772	gene=far1
TCONS_00029616		TCONS_00029616	gene=znf277
TCONS_00029965		TCONS_00029965	gene=cdk10
TCONS_00030301		TCONS_00030301	gene=wdr34
TCONS_00030474		TCONS_00030474	gene=polm
TCONS_00033253		TCONS_00033253	gene=tab3
TCONS_00033289		TCONS_00033289	gene=dmap1
TCONS_00035945		TCONS_00035945	gene=pum3
TCONS_00036111		TCONS_00036111	gene=man1b1a
TCONS_00036210		TCONS_00036210	gene=vsig8a
TCONS_00037078		TCONS_00037078	gene=cel.2
TCONS_00037091		TCONS_00037091	gene=gtf3c4
TCONS_00037250		TCONS_00037250	gene=SAMD4B
TCONS_00040847		TCONS_00040847	gene=usp3
TCONS_00044240		TCONS_00044240	gene=ints9
TCONS_00054841		TCONS_00054841	gene=yif1b
TCONS_00060539		TCONS_00060539	gene=rnf113a
TCONS_00073454		TCONS_00073454	gene=rrp7a
TCONS_00076632		TCONS_00076632	gene=aga
TCONS_00078979		TCONS_00078979	gene=usp12a
TCONS_00084340		TCONS_00084340	gene=adal
TCONS_00084502		TCONS_00084502	gene=asb13b
TCONS_00091004		TCONS_00091004	gene=noc4l
TCONS_00104799		TCONS_00104799	gene=wdr43
TCONS_00107643		TCONS_00107643	gene=ercc5
TCONS_00109342		TCONS_00109342	gene=thg1l
TCONS_00120129		TCONS_00120129	gene=mfsd6a
TCONS_00121570		TCONS_00121570	gene=RRM2	(1	of	many)
TCONS_00128176		TCONS_00128176	gene=TPMT	(1	of	many)
TCONS_00128438		TCONS_00128438	gene=olah
TCONS_00130770		TCONS_00130770	gene=cntnap3	(1	of	many)
TCONS_00131201		TCONS_00131201	gene=pold3
TCONS_00140171		TCONS_00140171	gene=nup37
TCONS_00142193		TCONS_00142193	gene=fance
TCONS_00147496		TCONS_00147496	gene=nploc4
TCONS_00154173		TCONS_00154173	gene=otud3
TCONS_00155129		TCONS_00155129	gene=zgc:103499
TCONS_00185196		TCONS_00185196	gene=psmg1
TCONS_00188022		TCONS_00188022	gene=ficd
TCONS_00211368		TCONS_00211368	gene=peo1
TCONS_00214102		TCONS_00214102	gene=pycrl
TCONS_00216828		TCONS_00216828	gene=tmem120a
TCONS_00251224		TCONS_00251224	gene=pigw
TCONS_00265320		TCONS_00265320	gene=kansl2
TCONS_00280751		TCONS_00280751	gene=dhx33
TCONS_00038976		TCONS_00038976	gene=wwox
TCONS_00097972		TCONS_00097972	gene=si:ch211-244b2.3
TCONS_00155756		TCONS_00155756	gene=ENSONIG00000003971
TCONS_00011087		TCONS_00011087	gene=metap1d
TCONS_00126284		TCONS_00126284	gene=zgc:77158
TCONS_00016641		TCONS_00016641	gene=ENSONIG00000019573
TCONS_00073802		TCONS_00073802	gene=adsl	(1	of	many)
TCONS_00011092		TCONS_00011092	gene=metap1d
TCONS_00036686		TCONS_00036686	gene=ppp2r4
TCONS_00038975		TCONS_00038975	gene=wwox
TCONS_00109479		TCONS_00109479	gene=ankhd1
TCONS_00104964		TCONS_00104964	gene=ccdc177
TCONS_00043872		TCONS_00043872	gene=aldh6a1	(1	of	many)
TCONS_00050705		TCONS_00050705	gene=ret
TCONS_00186283		TCONS_00186283	gene=ENSONIG00000007637
TCONS_00029058		TCONS_00029058	gene=aars
TCONS_00102732		TCONS_00102732	gene=spopla
TCONS_00158833		TCONS_00158833	gene=stambpl1
TCONS_00010853		TCONS_00010853	gene=NCAN	(1	of	many)
TCONS_00013334		TCONS_00013334	gene=atl2
TCONS_00022326		TCONS_00022326	gene=hipk1a
TCONS_00050146		TCONS_00050146	gene=ZC3H6
TCONS_00086975		TCONS_00086975	gene=SLC45A4	(1	of	many)
TCONS_00096086		TCONS_00096086	gene=her9
TCONS_00096340		TCONS_00096340	gene=sgk2a
TCONS_00107790		TCONS_00107790	gene=fn1b
TCONS_00109452		TCONS_00109452	gene=n4bp3
TCONS_00145044		TCONS_00145044	gene=dapk3
TCONS_00160920		TCONS_00160920	gene=c9
TCONS_00173768		TCONS_00173768	gene=fhl3a
TCONS_00188576		TCONS_00188576	gene=DNAH10
TCONS_00210649		TCONS_00210649	gene=slc1a7a
TCONS_00031822		TCONS_00031822	gene=eps15
TCONS_00040562		TCONS_00040562	gene=otogl
TCONS_00043151		TCONS_00043151	gene=nrxn3b
TCONS_00079188		TCONS_00079188	gene=eya1
TCONS_00093973		TCONS_00093973	gene=kdm2ab
TCONS_00098362		TCONS_00098362	gene=ENSONIG00000011712
TCONS_00101000		TCONS_00101000	gene=med12
TCONS_00106418		TCONS_00106418	gene=hmcn2
TCONS_00107516		TCONS_00107516	gene=hp
TCONS_00111977		TCONS_00111977	gene=lama5
TCONS_00125134		TCONS_00125134	gene=ENSONIG00000008443
TCONS_00133282		TCONS_00133282	gene=ENSONIG00000004376
TCONS_00133310		TCONS_00133310	gene=ENSONIG00000004400
TCONS_00140569		TCONS_00140569	gene=grip1
TCONS_00142008		TCONS_00142008	gene=tktb
TCONS_00146138		TCONS_00146138	gene=mtmr3
TCONS_00151326		TCONS_00151326	gene=col4a4
TCONS_00156385		TCONS_00156385	gene=CEP164
TCONS_00178969		TCONS_00178969	gene=celf3b
TCONS_00184971		TCONS_00184971	gene=ap2b1
TCONS_00199949		TCONS_00199949	gene=apc2
TCONS_00205480		TCONS_00205480	gene=grtp1a
TCONS_00211440		TCONS_00211440	gene=grin2cb
TCONS_00004666		TCONS_00004666	gene=arid3b
TCONS_00026663		TCONS_00026663	gene=COL15A1	(1	of	many)
TCONS_00033022		TCONS_00033022	gene=ndnf
TCONS_00045929		TCONS_00045929	gene=zranb3
TCONS_00049317		TCONS_00049317	gene=HABP2
TCONS_00049913		TCONS_00049913	gene=COL21A1
TCONS_00053886		TCONS_00053886	gene=eif4bb
TCONS_00091105		TCONS_00091105	gene=ambp
TCONS_00111895		TCONS_00111895	gene=dnmt3bb.1
