# Supplementary material for: Genome-wide identification and differentially expression analysis of lncRNAs in tilapia
Source: BMC Genomics. 2018 Oct 4;19:729. doi: 10.1186/s12864-018-5115-x (PMC6172845; doi:10.1186/s12864-018-5115-x)
Supplement: Supplementary file 6 — Table S3. Overrepresentation test of the lncRNA-associated mRNA geneset in Pantherdb database. Annotation was conducted using PANTHER version 13.1 Released 2018-02-03, Fisher’s exact with FDR multiple test correction and false discovery rate < 0.05, using Danio rerio (REF) as background geneset. (ODS 22 kb) [file 12864_2018_5115_MOESM6_ESM.ods]

## Sheet: Sheet1
Table S3 Overpresentation test of the lncRNA-associated mRNA geneset in pantherdb database
PANTHER GO-Slim category	Genes in Ref	Genes in query	expected	Fold Enrichment	+/-	raw P value	FDR
Biological Process
meiosis	62	7	1.58	4.42	+	0.00164	0.0353
cellular process	9777	303	249.86	1.21	+	0.000028	0.00663
DNA replication	128	10	3.27	3.06	+	0.00246	0.0485
DNA metabolic process	347	20	8.87	2.26	+	0.00108	0.0364
primary metabolic process	5649	186	144.37	1.29	+	0.000157	0.0186
metabolic process	7356	228	187.99	1.21	+	0.000838	0.0397
DNA repair	164	12	4.19	2.86	+	0.0016	0.0379
reproduction	184	13	4.7	2.76	+	0.0014	0.0369
cellular component organization	2171	81	55.48	1.46	+	0.000838	0.0496
cellular component organization or biogenesis	2302	84	58.83	1.43	+	0.00116	0.0344
nitrogen compound metabolic process	3160	110	80.76	1.36	+	0.000938	0.0371
Unclassified	11889	258	303.84	0.85	-	0.000353	0.0279
Molecular function
helicase activity	66	9	1.69	5.34	+	0.000102	0.00961
catalytic activity	5335	180	136.34	1.32	+	0.0000612	0.0116
Celluar component
nucleus	2339	88	59.78	1.47	+	0.000353	0.0113
organelle	4550	161	116.28	1.38	+	0.0000164	0.00105
Unclassified	16039	372	409.89	0.91	-	0.00233	0.0497
