# Supplementary material for: Genome-wide identification and differentially expression analysis of lncRNAs in tilapia
Source: BMC Genomics. 2018 Oct 4;19:729. doi: 10.1186/s12864-018-5115-x (PMC6172845; doi:10.1186/s12864-018-5115-x)
Supplement: Supplementary file 7 — Table S4. Primer information used in the validation of DE transcript expression by qRT-PCR. (XLSX 11 kb) [file 12864_2018_5115_MOESM7_ESM.xlsx]

## Sheet: Sheet1
Supplementary Table 4 Primer information used in the validation of DE transcript expression by qRT-PCR
Primer name	Sequence(5-3)	PCR product size(bp)
TCONS_00073548f	GGTCCATCTCCACGCTCCAAGTAG	242
TCONS_00073548r	GGCTGCCCAAAACCTGTCACC
TCONS_00114923f	CCCGAGTGGACAGCGTGGAG	109
TCONS_00114923r	GCCCCGTGAGTGCAGATTTAGGTA
TCONS_00032163f	CTCGCCGCCCTGTTTGCTTAC	121
TCONS_00032163r	CGGGGATGTTGTGGGGACTG
TCONS_00094319f	CGGCCGGAGGTACATCATCACTA	229
TCONS_00094319r	TGCCTTCAACAGCCCATCAACTT
TCONS_00241068f	CCAGCAGCAGCACCACCACAT	173
TCONS_00241068r	CCCCGCTGCCCACAAGAC
TCONS_00228565f	GGTACCGTTCCCTGCCATTTTC	159
TCONS_00228565r	GTAACCAGGATCAACCCCGACAA
TCONS_00080751f	CTGAGCCGGGCGGACTTTCT	108
TCONS_00080751r	AGCGGAGCCGGTAGCAACAAC
TCONS_00010892f	GGGGAAGTTGGTGCCTGGTCAT	180
TCONS_00010892r	CCTCACGTGCACTGGCCTACTTTC
TCONS_00218575f	AAGGGAAGAGGGAGGGAAGACACA	200
TCONS_00218575r	ACGAGGGGAGGGACACTGAGACA
TCONS_00092389f	TCATCCCTTTGCACCACCTGTAGT	131
TCONS_00092389r	TGGCTGGCTCATTTTGTATTCGTG
TCONS_00274916f	CCTCCCATCTGGTTCCTCACATC	119
TCONS_00274916r	CTCAAGTTGGCGGGGTCAGC
TCONS_00136805f	TTGGCCTTAGCGATGACTTGATTG	125
TCONS_00136805r	AGGGCGCTTCTGCTCTGGTTCT
TCONS_00225810f	CCCTCGATCAGCTGGAACACCTC	179
TCONS_00225810r	GACGGCAAGAACATCACCCTCACT
TCONS_00051964f	AGGCGGACGTTGTTGGTGGAC	121
TCONS_00051964r	AGCCGGGAGAATACAGTGGAGACA
TCONS_00094910f	CCCCTCCCAACCCCACAAAG	177
TCONS_00094910r	CAGGCGCAAGCAACAAGATTCA

## Sheet: Sheet2
TCONS_00073548
TCONS_00114923
TCONS_00032163
TCONS_00094319
TCONS_00241068
TCONS_00228565
TCONS_00080751
TCONS_00010892
TCONS_00218575
TCONS_00092389
TCONS_00274916
TCONS_00136805
TCONS_00225810
TCONS_00051964
TCONS_00094910
