# Supplementary material for: Genome-wide identification and differentially expression analysis of lncRNAs in tilapia
Source: BMC Genomics. 2018 Oct 4;19:729. doi: 10.1186/s12864-018-5115-x (PMC6172845; doi:10.1186/s12864-018-5115-x)
Supplement: Supplementary file 8 — Table S5. Summary for the DE lncRNA genes detected in tilapia in response to cold, salt and hypoxia stress. (XLSX 19 kb) [file 12864_2018_5115_MOESM8_ESM.xlsx]

## Sheet: stress_related_lncRNA_deg
Supplementary Table 5 Summary for the DE lncRNAs detected in tilapia in response to cold，salt and hypoxia stress
lncRNA name	sampleA	sampleB	logFC	logCPM	PValue	FDR
lnc_TCONS_00151992	brain_cold_15_degree	brain_cold_26_degree	-1.07639	4.72662	5.15786e-19	7.55455e-17
lnc_TCONS_00105572	brain_cold_15_degree	brain_cold_26_degree	-1.50293	1.61612	2.91018e-15	2.82535e-13
lnc_TCONS_00290917	brain_cold_15_degree	brain_cold_26_degree	1.5528	0.826061	7.32882e-15	6.7349e-13
lnc_TCONS_00063470	brain_cold_15_degree	brain_cold_26_degree	3.0029	-0.565092	6.84957e-14	5.40306e-12
lnc_TCONS_00298098	brain_cold_15_degree	brain_cold_26_degree	-2.41185	0.01677	3.83882e-13	2.61291e-11
lnc_TCONS_00047189	brain_cold_15_degree	brain_cold_26_degree	-1.27602	1.20848	1.75402e-11	8.5635e-10
lnc_TCONS_00317492	brain_cold_15_degree	brain_cold_26_degree	-1.63232	0.0453397	4.02397e-07	7.62651e-06
lnc_TCONS_00082453	brain_cold_15_degree	brain_cold_26_degree	-1.19991	0.197972	8.50095e-07	1.47146e-05
lnc_TCONS_00331075	brain_cold_15_degree	brain_cold_26_degree	-1.23529	0.739102	2.98379e-06	4.42655e-05
lnc_TCONS_00266839	brain_cold_15_degree	brain_cold_26_degree	0.725785	1.91917	3.16059e-06	4.64297e-05
lnc_TCONS_00226316	brain_cold_15_degree	brain_cold_26_degree	-0.737465	2.11331	2.57068e-05	0.000279849
lnc_TCONS_00061757	brain_cold_15_degree	brain_cold_26_degree	-1.01479	-0.175689	3.19951e-05	0.000337587
lnc_TCONS_00208321	brain_cold_15_degree	brain_cold_26_degree	1.01676	-0.356066	0.00013496	0.00114653
lnc_TCONS_00065222	brain_cold_15_degree	brain_cold_26_degree	-0.810763	0.678114	0.000168673	0.00138198
lnc_TCONS_00214756	brain_cold_15_degree	brain_cold_26_degree	1.10222	0.138454	0.000197097	0.00157431
lnc_TCONS_00014526	brain_cold_15_degree	brain_cold_26_degree	-1.05769	-0.528293	0.000214398	0.00169019
lnc_TCONS_00212277	brain_cold_15_degree	brain_cold_26_degree	1.00232	0.815066	0.000352126	0.00255351
lnc_TCONS_00048372	brain_cold_15_degree	brain_cold_26_degree	-1.35891	-0.0769076	0.000476633	0.00327826
lnc_TCONS_00257379	brain_cold_15_degree	brain_cold_26_degree	-0.885374	0.0547011	0.000916419	0.00562977
lnc_TCONS_00205976	brain_cold_15_degree	brain_cold_26_degree	-1.01282	-0.090233	0.00126309	0.00732442
lnc_TCONS_00308743	brain_cold_15_degree	brain_cold_26_degree	0.68637	0.821989	0.00181302	0.0098131
lnc_TCONS_00221413	brain_cold_15_degree	brain_cold_26_degree	0.798196	0.196482	0.00189253	0.0101572
lnc_TCONS_00066813	brain_cold_15_degree	brain_cold_26_degree	-0.670963	1.56122	0.00197846	0.0105279
lnc_TCONS_00136251	brain_cold_15_degree	brain_cold_26_degree	-0.824064	0.155265	0.00283126	0.0140099
lnc_TCONS_00025617	brain_cold_15_degree	brain_cold_26_degree	-0.674493	1.33596	0.00297346	0.0145753
lnc_TCONS_00290925	brain_cold_15_degree	brain_cold_26_degree	-0.783422	-0.26878	0.00308972	0.0150259
lnc_TCONS_00038445	brain_cold_15_degree	brain_cold_26_degree	2.62289	0.233994	0.00366929	0.0172369
lnc_TCONS_00257501	brain_cold_15_degree	brain_cold_26_degree	-0.648349	0.346058	0.00465853	0.0208362
lnc_TCONS_00285972	brain_cold_15_degree	brain_cold_26_degree	-0.501387	2.1327	0.00601857	0.0255705
lnc_TCONS_00136880	brain_cold_15_degree	brain_cold_26_degree	-0.764665	0.330398	0.00607174	0.0257404
lnc_TCONS_00236644	brain_cold_15_degree	brain_cold_26_degree	0.724031	-0.0832363	0.00652945	0.0272924
lnc_TCONS_00215808	brain_cold_15_degree	brain_cold_26_degree	-0.613021	0.416176	0.00713491	0.0292765
lnc_TCONS_00098426	brain_cold_15_degree	brain_cold_26_degree	-0.820868	0.192515	0.00751652	0.0304978
lnc_TCONS_00144692	brain_cold_15_degree	brain_cold_26_degree	-0.605672	1.73506	0.00766374	0.0309666
lnc_TCONS_00032510	brain_cold_15_degree	brain_cold_26_degree	-0.450023	2.181	0.0077158	0.0311473
lnc_TCONS_00149696	brain_cold_15_degree	brain_cold_26_degree	1.00677	0.265749	0.00795394	0.0319
lnc_TCONS_00144691	brain_cold_15_degree	brain_cold_26_degree	-0.590785	1.72393	0.00825479	0.0328403
lnc_TCONS_00034495	brain_cold_15_degree	brain_cold_26_degree	-0.676571	0.156305	0.00834045	0.0331267
lnc_TCONS_00144693	brain_cold_15_degree	brain_cold_26_degree	-0.604074	1.71962	0.00919206	0.0357257
lnc_TCONS_00002925	brain_cold_15_degree	brain_cold_26_degree	-0.518391	1.78815	0.00965325	0.0371518
lnc_TCONS_00064694	brain_cold_15_degree	brain_cold_26_degree	-0.677416	0.0797135	0.0107616	0.0404659
lnc_TCONS_00269482	brain_cold_15_degree	brain_cold_26_degree	-0.477044	1.3564	0.010787	0.0405368
lnc_TCONS_00246568	heart_cold_15_degree	heart_cold_26_degree	5.56672	-0.556781	1.75428e-15	5.54058e-13
lnc_TCONS_00145817	heart_cold_15_degree	heart_cold_26_degree	2.35378	0.251326	2.00835e-10	2.45482e-08
lnc_TCONS_00329885	heart_cold_15_degree	heart_cold_26_degree	2.35541	0.29273	3.71637e-08	2.39082e-06
lnc_TCONS_00002141	heart_cold_15_degree	heart_cold_26_degree	-1.65749	1.62617	1.56308e-07	8.25555e-06
lnc_TCONS_00186275	heart_cold_15_degree	heart_cold_26_degree	1.44599	1.96665	2.10472e-07	1.05724e-05
lnc_TCONS_00186276	heart_cold_15_degree	heart_cold_26_degree	1.44471	1.98659	3.89239e-07	1.76179e-05
lnc_TCONS_00290917	heart_cold_15_degree	heart_cold_26_degree	1.55455	0.522558	1.57269e-06	5.75499e-05
lnc_TCONS_00116190	heart_cold_15_degree	heart_cold_26_degree	1.1807	4.65894	2.36833e-06	8.10848e-05
lnc_TCONS_00035003	heart_cold_15_degree	heart_cold_26_degree	2.23057	0.948766	2.78473e-06	9.29739e-05
lnc_TCONS_00047189	heart_cold_15_degree	heart_cold_26_degree	-1.76976	-0.146233	2.85295e-06	9.48017e-05
lnc_TCONS_00226316	heart_cold_15_degree	heart_cold_26_degree	-1.85089	0.458571	3.25305e-06	0.000105405
lnc_TCONS_00214756	heart_cold_15_degree	heart_cold_26_degree	1.76306	0.082558	1.10183e-05	0.000294107
lnc_TCONS_00118217	heart_cold_15_degree	heart_cold_26_degree	1.02292	2.25024	3.31662e-05	0.000734653
lnc_TCONS_00041481	heart_cold_15_degree	heart_cold_26_degree	1.07442	2.88463	5.68855e-05	0.00113311
lnc_TCONS_00109598	heart_cold_15_degree	heart_cold_26_degree	-1.63515	0.512122	5.90042e-05	0.00116741
lnc_TCONS_00319944	heart_cold_15_degree	heart_cold_26_degree	2.65279	-0.26876	7.63333e-05	0.00143888
lnc_TCONS_00329141	heart_cold_15_degree	heart_cold_26_degree	1.08638	2.95354	7.9052e-05	0.00147682
lnc_TCONS_00048696	heart_cold_15_degree	heart_cold_26_degree	4.99373	3.98045	0.000111852	0.00195058
lnc_TCONS_00151992	heart_cold_15_degree	heart_cold_26_degree	-0.928704	3.57874	0.000115287	0.00199974
lnc_TCONS_00050671	heart_cold_15_degree	heart_cold_26_degree	6.09612	4.74411	0.000154383	0.00253317
lnc_TCONS_00272624	heart_cold_15_degree	heart_cold_26_degree	0.926512	1.76333	0.000186319	0.00294441
lnc_TCONS_00119032	heart_cold_15_degree	heart_cold_26_degree	1.2182	0.878456	0.0006189	0.00764632
lnc_TCONS_00312667	heart_cold_15_degree	heart_cold_26_degree	0.942587	1.44348	0.00077654	0.00915755
lnc_TCONS_00047248	heart_cold_15_degree	heart_cold_26_degree	1.13777	0.390238	0.00137501	0.0141845
lnc_TCONS_00136394	heart_cold_15_degree	heart_cold_26_degree	-1.23864	0.0364398	0.00155511	0.0156155
lnc_TCONS_00284914	heart_cold_15_degree	heart_cold_26_degree	0.827531	2.18227	0.00203721	0.0192373
lnc_TCONS_00099318	heart_cold_15_degree	heart_cold_26_degree	1.08665	0.437843	0.00356362	0.0290793
lnc_TCONS_00237972	heart_cold_15_degree	heart_cold_26_degree	0.647116	4.2448	0.00709802	0.0483815
lnc_TCONS_00196059	gill_hypoxia_control	gill_hypoxia_treatment	-2.76501	0.724211	8.25102e-16	9.91511e-13
lnc_TCONS_00316584	gill_hypoxia_control	gill_hypoxia_treatment	2.64519	0.225397	1.1874e-06	0.000167066
lnc_TCONS_00190598	gill_hypoxia_control	gill_hypoxia_treatment	2.58705	0.0626772	5.77531e-06	0.000598706
lnc_TCONS_00296976	gill_hypoxia_control	gill_hypoxia_treatment	2.23491	0.00757035	0.000133351	0.00686053
lnc_TCONS_00150070	gill_hypoxia_control	gill_hypoxia_treatment	1.1123	1.32043	0.000151315	0.00755386
lnc_TCONS_00029916	gill_hypoxia_control	gill_hypoxia_treatment	0.752808	5.00368	0.000156892	0.00775017
lnc_TCONS_00308002	gill_hypoxia_control	gill_hypoxia_treatment	-1.93226	1.64914	0.000178537	0.00851229
lnc_TCONS_00001738	gill_hypoxia_control	gill_hypoxia_treatment	2.53499	-0.342228	0.000198706	0.00923102
lnc_TCONS_00079455	gill_hypoxia_control	gill_hypoxia_treatment	-1.54388	-0.0540287	0.000268763	0.0114969
lnc_TCONS_00300518	gill_hypoxia_control	gill_hypoxia_treatment	-1.55187	-0.341905	0.000434676	0.0165235
lnc_TCONS_00296969	gill_hypoxia_control	gill_hypoxia_treatment	2.13577	-0.085253	0.000460096	0.0171848
lnc_TCONS_00132024	gill_hypoxia_control	gill_hypoxia_treatment	-2.53364	1.56775	0.000573303	0.0202262
lnc_TCONS_00064964	gill_hypoxia_control	gill_hypoxia_treatment	1.38952	1.52789	0.000578943	0.0203399
lnc_TCONS_00211916	gill_hypoxia_control	gill_hypoxia_treatment	1.9599	-0.586721	0.000591828	0.0206203
lnc_TCONS_00079454	gill_hypoxia_control	gill_hypoxia_treatment	-1.40692	-0.0406155	0.00072157	0.0236833
lnc_TCONS_00283710	gill_hypoxia_control	gill_hypoxia_treatment	1.10874	0.735224	0.000939109	0.0291344
lnc_TCONS_00283713	gill_hypoxia_control	gill_hypoxia_treatment	1.10281	0.742372	0.000999223	0.0305091
lnc_TCONS_00296975	gill_hypoxia_control	gill_hypoxia_treatment	1.90393	-0.120415	0.00110871	0.0329964
lnc_TCONS_00029932	gill_hypoxia_control	gill_hypoxia_treatment	0.698498	2.33981	0.00164502	0.0436564
lnc_TCONS_00002549	heart_hypoxia_control	heart_hypoxia_treatment	2.67438	-0.517472	7.58113e-08	6.553e-06
lnc_TCONS_00002141	heart_hypoxia_control	heart_hypoxia_treatment	1.58033	1.15025	1.80082e-07	1.41818e-05
lnc_TCONS_00022900	heart_hypoxia_control	heart_hypoxia_treatment	-1.61627	0.553144	6.09152e-06	0.000298047
lnc_TCONS_00204840	heart_hypoxia_control	heart_hypoxia_treatment	1.74355	0.204582	2.34092e-05	0.000909262
lnc_TCONS_00314378	heart_hypoxia_control	heart_hypoxia_treatment	1.96322	-0.299694	5.29732e-05	0.00181058
lnc_TCONS_00054941	heart_hypoxia_control	heart_hypoxia_treatment	2.38107	-0.200584	0.000101695	0.00304823
lnc_TCONS_00074352	heart_hypoxia_control	heart_hypoxia_treatment	1.51446	0.449688	0.000500704	0.0106569
lnc_TCONS_00001078	heart_hypoxia_control	heart_hypoxia_treatment	-1.58162	0.104187	0.000699105	0.0136875
lnc_TCONS_00026402	heart_hypoxia_control	heart_hypoxia_treatment	2.51328	-0.886992	0.000825168	0.0155949
lnc_TCONS_00135122	heart_hypoxia_control	heart_hypoxia_treatment	-0.832633	2.65366	0.00110709	0.0194575
lnc_TCONS_00217337	heart_hypoxia_control	heart_hypoxia_treatment	-1.31346	-0.136543	0.00142974	0.0236748
lnc_TCONS_00037547	heart_hypoxia_control	heart_hypoxia_treatment	2.59635	0.974134	0.00167411	0.0267294
lnc_TCONS_00149786	heart_hypoxia_control	heart_hypoxia_treatment	-1.26881	0.281701	0.00174452	0.0275582
lnc_TCONS_00011000	heart_hypoxia_control	heart_hypoxia_treatment	-1.18903	-0.290886	0.00379091	0.0482601
lnc_TCONS_00229632	intestine_freshwater	intestine_seawater	5.35406	0.25039	3.555e-09	1.80214e-05
lnc_TCONS_00328284	intestine_freshwater	intestine_seawater	3.14799	-0.289898	1.26003e-05	0.0136432
