# Supplementary material for: Genome-wide identification and differentially expression analysis of lncRNAs in tilapia
Source: BMC Genomics. 2018 Oct 4;19:729. doi: 10.1186/s12864-018-5115-x (PMC6172845; doi:10.1186/s12864-018-5115-x)
Supplement: Supplementary file 9 — Table S6. Summary for tissues-specific DE lncRNA genes in tilapia. (XLSX 174 kb) [file 12864_2018_5115_MOESM9_ESM.xlsx]

## Sheet: tissues_specific_lncRNA_deg
Supplementary table 6 Summary for tissues-specific DE lncRNAs in tilapia
Gene name	sampleA	sampleB	logFC	logCPM	PValue	FDR
lnc_TCONS_00296975	blood	Other tissues	5.72321	1.755	1.03925e-17	4.40173e-15
lnc_TCONS_00296976	blood	Other tissues	5.72055	1.76157	1.06507e-17	4.50052e-15
lnc_TCONS_00296969	blood	Other tissues	5.6245	1.74053	4.68884e-17	1.75111e-14
lnc_TCONS_00293780	blood	Other tissues	5.02195	-0.844198	7.07397e-17	2.5673e-14
lnc_TCONS_00270225	blood	Other tissues	5.15605	-0.855691	5.21332e-14	1.02116e-11
lnc_TCONS_00001228	blood	Other tissues	6.44509	-1.39486	7.62256e-14	1.42633e-11
lnc_TCONS_00304710	blood	Other tissues	6.87214	-0.96161	3.78169e-13	5.70132e-11
lnc_TCONS_00320912	blood	Other tissues	5.84436	-0.724392	4.23173e-13	6.30587e-11
lnc_TCONS_00232835	blood	Other tissues	7.01855	-0.752945	8.28572e-13	1.14908e-10
lnc_TCONS_00270334	blood	Other tissues	5.73026	0.423787	2.80428e-12	3.33419e-10
lnc_TCONS_00291168	blood	Other tissues	6.19508	-1.84906	1.47689e-11	1.45673e-09
lnc_TCONS_00307836	blood	Other tissues	6.26582	-2.62561	5.33878e-11	4.61367e-09
lnc_TCONS_00304651	blood	Other tissues	5.56018	-1.72486	7.17014e-11	5.99763e-09
lnc_TCONS_00319992	blood	Other tissues	4.95679	-1.97972	9.68496e-11	7.86369e-09
lnc_TCONS_00270335	blood	Other tissues	4.15178	2.33329	1.06043e-10	8.54297e-09
lnc_TCONS_00094078	blood	Other tissues	4.81378	-2.53434	3.23867e-10	2.30158e-08
lnc_TCONS_00331514	blood	Other tissues	4.76988	-2.55178	3.8251e-10	2.65543e-08
lnc_TCONS_00128058	blood	Other tissues	6.23842	-2.77371	1.10887e-09	6.84519e-08
lnc_TCONS_00270211	blood	Other tissues	3.91101	3.2196	1.25834e-09	7.64986e-08
lnc_TCONS_00094077	blood	Other tissues	4.75276	-2.49815	1.27019e-09	7.71149e-08
lnc_TCONS_00148828	blood	Other tissues	4.28926	-1.07923	1.38724e-09	8.29346e-08
lnc_TCONS_00270210	blood	Other tissues	3.87912	3.3267	6.99651e-09	3.4002e-07
lnc_TCONS_00058471	blood	Other tissues	2.99295	0.381091	1.41735e-08	6.15376e-07
lnc_TCONS_00188306	blood	Other tissues	5.35307	-0.828093	1.50487e-08	6.46825e-07
lnc_TCONS_00321871	blood	Other tissues	3.96451	-1.57413	1.6031e-08	6.81238e-07
lnc_TCONS_00034708	blood	Other tissues	4.24653	-2.44056	2.07029e-08	8.37276e-07
lnc_TCONS_00324984	blood	Other tissues	3.3433	-1.27119	2.39963e-08	9.46439e-07
lnc_TCONS_00123625	blood	Other tissues	3.28719	0.46412	2.76357e-08	1.06542e-06
lnc_TCONS_00128597	blood	Other tissues	3.30988	1.81946	3.95502e-08	1.43507e-06
lnc_TCONS_00313476	blood	Other tissues	2.876	0.442327	4.10592e-08	1.4785e-06
lnc_TCONS_00209633	blood	Other tissues	3.83226	1.92199	7.9496e-08	2.55217e-06
lnc_TCONS_00314827	blood	Other tissues	4.7498	-2.22972	8.71147e-08	2.74823e-06
lnc_TCONS_00329557	blood	Other tissues	4.19896	-2.14784	1.02981e-07	3.13556e-06
lnc_TCONS_00314807	blood	Other tissues	5.6565	-1.72958	1.37349e-07	3.98968e-06
lnc_TCONS_00191685	blood	Other tissues	3.30006	0.986104	2.95369e-07	7.46548e-06
lnc_TCONS_00252168	blood	Other tissues	4.16201	-0.69323	3.22955e-07	8.02302e-06
lnc_TCONS_00009427	blood	Other tissues	-6.95138	1.38845	4.15158e-07	9.86695e-06
lnc_TCONS_00001637	blood	Other tissues	6.06569	-0.771059	5.80452e-07	1.30348e-05
lnc_TCONS_00168772	blood	Other tissues	3.2778	-1.63244	6.15899e-07	1.36536e-05
lnc_TCONS_00321610	blood	Other tissues	3.86706	-0.867217	7.43505e-07	1.58782e-05
lnc_TCONS_00251839	blood	Other tissues	3.10745	0.693518	8.52893e-07	1.78314e-05
lnc_TCONS_00270193	blood	Other tissues	3.46881	1.56277	8.68841e-07	1.80955e-05
lnc_TCONS_00270278	blood	Other tissues	3.49302	1.57784	9.01257e-07	1.86262e-05
lnc_TCONS_00270348	blood	Other tissues	3.41401	0.743871	9.72835e-07	1.98647e-05
lnc_TCONS_00300297	blood	Other tissues	4.83385	-2.6699	1.24577e-06	2.41666e-05
lnc_TCONS_00229858	blood	Other tissues	4.49735	-2.07811	1.27972e-06	2.46718e-05
lnc_TCONS_00193490	blood	Other tissues	3.31349	-0.468239	1.65114e-06	3.03317e-05
lnc_TCONS_00287106	blood	Other tissues	3.27098	-1.39031	1.957e-06	3.47859e-05
lnc_TCONS_00000522	blood	Other tissues	-7.73091	0.483534	2.35206e-06	4.02885e-05
lnc_TCONS_00292966	blood	Other tissues	3.40258	0.461622	2.60706e-06	4.37366e-05
lnc_TCONS_00144692	blood	Other tissues	-7.1603	-0.105642	4.9256e-06	7.25872e-05
lnc_TCONS_00262760	blood	Other tissues	-10.4557	-0.0141345	5.01651e-06	7.36555e-05
lnc_TCONS_00224393	blood	Other tissues	2.37163	1.00574	5.631e-06	8.08705e-05
lnc_TCONS_00328582	blood	Other tissues	4.18128	-2.38376	5.71891e-06	8.19239e-05
lnc_TCONS_00122632	blood	Other tissues	4.26317	-2.31108	6.67397e-06	9.30053e-05
lnc_TCONS_00049869	blood	Other tissues	2.46892	2.46808	6.72472e-06	9.36348e-05
lnc_TCONS_00144691	blood	Other tissues	-7.14351	-0.122918	9.48902e-06	0.00012395
lnc_TCONS_00001847	blood	Other tissues	5.38483	-2.48045	1.01679e-05	0.000131083
lnc_TCONS_00272624	blood	Other tissues	-3.32793	1.82664	1.19546e-05	0.000149588
lnc_TCONS_00144693	blood	Other tissues	-7.01509	-0.249716	1.28641e-05	0.000158585
lnc_TCONS_00248603	blood	Other tissues	2.92265	-0.558527	1.37066e-05	0.000166936
lnc_TCONS_00301122	blood	Other tissues	3.41935	-1.07171	1.93414e-05	0.000219301
lnc_TCONS_00327137	blood	Other tissues	2.84982	-0.942146	2.14113e-05	0.000238077
lnc_TCONS_00285474	blood	Other tissues	4.07964	-1.47667	2.46942e-05	0.000267459
lnc_TCONS_00285475	blood	Other tissues	4.05301	-1.49422	2.50597e-05	0.000270783
lnc_TCONS_00097778	blood	Other tissues	1.79543	2.53174	2.54352e-05	0.000274198
lnc_TCONS_00036560	blood	Other tissues	2.78117	-1.66708	2.56345e-05	0.000275868
lnc_TCONS_00262656	blood	Other tissues	2.2938	-0.482197	2.58537e-05	0.000277828
lnc_TCONS_00302353	blood	Other tissues	4.45401	-2.17093	2.61612e-05	0.000280513
lnc_TCONS_00126033	blood	Other tissues	3.47586	-1.46898	2.81309e-05	0.000297784
lnc_TCONS_00299443	blood	Other tissues	-10.1098	-0.355523	3.42507e-05	0.000349673
lnc_TCONS_00016964	blood	Other tissues	-7.79757	-0.314058	3.62178e-05	0.00036567
lnc_TCONS_00072059	blood	Other tissues	4.20053	-2.10814	3.68046e-05	0.000370611
lnc_TCONS_00028857	blood	Other tissues	2.79602	-1.5442	3.77285e-05	0.000377954
lnc_TCONS_00271217	blood	Other tissues	-8.10967	4.30387	3.8169e-05	0.000381498
lnc_TCONS_00099560	blood	Other tissues	-5.64043	0.97125	3.83511e-05	0.000382913
lnc_TCONS_00036559	blood	Other tissues	2.74214	-1.74116	3.84922e-05	0.000384151
lnc_TCONS_00323677	blood	Other tissues	3.90522	-0.658143	4.0719e-05	0.000402825
lnc_TCONS_00257253	blood	Other tissues	-6.8486	-0.428384	5.58374e-05	0.000517678
lnc_TCONS_00076039	blood	Other tissues	2.86039	-1.07313	5.73616e-05	0.000529708
lnc_TCONS_00205976	blood	Other tissues	-4.50532	-0.313755	5.8852e-05	0.000540753
lnc_TCONS_00215808	blood	Other tissues	2.36789	0.823732	6.18482e-05	0.000562678
lnc_TCONS_00002315	blood	Other tissues	2.58774	0.0556844	7.4009e-05	0.000648202
lnc_TCONS_00000549	blood	Other tissues	2.15145	2.39285	8.22348e-05	0.000704033
lnc_TCONS_00005276	blood	Other tissues	-10.8571	0.382994	8.27525e-05	0.000707523
lnc_TCONS_00190677	blood	Other tissues	4.66098	-1.62131	0.000100395	0.000827549
lnc_TCONS_00271218	blood	Other tissues	-7.16492	3.86669	0.000104008	0.000850936
lnc_TCONS_00009990	blood	Other tissues	-6.71257	0.392655	0.000105316	0.000859845
lnc_TCONS_00290486	blood	Other tissues	2.96958	-0.717874	0.000106274	0.000865579
lnc_TCONS_00146819	blood	Other tissues	-5.26657	-1.00629	0.000109092	0.000883567
lnc_TCONS_00328850	blood	Other tissues	2.68481	-1.58551	0.000124895	0.000981629
lnc_TCONS_00314218	blood	Other tissues	2.49692	-0.524392	0.00013403	0.00103825
lnc_TCONS_00230109	blood	Other tissues	2.50556	-0.973135	0.000139381	0.00107157
lnc_TCONS_00104020	blood	Other tissues	2.12195	-1.36429	0.000171203	0.00125875
lnc_TCONS_00229852	blood	Other tissues	3.38235	-1.33074	0.000180201	0.00131126
lnc_TCONS_00214756	blood	Other tissues	-9.0063	-1.43486	0.00018405	0.00133366
lnc_TCONS_00230922	blood	Other tissues	-7.82168	-0.29169	0.000184282	0.00133512
lnc_TCONS_00230921	blood	Other tissues	-7.82037	-0.292995	0.000188284	0.0013571
lnc_TCONS_00111346	blood	Other tissues	2.43147	-1.60886	0.000243113	0.00166189
lnc_TCONS_00030959	blood	Other tissues	3.91336	-0.037262	0.000309812	0.00200904
lnc_TCONS_00231041	blood	Other tissues	-7.69302	-0.418745	0.00031472	0.00203317
lnc_TCONS_00267857	blood	Other tissues	-7.43522	1.44096	0.000367875	0.00229702
lnc_TCONS_00011000	blood	Other tissues	2.55524	-0.452356	0.000374206	0.0023288
lnc_TCONS_00309642	blood	Other tissues	2.73226	-1.98896	0.000408811	0.00249643
lnc_TCONS_00275452	blood	Other tissues	-8.96099	-1.47885	0.000429573	0.00259287
lnc_TCONS_00300850	blood	Other tissues	2.35965	-1.2238	0.000431659	0.00260336
lnc_TCONS_00306018	blood	Other tissues	-3.9839	0.943666	0.000435925	0.00262276
lnc_TCONS_00089213	blood	Other tissues	2.57856	-0.0222276	0.000469308	0.00277903
lnc_TCONS_00200249	blood	Other tissues	2.10358	0.0133556	0.000471977	0.00279171
lnc_TCONS_00156269	blood	Other tissues	2.24223	-1.31711	0.000492211	0.00288325
lnc_TCONS_00325384	blood	Other tissues	2.17613	0.0888987	0.000516219	0.00299157
lnc_TCONS_00253489	blood	Other tissues	2.02957	-0.406094	0.000525377	0.00303358
lnc_TCONS_00311011	blood	Other tissues	2.34538	-0.380904	0.000536886	0.00308413
lnc_TCONS_00192705	blood	Other tissues	2.56162	0.894962	0.000538185	0.00308952
lnc_TCONS_00224929	blood	Other tissues	-5.42748	-1.29799	0.000540789	0.00310101
lnc_TCONS_00219531	blood	Other tissues	3.65535	-1.05838	0.000563094	0.00319754
lnc_TCONS_00280508	blood	Other tissues	3.23391	-1.7881	0.000564804	0.00320492
lnc_TCONS_00049822	blood	Other tissues	-6.19141	1.32145	0.000569665	0.00322513
lnc_TCONS_00268453	blood	Other tissues	3.42396	-1.72926	0.000586851	0.00329935
lnc_TCONS_00298947	blood	Other tissues	2.60977	0.00552438	0.000610963	0.00340313
lnc_TCONS_00330543	blood	Other tissues	2.14544	-1.91168	0.000618747	0.00343624
lnc_TCONS_00025504	blood	Other tissues	-9.41212	-1.04286	0.000674194	0.00367749
lnc_TCONS_00025516	blood	Other tissues	-9.41955	-1.03561	0.000674552	0.003679
lnc_TCONS_00005539	blood	Other tissues	2.06765	-0.589426	0.000680129	0.0037028
lnc_TCONS_00331325	blood	Other tissues	3.14443	0.19331	0.000693068	0.00375914
lnc_TCONS_00306663	blood	Other tissues	4.59056	-0.914948	0.000693927	0.00376233
lnc_TCONS_00148588	blood	Other tissues	2.20121	-0.973368	0.000695116	0.00376753
lnc_TCONS_00100088	blood	Other tissues	2.04161	0.147962	0.000731755	0.00392101
lnc_TCONS_00275449	blood	Other tissues	-8.78271	-1.65122	0.000753009	0.00401161
lnc_TCONS_00290480	blood	Other tissues	2.77396	-1.58542	0.000876211	0.00452302
lnc_TCONS_00151541	blood	Other tissues	-8.41719	-2.00153	0.000879976	0.004538
lnc_TCONS_00011527	blood	Other tissues	2.87634	-0.0184582	0.000938178	0.00478117
lnc_TCONS_00264055	blood	Other tissues	-9.38043	-1.07062	0.00093837	0.00478134
lnc_TCONS_00170387	blood	Other tissues	-8.7674	-1.66682	0.00094483	0.00480541
lnc_TCONS_00103372	blood	Other tissues	2.27455	0.105286	0.000947377	0.0048151
lnc_TCONS_00327610	blood	Other tissues	2.73279	-1.41731	0.000969496	0.0049066
lnc_TCONS_00294167	blood	Other tissues	-3.98708	0.0591433	0.000970196	0.00490987
lnc_TCONS_00047050	blood	Other tissues	1.96309	-0.105486	0.00110422	0.00544245
lnc_TCONS_00294116	blood	Other tissues	-4.0283	-0.196162	0.0011273	0.00553511
lnc_TCONS_00318252	blood	Other tissues	2.06825	1.26593	0.00113235	0.0055554
lnc_TCONS_00317425	blood	Other tissues	2.61346	-1.65906	0.00114562	0.00560751
lnc_TCONS_00032510	blood	Other tissues	1.57935	1.50125	0.00117978	0.00573914
lnc_TCONS_00310295	blood	Other tissues	2.6096	0.0978139	0.00120242	0.00582696
lnc_TCONS_00275391	blood	Other tissues	2.46332	2.13528	0.00124041	0.00597165
lnc_TCONS_00294614	blood	Other tissues	-5.12168	-0.653812	0.00132443	0.00629571
lnc_TCONS_00306662	blood	Other tissues	4.35323	-0.553834	0.00136735	0.00645565
lnc_TCONS_00310297	blood	Other tissues	2.59818	0.0884207	0.00138794	0.00653677
lnc_TCONS_00245356	blood	Other tissues	-11.3708	0.893613	0.00139507	0.00656427
lnc_TCONS_00281366	blood	Other tissues	1.96698	-0.947585	0.00146778	0.0068287
lnc_TCONS_00294155	blood	Other tissues	-3.79038	0.0611951	0.0014731	0.00684774
lnc_TCONS_00222590	blood	Other tissues	-5.84455	-1.3971	0.00165571	0.0075121
lnc_TCONS_00309659	blood	Other tissues	2.52855	-1.84917	0.00174091	0.00781867
lnc_TCONS_00305813	blood	Other tissues	1.8208	-0.244214	0.00174634	0.00783831
lnc_TCONS_00122816	blood	Other tissues	-9.85629	1.72132	0.00180547	0.00804697
lnc_TCONS_00290298	blood	Other tissues	2.74166	-0.948627	0.00182495	0.00811431
lnc_TCONS_00079454	blood	Other tissues	-9.15639	-1.28908	0.00184053	0.00816866
lnc_TCONS_00140518	blood	Other tissues	-6.63979	-0.103074	0.00184364	0.00817921
lnc_TCONS_00298970	blood	Other tissues	2.34953	-0.198332	0.00186718	0.00826145
lnc_TCONS_00079455	blood	Other tissues	-9.03889	-1.40323	0.00207314	0.00897011
lnc_TCONS_00001187	blood	Other tissues	3.03211	0.969223	0.00210306	0.00907094
lnc_TCONS_00301852	blood	Other tissues	1.99002	-0.540868	0.0021278	0.00915708
lnc_TCONS_00012730	blood	Other tissues	-3.92773	-0.204983	0.00214116	0.00920183
lnc_TCONS_00310296	blood	Other tissues	2.52993	0.328393	0.0021482	0.00922548
lnc_TCONS_00025495	blood	Other tissues	-8.93712	-1.50869	0.00218653	0.00935817
lnc_TCONS_00226316	blood	Other tissues	-2.90133	1.06135	0.00226899	0.00963276
lnc_TCONS_00275525	blood	Other tissues	3.46872	-1.99447	0.0022945	0.00972089
lnc_TCONS_00140277	blood	Other tissues	-9.17094	-1.27501	0.0023074	0.00976406
lnc_TCONS_00294090	blood	Other tissues	1.96962	0.332269	0.00233494	0.00985672
lnc_TCONS_00327123	blood	Other tissues	1.93162	-0.29016	0.00272194	0.0111175
lnc_TCONS_00142595	blood	Other tissues	-8.56042	-1.86254	0.00274373	0.0111857
lnc_TCONS_00057370	blood	Other tissues	2.20776	0.278794	0.00278855	0.01133
lnc_TCONS_00328265	blood	Other tissues	-9.31591	-1.13273	0.00282002	0.0114321
lnc_TCONS_00138702	blood	Other tissues	-5.51657	-0.299379	0.00293038	0.0117887
lnc_TCONS_00290917	blood	Other tissues	1.70525	0.219634	0.00326525	0.0128276
lnc_TCONS_00273369	blood	Other tissues	-10.155	-0.30993	0.0033901	0.013204
lnc_TCONS_00034230	blood	Other tissues	1.59055	0.413437	0.0035164	0.013586
lnc_TCONS_00002989	blood	Other tissues	-8.29967	-2.11149	0.00353227	0.0136341
lnc_TCONS_00110005	blood	Other tissues	-8.44172	-1.97858	0.00360846	0.0138574
lnc_TCONS_00235350	blood	Other tissues	2.13683	-1.27342	0.00362621	0.0139049
lnc_TCONS_00001006	blood	Other tissues	-9.93772	-0.524621	0.00369242	0.0141038
lnc_TCONS_00166907	blood	Other tissues	-7.06474	-0.115604	0.00375985	0.0143025
lnc_TCONS_00206756	blood	Other tissues	-8.32769	-2.08344	0.0037625	0.014311
lnc_TCONS_00002099	blood	Other tissues	-4.33191	-1.40687	0.00393221	0.0148101
lnc_TCONS_00138111	blood	Other tissues	-8.20204	-2.2082	0.00403205	0.0151021
lnc_TCONS_00193512	blood	Other tissues	1.55492	-0.0139754	0.00404855	0.0151459
lnc_TCONS_00138110	blood	Other tissues	-8.20949	-2.20057	0.00405415	0.0151616
lnc_TCONS_00001015	blood	Other tissues	-9.79983	-0.658466	0.00405897	0.0151761
lnc_TCONS_00034495	blood	Other tissues	-3.48642	1.32001	0.0042046	0.0155885
lnc_TCONS_00283199	blood	Other tissues	2.37535	-0.324599	0.00423985	0.0156862
lnc_TCONS_00001014	blood	Other tissues	-9.81319	-0.645158	0.00430102	0.015859
lnc_TCONS_00248502	blood	Other tissues	-8.10732	-2.29367	0.00430258	0.0158625
lnc_TCONS_00098426	blood	Other tissues	2.66308	-1.188	0.00436616	0.0160482
lnc_TCONS_00329885	blood	Other tissues	1.79217	1.01263	0.00450607	0.0164377
lnc_TCONS_00264028	blood	Other tissues	1.73335	-0.696064	0.00480293	0.0172773
lnc_TCONS_00119032	blood	Other tissues	1.44654	1.55043	0.0049518	0.017695
lnc_TCONS_00028193	blood	Other tissues	1.48889	-0.299572	0.00507364	0.0180395
lnc_TCONS_00329584	blood	Other tissues	-8.69115	-1.73675	0.00534236	0.0187904
lnc_TCONS_00166908	blood	Other tissues	-6.54712	-0.0894303	0.00538428	0.0189097
lnc_TCONS_00242818	blood	Other tissues	3.06908	-1.63506	0.00571711	0.0198375
lnc_TCONS_00229863	blood	Other tissues	2.18239	-1.82943	0.00582399	0.020118
lnc_TCONS_00202092	blood	Other tissues	-6.00974	-2.06577	0.00591615	0.0203676
lnc_TCONS_00253934	blood	Other tissues	-4.71189	-1.61758	0.00597646	0.0205242
lnc_TCONS_00275807	blood	Other tissues	1.71473	0.602926	0.00606592	0.0207538
lnc_TCONS_00001013	blood	Other tissues	-9.61455	-0.839795	0.0060873	0.0208096
lnc_TCONS_00242819	blood	Other tissues	3.05421	-1.62661	0.00609315	0.0208248
lnc_TCONS_00017897	blood	Other tissues	-9.51235	-0.941711	0.00621227	0.0211506
lnc_TCONS_00242817	blood	Other tissues	3.03812	-1.7197	0.0063213	0.0214429
lnc_TCONS_00124344	blood	Other tissues	2.13447	0.269286	0.00638733	0.0216132
lnc_TCONS_00030429	blood	Other tissues	1.74336	0.108878	0.00667678	0.0223527
lnc_TCONS_00170299	blood	Other tissues	-3.26189	0.00311622	0.00669135	0.0223933
lnc_TCONS_00001016	blood	Other tissues	-9.50575	-0.945917	0.00669801	0.0224079
lnc_TCONS_00301008	blood	Other tissues	1.5477	-0.178768	0.00679905	0.0226768
lnc_TCONS_00257088	blood	Other tissues	1.88641	-1.63992	0.0068383	0.0227786
lnc_TCONS_00159096	blood	Other tissues	-9.4011	-1.04871	0.00689271	0.0229128
lnc_TCONS_00001011	blood	Other tissues	-9.40716	-1.04223	0.007057	0.0233348
lnc_TCONS_00264001	blood	Other tissues	1.70189	-0.95389	0.00767391	0.0249034
lnc_TCONS_00150070	blood	Other tissues	-9.0872	-1.35637	0.00801846	0.0257519
lnc_TCONS_00229859	blood	Other tissues	2.41658	-1.73345	0.00833554	0.0265288
lnc_TCONS_00002397	blood	Other tissues	-9.11377	-1.32926	0.0084999	0.0269173
lnc_TCONS_00297323	blood	Other tissues	-8.09302	-2.31448	0.00866651	0.0273223
lnc_TCONS_00189483	blood	Other tissues	-5.31222	-1.41599	0.00868677	0.0273713
lnc_TCONS_00217636	blood	Other tissues	-4.50856	-1.49237	0.00873106	0.0274762
lnc_TCONS_00142696	blood	Other tissues	-5.05306	-1.67181	0.00894467	0.0279828
lnc_TCONS_00268683	blood	Other tissues	3.08161	-1.48395	0.00902164	0.0281652
lnc_TCONS_00328787	blood	Other tissues	2.27645	-1.59437	0.00969878	0.0298235
lnc_TCONS_00142695	blood	Other tissues	-5.04642	-1.6789	0.00981527	0.0300938
lnc_TCONS_00131911	blood	Other tissues	-4.10499	-0.260326	0.0100385	0.030613
lnc_TCONS_00000086	blood	Other tissues	-3.53059	-1.60119	0.0101995	0.0309832
lnc_TCONS_00296683	blood	Other tissues	-6.18421	-0.523935	0.0105469	0.0317922
lnc_TCONS_00166936	blood	Other tissues	-4.91074	0.12124	0.0107611	0.0322764
lnc_TCONS_00266471	blood	Other tissues	1.85077	-0.100899	0.0107623	0.0322795
lnc_TCONS_00294143	blood	Other tissues	-4.61265	0.658717	0.0107815	0.0323218
lnc_TCONS_00043950	blood	Other tissues	-7.77095	-2.60751	0.0111522	0.0331336
lnc_TCONS_00131223	blood	Other tissues	-10.0084	-0.457432	0.0112409	0.0333367
lnc_TCONS_00085732	blood	Other tissues	-10.5901	0.120744	0.011381	0.033661
lnc_TCONS_00302367	blood	Other tissues	-4.24913	1.1558	0.0113838	0.0336654
lnc_TCONS_00157619	blood	Other tissues	-4.67517	-0.657944	0.0113981	0.033699
lnc_TCONS_00048487	blood	Other tissues	-3.12777	-1.14564	0.0116493	0.0342605
lnc_TCONS_00263916	blood	Other tissues	1.57889	-0.740187	0.011801	0.0346024
lnc_TCONS_00244986	blood	Other tissues	-3.42685	-0.43591	0.0118232	0.0346456
lnc_TCONS_00302280	blood	Other tissues	-6.18232	-1.90446	0.0119563	0.0349388
lnc_TCONS_00002907	blood	Other tissues	-7.89018	-2.5011	0.0121407	0.0353572
lnc_TCONS_00080697	blood	Other tissues	3.00181	-2.19725	0.0122956	0.0356986
lnc_TCONS_00313146	blood	Other tissues	1.76784	0.995852	0.0124583	0.0360646
lnc_TCONS_00080695	blood	Other tissues	2.96347	-2.08942	0.0126421	0.0364665
lnc_TCONS_00002141	blood	Other tissues	-9.24078	-1.21021	0.0129117	0.0370442
lnc_TCONS_00239585	blood	Other tissues	-4.2433	-0.69371	0.0133584	0.0380322
lnc_TCONS_00301009	blood	Other tissues	1.47296	-0.237686	0.0133846	0.0380902
lnc_TCONS_00027069	blood	Other tissues	-5.57661	-2.47583	0.013473	0.038278
lnc_TCONS_00028732	blood	Other tissues	1.64258	0.313472	0.0134773	0.0382848
lnc_TCONS_00133142	blood	Other tissues	-6.09104	0.281773	0.0134829	0.038294
lnc_TCONS_00313148	blood	Other tissues	1.75635	0.979361	0.0135005	0.0383289
lnc_TCONS_00238354	blood	Other tissues	1.38604	0.637155	0.0135843	0.038508
lnc_TCONS_00002440	blood	Other tissues	-7.09187	-0.943627	0.0136315	0.0386115
lnc_TCONS_00140151	blood	Other tissues	2.2057	-1.37735	0.0136949	0.0387478
lnc_TCONS_00249843	blood	Other tissues	1.57293	-1.15198	0.013697	0.0387525
lnc_TCONS_00242322	blood	Other tissues	-7.70303	1.30927	0.0139373	0.0392697
lnc_TCONS_00328588	blood	Other tissues	1.92987	-1.45776	0.0141469	0.039722
lnc_TCONS_00286008	blood	Other tissues	-3.5119	-1.62553	0.0141618	0.0397533
lnc_TCONS_00092821	blood	Other tissues	1.84971	-1.67705	0.0142654	0.039981
lnc_TCONS_00318820	blood	Other tissues	-4.84844	1.31406	0.0144151	0.0403045
lnc_TCONS_00263248	blood	Other tissues	-8.89807	-1.538	0.0145435	0.0405841
lnc_TCONS_00157618	blood	Other tissues	-4.63785	-0.551925	0.0148775	0.0413037
lnc_TCONS_00214509	blood	Other tissues	2.36842	-1.36088	0.0151285	0.0418314
lnc_TCONS_00201767	blood	Other tissues	-2.8626	-1.04141	0.0159578	0.0435646
lnc_TCONS_00255454	blood	Other tissues	-3.17591	0.771912	0.0162102	0.0440702
lnc_TCONS_00097648	blood	Other tissues	1.62401	-1.0719	0.016291	0.0442324
lnc_TCONS_00092158	blood	Other tissues	-8.3279	-2.08416	0.0163234	0.044299
lnc_TCONS_00017291	blood	Other tissues	1.75461	-0.830821	0.017311	0.0463463
lnc_TCONS_00293685	blood	Other tissues	1.64168	0.103908	0.0176684	0.0470713
lnc_TCONS_00303155	blood	Other tissues	-8.01679	-2.38157	0.0181237	0.0479737
lnc_TCONS_00022815	blood	Other tissues	-5.30205	-1.92005	0.018337	0.0484071
lnc_TCONS_00002020	blood	Other tissues	-5.01841	-1.69986	0.0186549	0.0490505
lnc_TCONS_00157620	blood	Other tissues	-5.33597	-1.85223	0.0186999	0.0491387
lnc_TCONS_00149696	blood	Other tissues	1.81095	-0.288129	0.0190239	0.0497751
lnc_TCONS_00302228	blood	Other tissues	-2.96078	1.33309	0.0190398	0.0498008
lnc_TCONS_00105572	brain	Other tissues	4.71139	-2.45229	2.6604e-08	1.16747e-06
lnc_TCONS_00206756	brain	Other tissues	3.92516	-2.08357	3.47262e-07	1.11407e-05
lnc_TCONS_00285972	brain	Other tissues	4.28043	-1.18382	4.11687e-07	1.29039e-05
lnc_TCONS_00043950	brain	Other tissues	4.0588	-2.60762	4.20876e-07	1.31416e-05
lnc_TCONS_00057370	brain	Other tissues	-8.733	0.278788	5.55036e-07	1.67132e-05
lnc_TCONS_00078752	brain	Other tissues	5.41421	-3.15354	9.40914e-07	2.64068e-05
lnc_TCONS_00111575	brain	Other tissues	-8.63984	0.599641	9.60205e-07	2.68895e-05
lnc_TCONS_00298945	brain	Other tissues	-6.84995	-0.247197	2.53246e-06	6.15535e-05
lnc_TCONS_00126549	brain	Other tissues	-3.88392	0.452293	3.64039e-06	8.34781e-05
lnc_TCONS_00290288	brain	Other tissues	-8.8407	-0.290221	3.80794e-06	8.65921e-05
lnc_TCONS_00267437	brain	Other tissues	4.96025	-2.82506	3.91946e-06	8.87024e-05
lnc_TCONS_00317039	brain	Other tissues	-7.9261	-0.0597327	4.43411e-06	9.86992e-05
lnc_TCONS_00327523	brain	Other tissues	-6.1386	2.49482	7.81473e-06	0.00016031
lnc_TCONS_00298940	brain	Other tissues	-6.25411	-0.386458	8.22953e-06	0.000167483
lnc_TCONS_00208789	brain	Other tissues	-9.09467	-1.35078	8.35444e-06	0.000169731
lnc_TCONS_00283701	brain	Other tissues	-9.32577	1.25499	9.33368e-06	0.000186724
lnc_TCONS_00221219	brain	Other tissues	3.87789	-0.918657	9.53134e-06	0.000190191
lnc_TCONS_00298969	brain	Other tissues	-6.11879	-0.299399	1.04927e-05	0.00020647
lnc_TCONS_00033994	brain	Other tissues	5.485	-2.60631	1.20222e-05	0.000231777
lnc_TCONS_00221221	brain	Other tissues	3.89645	-0.900522	1.40058e-05	0.000263969
lnc_TCONS_00067303	brain	Other tissues	-6.54965	0.572244	1.89479e-05	0.000341455
lnc_TCONS_00298942	brain	Other tissues	-6.83572	-0.536049	2.20642e-05	0.000388816
lnc_TCONS_00083300	brain	Other tissues	-5.27577	-0.330755	2.23727e-05	0.000393329
lnc_TCONS_00298941	brain	Other tissues	-6.71944	-0.650339	2.2982e-05	0.000402429
lnc_TCONS_00298467	brain	Other tissues	-5.62399	0.760265	2.65131e-05	0.000454608
lnc_TCONS_00283700	brain	Other tissues	-8.25388	1.36487	2.75666e-05	0.000469864
lnc_TCONS_00298463	brain	Other tissues	-5.61203	0.74836	3.03741e-05	0.000510944
lnc_TCONS_00137354	brain	Other tissues	3.85381	-1.54009	3.08444e-05	0.000517694
lnc_TCONS_00298939	brain	Other tissues	-6.64005	-0.728295	3.31196e-05	0.000549122
lnc_TCONS_00310296	brain	Other tissues	-8.43198	0.328389	3.83438e-05	0.000622103
lnc_TCONS_00298465	brain	Other tissues	-5.6837	0.483152	4.06268e-05	0.000651218
lnc_TCONS_00156578	brain	Other tissues	5.24021	-2.01466	4.20076e-05	0.000670427
lnc_TCONS_00220694	brain	Other tissues	-5.49676	0.291552	4.26333e-05	0.000679028
lnc_TCONS_00221220	brain	Other tissues	3.73602	-0.848571	4.29724e-05	0.000683823
lnc_TCONS_00310295	brain	Other tissues	-8.19833	0.0978101	4.42734e-05	0.000700994
lnc_TCONS_00313749	brain	Other tissues	-6.12607	1.10685	5.05628e-05	0.000783014
lnc_TCONS_00310297	brain	Other tissues	-8.18944	0.0884161	5.24377e-05	0.000806981
lnc_TCONS_00298970	brain	Other tissues	-6.91804	-0.198332	5.33778e-05	0.000819418
lnc_TCONS_00324368	brain	Other tissues	-4.04771	1.5597	5.52696e-05	0.00084271
lnc_TCONS_00294165	brain	Other tissues	-4.14419	0.282341	6.12752e-05	0.00091734
lnc_TCONS_00326611	brain	Other tissues	-4.07523	2.0036	6.17024e-05	0.000922457
lnc_TCONS_00003093	brain	Other tissues	-4.93842	0.0820602	6.88602e-05	0.00101154
lnc_TCONS_00320768	brain	Other tissues	5.31022	-1.2648	7.22968e-05	0.0010542
lnc_TCONS_00307696	brain	Other tissues	-10.2975	-0.170687	7.53364e-05	0.00109075
lnc_TCONS_00277225	brain	Other tissues	5.24532	-2.98863	7.59347e-05	0.00109844
lnc_TCONS_00298943	brain	Other tissues	-6.20819	-0.539036	7.92914e-05	0.0011403
lnc_TCONS_00298946	brain	Other tissues	-4.86054	-0.0237393	7.98517e-05	0.00114708
lnc_TCONS_00297715	brain	Other tissues	-8.8126	-1.62437	8.224e-05	0.00117604
lnc_TCONS_00117882	brain	Other tissues	-5.71404	1.25339	8.61082e-05	0.00122157
lnc_TCONS_00298947	brain	Other tissues	-7.12377	0.00552189	8.67884e-05	0.00122975
lnc_TCONS_00271218	brain	Other tissues	-7.24912	3.86669	9.38164e-05	0.00131025
lnc_TCONS_00011527	brain	Other tissues	-10.4515	-0.0184707	0.000112929	0.00152775
lnc_TCONS_00275807	brain	Other tissues	-4.11624	0.602921	0.000115612	0.00155854
lnc_TCONS_00300722	brain	Other tissues	-6.93769	-1.45849	0.000115966	0.0015625
lnc_TCONS_00202540	brain	Other tissues	-8.04368	-1.13002	0.000118421	0.00158974
lnc_TCONS_00298944	brain	Other tissues	-5.64356	-0.935504	0.000131839	0.00173735
lnc_TCONS_00001861	brain	Other tissues	-8.16065	-0.956751	0.000132847	0.00174872
lnc_TCONS_00316511	brain	Other tissues	-7.92039	-0.520442	0.00013414	0.00176251
lnc_TCONS_00323298	brain	Other tissues	-5.37435	1.1043	0.000140169	0.00182429
lnc_TCONS_00258241	brain	Other tissues	-5.04795	-0.907616	0.000141023	0.00183288
lnc_TCONS_00171148	brain	Other tissues	-8.53705	-1.88904	0.000145691	0.00188227
lnc_TCONS_00253934	brain	Other tissues	2.74647	-1.61762	0.000152716	0.00195647
lnc_TCONS_00271217	brain	Other tissues	-7.31918	4.30387	0.000160809	0.00203896
lnc_TCONS_00081750	brain	Other tissues	-3.93241	0.94568	0.000169242	0.0021246
lnc_TCONS_00307200	brain	Other tissues	-5.81867	-0.559685	0.000195546	0.00238886
lnc_TCONS_00294090	brain	Other tissues	-4.40472	0.332271	0.000198431	0.0024182
lnc_TCONS_00171145	brain	Other tissues	-8.44752	-1.97448	0.000220218	0.00263309
lnc_TCONS_00292966	brain	Other tissues	-7.21428	0.461626	0.000250597	0.00292066
lnc_TCONS_00323118	brain	Other tissues	-3.13607	2.18562	0.00025709	0.00297975
lnc_TCONS_00294141	brain	Other tissues	-3.62056	0.552085	0.000259737	0.00300482
lnc_TCONS_00270348	brain	Other tissues	-6.7051	0.743872	0.000268281	0.00307917
lnc_TCONS_00279466	brain	Other tissues	-9.02075	-1.4221	0.000273937	0.00312851
lnc_TCONS_00242165	brain	Other tissues	-3.3473	0.261829	0.000274087	0.00312941
lnc_TCONS_00303748	brain	Other tissues	-4.84082	-1.02551	0.000279097	0.00317452
lnc_TCONS_00166908	brain	Other tissues	-9.11018	-0.0894505	0.000282928	0.00320914
lnc_TCONS_00222060	brain	Other tissues	-5.64202	-1.101	0.000291098	0.00328363
lnc_TCONS_00166936	brain	Other tissues	-7.44676	0.121223	0.000302726	0.00338805
lnc_TCONS_00294091	brain	Other tissues	-4.1206	0.0522562	0.000307	0.00342906
lnc_TCONS_00313885	brain	Other tissues	-7.37994	-1.71527	0.000310433	0.00345931
lnc_TCONS_00326119	brain	Other tissues	-7.26179	-0.711101	0.000337885	0.00370241
lnc_TCONS_00318003	brain	Other tissues	-5.03804	-1.40227	0.000346598	0.00378103
lnc_TCONS_00283685	brain	Other tissues	-5.28316	-0.848355	0.0003521	0.00382588
lnc_TCONS_00002925	brain	Other tissues	4.13941	-1.47645	0.000353592	0.00383657
lnc_TCONS_00301654	brain	Other tissues	-3.47115	1.05705	0.000355192	0.00384981
lnc_TCONS_00319934	brain	Other tissues	-5.13617	-0.760217	0.00035684	0.00386512
lnc_TCONS_00047092	brain	Other tissues	-10.0679	-0.396883	0.000360937	0.00389847
lnc_TCONS_00275452	brain	Other tissues	-8.96221	-1.47884	0.000367577	0.00395335
lnc_TCONS_00094913	brain	Other tissues	-4.96584	2.00088	0.000379727	0.00405878
lnc_TCONS_00312100	brain	Other tissues	-4.94735	3.89369	0.000379845	0.0040591
lnc_TCONS_00284706	brain	Other tissues	3.31037	0.462886	0.000400101	0.00422936
lnc_TCONS_00088010	brain	Other tissues	-8.60787	-1.82073	0.000405093	0.00427082
lnc_TCONS_00269482	brain	Other tissues	3.90866	-1.77531	0.00041204	0.00432989
lnc_TCONS_00056141	brain	Other tissues	-4.17878	0.558935	0.000425234	0.00444389
lnc_TCONS_00236644	brain	Other tissues	2.13563	-1.62038	0.000461272	0.0047434
lnc_TCONS_00314653	brain	Other tissues	-12.7027	2.21765	0.000469867	0.00481369
lnc_TCONS_00314625	brain	Other tissues	-12.7432	2.25801	0.000485348	0.00494073
lnc_TCONS_00202283	brain	Other tissues	-7.88305	-1.29088	0.000488585	0.00496526
lnc_TCONS_00062668	brain	Other tissues	-3.65334	-1.0647	0.000492116	0.00499578
lnc_TCONS_00316743	brain	Other tissues	-9.81984	-0.641836	0.000507577	0.00511386
lnc_TCONS_00002705	brain	Other tissues	-5.72375	-1.19068	0.000543617	0.00540402
lnc_TCONS_00177269	brain	Other tissues	-3.61607	0.656028	0.000546406	0.00542395
lnc_TCONS_00228137	brain	Other tissues	-6.43168	-2.61586	0.000570238	0.0056003
lnc_TCONS_00202284	brain	Other tissues	-8.89693	-1.54194	0.00058415	0.00570364
lnc_TCONS_00297714	brain	Other tissues	-6.83422	-2.23716	0.000591961	0.00576396
lnc_TCONS_00253972	brain	Other tissues	-6.44575	-1.54443	0.000592276	0.00576609
lnc_TCONS_00289366	brain	Other tissues	-5.67688	-1.12498	0.000605646	0.00586078
lnc_TCONS_00181662	brain	Other tissues	-5.90729	-1.81289	0.000611097	0.00590366
lnc_TCONS_00159096	brain	Other tissues	3.4351	-1.04876	0.000613124	0.0059171
lnc_TCONS_00281313	brain	Other tissues	-6.42731	-1.97326	0.000617085	0.00594874
lnc_TCONS_00129780	brain	Other tissues	-4.26771	-0.724504	0.000627346	0.00602732
lnc_TCONS_00298098	brain	Other tissues	-5.16352	3.30387	0.00065	0.006198
lnc_TCONS_00004998	brain	Other tissues	-5.05209	-0.487654	0.000651525	0.00620881
lnc_TCONS_00275449	brain	Other tissues	-8.78401	-1.6512	0.000653025	0.00621953
lnc_TCONS_00181472	brain	Other tissues	-4.72645	-1.09582	0.000653195	0.00622043
lnc_TCONS_00269485	brain	Other tissues	4.49797	-2.95164	0.000670242	0.0063443
lnc_TCONS_00218636	brain	Other tissues	-5.22513	-1.20945	0.00067065	0.00634683
lnc_TCONS_00331075	brain	Other tissues	2.26379	-1.92558	0.000675372	0.00638079
lnc_TCONS_00298362	brain	Other tissues	-6.49887	-0.175519	0.000680647	0.00642084
lnc_TCONS_00181552	brain	Other tissues	-10.2067	-0.259567	0.000680936	0.00642256
lnc_TCONS_00126548	brain	Other tissues	-3.45231	0.275933	0.000691786	0.0065031
lnc_TCONS_00202285	brain	Other tissues	-8.82321	-1.61311	0.000722697	0.00672171
lnc_TCONS_00049869	brain	Other tissues	-3.64719	2.46808	0.000736771	0.00681563
lnc_TCONS_00002117	brain	Other tissues	-9.23282	-1.21539	0.000753427	0.00693301
lnc_TCONS_00298363	brain	Other tissues	-6.43056	-0.242932	0.000759731	0.00697732
lnc_TCONS_00302367	brain	Other tissues	2.6252	1.15579	0.000760428	0.00698137
lnc_TCONS_00229184	brain	Other tissues	-7.09555	-0.608609	0.000783428	0.00713902
lnc_TCONS_00157362	brain	Other tissues	-10.3906	-0.0842962	0.000804671	0.00728868
lnc_TCONS_00201305	brain	Other tissues	-3.37693	1.08397	0.000820617	0.00740147
lnc_TCONS_00259297	brain	Other tissues	-4.70484	-1.67326	0.000847198	0.00758345
lnc_TCONS_00314378	brain	Other tissues	-3.62207	1.00512	0.000859797	0.00767068
lnc_TCONS_00322900	brain	Other tissues	-4.87697	0.64825	0.000876308	0.00778941
lnc_TCONS_00167806	brain	Other tissues	-4.13879	1.48524	0.000912488	0.00802933
lnc_TCONS_00280780	brain	Other tissues	2.23178	-0.786502	0.000926584	0.00812675
lnc_TCONS_00306432	brain	Other tissues	-3.52565	0.702085	0.000951964	0.0082952
lnc_TCONS_00301615	brain	Other tissues	-2.85455	0.586041	0.000962213	0.00836345
lnc_TCONS_00123625	brain	Other tissues	-4.744	0.464123	0.000965011	0.00837901
lnc_TCONS_00002553	brain	Other tissues	-8.7889	-0.291828	0.000978467	0.00846627
lnc_TCONS_00320303	brain	Other tissues	-7.40233	-0.571528	0.000978811	0.00846764
lnc_TCONS_00298364	brain	Other tissues	-6.15749	-0.150184	0.000991243	0.00855043
lnc_TCONS_00022900	brain	Other tissues	-4.03359	-0.128628	0.00102158	0.00875121
lnc_TCONS_00237286	brain	Other tissues	-5.89337	0.505123	0.00104441	0.00889996
lnc_TCONS_00004994	brain	Other tissues	-4.97484	-0.492746	0.00106898	0.00906385
lnc_TCONS_00253979	brain	Other tissues	-4.9466	-1.34497	0.00108979	0.009194
lnc_TCONS_00208783	brain	Other tissues	-5.97726	-0.979221	0.00110569	0.00929979
lnc_TCONS_00264316	brain	Other tissues	-4.34458	-1.15365	0.00111248	0.00934514
lnc_TCONS_00298361	brain	Other tissues	-6.35228	-0.465125	0.00111525	0.00936314
lnc_TCONS_00202084	brain	Other tissues	-6.81732	-1.59611	0.00111708	0.00937658
lnc_TCONS_00270210	brain	Other tissues	-6.09322	3.3267	0.00117632	0.009758
lnc_TCONS_00292522	brain	Other tissues	-4.83435	-1.64029	0.00120037	0.00990139
lnc_TCONS_00217959	brain	Other tissues	-7.52813	-1.63602	0.00122574	0.0100663
lnc_TCONS_00125270	brain	Other tissues	-2.63581	1.5426	0.00122705	0.0100744
lnc_TCONS_00142595	brain	Other tissues	2.89595	-1.86263	0.00123449	0.0101206
lnc_TCONS_00305508	brain	Other tissues	-8.5925	-1.8344	0.00124181	0.0101682
lnc_TCONS_00166907	brain	Other tissues	-7.85308	-0.115625	0.00124972	0.0102143
lnc_TCONS_00229859	brain	Other tissues	-8.69965	-1.73338	0.00124979	0.0102145
lnc_TCONS_00157618	brain	Other tissues	-6.37433	-0.551923	0.00126498	0.0103099
lnc_TCONS_00326786	brain	Other tissues	-6.20889	-2.12694	0.00131691	0.0106298
lnc_TCONS_00021284	brain	Other tissues	-2.66669	0.894784	0.00132947	0.0107096
lnc_TCONS_00264007	brain	Other tissues	-4.44891	-1.17163	0.00135397	0.010854
lnc_TCONS_00253975	brain	Other tissues	-5.63483	-0.86953	0.00137434	0.010983
lnc_TCONS_00128597	brain	Other tissues	-4.69041	1.81946	0.00137598	0.0109908
lnc_TCONS_00264323	brain	Other tissues	-8.96478	-1.47539	0.00138358	0.0110344
lnc_TCONS_00285344	brain	Other tissues	-6.14908	-1.78386	0.00138841	0.0110616
lnc_TCONS_00329847	brain	Other tissues	-8.82036	-1.61538	0.00140909	0.0111896
lnc_TCONS_00316744	brain	Other tissues	-6.21502	-0.171368	0.00141048	0.0111936
lnc_TCONS_00237967	brain	Other tissues	-3.14583	2.73428	0.00141092	0.0111944
lnc_TCONS_00247163	brain	Other tissues	-6.3979	-0.37177	0.00141118	0.0111954
lnc_TCONS_00266038	brain	Other tissues	-4.87334	-0.259696	0.00142634	0.0112814
lnc_TCONS_00306862	brain	Other tissues	-11.6271	1.14583	0.00147656	0.0115915
lnc_TCONS_00063470	brain	Other tissues	2.33852	-1.73727	0.00148491	0.0116383
lnc_TCONS_00172481	brain	Other tissues	-7.75703	-0.614262	0.00149381	0.0116928
lnc_TCONS_00241220	brain	Other tissues	-6.10481	-1.52911	0.0015164	0.011829
lnc_TCONS_00297385	brain	Other tissues	-8.05724	0.543897	0.00153603	0.0119389
lnc_TCONS_00175541	brain	Other tissues	-9.08076	-1.36313	0.00153938	0.0119559
lnc_TCONS_00317150	brain	Other tissues	-4.38281	-0.538019	0.00154748	0.0119955
lnc_TCONS_00270626	brain	Other tissues	-4.77931	-1.3098	0.00156478	0.012088
lnc_TCONS_00286758	brain	Other tissues	1.94102	-0.818891	0.00157662	0.0121565
lnc_TCONS_00001078	brain	Other tissues	-3.53517	1.16989	0.00158142	0.0121851
lnc_TCONS_00166934	brain	Other tissues	-6.84025	-1.57324	0.0015962	0.0122686
lnc_TCONS_00270211	brain	Other tissues	-5.68004	3.2196	0.00162247	0.0124146
lnc_TCONS_00306864	brain	Other tissues	-6.96877	-0.498836	0.00162571	0.0124337
lnc_TCONS_00054941	brain	Other tissues	-4.11699	0.258197	0.00163212	0.0124696
lnc_TCONS_00242322	brain	Other tissues	-11.789	1.30926	0.00165251	0.0125874
lnc_TCONS_00066762	brain	Other tissues	-6.66326	-0.952683	0.00167203	0.0126975
lnc_TCONS_00253969	brain	Other tissues	-5.44747	-1.45048	0.00169393	0.0128167
lnc_TCONS_00214509	brain	Other tissues	-9.08344	-1.36088	0.0017049	0.0128775
lnc_TCONS_00046456	brain	Other tissues	-7.52504	-1.64114	0.00170564	0.0128815
lnc_TCONS_00046458	brain	Other tissues	-7.54408	-1.62292	0.00171275	0.0129206
lnc_TCONS_00289150	brain	Other tissues	-4.64535	0.611759	0.00174701	0.0131202
lnc_TCONS_00287314	brain	Other tissues	-3.49935	0.16607	0.00175011	0.0131375
lnc_TCONS_00245018	brain	Other tissues	-8.34115	-2.07471	0.00177953	0.0132967
lnc_TCONS_00316196	brain	Other tissues	-5.19462	0.253656	0.00178699	0.0133356
lnc_TCONS_00036559	brain	Other tissues	-4.62985	-1.7411	0.00180128	0.0134108
lnc_TCONS_00002660	brain	Other tissues	2.90234	-2.31279	0.00184253	0.0136289
lnc_TCONS_00328787	brain	Other tissues	-6.41035	-1.59439	0.00185685	0.0137145
lnc_TCONS_00312276	brain	Other tissues	-4.65108	-1.29438	0.00188002	0.0138385
lnc_TCONS_00118396	brain	Other tissues	-5.89993	-0.325727	0.00188408	0.0138609
lnc_TCONS_00163755	brain	Other tissues	-4.99208	-1.07217	0.00190628	0.0139894
lnc_TCONS_00181138	brain	Other tissues	-9.08603	-1.35785	0.00190705	0.0139934
lnc_TCONS_00270193	brain	Other tissues	-5.59258	1.56277	0.00194203	0.0141846
lnc_TCONS_00244200	brain	Other tissues	-8.72352	-1.70894	0.00194715	0.0142147
lnc_TCONS_00138697	brain	Other tissues	-6.76502	-1.58628	0.00201943	0.014616
lnc_TCONS_00265025	brain	Other tissues	-2.02708	3.91149	0.00202659	0.0146549
lnc_TCONS_00278812	brain	Other tissues	3.09367	-1.74361	0.00203396	0.014697
lnc_TCONS_00104767	brain	Other tissues	-2.83085	0.814576	0.0020535	0.0148019
lnc_TCONS_00296969	brain	Other tissues	-8.42746	1.74054	0.00207519	0.014929
lnc_TCONS_00207771	brain	Other tissues	-4.55702	-2.08163	0.00207796	0.0149429
lnc_TCONS_00097276	brain	Other tissues	-7.67366	1.38719	0.00208643	0.0149859
lnc_TCONS_00330372	brain	Other tissues	-8.52582	-1.89884	0.00215775	0.015359
lnc_TCONS_00268600	brain	Other tissues	-10.1067	-0.368482	0.00216355	0.0153912
lnc_TCONS_00209633	brain	Other tissues	-6.05967	1.92199	0.00218412	0.0155038
lnc_TCONS_00001187	brain	Other tissues	-8.51476	0.969216	0.00223638	0.0157888
lnc_TCONS_00308743	brain	Other tissues	2.21931	-0.804263	0.00225942	0.0159008
lnc_TCONS_00002631	brain	Other tissues	-4.25514	-0.473431	0.002289	0.0160546
lnc_TCONS_00331323	brain	Other tissues	-8.33488	-2.08241	0.00231445	0.0161851
lnc_TCONS_00296975	brain	Other tissues	-8.44216	1.75501	0.00231495	0.0161861
lnc_TCONS_00270278	brain	Other tissues	-5.56227	1.57784	0.00234484	0.0163468
lnc_TCONS_00093828	brain	Other tissues	-3.61303	-1.52158	0.00234568	0.0163502
lnc_TCONS_00036560	brain	Other tissues	-4.4415	-1.66703	0.00239528	0.0166155
lnc_TCONS_00257728	brain	Other tissues	-3.48905	0.776811	0.00239841	0.0166301
lnc_TCONS_00330263	brain	Other tissues	-4.89039	-0.36416	0.00240889	0.0166854
lnc_TCONS_00278587	brain	Other tissues	-4.31101	-1.04473	0.00245954	0.0169528
lnc_TCONS_00001077	brain	Other tissues	-3.49628	1.05625	0.002466	0.0169882
lnc_TCONS_00183543	brain	Other tissues	-3.24779	-0.024367	0.00247846	0.0170532
lnc_TCONS_00229852	brain	Other tissues	-9.11534	-1.33072	0.00249516	0.0171393
lnc_TCONS_00275457	brain	Other tissues	-3.41804	-0.471073	0.00250037	0.0171646
lnc_TCONS_00301423	brain	Other tissues	-7.8934	-2.49819	0.00250224	0.0171748
lnc_TCONS_00075681	brain	Other tissues	-6.23087	-0.0297589	0.00250237	0.017175
lnc_TCONS_00074176	brain	Other tissues	-5.64774	-0.410532	0.0025138	0.0172357
lnc_TCONS_00113030	brain	Other tissues	-4.16021	-0.997977	0.00252367	0.0172826
lnc_TCONS_00272036	brain	Other tissues	-3.69869	0.320992	0.00255471	0.0174444
lnc_TCONS_00325659	brain	Other tissues	-5.08084	-1.40753	0.00256353	0.0174934
lnc_TCONS_00235292	brain	Other tissues	-8.47215	-0.724611	0.00258613	0.0176023
lnc_TCONS_00296683	brain	Other tissues	-7.91309	-0.523959	0.00260525	0.0177029
lnc_TCONS_00308002	brain	Other tissues	-6.40961	-0.745142	0.00266893	0.018026
lnc_TCONS_00166931	brain	Other tissues	-4.68716	-0.590614	0.00272224	0.0182983
lnc_TCONS_00289140	brain	Other tissues	-5.74988	-1.93425	0.00272371	0.0183041
lnc_TCONS_00289437	brain	Other tissues	-2.89012	0.0205808	0.00279463	0.0186678
lnc_TCONS_00270335	brain	Other tissues	-5.64254	2.33329	0.00280776	0.0187233
lnc_TCONS_00290298	brain	Other tissues	-6.66719	-0.948633	0.00284171	0.0188925
lnc_TCONS_00002808	brain	Other tissues	-4.19544	-1.67085	0.00284474	0.0189043
lnc_TCONS_00097412	brain	Other tissues	-3.79434	-0.155498	0.00286857	0.0190286
lnc_TCONS_00250722	brain	Other tissues	-11.4719	0.993935	0.00292787	0.0193077
lnc_TCONS_00071617	brain	Other tissues	-4.71209	0.608493	0.00296036	0.0194528
lnc_TCONS_00083572	brain	Other tissues	-9.10374	-1.33996	0.00299787	0.0196477
lnc_TCONS_00321094	brain	Other tissues	-7.98485	-1.07808	0.00300088	0.0196569
lnc_TCONS_00197717	brain	Other tissues	-4.64123	-0.0514138	0.00307031	0.0200023
lnc_TCONS_00084032	brain	Other tissues	-3.82341	-1.05492	0.00314707	0.0203631
lnc_TCONS_00003004	brain	Other tissues	-4.57754	-0.698846	0.00319117	0.0205712
lnc_TCONS_00004995	brain	Other tissues	-3.87057	-0.0337568	0.00320848	0.0206484
lnc_TCONS_00293685	brain	Other tissues	-3.54727	0.103906	0.00324098	0.0208018
lnc_TCONS_00002440	brain	Other tissues	-8.24817	-0.943651	0.00329516	0.0210549
lnc_TCONS_00253970	brain	Other tissues	-5.05113	-0.826088	0.00330199	0.0210864
lnc_TCONS_00002315	brain	Other tissues	-3.94899	0.0556842	0.00331647	0.0211588
lnc_TCONS_00303492	brain	Other tissues	-4.02429	-0.253031	0.00332526	0.0212006
lnc_TCONS_00283200	brain	Other tissues	-4.28977	1.13299	0.00339301	0.0215227
lnc_TCONS_00296972	brain	Other tissues	-6.63644	-1.31946	0.00340603	0.0215879
lnc_TCONS_00167340	brain	Other tissues	-5.97064	-1.95346	0.00345937	0.0218313
lnc_TCONS_00065827	brain	Other tissues	1.86459	-1.6251	0.00359748	0.0224713
lnc_TCONS_00296976	brain	Other tissues	-7.88374	1.76157	0.00364824	0.0226972
lnc_TCONS_00302166	brain	Other tissues	-7.70246	1.04643	0.00368712	0.0228672
lnc_TCONS_00002397	brain	Other tissues	3.01957	-1.32929	0.00373555	0.0230791
lnc_TCONS_00296277	brain	Other tissues	-2.92289	-0.303893	0.00377374	0.023248
lnc_TCONS_00181183	brain	Other tissues	-3.67842	-0.830708	0.00380203	0.0233639
lnc_TCONS_00302261	brain	Other tissues	-8.12357	-2.2824	0.00387902	0.0237012
lnc_TCONS_00331325	brain	Other tissues	-7.2224	0.1933	0.003907	0.0238243
lnc_TCONS_00300343	brain	Other tissues	-3.09983	-0.24784	0.00391175	0.0238448
lnc_TCONS_00308022	brain	Other tissues	-6.11931	-1.48284	0.00392559	0.0239045
lnc_TCONS_00200249	brain	Other tissues	-3.12521	0.0133568	0.00395557	0.0240334
lnc_TCONS_00152136	brain	Other tissues	2.20266	-1.21541	0.00397069	0.0240944
lnc_TCONS_00019773	brain	Other tissues	-8.35704	-2.05964	0.00401678	0.0242993
lnc_TCONS_00214756	brain	Other tissues	2.37097	-1.43488	0.00401707	0.0242993
lnc_TCONS_00307388	brain	Other tissues	-5.98651	-0.629565	0.00402254	0.0243217
lnc_TCONS_00049822	brain	Other tissues	-4.95267	1.32145	0.00406344	0.024492
lnc_TCONS_00235350	brain	Other tissues	-4.14859	-1.27344	0.0041955	0.0250659
lnc_TCONS_00298815	brain	Other tissues	-8.16721	-2.23834	0.00421731	0.0251599
lnc_TCONS_00139029	brain	Other tissues	-4.78107	-0.445213	0.00425098	0.025308
lnc_TCONS_00167390	brain	Other tissues	-6.58713	-1.75441	0.00426347	0.0253573
lnc_TCONS_00002428	brain	Other tissues	-5.83951	-1.53689	0.00429633	0.0254904
lnc_TCONS_00002546	brain	Other tissues	-5.24304	0.196097	0.00430436	0.0255203
lnc_TCONS_00037420	brain	Other tissues	-5.4576	-1.43237	0.00445883	0.0261528
lnc_TCONS_00260126	brain	Other tissues	-6.98003	-1.48934	0.00450421	0.0263434
lnc_TCONS_00058248	brain	Other tissues	-7.35491	0.684643	0.00450582	0.0263511
lnc_TCONS_00276456	brain	Other tissues	-5.6227	-0.877381	0.00450862	0.0263641
lnc_TCONS_00301424	brain	Other tissues	-7.49958	-2.86341	0.00452144	0.0264178
lnc_TCONS_00001438	brain	Other tissues	-4.36777	0.385147	0.00452883	0.0264422
lnc_TCONS_00327610	brain	Other tissues	-5.61193	-1.41731	0.00457434	0.0266316
lnc_TCONS_00308404	brain	Other tissues	-3.98806	-0.848217	0.00466065	0.0269852
lnc_TCONS_00253007	brain	Other tissues	-2.8235	0.127178	0.00468221	0.0270679
lnc_TCONS_00270334	brain	Other tissues	-9.55692	0.423793	0.00469386	0.0271135
lnc_TCONS_00306601	brain	Other tissues	-10.5152	0.0440266	0.00470344	0.0271557
lnc_TCONS_00001458	brain	Other tissues	-9.06905	-1.37528	0.0049169	0.028057
lnc_TCONS_00132849	brain	Other tissues	-9.7816	2.93604	0.00493207	0.0281061
lnc_TCONS_00204840	brain	Other tissues	-2.65585	0.609239	0.00506605	0.0286448
lnc_TCONS_00293337	brain	Other tissues	-3.19026	-0.353022	0.00509661	0.0287606
lnc_TCONS_00001459	brain	Other tissues	-8.88405	-1.55451	0.00512049	0.0288619
lnc_TCONS_00076316	brain	Other tissues	-4.12043	-1.43755	0.00514035	0.0289357
lnc_TCONS_00307780	brain	Other tissues	-4.33513	-1.49694	0.00517363	0.0290613
lnc_TCONS_00267857	brain	Other tissues	-5.50533	1.44096	0.0051795	0.029082
lnc_TCONS_00212821	brain	Other tissues	-3.78618	-1.43428	0.00529867	0.0295626
lnc_TCONS_00263679	brain	Other tissues	-8.6881	-1.74239	0.00530914	0.0296057
lnc_TCONS_00329584	brain	Other tissues	-7.30537	-1.73682	0.00532807	0.0296797
lnc_TCONS_00300622	brain	Other tissues	-8.82223	-1.61172	0.00538996	0.0299208
lnc_TCONS_00001296	brain	Other tissues	-6.11867	-2.8645	0.00540538	0.0299722
lnc_TCONS_00320866	brain	Other tissues	-9.49632	-0.956069	0.00544405	0.0301152
lnc_TCONS_00280508	brain	Other tissues	-7.37746	-1.7881	0.00545733	0.0301711
lnc_TCONS_00001124	brain	Other tissues	-5.65243	-1.93183	0.00548836	0.0302905
lnc_TCONS_00030186	brain	Other tissues	-7.88303	-2.50661	0.00551199	0.0303818
lnc_TCONS_00002928	brain	Other tissues	-7.02467	1.00997	0.00551848	0.0304073
lnc_TCONS_00141063	brain	Other tissues	1.90718	-0.216827	0.00554794	0.0305239
lnc_TCONS_00316742	brain	Other tissues	-3.94841	0.443537	0.00555648	0.0305531
lnc_TCONS_00266471	brain	Other tissues	-3.68778	-0.100895	0.00562274	0.0307867
lnc_TCONS_00309733	brain	Other tissues	-6.86471	-2.20484	0.005652	0.0308952
lnc_TCONS_00139027	brain	Other tissues	-4.99019	-0.5171	0.00575388	0.0312745
lnc_TCONS_00222590	brain	Other tissues	-4.62067	-1.39703	0.00581419	0.031511
lnc_TCONS_00036803	brain	Other tissues	-8.63151	-1.80196	0.00584884	0.0316477
lnc_TCONS_00001349	brain	Other tissues	-7.06971	-0.552667	0.00584948	0.0316499
lnc_TCONS_00327489	brain	Other tissues	-4.25562	-2.19861	0.00591117	0.0318859
lnc_TCONS_00316584	brain	Other tissues	-5.4319	1.72205	0.00601229	0.0322481
lnc_TCONS_00076039	brain	Other tissues	-4.321	-1.07313	0.00602042	0.0322779
lnc_TCONS_00157620	brain	Other tissues	-6.55458	-1.85202	0.00606845	0.0324571
lnc_TCONS_00329557	brain	Other tissues	-8.26666	-2.14779	0.00610551	0.0326013
lnc_TCONS_00251351	brain	Other tissues	-2.80503	0.455229	0.00612737	0.0326765
lnc_TCONS_00126492	brain	Other tissues	-8.87178	-1.56712	0.00612791	0.032677
lnc_TCONS_00252302	brain	Other tissues	-9.0129	-1.42823	0.00624039	0.0331081
lnc_TCONS_00093510	brain	Other tissues	-3.84532	1.70381	0.00626587	0.0332081
lnc_TCONS_00054942	brain	Other tissues	-3.717	-0.0218165	0.00630914	0.0333755
lnc_TCONS_00290480	brain	Other tissues	-5.39761	-1.58535	0.00637438	0.0336287
lnc_TCONS_00214647	brain	Other tissues	-4.37834	-0.039544	0.00653064	0.0342214
lnc_TCONS_00074489	brain	Other tissues	-3.32279	-0.813631	0.00655136	0.034301
lnc_TCONS_00231474	brain	Other tissues	-7.1013	-1.97599	0.00662361	0.0345557
lnc_TCONS_00211355	brain	Other tissues	-10.6913	2.23444	0.00666743	0.0347189
lnc_TCONS_00074802	brain	Other tissues	-4.16746	0.347047	0.0067757	0.0351141
lnc_TCONS_00320334	brain	Other tissues	-2.7047	0.156473	0.00683407	0.0353423
lnc_TCONS_00237500	brain	Other tissues	-9.9438	1.98325	0.00683872	0.0353564
lnc_TCONS_00317445	brain	Other tissues	-5.34665	-1.34005	0.00688219	0.0355177
lnc_TCONS_00112407	brain	Other tissues	-7.58718	-2.78569	0.00689791	0.0355774
lnc_TCONS_00190247	brain	Other tissues	-4.55385	-1.93711	0.00697256	0.0358391
lnc_TCONS_00298927	brain	Other tissues	-5.21137	0.160216	0.00700901	0.035967
lnc_TCONS_00061526	brain	Other tissues	-5.79626	-2.50835	0.00701551	0.0359901
lnc_TCONS_00275458	brain	Other tissues	-2.86389	-0.98755	0.00704267	0.0360924
lnc_TCONS_00279509	brain	Other tissues	-6.34365	1.59057	0.0070661	0.0361795
lnc_TCONS_00203482	brain	Other tissues	-5.05883	0.811495	0.00707488	0.03621
lnc_TCONS_00276928	brain	Other tissues	-4.97358	0.821289	0.00708306	0.0362333
lnc_TCONS_00283679	brain	Other tissues	-8.16113	-2.24951	0.0070895	0.0362591
lnc_TCONS_00157790	brain	Other tissues	-7.39094	1.38279	0.00710526	0.0363104
lnc_TCONS_00115564	brain	Other tissues	2.62888	0.945216	0.00711357	0.0363409
lnc_TCONS_00173873	brain	Other tissues	-4.00058	-0.613058	0.00720664	0.0366899
lnc_TCONS_00270132	brain	Other tissues	-9.28332	-1.16339	0.00723506	0.0367893
lnc_TCONS_00298366	brain	Other tissues	-4.74822	-0.303887	0.00724213	0.036812
lnc_TCONS_00203954	brain	Other tissues	-6.80533	-1.60609	0.0073057	0.0370375
lnc_TCONS_00317366	brain	Other tissues	-6.84266	-2.18162	0.00734082	0.0371486
lnc_TCONS_00322942	brain	Other tissues	-7.29287	-1.09591	0.00741952	0.0374238
lnc_TCONS_00220134	brain	Other tissues	-3.71924	0.41287	0.00761894	0.0381304
lnc_TCONS_00000749	brain	Other tissues	-4.86973	0.183823	0.0077101	0.038467
lnc_TCONS_00272401	brain	Other tissues	-8.45647	-1.9637	0.00799675	0.0394586
lnc_TCONS_00297928	brain	Other tissues	-5.88633	-2.12375	0.00802109	0.0395472
lnc_TCONS_00290010	brain	Other tissues	-6.80997	-0.952581	0.00806341	0.0396928
lnc_TCONS_00020580	brain	Other tissues	-4.46374	-0.947298	0.00813525	0.0399525
lnc_TCONS_00002135	brain	Other tissues	-5.32124	-0.984795	0.00817937	0.0401068
lnc_TCONS_00001457	brain	Other tissues	-8.74067	-1.69331	0.00828645	0.0405006
lnc_TCONS_00319377	brain	Other tissues	-5.07926	-1.39506	0.00831282	0.0405803
lnc_TCONS_00083285	brain	Other tissues	-3.78693	-0.929504	0.0084161	0.0409331
lnc_TCONS_00219278	brain	Other tissues	-8.48413	-1.93529	0.00849035	0.0411885
lnc_TCONS_00319378	brain	Other tissues	-5.09529	-1.37976	0.00852376	0.0412978
lnc_TCONS_00034873	brain	Other tissues	-3.88555	0.301197	0.00852414	0.0412978
lnc_TCONS_00084929	brain	Other tissues	-10.2201	-0.245155	0.00852939	0.0413183
lnc_TCONS_00317476	brain	Other tissues	2.74599	-2.05996	0.00869972	0.041915
lnc_TCONS_00283199	brain	Other tissues	-4.62367	-0.324599	0.00876864	0.0421374
lnc_TCONS_00001460	brain	Other tissues	-8.67083	-1.75989	0.00894946	0.0427566
lnc_TCONS_00000549	brain	Other tissues	-2.57011	2.39285	0.00897303	0.042834
lnc_TCONS_00009822	brain	Other tissues	-6.7542	-2.26496	0.00900339	0.0429334
lnc_TCONS_00276084	brain	Other tissues	-5.26456	-2.70444	0.0090139	0.0429687
lnc_TCONS_00323464	brain	Other tissues	-4.21882	-0.614545	0.00904981	0.0430771
lnc_TCONS_00288158	brain	Other tissues	-2.82692	0.172944	0.00911313	0.0432858
lnc_TCONS_00024274	brain	Other tissues	-4.27478	-1.51164	0.00915655	0.043421
lnc_TCONS_00271941	brain	Other tissues	-8.06877	-2.34018	0.00921123	0.0435976
lnc_TCONS_00305900	brain	Other tissues	-4.23604	-1.36739	0.0092215	0.0436259
lnc_TCONS_00030959	brain	Other tissues	-10.433	-0.0372533	0.00923233	0.0436516
lnc_TCONS_00001739	brain	Other tissues	-5.30446	-2.08993	0.00936884	0.044097
lnc_TCONS_00271722	brain	Other tissues	-8.47333	0.75915	0.00937251	0.0441081
lnc_TCONS_00172048	brain	Other tissues	-3.06125	-0.446169	0.00943615	0.0443046
lnc_TCONS_00134111	brain	Other tissues	-7.02987	-2.1199	0.00948146	0.044451
lnc_TCONS_00200606	brain	Other tissues	-3.46112	-1.45482	0.00951886	0.0445778
lnc_TCONS_00330755	brain	Other tissues	-6.98512	3.25772	0.00958795	0.0448134
lnc_TCONS_00298365	brain	Other tissues	-4.62044	-0.546391	0.00966072	0.0450487
lnc_TCONS_00002136	brain	Other tissues	-5.14376	-1.15783	0.00981403	0.0455548
lnc_TCONS_00170387	brain	Other tissues	-5.20383	-1.66675	0.00993462	0.0459616
lnc_TCONS_00002399	brain	Other tissues	-3.50007	-2.22036	0.0100056	0.0461774
lnc_TCONS_00296931	brain	Other tissues	-8.43407	-1.98461	0.0100345	0.046269
lnc_TCONS_00071964	brain	Other tissues	-3.42108	-0.221532	0.0100767	0.0463984
lnc_TCONS_00104574	brain	Other tissues	-2.5469	-1.31738	0.0101191	0.0465125
lnc_TCONS_00283713	brain	Other tissues	-5.42185	-0.67238	0.0101393	0.0465754
lnc_TCONS_00268453	brain	Other tissues	-8.70232	-1.72926	0.0101526	0.0466158
lnc_TCONS_00319922	brain	Other tissues	-8.69516	-1.73706	0.0101535	0.0466158
lnc_TCONS_00327302	brain	Other tissues	-2.55153	-0.201355	0.0102097	0.0467965
lnc_TCONS_00085732	brain	Other tissues	-10.5903	0.12071	0.0102269	0.0468567
lnc_TCONS_00035869	brain	Other tissues	-8.00727	-2.38943	0.0102834	0.0470241
lnc_TCONS_00318161	brain	Other tissues	-8.79116	-1.64135	0.0103459	0.0472252
lnc_TCONS_00283923	brain	Other tissues	-4.40494	-1.89249	0.0104006	0.0473758
lnc_TCONS_00093521	brain	Other tissues	-9.67408	1.21577	0.0104015	0.0473787
lnc_TCONS_00135987	brain	Other tissues	-15.3724	4.88639	0.0104851	0.0476253
lnc_TCONS_00105046	brain	Other tissues	-2.99739	-0.730858	0.010566	0.0478593
lnc_TCONS_00002451	brain	Other tissues	-8.28554	-2.12351	0.0106284	0.0480463
lnc_TCONS_00328229	brain	Other tissues	-3.80513	1.0107	0.010757	0.0484622
lnc_TCONS_00278269	brain	Other tissues	-6.24412	-1.29356	0.0107865	0.0485575
lnc_TCONS_00052674	brain	Other tissues	-4.02904	-0.586649	0.0108368	0.0487109
lnc_TCONS_00002450	brain	Other tissues	-7.94916	-2.44228	0.010903	0.0488934
lnc_TCONS_00002137	brain	Other tissues	-4.98927	-1.30779	0.0109065	0.048902
lnc_TCONS_00093522	brain	Other tissues	-9.59035	1.13208	0.011028	0.0492902
lnc_TCONS_00253976	brain	Other tissues	-4.37878	-1.3362	0.0110349	0.0493108
lnc_TCONS_00002907	brain	Other tissues	-7.89182	-2.50106	0.0110905	0.0494601
lnc_TCONS_00095102	brain	Other tissues	-4.35766	-2.10918	0.0111372	0.0496138
lnc_TCONS_00219128	cond_gill	Other tissues_tis	8.96809	-2.3375	5.61981e-15	8.57302e-12
lnc_TCONS_00001419	cond_gill	Other tissues_tis	4.18231	-0.081417	3.58121e-11	2.18526e-08
lnc_TCONS_00285807	cond_gill	Other tissues_tis	7.20769	-1.32435	4.16271e-10	1.92629e-07
lnc_TCONS_00246706	cond_gill	Other tissues_tis	5.35263	-2.18091	4.0579e-08	1.09678e-05
lnc_TCONS_00274201	cond_gill	Other tissues_tis	6.88965	-2.71571	7.77355e-08	1.96442e-05
lnc_TCONS_00069572	cond_gill	Other tissues_tis	6.99507	-2.30143	1.022e-07	2.52359e-05
lnc_TCONS_00203481	cond_gill	Other tissues_tis	3.48516	-0.162383	1.14167e-06	0.000220979
lnc_TCONS_00002849	cond_gill	Other tissues_tis	6.38845	-0.0631068	2.58464e-06	0.000456583
lnc_TCONS_00237261	cond_gill	Other tissues_tis	6.24184	-0.511674	6.17096e-06	0.000976981
lnc_TCONS_00150070	cond_gill	Other tissues_tis	4.00614	-1.35638	1.66834e-05	0.00218889
lnc_TCONS_00090647	cond_gill	Other tissues_tis	5.27173	-2.5575	1.80021e-05	0.00231792
lnc_TCONS_00014817	cond_gill	Other tissues_tis	5.12103	-2.64895	2.13876e-05	0.00268103
lnc_TCONS_00242311	cond_gill	Other tissues_tis	5.57721	2.9197	2.56565e-05	0.00312382
lnc_TCONS_00211262	cond_gill	Other tissues_tis	5.40888	-1.63378	3.25716e-05	0.00379494
lnc_TCONS_00035595	cond_gill	Other tissues_tis	5.1338	-3.46712	3.52881e-05	0.00405371
lnc_TCONS_00157332	cond_gill	Other tissues_tis	4.00362	-2.65246	5.82055e-05	0.00607488
lnc_TCONS_00177114	cond_gill	Other tissues_tis	5.51596	-2.45358	7.69246e-05	0.00757501
lnc_TCONS_00246393	cond_gill	Other tissues_tis	3.93961	-2.65731	8.40362e-05	0.00813882
lnc_TCONS_00203482	cond_gill	Other tissues_tis	3.10809	0.811467	8.40517e-05	0.00813882
lnc_TCONS_00263248	cond_gill	Other tissues_tis	3.89395	-1.53818	9.31618e-05	0.00887622
lnc_TCONS_00002987	cond_gill	Other tissues_tis	4.79562	1.14092	0.000146833	0.0127441
lnc_TCONS_00048487	cond_gill	Other tissues_tis	2.37091	-1.14575	0.00016606	0.0141603
lnc_TCONS_00002986	cond_gill	Other tissues_tis	4.87569	0.804129	0.000219178	0.0175507
lnc_TCONS_00002547	cond_gill	Other tissues_tis	2.57309	-1.7244	0.000222115	0.0176758
lnc_TCONS_00000749	cond_gill	Other tissues_tis	2.86727	0.183813	0.000321531	0.0232502
lnc_TCONS_00190598	cond_gill	Other tissues_tis	3.70945	-2.13341	0.000348157	0.0247322
lnc_TCONS_00064964	cond_gill	Other tissues_tis	4.80595	-1.35009	0.000456529	0.0304593
lnc_TCONS_00319944	cond_gill	Other tissues_tis	2.52968	-1.09103	0.000513531	0.0333238
lnc_TCONS_00278269	cond_gill	Other tissues_tis	3.16574	-1.2935	0.000569085	0.0362236
lnc_TCONS_00279274	cond_gill	Other tissues_tis	3.53153	-2.11373	0.000724507	0.0434581
lnc_TCONS_00181552	cond_gill	Other tissues_tis	-10.2065	-0.259679	0.000752011	0.044441
lnc_TCONS_00047189	cond_gill	Other tissues_tis	2.73934	-1.11305	0.000809293	0.0469936
lnc_TCONS_00001998	cond_gonad	Other tissues	4.71172	-0.396541	3.53499e-18	4.54522e-14
lnc_TCONS_00275332	cond_gonad	Other tissues	8.18294	-2.44152	1.00286e-15	5.64136e-12
lnc_TCONS_00002664	cond_gonad	Other tissues	5.2607	1.49148	3.27733e-15	1.63875e-11
lnc_TCONS_00097276	cond_gonad	Other tissues	5.16916	1.38708	6.53195e-15	2.79955e-11
lnc_TCONS_00112128	cond_gonad	Other tissues	4.87682	0.443463	9.17286e-14	3.3024e-10
lnc_TCONS_00002928	cond_gonad	Other tissues	5.17781	1.00982	1.63941e-13	5.36562e-10
lnc_TCONS_00112129	cond_gonad	Other tissues	6.33936	-1.79367	1.67159e-12	4.17919e-09
lnc_TCONS_00229558	cond_gonad	Other tissues	4.63809	1.5901	2.33496e-12	5.62038e-09
lnc_TCONS_00246077	cond_gonad	Other tissues	6.45775	-2.5635	2.71558e-12	6.37952e-09
lnc_TCONS_00265475	cond_gonad	Other tissues	6.56373	-2.74929	5.42518e-12	1.12251e-08
lnc_TCONS_00132849	cond_gonad	Other tissues	5.92416	2.936	5.98679e-12	1.21087e-08
lnc_TCONS_00229557	cond_gonad	Other tissues	5.92948	-1.48044	6.19756e-12	1.22595e-08
lnc_TCONS_00308884	cond_gonad	Other tissues	5.76499	-1.27434	8.28518e-12	1.60366e-08
lnc_TCONS_00279509	cond_gonad	Other tissues	4.85413	1.59047	1.07089e-11	1.98732e-08
lnc_TCONS_00318820	cond_gonad	Other tissues	4.47218	1.31394	1.33866e-11	2.43405e-08
lnc_TCONS_00020010	cond_gonad	Other tissues	4.6214	-0.788045	3.96021e-11	6.25327e-08
lnc_TCONS_00322465	cond_gonad	Other tissues	3.74326	-0.324323	8.67473e-11	1.27994e-07
lnc_TCONS_00298927	cond_gonad	Other tissues	4.23057	0.160003	9.93743e-11	1.43428e-07
lnc_TCONS_00269881	cond_gonad	Other tissues	4.67716	-0.668862	2.60532e-10	3.39841e-07
lnc_TCONS_00229501	cond_gonad	Other tissues	5.59856	-2.84992	8.46376e-10	1.00234e-06
lnc_TCONS_00269882	cond_gonad	Other tissues	4.65762	-0.880149	1.01696e-09	1.16601e-06
lnc_TCONS_00323925	cond_gonad	Other tissues	4.82408	-2.45528	1.04133e-09	1.18563e-06
lnc_TCONS_00329713	cond_gonad	Other tissues	5.4393	-1.61991	1.35689e-09	1.5171e-06
lnc_TCONS_00221438	cond_gonad	Other tissues	5.60733	-2.45219	2.73179e-09	2.83816e-06
lnc_TCONS_00309588	cond_gonad	Other tissues	6.52304	-2.58846	5.42631e-09	5.3966e-06
lnc_TCONS_00245055	cond_gonad	Other tissues	3.52484	-2.35463	8.46501e-09	8.01989e-06
lnc_TCONS_00308085	cond_gonad	Other tissues	6.22779	-3.20291	8.53589e-09	8.0447e-06
lnc_TCONS_00296115	cond_gonad	Other tissues	3.71237	-0.749807	9.05378e-09	8.44436e-06
lnc_TCONS_00093375	cond_gonad	Other tissues	5.41512	-1.91648	1.00462e-08	9.17972e-06
lnc_TCONS_00289849	cond_gonad	Other tissues	4.28549	-0.186388	1.07596e-08	9.63591e-06
lnc_TCONS_00002553	cond_gonad	Other tissues	4.44585	-0.292098	1.46038e-08	1.24588e-05
lnc_TCONS_00035055	cond_gonad	Other tissues	4.5779	-2.25087	1.80336e-08	1.48229e-05
lnc_TCONS_00305557	cond_gonad	Other tissues	5.06938	-2.2246	2.33908e-08	1.86308e-05
lnc_TCONS_00318967	cond_gonad	Other tissues	6.87706	-3.88574	2.54954e-08	1.9954e-05
lnc_TCONS_00002780	cond_gonad	Other tissues	3.95234	-0.114646	2.72731e-08	2.08911e-05
lnc_TCONS_00315318	cond_gonad	Other tissues	3.97674	-0.165644	2.92209e-08	2.21942e-05
lnc_TCONS_00290450	cond_gonad	Other tissues	7.31244	-3.13758	3.54881e-08	2.58631e-05
lnc_TCONS_00208395	cond_gonad	Other tissues	4.52135	-2.03171	4.56744e-08	3.22424e-05
lnc_TCONS_00001383	cond_gonad	Other tissues	5.18016	-1.42482	6.06474e-08	4.0878e-05
lnc_TCONS_00200050	cond_gonad	Other tissues	4.41987	-1.82741	6.08597e-08	4.0878e-05
lnc_TCONS_00247334	cond_gonad	Other tissues	4.98628	-3.36585	1.4663e-07	8.02272e-05
lnc_TCONS_00035057	cond_gonad	Other tissues	4.86483	-2.39326	1.62641e-07	8.56047e-05
lnc_TCONS_00319151	cond_gonad	Other tissues	6.89024	-2.24666	1.76635e-07	9.00733e-05
lnc_TCONS_00002657	cond_gonad	Other tissues	4.06894	-0.71237	1.96829e-07	9.81469e-05
lnc_TCONS_00330317	cond_gonad	Other tissues	5.51489	-1.43732	2.44562e-07	0.000116773
lnc_TCONS_00294599	cond_gonad	Other tissues	3.89809	-1.31301	3.07191e-07	0.000139639
lnc_TCONS_00320689	cond_gonad	Other tissues	3.09204	-0.0191623	4.44027e-07	0.000189405
lnc_TCONS_00302166	cond_gonad	Other tissues	4.26518	1.04631	6.45409e-07	0.000257604
lnc_TCONS_00229908	cond_gonad	Other tissues	4.99113	-2.23358	6.96495e-07	0.000273149
lnc_TCONS_00213236	cond_gonad	Other tissues	3.74376	-2.96849	7.33534e-07	0.000286195
lnc_TCONS_00247163	cond_gonad	Other tissues	3.59852	-0.371897	8.0353e-07	0.000307097
lnc_TCONS_00322054	cond_gonad	Other tissues	5.00849	-1.17613	8.54237e-07	0.000320355
lnc_TCONS_00075894	cond_gonad	Other tissues	5.13914	-3.181	8.59089e-07	0.000321388
lnc_TCONS_00197873	cond_gonad	Other tissues	3.4769	-2.75292	9.96254e-07	0.000362292
lnc_TCONS_00303686	cond_gonad	Other tissues	4.18023	-1.14278	1.03152e-06	0.000372171
lnc_TCONS_00027587	cond_gonad	Other tissues	5.08558	-2.73862	1.0966e-06	0.000389346
lnc_TCONS_00003102	cond_gonad	Other tissues	4.69986	0.378006	1.51016e-06	0.000515829
lnc_TCONS_00303689	cond_gonad	Other tissues	4.13321	-1.07297	2.21491e-06	0.000717094
lnc_TCONS_00328237	cond_gonad	Other tissues	6.86149	-1.69433	2.23385e-06	0.000718354
lnc_TCONS_00011594	cond_gonad	Other tissues	3.45255	-0.490906	2.5871e-06	0.000800175
lnc_TCONS_00300542	cond_gonad	Other tissues	5.47959	-2.71875	3.03795e-06	0.000914477
lnc_TCONS_00229906	cond_gonad	Other tissues	4.49277	-2.19761	3.58686e-06	0.00104477
lnc_TCONS_00307676	cond_gonad	Other tissues	2.72234	-0.640462	3.64243e-06	0.00105583
lnc_TCONS_00202587	cond_gonad	Other tissues	3.444	-1.9448	4.01209e-06	0.00113438
lnc_TCONS_00205816	cond_gonad	Other tissues	4.71324	-2.18449	4.88981e-06	0.00131768
lnc_TCONS_00074446	cond_gonad	Other tissues	5.34989	-3.19204	5.27585e-06	0.00139867
lnc_TCONS_00279504	cond_gonad	Other tissues	4.18533	-0.536039	6.0621e-06	0.00157238
lnc_TCONS_00307080	cond_gonad	Other tissues	3.57495	-2.62662	6.99368e-06	0.00176815
lnc_TCONS_00183213	cond_gonad	Other tissues	2.75068	0.162462	7.75197e-06	0.00191154
lnc_TCONS_00230754	cond_gonad	Other tissues	3.45053	-2.61113	7.88423e-06	0.0019283
lnc_TCONS_00081950	cond_gonad	Other tissues	5.31326	-2.63902	7.94726e-06	0.00194108
lnc_TCONS_00190263	cond_gonad	Other tissues	3.31319	-2.43981	8.9777e-06	0.00216922
lnc_TCONS_00290010	cond_gonad	Other tissues	3.79486	-0.952976	9.32477e-06	0.00223508
lnc_TCONS_00291403	cond_gonad	Other tissues	2.66306	0.462485	1.04007e-05	0.00245055
lnc_TCONS_00074143	cond_gonad	Other tissues	5.73171	-1.33587	1.23818e-05	0.00279303
lnc_TCONS_00003012	cond_gonad	Other tissues	3.3021	-2.40087	1.61402e-05	0.00346739
lnc_TCONS_00001517	cond_gonad	Other tissues	3.12179	-2.27135	2.18479e-05	0.00442496
lnc_TCONS_00138697	cond_gonad	Other tissues	3.30047	-1.58664	2.6383e-05	0.00510663
lnc_TCONS_00274674	cond_gonad	Other tissues	4.51604	-3.26189	2.73839e-05	0.00526565
lnc_TCONS_00279907	cond_gonad	Other tissues	6.60964	3.35877	2.77324e-05	0.00531639
lnc_TCONS_00001186	cond_gonad	Other tissues	3.42988	0.662876	2.82073e-05	0.00538531
lnc_TCONS_00075799	cond_gonad	Other tissues	2.96368	-2.87443	2.84173e-05	0.00540579
lnc_TCONS_00327621	cond_gonad	Other tissues	3.34751	-2.28339	3.22586e-05	0.00588928
lnc_TCONS_00122765	cond_gonad	Other tissues	3.96872	-2.00554	3.33986e-05	0.00605443
lnc_TCONS_00149076	cond_gonad	Other tissues	2.7758	-1.30671	3.40898e-05	0.00614262
lnc_TCONS_00298815	cond_gonad	Other tissues	3.49791	-2.23908	3.4474e-05	0.00619942
lnc_TCONS_00270132	cond_gonad	Other tissues	3.95834	-1.16389	3.52494e-05	0.00631365
lnc_TCONS_00321094	cond_gonad	Other tissues	3.7133	-1.07856	3.7439e-05	0.00657668
lnc_TCONS_00231476	cond_gonad	Other tissues	3.31873	-1.55502	3.80451e-05	0.00664899
lnc_TCONS_00002538	cond_gonad	Other tissues	2.87759	0.358296	4.0292e-05	0.00695391
lnc_TCONS_00307388	cond_gonad	Other tissues	3.30958	-0.629918	4.62942e-05	0.00762431
lnc_TCONS_00001488	cond_gonad	Other tissues	4.665	-3.30402	4.84052e-05	0.00787115
lnc_TCONS_00059467	cond_gonad	Other tissues	2.80469	-2.55624	4.93579e-05	0.00799005
lnc_TCONS_00266038	cond_gonad	Other tissues	2.8041	-0.259874	5.31229e-05	0.00846248
lnc_TCONS_00276084	cond_gonad	Other tissues	3.18239	-2.70503	5.67951e-05	0.00884775
lnc_TCONS_00281389	cond_gonad	Other tissues	2.29222	0.970409	5.72825e-05	0.00891216
lnc_TCONS_00307241	cond_gonad	Other tissues	4.41867	-3.41493	5.77231e-05	0.00894977
lnc_TCONS_00160614	cond_gonad	Other tissues	3.11623	-2.02107	6.16979e-05	0.00946819
lnc_TCONS_00016390	cond_gonad	Other tissues	2.54126	-0.744164	7.52601e-05	0.0110053
lnc_TCONS_00268283	cond_gonad	Other tissues	3.56331	-1.83789	8.60281e-05	0.0122418
lnc_TCONS_00322900	cond_gonad	Other tissues	2.69942	0.64813	9.178e-05	0.012847
lnc_TCONS_00074555	cond_gonad	Other tissues	3.20854	-2.58227	9.86652e-05	0.0135992
lnc_TCONS_00276364	cond_gonad	Other tissues	5.38109	-2.92121	9.91044e-05	0.0136493
lnc_TCONS_00255715	cond_gonad	Other tissues	2.9262	-1.4805	0.000126534	0.0164695
lnc_TCONS_00132829	cond_gonad	Other tissues	3.41201	-1.57036	0.000128434	0.0166326
lnc_TCONS_00256415	cond_gonad	Other tissues	2.37811	-0.671657	0.000128797	0.0166668
lnc_TCONS_00064678	cond_gonad	Other tissues	5.32334	-3.25536	0.000141553	0.0178938
lnc_TCONS_00328229	cond_gonad	Other tissues	2.71575	1.01063	0.000149381	0.0186606
lnc_TCONS_00083285	cond_gonad	Other tissues	2.63752	-0.929705	0.000150181	0.0187215
lnc_TCONS_00002450	cond_gonad	Other tissues	3.49328	-2.44312	0.000155166	0.0192656
lnc_TCONS_00001698	cond_gonad	Other tissues	4.61586	-2.73596	0.00017257	0.0209186
lnc_TCONS_00301453	cond_gonad	Other tissues	2.73484	0.507904	0.000187025	0.0221634
lnc_TCONS_00330612	cond_gonad	Other tissues	3.02868	-1.99041	0.00020521	0.0235352
lnc_TCONS_00002082	cond_gonad	Other tissues	4.3111	-2.90407	0.00023305	0.0258797
lnc_TCONS_00130219	cond_gonad	Other tissues	2.90384	-1.60014	0.000237	0.0262536
lnc_TCONS_00211970	cond_gonad	Other tissues	3.02082	-1.56817	0.000250035	0.0272448
lnc_TCONS_00002451	cond_gonad	Other tissues	3.48962	-2.12442	0.00026489	0.0284842
lnc_TCONS_00016898	cond_gonad	Other tissues	2.78108	-2.08514	0.000316138	0.0324039
lnc_TCONS_00118396	cond_gonad	Other tissues	2.85481	-0.325898	0.000343625	0.0341919
lnc_TCONS_00076535	cond_gonad	Other tissues	4.3571	-1.81159	0.000371212	0.0360613
lnc_TCONS_00152262	cond_gonad	Other tissues	2.60117	-0.832692	0.000390697	0.037419
lnc_TCONS_00234805	cond_gonad	Other tissues	2.08782	0.238669	0.000391397	0.037419
lnc_TCONS_00002137	cond_gonad	Other tissues	2.93406	-1.30816	0.000440709	0.0404547
lnc_TCONS_00303815	cond_gonad	Other tissues	2.99453	-1.7751	0.000462389	0.0418052
lnc_TCONS_00327408	cond_gonad	Other tissues	2.80635	-0.601562	0.000463037	0.0418427
lnc_TCONS_00020271	cond_gonad	Other tissues	2.3265	-1.72063	0.000467281	0.0421628
lnc_TCONS_00203174	cond_gonad	Other tissues	2.24755	-1.2142	0.000469872	0.0423118
lnc_TCONS_00244986	cond_gonad	Other tissues	2.41195	-0.436144	0.000488334	0.0434502
lnc_TCONS_00002131	cond_gonad	Other tissues	2.93904	-1.32002	0.00048964	0.0434595
lnc_TCONS_00208801	cond_gonad	Other tissues	2.71681	-0.436392	0.000500425	0.0439849
lnc_TCONS_00172481	cond_gonad	Other tissues	3.08166	-0.614528	0.000501962	0.0440842
lnc_TCONS_00316584	cond_gonad	Other tissues	2.90733	1.72197	0.000523422	0.0454952
lnc_TCONS_00002134	cond_gonad	Other tissues	2.90911	-1.36244	0.000573186	0.0483311
lnc_TCONS_00216810	cond_gonad	Other tissues	3.37046	-2.93795	0.000577616	0.0486324
lnc_TCONS_00128599	eye	Other tissues	8.71704	-2.11548	3.78973e-22	2.16567e-19
lnc_TCONS_00194281	eye	Other tissues	5.66705	-0.881681	1.32631e-17	5.14542e-15
lnc_TCONS_00165445	eye	Other tissues	9.55339	-0.537599	9.01447e-16	2.97741e-13
lnc_TCONS_00156262	eye	Other tissues	8.46238	-0.460175	2.95691e-15	9.32173e-13
lnc_TCONS_00055176	eye	Other tissues	6.48434	-1.93864	1.29681e-14	3.74699e-12
lnc_TCONS_00185676	eye	Other tissues	4.46022	-1.99139	5.29558e-14	1.41222e-11
lnc_TCONS_00195026	eye	Other tissues	6.20207	-1.50941	7.23665e-14	1.89892e-11
lnc_TCONS_00195027	eye	Other tissues	6.01956	-1.6369	1.01519e-12	2.34285e-10
lnc_TCONS_00311948	eye	Other tissues	7.52912	-3.43747	8.33125e-12	1.72379e-09
lnc_TCONS_00003979	eye	Other tissues	6.6503	1.40553	3.28577e-11	6.19988e-09
lnc_TCONS_00001384	eye	Other tissues	6.57854	-2.72723	7.58732e-11	1.32601e-08
lnc_TCONS_00158650	eye	Other tissues	6.52933	-2.69345	3.54095e-10	5.60108e-08
lnc_TCONS_00096154	eye	Other tissues	4.98859	-0.750289	7.45821e-09	9.42799e-07
lnc_TCONS_00245356	eye	Other tissues	4.90818	0.893552	7.91885e-09	9.96828e-07
lnc_TCONS_00220340	eye	Other tissues	6.40091	-3.36857	5.23055e-08	5.76574e-06
lnc_TCONS_00267857	eye	Other tissues	3.61847	1.44093	1.37973e-06	0.000117541
lnc_TCONS_00094543	eye	Other tissues	5.3767	-1.40362	4.4558e-06	0.000330757
lnc_TCONS_00302368	eye	Other tissues	4.54488	-2.50171	5.89731e-06	0.000425138
lnc_TCONS_00169864	eye	Other tissues	3.7605	-1.58881	6.67109e-06	0.000470371
lnc_TCONS_00094544	eye	Other tissues	5.05225	-1.94661	1.43405e-05	0.000924244
lnc_TCONS_00157601	eye	Other tissues	2.46011	-0.635958	3.78594e-05	0.00216694
lnc_TCONS_00231041	eye	Other tissues	3.03114	-0.418781	8.60907e-05	0.00449061
lnc_TCONS_00284807	eye	Other tissues	3.90755	-2.17526	0.000132384	0.006489
lnc_TCONS_00286008	eye	Other tissues	2.55028	-1.62564	0.000187863	0.00867324
lnc_TCONS_00230922	eye	Other tissues	2.84261	-0.29173	0.000271937	0.0117671
lnc_TCONS_00230921	eye	Other tissues	2.80592	-0.293029	0.000357178	0.014701
lnc_TCONS_00115564	eye	Other tissues	3.28197	0.94514	0.00037913	0.0154215
lnc_TCONS_00264708	eye	Other tissues	3.53352	-2.28623	0.00038438	0.0156013
lnc_TCONS_00284809	eye	Other tissues	3.86978	-2.32943	0.0005105	0.0195713
lnc_TCONS_00014526	eye	Other tissues	4.7651	-2.06121	0.000655443	0.0238548
lnc_TCONS_00151992	eye	Other tissues	1.58477	4.07691	0.000808349	0.0281887
lnc_TCONS_00034495	eye	Other tissues	2.1579	1.31998	0.00106218	0.0348782
lnc_TCONS_00317476	eye	Other tissues	3.24081	-2.06035	0.00132765	0.041212
lnc_TCONS_00048037	eye	Other tissues	2.68228	-0.512609	0.00150583	0.045318
lnc_TCONS_00237280	heart	Other tissues	10.9085	1.72637	3.25288e-26	2.42966e-23
lnc_TCONS_00288863	heart	Other tissues	5.40781	4.0386	2.81855e-17	7.65255e-15
lnc_TCONS_00002141	heart	Other tissues	5.84868	-1.21002	2.29948e-14	4.42704e-12
lnc_TCONS_00150278	heart	Other tissues	6.37457	-0.584359	2.13768e-13	3.62678e-11
lnc_TCONS_00118995	heart	Other tissues	6.33932	-2.84726	1.20881e-11	1.65599e-09
lnc_TCONS_00234044	heart	Other tissues	4.70737	-0.535148	5.99678e-10	6.25058e-08
lnc_TCONS_00037547	heart	Other tissues	3.81383	-0.593737	1.39235e-08	1.15447e-06
lnc_TCONS_00093817	heart	Other tissues	4.89245	-2.4013	7.5338e-08	5.35393e-06
lnc_TCONS_00271941	heart	Other tissues	4.11808	-2.33973	1.15904e-06	6.20759e-05
lnc_TCONS_00090429	heart	Other tissues	2.31504	1.89773	3.14943e-06	0.000152916
lnc_TCONS_00047248	heart	Other tissues	2.8685	-1.30065	2.36647e-05	0.000916492
lnc_TCONS_00122816	heart	Other tissues	4.05664	1.72132	2.52336e-05	0.000968089
lnc_TCONS_00303907	heart	Other tissues	3.26588	-0.236375	3.82214e-05	0.00138853
lnc_TCONS_00089851	heart	Other tissues	3.37705	-2.0203	5.43126e-05	0.00187474
lnc_TCONS_00307696	heart	Other tissues	-10.2968	-0.170734	0.00010252	0.00322107
lnc_TCONS_00297385	heart	Other tissues	-11.0194	0.543919	0.00031738	0.00814763
lnc_TCONS_00002546	heart	Other tissues	-7.23099	0.196078	0.000375366	0.00930218
lnc_TCONS_00020580	heart	Other tissues	2.73165	-0.947278	0.000386078	0.00950199
lnc_TCONS_00074320	heart	Other tissues	-9.40841	-1.04293	0.000530579	0.0121174
lnc_TCONS_00172481	heart	Other tissues	-9.84582	-0.614344	0.000573233	0.0128486
lnc_TCONS_00055943	heart	Other tissues	-9.31948	-1.13028	0.000672358	0.0144925
lnc_TCONS_00007668	heart	Other tissues	-8.5762	-1.84891	0.000704166	0.014983
lnc_TCONS_00024274	heart	Other tissues	-6.39918	-1.51166	0.0007666	0.015929
lnc_TCONS_00284914	heart	Other tissues	1.99699	0.253427	0.00084096	0.0170186
lnc_TCONS_00181552	heart	Other tissues	-10.2062	-0.259629	0.000869908	0.0174514
lnc_TCONS_00003867	heart	Other tissues	2.40127	-1.61774	0.000896593	0.0178416
lnc_TCONS_00173873	heart	Other tissues	2.43557	-0.613023	0.000940153	0.0184695
lnc_TCONS_00002117	heart	Other tissues	-9.23166	-1.21544	0.000944814	0.0185408
lnc_TCONS_00152136	heart	Other tissues	-5.78103	-1.21548	0.000955577	0.0186909
lnc_TCONS_00321907	heart	Other tissues	-6.43663	-0.0149873	0.00112149	0.0210487
lnc_TCONS_00087855	heart	Other tissues	-9.23648	-1.21057	0.0012897	0.0233042
lnc_TCONS_00231516	heart	Other tissues	-7.17797	-0.779395	0.00135431	0.0241661
lnc_TCONS_00217959	heart	Other tissues	-8.79723	-1.63611	0.00138769	0.0246032
lnc_TCONS_00264323	heart	Other tissues	-8.96343	-1.47547	0.0017442	0.0287837
lnc_TCONS_00306862	heart	Other tissues	-11.627	1.14593	0.00179834	0.0293675
lnc_TCONS_00294937	heart	Other tissues	-9.43058	-1.02101	0.00183116	0.0297576
lnc_TCONS_00175541	heart	Other tissues	-9.07959	-1.36317	0.00193075	0.0309292
lnc_TCONS_00214509	heart	Other tissues	-9.08233	-1.36089	0.00213201	0.0331942
lnc_TCONS_00151541	heart	Other tissues	2.58635	-2.00155	0.00216046	0.0334893
lnc_TCONS_00245018	heart	Other tissues	-8.33884	-2.07486	0.00222158	0.0340809
lnc_TCONS_00074352	heart	Other tissues	3.17433	-1.00603	0.00237917	0.0357671
lnc_TCONS_00116190	heart	Other tissues	1.51421	3.7725	0.00245563	0.0365682
lnc_TCONS_00313214	heart	Other tissues	-8.51971	-1.90276	0.00260946	0.0381488
lnc_TCONS_00002597	heart	Other tissues	-9.06566	-1.37509	0.00267461	0.0388113
lnc_TCONS_00330755	heart	Other tissues	-8.4608	3.25777	0.00279327	0.0398932
lnc_TCONS_00142595	heart	Other tissues	-8.56	-1.86282	0.0029612	0.04135
lnc_TCONS_00002010	heart	Other tissues	-7.45578	-0.484986	0.0029778	0.0415265
lnc_TCONS_00002136	heart	Other tissues	-6.76695	-1.15793	0.00298855	0.0416072
lnc_TCONS_00328265	heart	Other tissues	-9.31571	-1.13285	0.00304749	0.0421268
lnc_TCONS_00203954	heart	Other tissues	-8.82983	-1.60603	0.00307638	0.0424082
lnc_TCONS_00314653	heart	Other tissues	-9.34814	2.21776	0.00309306	0.0425444
lnc_TCONS_00314625	heart	Other tissues	-9.38874	2.25812	0.00315363	0.043098
lnc_TCONS_00170691	heart	Other tissues	-8.59647	-1.82981	0.00327619	0.0441429
lnc_TCONS_00002137	heart	Other tissues	-6.6124	-1.3079	0.00327974	0.0441725
lnc_TCONS_00303909	heart	Other tissues	3.76142	-1.41153	0.00328921	0.0442352
lnc_TCONS_00066762	heart	Other tissues	-6.13391	-0.952767	0.00329286	0.0442709
lnc_TCONS_00191234	heart	Other tissues	-8.16959	-2.23707	0.0033832	0.0450916
lnc_TCONS_00316743	heart	Other tissues	-7.29768	-0.641781	0.00346558	0.0457335
lnc_TCONS_00260156	heart	Other tissues	-6.41888	-1.51858	0.00359922	0.0468231
lnc_TCONS_00002132	heart	Other tissues	-6.63677	-1.28441	0.003649	0.047242
lnc_TCONS_00211355	heart	Other tissues	-12.7188	2.23449	0.00370406	0.0476765
lnc_TCONS_00083572	heart	Other tissues	-9.10268	-1.34004	0.00370834	0.0477049
lnc_TCONS_00002131	heart	Other tissues	-6.60036	-1.31974	0.00372936	0.0478966
lnc_TCONS_00002133	heart	Other tissues	-6.59317	-1.32684	0.00375474	0.0480988
lnc_TCONS_00002134	heart	Other tissues	-6.5566	-1.36217	0.00386107	0.0489732
lnc_TCONS_00303908	heart	Other tissues	3.82151	-1.45878	0.00392499	0.0494737
lnc_TCONS_00058214	intestine	Other tissues	11.2571	-0.203564	1.20694e-18	2.49724e-15
lnc_TCONS_00175531	intestine	Other tissues	7.54156	-3.29867	3.23638e-16	4.6982e-13
lnc_TCONS_00058247	intestine	Other tissues	6.29488	-0.174503	5.17034e-16	7.21479e-13
lnc_TCONS_00058246	intestine	Other tissues	6.28649	-0.173354	5.92935e-16	8.21028e-13
lnc_TCONS_00295226	intestine	Other tissues	7.50515	0.259827	6.01205e-16	8.26124e-13
lnc_TCONS_00042334	intestine	Other tissues	8.90504	-1.49865	8.7889e-15	9.58837e-12
lnc_TCONS_00058245	intestine	Other tissues	7.91744	-0.815578	2.31142e-14	2.32445e-11
lnc_TCONS_00295236	intestine	Other tissues	6.77573	0.134321	5.75144e-13	4.66356e-10
lnc_TCONS_00058248	intestine	Other tissues	5.02404	0.68475	6.5542e-12	3.83057e-09
lnc_TCONS_00256102	intestine	Other tissues	4.04472	-2.14867	6.00921e-10	1.92475e-07
lnc_TCONS_00282890	intestine	Other tissues	4.14388	-2.75862	4.78442e-09	1.27402e-06
lnc_TCONS_00317133	intestine	Other tissues	4.42866	-3.1548	9.24963e-08	1.77697e-05
lnc_TCONS_00248252	intestine	Other tissues	5.67096	-3.04833	1.29197e-07	2.39312e-05
lnc_TCONS_00000140	intestine	Other tissues	5.45165	-0.681478	1.04078e-06	0.000138062
lnc_TCONS_00000142	intestine	Other tissues	5.1335	-0.511094	1.12143e-06	0.000147457
lnc_TCONS_00089213	intestine	Other tissues	-10.4473	-0.0222551	1.83939e-06	0.000228192
lnc_TCONS_00175716	intestine	Other tissues	6.13782	-2.45735	2.63589e-06	0.000307165
lnc_TCONS_00005276	intestine	Other tissues	3.55643	0.383087	9.98706e-06	0.000962399
lnc_TCONS_00166184	intestine	Other tissues	5.3079	-1.71759	2.162e-05	0.00185854
lnc_TCONS_00289140	intestine	Other tissues	3.05971	-1.934	4.12306e-05	0.00322529
lnc_TCONS_00112407	intestine	Other tissues	3.41307	-2.78511	5.08028e-05	0.00384727
lnc_TCONS_00200124	intestine	Other tissues	3.83127	-2.36225	0.000237873	0.0141318
lnc_TCONS_00085827	intestine	Other tissues	5.18412	-2.50531	0.000244211	0.0144179
lnc_TCONS_00180574	intestine	Other tissues	4.73894	-0.511404	0.000291814	0.0166284
lnc_TCONS_00283200	intestine	Other tissues	2.52935	1.13302	0.000401344	0.0215787
lnc_TCONS_00039692	intestine	Other tissues	3.78213	-1.82882	0.000511295	0.0262815
lnc_TCONS_00330137	intestine	Other tissues	2.64499	-2.16313	0.000559019	0.0282785
lnc_TCONS_00316742	intestine	Other tissues	2.44507	0.443586	0.000588694	0.029379
lnc_TCONS_00289150	intestine	Other tissues	2.43445	0.611771	0.000794146	0.037245
lnc_TCONS_00313614	intestine	Other tissues	3.00552	-1.36503	0.000966311	0.0433453
lnc_TCONS_00329526	intestine	Other tissues	3.37394	-0.615317	0.00108067	0.0473887
lnc_TCONS_00223286	kindey	Other tissues	5.36293	0.486683	1.30668e-23	1.00519e-20
lnc_TCONS_00309925	kindey	Other tissues	6.04212	-0.243889	2.05692e-21	1.2637e-18
lnc_TCONS_00184508	kindey	Other tissues	8.04929	0.228767	1.01141e-17	3.75387e-15
lnc_TCONS_00159638	kindey	Other tissues	6.52969	-0.990974	3.86083e-17	1.36907e-14
lnc_TCONS_00002440	kindey	Other tissues	5.44425	-0.94377	2.17959e-16	7.29267e-14
lnc_TCONS_00264318	kindey	Other tissues	4.08226	-0.252603	1.08422e-13	2.641e-11
lnc_TCONS_00003555	kindey	Other tissues	8.91318	-0.858495	1.21219e-13	2.94077e-11
lnc_TCONS_00003554	kindey	Other tissues	8.61984	-0.696043	8.49466e-13	1.87852e-10
lnc_TCONS_00139310	kindey	Other tissues	9.7883	-1.18624	1.42998e-12	3.09758e-10
lnc_TCONS_00061770	kindey	Other tissues	4.74949	-2.83447	4.10351e-12	8.32771e-10
lnc_TCONS_00309686	kindey	Other tissues	4.27985	-0.813575	1.45838e-11	2.78389e-09
lnc_TCONS_00298677	kindey	Other tissues	7.41355	0.319985	3.82192e-11	6.99166e-09
lnc_TCONS_00243533	kindey	Other tissues	3.86293	-0.954215	7.83269e-11	1.37022e-08
lnc_TCONS_00289242	kindey	Other tissues	4.14453	-1.31137	1.10345e-10	1.8721e-08
lnc_TCONS_00243106	kindey	Other tissues	4.40765	-2.12397	1.16478e-10	1.96504e-08
lnc_TCONS_00008682	kindey	Other tissues	7.86075	3.05815	3.44282e-10	5.3518e-08
lnc_TCONS_00289241	kindey	Other tissues	4.07203	-1.3296	3.47547e-10	5.3979e-08
lnc_TCONS_00238983	kindey	Other tissues	7.31571	-0.820563	1.45812e-09	2.03311e-07
lnc_TCONS_00020659	kindey	Other tissues	3.67819	-1.33702	3.15855e-09	4.15315e-07
lnc_TCONS_00239135	kindey	Other tissues	7.39246	-0.268935	3.73329e-09	4.79676e-07
lnc_TCONS_00002977	kindey	Other tissues	7.86508	-2.03143	3.7574e-09	4.8243e-07
lnc_TCONS_00265090	kindey	Other tissues	3.62587	-0.665487	4.50572e-09	5.7279e-07
lnc_TCONS_00328856	kindey	Other tissues	3.82807	-0.788612	6.91343e-09	8.40865e-07
lnc_TCONS_00227946	kindey	Other tissues	7.75313	-2.33753	9.64502e-09	1.13849e-06
lnc_TCONS_00089655	kindey	Other tissues	3.34076	-1.86095	2.40583e-08	2.63425e-06
lnc_TCONS_00099232	kindey	Other tissues	6.17528	-3.17548	5.14447e-08	5.31297e-06
lnc_TCONS_00103670	kindey	Other tissues	5.46871	-3.01118	1.51767e-07	1.42959e-05
lnc_TCONS_00271024	kindey	Other tissues	2.97159	-0.143965	3.12443e-07	2.7912e-05
lnc_TCONS_00001006	kindey	Other tissues	4.45193	-0.524663	4.40055e-07	3.84534e-05
lnc_TCONS_00282650	kindey	Other tissues	3.40417	-2.18594	4.67665e-07	4.06293e-05
lnc_TCONS_00053534	kindey	Other tissues	4.62198	-2.65341	6.33135e-07	5.35321e-05
lnc_TCONS_00017935	kindey	Other tissues	6.53985	-0.836761	9.84656e-07	7.97691e-05
lnc_TCONS_00243039	kindey	Other tissues	4.24046	-2.55235	1.09832e-06	8.83016e-05
lnc_TCONS_00131223	kindey	Other tissues	4.71812	-0.457219	1.53541e-06	0.000120378
lnc_TCONS_00324219	kindey	Other tissues	3.95772	-2.71701	2.15428e-06	0.000163211
lnc_TCONS_00160365	kindey	Other tissues	3.33543	0.389038	2.20744e-06	0.000166748
lnc_TCONS_00036516	kindey	Other tissues	4.77965	-0.881636	2.54574e-06	0.000190385
lnc_TCONS_00196538	kindey	Other tissues	3.93172	-1.85324	2.7551e-06	0.000204513
lnc_TCONS_00273879	kindey	Other tissues	2.89184	-1.78723	3.98149e-06	0.000283956
lnc_TCONS_00121254	kindey	Other tissues	6.25758	0.640242	6.15305e-06	0.00041903
lnc_TCONS_00230197	kindey	Other tissues	3.08002	-1.70334	6.56459e-06	0.00044441
lnc_TCONS_00330096	kindey	Other tissues	3.46073	-1.57655	1.05435e-05	0.000679044
lnc_TCONS_00325572	kindey	Other tissues	4.2117	-0.949683	1.36727e-05	0.000860261
lnc_TCONS_00260538	kindey	Other tissues	2.64267	0.449709	1.76943e-05	0.00107934
lnc_TCONS_00284934	kindey	Other tissues	3.16161	-2.082	2.94472e-05	0.00168278
lnc_TCONS_00330095	kindey	Other tissues	3.55199	-1.9914	3.0585e-05	0.00174007
lnc_TCONS_00219731	kindey	Other tissues	2.40536	-0.344713	3.14598e-05	0.00178363
lnc_TCONS_00329670	kindey	Other tissues	4.85178	-0.409842	3.84949e-05	0.00212559
lnc_TCONS_00134111	kindey	Other tissues	3.72132	-2.12016	4.17311e-05	0.00228189
lnc_TCONS_00312230	kindey	Other tissues	3.18094	-2.09303	6.78276e-05	0.00353389
lnc_TCONS_00141347	kindey	Other tissues	2.62604	-0.0254296	8.5342e-05	0.00432012
lnc_TCONS_00001537	kindey	Other tissues	4.0594	-2.70688	9.97209e-05	0.00496973
lnc_TCONS_00196059	kindey	Other tissues	4.15541	1.22846	0.000106177	0.00525509
lnc_TCONS_00170691	kindey	Other tissues	3.33949	-1.82982	0.0001263	0.00610844
lnc_TCONS_00094872	kindey	Other tissues	4.34419	-2.78613	0.000167202	0.00778931
lnc_TCONS_00049822	kindey	Other tissues	2.87492	1.32145	0.000170523	0.0079317
lnc_TCONS_00117556	kindey	Other tissues	2.35326	-1.13361	0.000175549	0.00813396
lnc_TCONS_00072729	kindey	Other tissues	2.61213	-1.00137	0.000176801	0.00818729
lnc_TCONS_00324343	kindey	Other tissues	4.44716	0.516591	0.000308955	0.0131358
lnc_TCONS_00290023	kindey	Other tissues	2.65484	-1.45775	0.000315138	0.0133571
lnc_TCONS_00324342	kindey	Other tissues	4.47921	0.504238	0.0004059	0.0165259
lnc_TCONS_00037420	kindey	Other tissues	2.87634	-1.43232	0.000408287	0.0166053
lnc_TCONS_00244200	kindey	Other tissues	3.10608	-1.70899	0.000426917	0.0172153
lnc_TCONS_00186458	kindey	Other tissues	3.57055	-2.30235	0.000562103	0.0214827
lnc_TCONS_00302193	kindey	Other tissues	4.65157	-1.46633	0.000581224	0.0220496
lnc_TCONS_00178394	kindey	Other tissues	4.84769	-1.94898	0.000591066	0.0223571
lnc_TCONS_00270626	kindey	Other tissues	2.40999	-1.30994	0.000875047	0.0308795
lnc_TCONS_00257847	kindey	Other tissues	2.0345	-0.62563	0.000964384	0.0334421
lnc_TCONS_00006647	kindey	Other tissues	2.34644	-0.897707	0.00109889	0.0371823
lnc_TCONS_00256300	kindey	Other tissues	2.07676	-1.36887	0.00111027	0.037497
lnc_TCONS_00249208	kindey	Other tissues	2.39965	-0.50368	0.00113625	0.0382452
lnc_TCONS_00211913	kindey	Other tissues	2.33111	-0.799533	0.00115906	0.0388603
lnc_TCONS_00298790	kindey	Other tissues	4.23253	-2.37505	0.00127937	0.0420853
lnc_TCONS_00009990	kindey	Other tissues	2.4554	0.392609	0.00130582	0.0427848
lnc_TCONS_00280294	kindey	Other tissues	-9.01725	-1.42464	0.001513	0.0483527
lnc_TCONS_00052805	liver	Other tissues	15.3151	2.74142	6.93551e-113	8.91752e-109
lnc_TCONS_00203998	liver	Other tissues	16.0611	1.44417	4.56676e-84	2.28349e-80
lnc_TCONS_00236031	liver	Other tissues	14.6826	1.30936	1.76395e-78	8.35597e-75
lnc_TCONS_00217176	liver	Other tissues	15.7681	1.1501	2.67911e-76	1.17626e-72
lnc_TCONS_00139879	liver	Other tissues	15.7137	1.09659	5.55536e-74	2.32561e-70
lnc_TCONS_00047638	liver	Other tissues	15.2933	0.676125	1.34571e-63	3.9071e-60
lnc_TCONS_00282051	liver	Other tissues	15.0601	0.44215	2.07932e-59	4.99062e-56
lnc_TCONS_00252572	liver	Other tissues	14.8689	0.250677	4.06078e-56	8.21323e-53
lnc_TCONS_00025427	liver	Other tissues	12.4392	1.26725	4.5232e-56	9.04686e-53
lnc_TCONS_00272457	liver	Other tissues	14.5677	-0.0516082	9.27505e-52	1.57509e-48
lnc_TCONS_00107813	liver	Other tissues	12.9123	0.290526	1.0617e-43	1.06757e-40
lnc_TCONS_00214073	liver	Other tissues	13.7455	-0.876067	5.12606e-41	4.19426e-38
lnc_TCONS_00245222	liver	Other tissues	13.5093	-0.85716	1.50197e-40	1.17042e-37
lnc_TCONS_00110888	liver	Other tissues	13.8137	-0.803244	2.21552e-40	1.68989e-37
lnc_TCONS_00026405	liver	Other tissues	13.4491	0.785049	2.85471e-39	1.99176e-36
lnc_TCONS_00095074	liver	Other tissues	13.2439	-0.878904	3.2558e-38	2.07828e-35
lnc_TCONS_00093060	liver	Other tissues	13.0809	-1.55069	3.59495e-36	2.14991e-33
lnc_TCONS_00153860	liver	Other tissues	13.2091	-1.40755	3.95107e-36	2.35506e-33
lnc_TCONS_00164521	liver	Other tissues	12.6854	-1.67948	5.92291e-35	3.27048e-32
lnc_TCONS_00024598	liver	Other tissues	12.8607	-1.76623	7.99111e-35	4.34584e-32
lnc_TCONS_00054630	liver	Other tissues	12.6322	-1.56932	1.64163e-34	8.76878e-32
lnc_TCONS_00094411	liver	Other tissues	8.13041	1.1318	6.28031e-33	3.08883e-30
lnc_TCONS_00093521	liver	Other tissues	8.04808	1.21648	7.65144e-33	3.74274e-30
lnc_TCONS_00262898	liver	Other tissues	12.0984	-2.27787	2.19463e-32	1.03417e-29
lnc_TCONS_00320443	liver	Other tissues	11.2481	-2.38404	3.75179e-32	1.73168e-29
lnc_TCONS_00093522	liver	Other tissues	8.02647	1.13283	3.88446e-32	1.78377e-29
lnc_TCONS_00108398	liver	Other tissues	12.2868	-1.18269	8.41183e-32	3.73878e-29
lnc_TCONS_00094412	liver	Other tissues	8.06237	1.1502	2.14232e-31	9.33748e-29
lnc_TCONS_00002477	liver	Other tissues	8.74857	-0.615067	2.20417e-31	9.58382e-29
lnc_TCONS_00045153	liver	Other tissues	12.3031	-2.32105	2.38994e-31	1.03168e-28
lnc_TCONS_00006602	liver	Other tissues	11.6686	-2.70975	3.02024e-30	1.18447e-27
lnc_TCONS_00088195	liver	Other tissues	11.9024	-2.30876	5.48781e-30	2.11986e-27
lnc_TCONS_00006670	liver	Other tissues	11.7664	-2.54469	4.86103e-29	1.75357e-26
lnc_TCONS_00076186	liver	Other tissues	11.6513	-2.98902	2.81929e-28	9.66663e-26
lnc_TCONS_00074521	liver	Other tissues	12.9129	-0.547668	5.25959e-28	1.76189e-25
lnc_TCONS_00057100	liver	Other tissues	11.4857	-2.89958	6.05224e-28	2.01751e-25
lnc_TCONS_00162948	liver	Other tissues	11.4763	-2.67595	1.05623e-27	3.44438e-25
lnc_TCONS_00116866	liver	Other tissues	11.7897	-2.3157	1.14727e-27	3.73451e-25
lnc_TCONS_00083640	liver	Other tissues	11.491	-3.14252	1.22738e-27	3.98809e-25
lnc_TCONS_00253079	liver	Other tissues	11.3496	-2.97955	2.59841e-27	8.22034e-25
lnc_TCONS_00154662	liver	Other tissues	11.4335	-1.85445	6.61957e-27	2.04038e-24
lnc_TCONS_00173353	liver	Other tissues	10.9627	8.32201	8.97023e-27	2.70927e-24
lnc_TCONS_00244597	liver	Other tissues	11.1103	-3.10195	1.89532e-26	5.63926e-24
lnc_TCONS_00001729	liver	Other tissues	9.54181	-0.94375	2.58493e-26	7.59071e-24
lnc_TCONS_00061861	liver	Other tissues	11.2823	-2.59937	2.98975e-26	8.72255e-24
lnc_TCONS_00056917	liver	Other tissues	9.1388	-2.21029	3.33842e-26	9.6615e-24
lnc_TCONS_00134069	liver	Other tissues	11.3982	-2.71085	3.94893e-26	1.13192e-23
lnc_TCONS_00312750	liver	Other tissues	11.2953	2.96311	4.12959e-26	1.17807e-23
lnc_TCONS_00037924	liver	Other tissues	10.9726	-3.23315	7.87986e-26	2.16888e-23
lnc_TCONS_00202747	liver	Other tissues	10.9774	-3.3621	8.92027e-26	2.44403e-23
lnc_TCONS_00020363	liver	Other tissues	11.1883	-2.54389	1.67083e-25	4.44917e-23
lnc_TCONS_00089790	liver	Other tissues	10.892	-2.9106	7.01994e-25	1.77479e-22
lnc_TCONS_00202282	liver	Other tissues	9.91316	-1.00829	1.81068e-24	4.38544e-22
lnc_TCONS_00268536	liver	Other tissues	12.3587	-0.204889	5.16062e-24	1.18945e-21
lnc_TCONS_00157219	liver	Other tissues	11.005	-2.58354	8.78221e-24	1.98353e-21
lnc_TCONS_00171888	liver	Other tissues	10.9255	-1.96851	1.10105e-23	2.46209e-21
lnc_TCONS_00291649	liver	Other tissues	10.6751	-3.0695	1.19587e-23	2.66419e-21
lnc_TCONS_00112039	liver	Other tissues	10.3254	0.248052	5.48775e-23	1.1608e-20
lnc_TCONS_00044798	liver	Other tissues	10.4303	-3.22815	1.48338e-22	3.02403e-20
lnc_TCONS_00025425	liver	Other tissues	10.7363	2.18329	1.91866e-22	3.85035e-20
lnc_TCONS_00025430	liver	Other tissues	10.5518	1.99297	8.08584e-22	1.55505e-19
lnc_TCONS_00025429	liver	Other tissues	10.6341	2.53762	5.15892e-21	9.29581e-19
lnc_TCONS_00268479	liver	Other tissues	10.873	-0.129237	7.64147e-21	1.35387e-18
lnc_TCONS_00094409	liver	Other tissues	8.98646	0.469637	1.97962e-20	3.39057e-18
lnc_TCONS_00294987	liver	Other tissues	10.2723	-0.857297	1.10532e-19	1.82204e-17
lnc_TCONS_00153638	liver	Other tissues	9.99166	-3.23653	1.88322e-19	3.06507e-17
lnc_TCONS_00008468	liver	Other tissues	10.3292	3.58715	2.36698e-18	3.5213e-16
lnc_TCONS_00050671	liver	Other tissues	6.05021	1.06497	2.32888e-17	3.28028e-15
lnc_TCONS_00317495	liver	Other tissues	9.12553	-0.366865	6.52456e-17	8.97234e-15
lnc_TCONS_00001074	liver	Other tissues	9.29425	-2.92211	3.57643e-16	4.69234e-14
lnc_TCONS_00317478	liver	Other tissues	9.06819	-2.72972	9.09301e-16	1.15367e-13
lnc_TCONS_00128317	liver	Other tissues	12.3298	3.3566	3.35559e-15	4.14008e-13
lnc_TCONS_00258646	liver	Other tissues	8.29854	3.87231	3.58493e-15	4.41698e-13
lnc_TCONS_00078191	liver	Other tissues	7.42189	1.86684	1.8024e-13	2.01021e-11
lnc_TCONS_00139088	liver	Other tissues	7.13433	-1.26739	2.3706e-13	2.61477e-11
lnc_TCONS_00295341	liver	Other tissues	8.61142	-2.2369	2.9989e-13	3.28763e-11
lnc_TCONS_00139086	liver	Other tissues	7.19957	-1.49521	7.23659e-13	7.708e-11
lnc_TCONS_00139087	liver	Other tissues	7.17964	-1.34946	1.26318e-12	1.32896e-10
lnc_TCONS_00139089	liver	Other tissues	6.97548	-1.66388	2.33222e-12	2.40034e-10
lnc_TCONS_00180587	liver	Other tissues	8.12355	-1.68631	3.90995e-12	3.96075e-10
lnc_TCONS_00268600	liver	Other tissues	5.57354	-0.366944	9.372e-12	9.16872e-10
lnc_TCONS_00306391	liver	Other tissues	6.78872	-2.23631	1.18134e-11	1.14267e-09
lnc_TCONS_00330755	liver	Other tissues	5.62805	3.25786	1.81052e-11	1.72805e-09
lnc_TCONS_00003796	liver	Other tissues	6.50477	-0.432657	1.8434e-11	1.7585e-09
lnc_TCONS_00031937	liver	Other tissues	7.50993	-1.00119	2.49536e-11	2.3567e-09
lnc_TCONS_00140407	liver	Other tissues	6.39957	-0.810216	2.60356e-10	2.27507e-08
lnc_TCONS_00229673	liver	Other tissues	3.91036	0.113909	6.82691e-10	5.73987e-08
lnc_TCONS_00314625	liver	Other tissues	5.52441	2.25829	1.65455e-09	1.35133e-07
lnc_TCONS_00314653	liver	Other tissues	5.4685	2.21794	2.67562e-09	2.13586e-07
lnc_TCONS_00143328	liver	Other tissues	6.39129	-2.50442	5.49533e-09	4.25101e-07
lnc_TCONS_00008472	liver	Other tissues	3.96671	-1.50236	9.65393e-09	7.23927e-07
lnc_TCONS_00151307	liver	Other tissues	5.942	-1.51981	1.49848e-08	1.10143e-06
lnc_TCONS_00318681	liver	Other tissues	7.19021	-3.10374	1.56162e-08	1.1455e-06
lnc_TCONS_00140408	liver	Other tissues	5.70145	-1.38672	1.83464e-08	1.33489e-06
lnc_TCONS_00157362	liver	Other tissues	4.70718	-0.0832295	1.41071e-07	9.26449e-06
lnc_TCONS_00101463	liver	Other tissues	6.74708	-1.51979	1.41896e-07	9.31527e-06
lnc_TCONS_00280960	liver	Other tissues	4.43475	-1.07662	2.35148e-07	1.51499e-05
lnc_TCONS_00121293	liver	Other tissues	4.37547	-1.86851	3.25883e-07	2.0641e-05
lnc_TCONS_00306864	liver	Other tissues	4.25561	-0.497884	3.55413e-07	2.24168e-05
lnc_TCONS_00330710	liver	Other tissues	6.73422	-2.70487	1.12298e-06	6.58458e-05
lnc_TCONS_00026354	liver	Other tissues	3.64373	-1.35291	1.33442e-05	0.000661365
lnc_TCONS_00155247	liver	Other tissues	4.13229	-2.09326	1.35065e-05	0.000668674
lnc_TCONS_00149786	liver	Other tissues	3.10606	-0.799529	1.37548e-05	0.000678911
lnc_TCONS_00119642	liver	Other tissues	3.18398	-1.12698	1.89287e-05	0.000912517
lnc_TCONS_00026355	liver	Other tissues	3.57636	-1.27469	2.52299e-05	0.00119077
lnc_TCONS_00170681	liver	Other tissues	4.82713	-1.85424	4.02877e-05	0.00184439
lnc_TCONS_00318648	liver	Other tissues	3.29455	-1.73721	4.17912e-05	0.00190547
lnc_TCONS_00001421	liver	Other tissues	4.03086	-1.8457	9.93991e-05	0.00427136
lnc_TCONS_00025495	liver	Other tissues	3.725	-1.50693	0.000140524	0.0058677
lnc_TCONS_00106642	liver	Other tissues	6.40331	-0.993818	0.000162789	0.00670254
lnc_TCONS_00271390	liver	Other tissues	4.65011	-1.45668	0.000228174	0.00912335
lnc_TCONS_00313748	liver	Other tissues	3.22036	-1.79401	0.000760743	0.02683
lnc_TCONS_00283701	liver	Other tissues	3.0741	1.25522	0.000819324	0.0287098
lnc_TCONS_00266473	liver	Other tissues	2.28833	1.2504	0.000835179	0.0291695
lnc_TCONS_00271389	liver	Other tissues	4.55944	-1.42746	0.00105157	0.0358168
lnc_TCONS_00025504	liver	Other tissues	3.19562	-1.04189	0.00139204	0.0458099
lnc_TCONS_00283700	liver	Other tissues	2.92604	1.36506	0.00147867	0.0482812
lnc_TCONS_00025516	liver	Other tissues	3.17944	-1.03464	0.00151605	0.0493139
lnc_TCONS_00011182	Other tissues	ovary	-10.0268	2.86755	1.03808e-38	5.10556e-36
lnc_TCONS_00122240	Other tissues	ovary	-5.51778	0.532446	4.71236e-35	1.57964e-32
lnc_TCONS_00297535	Other tissues	ovary	-5.54159	-0.478957	1.87221e-29	3.57006e-27
lnc_TCONS_00057606	Other tissues	ovary	-8.47507	-0.408913	2.59446e-29	4.8497e-27
lnc_TCONS_00276582	Other tissues	ovary	-8.83737	-1.54241	1.53157e-28	2.62819e-26
lnc_TCONS_00140341	Other tissues	ovary	-9.70981	-2.72101	4.52974e-27	6.67808e-25
lnc_TCONS_00017973	Other tissues	ovary	-8.52006	1.97541	1.17906e-26	1.66204e-24
lnc_TCONS_00255528	Other tissues	ovary	-11.4692	-0.0294607	5.41744e-26	7.02585e-24
lnc_TCONS_00017976	Other tissues	ovary	-10.3102	2.43908	6.86261e-26	8.77366e-24
lnc_TCONS_00205561	Other tissues	ovary	-6.30171	-2.42789	5.41538e-24	5.50122e-22
lnc_TCONS_00017975	Other tissues	ovary	-10.0083	1.7602	3.3982e-23	3.19095e-21
lnc_TCONS_00116686	Other tissues	ovary	-7.85595	-2.66317	1.78237e-21	1.4029e-19
lnc_TCONS_00058477	Other tissues	ovary	-7.85837	-0.587415	2.82877e-21	2.1733e-19
lnc_TCONS_00142542	Other tissues	ovary	-5.01539	-0.887149	1.29018e-20	9.24907e-19
lnc_TCONS_00084779	Other tissues	ovary	-4.90268	-0.249719	1.50987e-20	1.07004e-18
lnc_TCONS_00189486	Other tissues	ovary	-6.47615	-2.21524	2.82039e-20	1.95795e-18
lnc_TCONS_00073991	Other tissues	ovary	-10.0766	0.445112	5.41918e-20	3.63993e-18
lnc_TCONS_00299440	Other tissues	ovary	-9.66703	1.9416	1.29903e-19	8.38427e-18
lnc_TCONS_00142543	Other tissues	ovary	-4.83736	-0.980795	1.42195e-19	9.13178e-18
lnc_TCONS_00088567	Other tissues	ovary	-6.81873	-1.74585	1.8652e-19	1.18348e-17
lnc_TCONS_00235292	Other tissues	ovary	-5.66527	-0.724595	2.40187e-19	1.50385e-17
lnc_TCONS_00158602	Other tissues	ovary	-10.2324	-2.58356	3.62329e-19	2.22281e-17
lnc_TCONS_00189484	Other tissues	ovary	-5.30974	-1.27125	5.47024e-19	3.29991e-17
lnc_TCONS_00116290	Other tissues	ovary	-9.42823	-0.566481	6.95751e-19	4.14981e-17
lnc_TCONS_00082898	Other tissues	ovary	-9.64489	0.392447	1.33607e-18	7.77326e-17
lnc_TCONS_00243207	Other tissues	ovary	-5.98819	-1.55464	2.54317e-18	1.43195e-16
lnc_TCONS_00154575	Other tissues	ovary	-6.96281	-1.29134	3.9069e-18	2.16194e-16
lnc_TCONS_00246682	Other tissues	ovary	-9.18965	0.781229	9.50578e-18	5.04757e-16
lnc_TCONS_00036241	Other tissues	ovary	-7.86021	2.0326	1.90454e-16	8.47341e-15
lnc_TCONS_00180098	Other tissues	ovary	-9.45056	-2.48998	3.41905e-16	1.46923e-14
lnc_TCONS_00058786	Other tissues	ovary	-4.6177	-1.00911	5.36377e-16	2.24907e-14
lnc_TCONS_00246460	Other tissues	ovary	-6.29138	-1.36065	6.75811e-16	2.79596e-14
lnc_TCONS_00140342	Other tissues	ovary	-8.93117	-2.45006	9.88946e-16	3.98699e-14
lnc_TCONS_00086664	Other tissues	ovary	-8.96593	-1.38944	1.21774e-15	4.85609e-14
lnc_TCONS_00082899	Other tissues	ovary	-9.7385	0.343486	2.07048e-15	8.00138e-14
lnc_TCONS_00230069	Other tissues	ovary	-4.53859	-0.346077	2.66345e-15	1.01491e-13
lnc_TCONS_00145285	Other tissues	ovary	-6.16391	-2.54978	5.19192e-15	1.91162e-13
lnc_TCONS_00116294	Other tissues	ovary	-8.80574	-0.222229	1.33022e-14	4.62262e-13
lnc_TCONS_00116291	Other tissues	ovary	-8.69283	-0.117793	1.83398e-14	6.28584e-13
lnc_TCONS_00116297	Other tissues	ovary	-8.66924	0.00725466	2.88312e-14	9.6152e-13
lnc_TCONS_00211434	Other tissues	ovary	-8.88699	-2.18727	4.30747e-14	1.40774e-12
lnc_TCONS_00189482	Other tissues	ovary	-4.84785	-1.70093	6.39728e-14	2.04833e-12
lnc_TCONS_00180099	Other tissues	ovary	-8.95258	-2.52863	8.58445e-14	2.71244e-12
lnc_TCONS_00028352	Other tissues	ovary	-9.43904	-1.86442	9.29995e-14	2.9267e-12
lnc_TCONS_00116293	Other tissues	ovary	-8.61446	-0.214221	1.05305e-13	3.28677e-12
lnc_TCONS_00116295	Other tissues	ovary	-8.52535	-0.0392382	1.22887e-13	3.80606e-12
lnc_TCONS_00276833	Other tissues	ovary	-8.35915	-1.04195	1.22994e-13	3.80872e-12
lnc_TCONS_00306296	Other tissues	ovary	-9.12333	-1.90232	1.48454e-13	4.55325e-12
lnc_TCONS_00246061	Other tissues	ovary	-8.5347	-1.65391	2.04599e-13	6.16554e-12
lnc_TCONS_00281960	Other tissues	ovary	-8.45918	-1.98257	2.58915e-13	7.69093e-12
lnc_TCONS_00104624	Other tissues	ovary	-8.86017	-0.52037	3.67758e-13	1.07171e-11
lnc_TCONS_00180096	Other tissues	ovary	-9.55841	-0.999904	5.43826e-13	1.55091e-11
lnc_TCONS_00166210	Other tissues	ovary	-9.15025	-1.41264	5.47156e-13	1.55992e-11
lnc_TCONS_00116296	Other tissues	ovary	-8.50682	-0.0975467	6.5697e-13	1.85507e-11
lnc_TCONS_00203554	Other tissues	ovary	-9.04507	-1.37363	8.13575e-13	2.2688e-11
lnc_TCONS_00154576	Other tissues	ovary	-7.6016	-1.97064	9.94428e-13	2.74465e-11
lnc_TCONS_00123913	Other tissues	ovary	-8.00945	-1.39191	1.65388e-12	4.43158e-11
lnc_TCONS_00142609	Other tissues	ovary	-7.71844	-1.92675	1.99811e-12	5.29561e-11
lnc_TCONS_00013714	Other tissues	ovary	-4.61691	-2.07735	2.09342e-12	5.53354e-11
lnc_TCONS_00142608	Other tissues	ovary	-7.75699	-2.133	2.36611e-12	6.20695e-11
lnc_TCONS_00028228	Other tissues	ovary	-8.6705	-2.03185	2.95737e-12	7.67522e-11
lnc_TCONS_00028227	Other tissues	ovary	-8.61069	-2.39853	4.91535e-12	1.23801e-10
lnc_TCONS_00291556	Other tissues	ovary	-4.4852	0.452078	6.12897e-12	1.52385e-10
lnc_TCONS_00063389	Other tissues	ovary	-3.87458	-0.0208075	7.6836e-12	1.88821e-10
lnc_TCONS_00164118	Other tissues	ovary	-8.49371	-2.19358	8.92553e-12	2.17648e-10
lnc_TCONS_00192091	Other tissues	ovary	-8.23805	-2.68274	1.28109e-11	3.05037e-10
lnc_TCONS_00279001	Other tissues	ovary	-3.64145	-0.25257	2.19561e-11	5.07615e-10
lnc_TCONS_00180095	Other tissues	ovary	-9.15898	-0.980052	2.29931e-11	5.29618e-10
lnc_TCONS_00328920	Other tissues	ovary	-6.9065	-2.42194	2.40175e-11	5.51944e-10
lnc_TCONS_00254458	Other tissues	ovary	-8.51473	-1.39175	2.41738e-11	5.55251e-10
lnc_TCONS_00191234	Other tissues	ovary	-4.444	-2.23723	2.54641e-11	5.82954e-10
lnc_TCONS_00214647	Other tissues	ovary	-3.88585	-0.0395365	2.63545e-11	6.01731e-10
lnc_TCONS_00104627	Other tissues	ovary	-8.50209	-1.5939	2.76692e-11	6.29752e-10
lnc_TCONS_00086666	Other tissues	ovary	-7.17228	-2.20594	2.81687e-11	6.40392e-10
lnc_TCONS_00189483	Other tissues	ovary	-4.21666	-1.41598	3.88062e-11	8.66682e-10
lnc_TCONS_00283240	Other tissues	ovary	-4.99857	-2.10876	3.98047e-11	8.87001e-10
lnc_TCONS_00211433	Other tissues	ovary	-8.34757	-1.90593	4.14413e-11	9.20624e-10
lnc_TCONS_00321951	Other tissues	ovary	-7.78119	-0.998723	4.17091e-11	9.26229e-10
lnc_TCONS_00155066	Other tissues	ovary	-4.02286	-1.59591	5.50619e-11	1.20228e-09
lnc_TCONS_00116292	Other tissues	ovary	-8.22454	-0.493734	5.62183e-11	1.22679e-09
lnc_TCONS_00079091	Other tissues	ovary	-3.61865	0.381087	6.21302e-11	1.34926e-09
lnc_TCONS_00202977	Other tissues	ovary	-6.36745	-2.57882	7.23211e-11	1.55704e-09
lnc_TCONS_00000354	Other tissues	ovary	-8.21538	-1.12356	8.61368e-11	1.83713e-09
lnc_TCONS_00293587	Other tissues	ovary	-7.4286	-1.15139	9.4653e-11	2.00617e-09
lnc_TCONS_00180097	Other tissues	ovary	-8.70557	-1.63598	9.93904e-11	2.10089e-09
lnc_TCONS_00086663	Other tissues	ovary	-7.75044	-2.75454	1.21063e-10	2.53371e-09
lnc_TCONS_00268681	Other tissues	ovary	-7.38947	-1.97277	1.26245e-10	2.63388e-09
lnc_TCONS_00096249	Other tissues	ovary	-3.62733	-0.0889378	1.34964e-10	2.80506e-09
lnc_TCONS_00222522	Other tissues	ovary	-7.68539	-2.72687	1.35733e-10	2.81943e-09
lnc_TCONS_00063216	Other tissues	ovary	-7.56541	-2.39704	1.44959e-10	3.00274e-09
lnc_TCONS_00142610	Other tissues	ovary	-7.30352	-1.94996	1.70114e-10	3.49089e-09
lnc_TCONS_00164117	Other tissues	ovary	-8.38615	-2.0013	1.91488e-10	3.89971e-09
lnc_TCONS_00115707	Other tissues	ovary	-3.39855	-0.395065	2.61501e-10	5.22043e-09
lnc_TCONS_00063219	Other tissues	ovary	-7.6488	-2.758	2.85453e-10	5.66841e-09
lnc_TCONS_00243209	Other tissues	ovary	-7.704	-2.06907	2.93837e-10	5.82462e-09
lnc_TCONS_00226985	Other tissues	ovary	-3.42055	-1.1617	3.33198e-10	6.56043e-09
lnc_TCONS_00293586	Other tissues	ovary	-7.35869	-1.6998	3.50063e-10	6.86657e-09
lnc_TCONS_00133854	Other tissues	ovary	-3.5153	-1.7845	4.2826e-10	8.29646e-09
lnc_TCONS_00063217	Other tissues	ovary	-7.62923	-2.6391	4.32677e-10	8.37481e-09
lnc_TCONS_00128370	Other tissues	ovary	-7.49174	-2.42538	6.80964e-10	1.2802e-08
lnc_TCONS_00164119	Other tissues	ovary	-7.96584	-2.37083	7.13926e-10	1.3384e-08
lnc_TCONS_00063218	Other tissues	ovary	-7.53063	-2.64053	9.9937e-10	1.8398e-08
lnc_TCONS_00067397	Other tissues	ovary	-6.46237	-2.78716	1.03445e-09	1.90031e-08
lnc_TCONS_00116299	Other tissues	ovary	-7.73695	-1.75339	1.09753e-09	2.00899e-08
lnc_TCONS_00140343	Other tissues	ovary	-7.86863	-1.88911	1.33569e-09	2.41692e-08
lnc_TCONS_00000451	Other tissues	ovary	-4.40667	-0.859609	1.80559e-09	3.20598e-08
lnc_TCONS_00010736	Other tissues	ovary	-4.76022	-2.57462	2.02407e-09	3.56787e-08
lnc_TCONS_00138702	Other tissues	ovary	-3.86416	-0.299377	2.50482e-09	4.35138e-08
lnc_TCONS_00245968	Other tissues	ovary	-7.79677	0.608496	3.37797e-09	5.74949e-08
lnc_TCONS_00330367	Other tissues	ovary	-3.4411	0.223072	3.66701e-09	6.2109e-08
lnc_TCONS_00291559	Other tissues	ovary	-4.10412	-0.603123	4.41053e-09	7.37789e-08
lnc_TCONS_00128371	Other tissues	ovary	-7.41525	-2.442	5.03204e-09	8.34389e-08
lnc_TCONS_00005986	Other tissues	ovary	-3.21745	-0.530038	6.0932e-09	9.97301e-08
lnc_TCONS_00307283	Other tissues	ovary	-3.31383	-1.27301	6.7639e-09	1.09908e-07
lnc_TCONS_00192352	Other tissues	ovary	-6.74158	-2.45613	6.8198e-09	1.10707e-07
lnc_TCONS_00306295	Other tissues	ovary	-7.91316	-1.8676	6.90321e-09	1.1197e-07
lnc_TCONS_00276966	Other tissues	ovary	-4.95158	-1.65833	8.64255e-09	1.37969e-07
lnc_TCONS_00254455	Other tissues	ovary	-7.55349	-2.11812	9.4192e-09	1.49677e-07
lnc_TCONS_00014422	Other tissues	ovary	-7.89202	-0.480293	1.24334e-08	1.94298e-07
lnc_TCONS_00245969	Other tissues	ovary	-7.58573	0.53081	1.25307e-08	1.95734e-07
lnc_TCONS_00166209	Other tissues	ovary	-7.99208	-1.37875	1.32401e-08	2.06296e-07
lnc_TCONS_00317366	Other tissues	ovary	-4.33768	-2.18161	1.71853e-08	2.63299e-07
lnc_TCONS_00014421	Other tissues	ovary	-7.83843	-0.499562	1.73579e-08	2.65672e-07
lnc_TCONS_00163212	Other tissues	ovary	-4.14711	-1.88474	2.4275e-08	3.63175e-07
lnc_TCONS_00098520	Other tissues	ovary	-6.93972	-2.38102	3.82387e-08	5.54747e-07
lnc_TCONS_00014423	Other tissues	ovary	-7.60776	-0.790601	3.94185e-08	5.70756e-07
lnc_TCONS_00090468	Other tissues	ovary	-7.44111	-1.91234	4.05824e-08	5.86905e-07
lnc_TCONS_00098521	Other tissues	ovary	-6.8389	-2.661	4.24312e-08	6.1143e-07
lnc_TCONS_00014419	Other tissues	ovary	-7.56487	-0.7029	6.61658e-08	9.25083e-07
lnc_TCONS_00014420	Other tissues	ovary	-7.61749	-0.53821	6.93203e-08	9.65064e-07
lnc_TCONS_00086056	Other tissues	ovary	-3.3268	-1.2647	8.67952e-08	1.18831e-06
lnc_TCONS_00184384	Other tissues	ovary	-4.74095	-2.34685	1.06311e-07	1.43326e-06
lnc_TCONS_00245970	Other tissues	ovary	-7.10268	-0.0296221	1.17819e-07	1.57579e-06
lnc_TCONS_00309733	Other tissues	ovary	-4.11013	-2.20484	1.45169e-07	1.91063e-06
lnc_TCONS_00281158	Other tissues	ovary	-4.80248	-2.40026	1.48554e-07	1.95305e-06
lnc_TCONS_00138758	Other tissues	ovary	-6.81986	-1.35174	1.70581e-07	2.21946e-06
lnc_TCONS_00114238	Other tissues	ovary	-6.36882	-2.39955	1.9284e-07	2.48411e-06
lnc_TCONS_00219586	Other tissues	ovary	-5.20796	-0.553832	2.14109e-07	2.73539e-06
lnc_TCONS_00093007	Other tissues	ovary	-2.70501	-0.649765	2.6786e-07	3.36025e-06
lnc_TCONS_00110005	Other tissues	ovary	-3.98688	-1.97859	3.21212e-07	3.96905e-06
lnc_TCONS_00290925	Other tissues	ovary	-2.51966	-0.129469	4.20051e-07	5.06721e-06
lnc_TCONS_00320701	Other tissues	ovary	-5.97599	-2.0164	6.95906e-07	8.08763e-06
lnc_TCONS_00281093	Other tissues	ovary	-6.8479	-0.965136	8.8525e-07	1.00678e-05
lnc_TCONS_00307928	Other tissues	ovary	-2.79662	-0.10831	9.6079e-07	1.08379e-05
lnc_TCONS_00308840	Other tissues	ovary	-3.47353	-1.29786	1.01254e-06	1.13817e-05
lnc_TCONS_00026117	Other tissues	ovary	-5.44498	-2.29302	1.08453e-06	1.21183e-05
lnc_TCONS_00183887	Other tissues	ovary	-4.40552	-1.70489	1.09194e-06	1.21943e-05
lnc_TCONS_00299441	Other tissues	ovary	-6.55389	1.17694	1.60276e-06	1.73291e-05
lnc_TCONS_00203721	Other tissues	ovary	-6.41988	-2.17375	1.97108e-06	2.09251e-05
lnc_TCONS_00255454	Other tissues	ovary	-2.92056	0.771922	2.05964e-06	2.17821e-05
lnc_TCONS_00229132	Other tissues	ovary	-3.2428	-0.881072	2.11075e-06	2.22701e-05
lnc_TCONS_00072892	Other tissues	ovary	-6.08269	-1.37054	2.23488e-06	2.3459e-05
lnc_TCONS_00170299	Other tissues	ovary	-2.69165	0.00310172	3.45414e-06	3.48354e-05
lnc_TCONS_00035604	Other tissues	ovary	-2.62035	0.507608	3.98347e-06	3.96231e-05
lnc_TCONS_00177985	Other tissues	ovary	-3.4232	-1.65257	4.39304e-06	4.32662e-05
lnc_TCONS_00019602	Other tissues	ovary	3.89665	0.923633	4.48847e-06	4.40979e-05
lnc_TCONS_00000280	Other tissues	ovary	-6.80849	-0.632413	4.54194e-06	4.45675e-05
lnc_TCONS_00177984	Other tissues	ovary	-2.57859	-1.08632	4.5426e-06	4.45715e-05
lnc_TCONS_00065222	Other tissues	ovary	-2.08724	1.43891	5.53617e-06	5.33862e-05
lnc_TCONS_00229131	Other tissues	ovary	-2.60504	0.429768	5.61825e-06	5.4085e-05
lnc_TCONS_00075379	Other tissues	ovary	-2.43228	1.83198	7.52267e-06	7.02833e-05
lnc_TCONS_00248899	Other tissues	ovary	-6.26227	-2.49155	7.88736e-06	7.331e-05
lnc_TCONS_00049667	Other tissues	ovary	-2.74675	-0.526002	8.68902e-06	7.99398e-05
lnc_TCONS_00191187	Other tissues	ovary	-5.23091	-2.60993	1.02873e-05	9.28375e-05
lnc_TCONS_00020151	Other tissues	ovary	6.22454	-0.77591	1.36536e-05	0.000119612
lnc_TCONS_00177981	Other tissues	ovary	-3.23667	-1.72629	1.37443e-05	0.000120318
lnc_TCONS_00330542	Other tissues	ovary	-2.69694	-0.361348	1.43828e-05	0.000125413
lnc_TCONS_00307908	Other tissues	ovary	-2.53946	0.124481	1.45014e-05	0.000126337
lnc_TCONS_00062468	Other tissues	ovary	-2.68699	1.03699	2.33349e-05	0.000192622
lnc_TCONS_00239585	Other tissues	ovary	-3.10094	-0.693817	2.45023e-05	0.000201224
lnc_TCONS_00271722	Other tissues	ovary	-4.16772	0.759162	2.51464e-05	0.000205978
lnc_TCONS_00066813	Other tissues	ovary	2.98837	2.00621	3.42235e-05	0.000270829
lnc_TCONS_00031756	Other tissues	ovary	-3.89633	-2.1259	3.70287e-05	0.000290486
lnc_TCONS_00219268	Other tissues	ovary	4.5409	0.132515	3.97117e-05	0.000309149
lnc_TCONS_00273236	Other tissues	ovary	3.33882	1.80107	4.07196e-05	0.000316039
lnc_TCONS_00235694	Other tissues	ovary	-6.25235	-2.07949	4.12843e-05	0.000319733
lnc_TCONS_00230723	Other tissues	ovary	5.12516	-0.403502	4.18569e-05	0.000323513
lnc_TCONS_00235696	Other tissues	ovary	-6.19463	-2.14961	4.83078e-05	0.000367378
lnc_TCONS_00211853	Other tissues	ovary	4.93228	-0.827782	4.91036e-05	0.000372599
lnc_TCONS_00219793	Other tissues	ovary	-6.57847	-1.13881	5.04229e-05	0.000381529
lnc_TCONS_00200530	Other tissues	ovary	4.74757	-0.521757	5.94248e-05	0.000441569
lnc_TCONS_00178290	Other tissues	ovary	3.80097	0.251055	6.46251e-05	0.000475742
lnc_TCONS_00135122	Other tissues	ovary	-1.9577	2.78627	6.75281e-05	0.000494507
lnc_TCONS_00267526	Other tissues	ovary	5.23514	0.0859171	7.53437e-05	0.000544396
lnc_TCONS_00299443	Other tissues	ovary	-3.03691	-0.35551	7.85901e-05	0.000565086
lnc_TCONS_00235695	Other tissues	ovary	-6.0852	-2.09179	7.97784e-05	0.000572738
lnc_TCONS_00089581	Other tissues	ovary	5.60597	0.612563	8.60884e-05	0.000613268
lnc_TCONS_00280372	Other tissues	ovary	6.05902	-1.46306	9.93597e-05	0.000696997
lnc_TCONS_00250677	Other tissues	ovary	5.20976	-0.902508	0.000100589	0.000704605
lnc_TCONS_00192705	Other tissues	ovary	-2.78092	0.894963	0.000105968	0.000737574
lnc_TCONS_00136251	Other tissues	ovary	7.49932	-0.0561199	0.000136658	0.000920888
lnc_TCONS_00141063	Other tissues	ovary	5.04917	-0.2168	0.000137729	0.000927165
lnc_TCONS_00219791	Other tissues	ovary	-6.19562	-1.5114	0.000137834	0.000927734
lnc_TCONS_00219792	Other tissues	ovary	-6.15803	-1.51144	0.000156059	0.001035
lnc_TCONS_00289399	Other tissues	ovary	5.66228	-1.35972	0.000177947	0.00115995
lnc_TCONS_00219794	Other tissues	ovary	-6.00733	-1.46595	0.000181204	0.00117824
lnc_TCONS_00329141	Other tissues	ovary	4.06998	2.42913	0.000188548	0.00121969
lnc_TCONS_00185291	Other tissues	ovary	-2.81002	-1.5067	0.000190614	0.0012307
lnc_TCONS_00219795	Other tissues	ovary	-5.94334	-1.66655	0.000190843	0.00123197
lnc_TCONS_00266836	Other tissues	ovary	3.14117	1.80381	0.000191363	0.00123478
lnc_TCONS_00315454	Other tissues	ovary	9.66644	-0.791154	0.000194774	0.00125361
lnc_TCONS_00047248	Other tissues	ovary	6.18078	-1.30073	0.000197667	0.00126947
lnc_TCONS_00272562	Other tissues	ovary	-2.34501	-0.798659	0.000213359	0.00135502
lnc_TCONS_00126548	Other tissues	ovary	-2.09236	0.275943	0.000230142	0.00144776
lnc_TCONS_00068987	Other tissues	ovary	6.38651	-1.92738	0.000230593	0.00144994
lnc_TCONS_00282126	Other tissues	ovary	4.15434	-0.633964	0.000241611	0.00150967
lnc_TCONS_00272556	Other tissues	ovary	-2.28452	-0.762576	0.000251459	0.00156205
lnc_TCONS_00264055	Other tissues	ovary	-3.16617	-1.0706	0.000261141	0.00161258
lnc_TCONS_00083940	Other tissues	ovary	4.02995	-1.03582	0.000263696	0.00162616
lnc_TCONS_00133247	Other tissues	ovary	-4.77541	-2.31686	0.000274724	0.00168422
lnc_TCONS_00215808	Other tissues	ovary	4.19415	0.823731	0.0002805	0.00171446
lnc_TCONS_00286758	Other tissues	ovary	4.08179	-0.818862	0.000292742	0.00177883
lnc_TCONS_00098832	Other tissues	ovary	4.50145	-0.996973	0.000296126	0.00179651
lnc_TCONS_00212277	Other tissues	ovary	4.15555	0.389767	0.00030737	0.00185501
lnc_TCONS_00159751	Other tissues	ovary	3.7547	-0.272016	0.000321301	0.00192784
lnc_TCONS_00060910	Other tissues	ovary	-1.91901	-0.358203	0.000323089	0.00193701
lnc_TCONS_00327862	Other tissues	ovary	2.65771	1.39602	0.000326666	0.00195507
lnc_TCONS_00220049	Other tissues	ovary	4.05796	-0.293662	0.000330707	0.0019746
lnc_TCONS_00321619	Other tissues	ovary	3.65777	-0.741692	0.000338299	0.00201325
lnc_TCONS_00014890	Other tissues	ovary	4.02494	0.442867	0.000350071	0.00207328
lnc_TCONS_00017291	Other tissues	ovary	-2.41024	-0.830808	0.000361036	0.00212746
lnc_TCONS_00260669	Other tissues	ovary	4.72857	0.0332736	0.000363822	0.00214133
lnc_TCONS_00136880	Other tissues	ovary	6.57761	0.231	0.000364509	0.00214449
lnc_TCONS_00157790	Other tissues	ovary	11.8631	1.38279	0.000373215	0.00218805
lnc_TCONS_00181657	Other tissues	ovary	3.24318	0.332063	0.000380936	0.00222542
lnc_TCONS_00219476	Other tissues	ovary	-2.13244	-1.13835	0.000394593	0.00229344
lnc_TCONS_00325384	Other tissues	ovary	4.24605	0.0889051	0.000395998	0.00230057
lnc_TCONS_00221848	Other tissues	ovary	-2.19186	-0.940433	0.0004369	0.00249931
lnc_TCONS_00174415	Other tissues	ovary	3.85859	-1.06388	0.000466754	0.00264538
lnc_TCONS_00285128	Other tissues	ovary	6.20089	-2.10341	0.000512197	0.00285909
lnc_TCONS_00214430	Other tissues	ovary	-2.84651	-1.53187	0.000522546	0.00290623
lnc_TCONS_00281477	Other tissues	ovary	7.76851	0.722227	0.000540958	0.00299208
lnc_TCONS_00224751	Other tissues	ovary	4.00234	0.0128719	0.00055522	0.00306006
lnc_TCONS_00313148	Other tissues	ovary	4.51297	0.979357	0.000558764	0.00307639
lnc_TCONS_00124344	Other tissues	ovary	5.68976	0.269271	0.000586458	0.00320154
lnc_TCONS_00284915	Other tissues	ovary	4.10229	-1.26198	0.000609449	0.00330401
lnc_TCONS_00034495	Other tissues	ovary	-2.21069	1.32002	0.00061666	0.00333707
lnc_TCONS_00321802	Other tissues	ovary	3.50548	-0.351324	0.000636037	0.00342443
lnc_TCONS_00313146	Other tissues	ovary	4.43057	0.995848	0.000646168	0.00347026
lnc_TCONS_00152590	Other tissues	ovary	3.76654	-0.953776	0.000656386	0.00351559
lnc_TCONS_00119034	Other tissues	ovary	3.92364	-0.484219	0.000692027	0.00367131
lnc_TCONS_00319403	Other tissues	ovary	6.73032	-1.54763	0.00069639	0.00369072
lnc_TCONS_00241976	Other tissues	ovary	-1.80765	0.373559	0.000709531	0.0037487
lnc_TCONS_00284934	Other tissues	ovary	8.33356	-2.08159	0.00071554	0.00377509
lnc_TCONS_00314218	Other tissues	ovary	4.66816	-0.524402	0.000720321	0.00379483
lnc_TCONS_00150958	Other tissues	ovary	3.67857	-0.961035	0.000735811	0.00386036
lnc_TCONS_00211916	Other tissues	ovary	4.72326	-1.86913	0.000772605	0.0040193
lnc_TCONS_00235198	Other tissues	ovary	9.99604	-0.468645	0.000785615	0.00407556
lnc_TCONS_00185940	Other tissues	ovary	4.48163	-0.987642	0.000789857	0.00409273
lnc_TCONS_00245984	Other tissues	ovary	5.49293	-1.51856	0.000792708	0.00410443
lnc_TCONS_00177982	Other tissues	ovary	-1.97655	-0.732247	0.000797529	0.00412477
lnc_TCONS_00000549	Other tissues	ovary	3.27072	2.39285	0.000803411	0.00414922
lnc_TCONS_00321941	Other tissues	ovary	3.23385	0.400379	0.000817243	0.00420858
lnc_TCONS_00002538	Other tissues	ovary	5.28009	0.358444	0.000824306	0.00423928
lnc_TCONS_00319564	Other tissues	ovary	2.75595	1.25132	0.000832363	0.00427337
lnc_TCONS_00263953	Other tissues	ovary	3.78524	-0.787523	0.000853498	0.00435937
lnc_TCONS_00288756	Other tissues	ovary	5.58868	0.877977	0.000858649	0.00438208
lnc_TCONS_00177986	Other tissues	ovary	-2.00512	-0.61131	0.000859413	0.00438535
lnc_TCONS_00305468	Other tissues	ovary	5.03255	-0.791812	0.000860275	0.00438888
lnc_TCONS_00268501	Other tissues	ovary	2.83713	0.657288	0.000897595	0.00454412
lnc_TCONS_00114557	Other tissues	ovary	3.44709	-1.32573	0.000905302	0.004574
lnc_TCONS_00002378	Other tissues	ovary	6.48685	0.634183	0.000918079	0.00462859
lnc_TCONS_00092187	Other tissues	ovary	3.80847	-0.837863	0.000975576	0.00486138
lnc_TCONS_00006647	Other tissues	ovary	4.97374	-0.89752	0.00102651	0.00507339
lnc_TCONS_00257622	Other tissues	ovary	9.84361	-0.618042	0.0010882	0.00531647
lnc_TCONS_00100088	Other tissues	ovary	3.57984	0.147964	0.00110121	0.0053684
lnc_TCONS_00201767	Other tissues	ovary	3.93892	-1.04141	0.00110217	0.00537218
lnc_TCONS_00230036	Other tissues	ovary	3.13272	0.214819	0.00112576	0.00546691
lnc_TCONS_00082084	Other tissues	ovary	3.42602	-0.954706	0.00113124	0.00548892
lnc_TCONS_00038445	Other tissues	ovary	5.59892	-0.501226	0.00114799	0.00555642
lnc_TCONS_00167806	Other tissues	ovary	4.03093	1.48525	0.00116039	0.00560439
lnc_TCONS_00312667	Other tissues	ovary	3.60777	2.24296	0.00120016	0.0057612
lnc_TCONS_00281366	Other tissues	ovary	3.6401	-0.947584	0.00121197	0.00580612
lnc_TCONS_00001817	Other tissues	ovary	-4.84403	-2.10556	0.00123084	0.00587939
lnc_TCONS_00018922	Other tissues	ovary	3.00993	2.77422	0.00129509	0.0061285
lnc_TCONS_00318252	Other tissues	ovary	3.74286	1.26593	0.0013219	0.00622738
lnc_TCONS_00177983	Other tissues	ovary	-1.88961	-0.757085	0.00133562	0.00627588
lnc_TCONS_00265243	Other tissues	ovary	2.88426	-0.486689	0.00134259	0.00630273
lnc_TCONS_00306224	Other tissues	ovary	4.46159	0.733913	0.00136585	0.00638977
lnc_TCONS_00283683	Other tissues	ovary	-2.50564	-1.81524	0.00139202	0.00648673
lnc_TCONS_00100252	Other tissues	ovary	3.67283	0.151475	0.00140208	0.0065238
lnc_TCONS_00323298	Other tissues	ovary	4.38914	1.10428	0.00142393	0.00660693
lnc_TCONS_00322087	Other tissues	ovary	4.64901	-0.458502	0.00143989	0.00666681
lnc_TCONS_00112128	Other tissues	ovary	7.46124	0.443702	0.00147797	0.00680929
lnc_TCONS_00050464	Other tissues	ovary	6.39938	-0.196749	0.00151633	0.00694531
lnc_TCONS_00001652	Other tissues	ovary	-2.20209	-1.0012	0.00154319	0.00704585
lnc_TCONS_00298890	Other tissues	ovary	3.6463	-0.613744	0.0016476	0.00741477
lnc_TCONS_00313614	Other tissues	ovary	9.07935	-1.36529	0.00167698	0.00752308
lnc_TCONS_00311011	Other tissues	ovary	4.28275	-0.380904	0.00168203	0.00754219
lnc_TCONS_00308743	Other tissues	ovary	4.7744	-0.804203	0.00169503	0.00758874
lnc_TCONS_00273355	Other tissues	ovary	-1.43541	1.42189	0.00170584	0.00762821
lnc_TCONS_00007125	Other tissues	ovary	2.63892	1.34571	0.001711	0.00764545
lnc_TCONS_00280342	Other tissues	ovary	2.89519	-0.67478	0.00171311	0.00765237
lnc_TCONS_00300145	Other tissues	ovary	-2.97456	-1.37567	0.00175922	0.0078188
lnc_TCONS_00323288	Other tissues	ovary	3.56871	-1.47464	0.00179892	0.00795689
lnc_TCONS_00235199	Other tissues	ovary	9.29602	-1.15528	0.00180855	0.0079895
lnc_TCONS_00290818	Other tissues	ovary	5.25016	-0.582087	0.00181236	0.00800338
lnc_TCONS_00016964	Other tissues	ovary	5.06367	-0.314055	0.00184224	0.00810941
lnc_TCONS_00275591	Other tissues	ovary	4.866	-0.460017	0.00185245	0.00814344
lnc_TCONS_00220523	Other tissues	ovary	8.32711	-2.08763	0.00185291	0.00814446
lnc_TCONS_00001792	Other tissues	ovary	6.49312	-1.82639	0.00187029	0.00820543
lnc_TCONS_00002099	Other tissues	ovary	-2.23159	-1.40686	0.00193189	0.00841662
lnc_TCONS_00288158	Other tissues	ovary	-1.92803	0.172941	0.00199629	0.00863717
lnc_TCONS_00149696	Other tissues	ovary	4.61775	-0.288105	0.00208228	0.00893536
lnc_TCONS_00235201	Other tissues	ovary	9.13342	-1.31394	0.00210737	0.00902654
lnc_TCONS_00308389	Other tissues	ovary	4.70118	-0.723565	0.00211506	0.00905248
lnc_TCONS_00251839	Other tissues	ovary	4.5276	0.69352	0.00211845	0.00906505
lnc_TCONS_00118217	Other tissues	ovary	2.24116	1.2721	0.00213346	0.00911586
lnc_TCONS_00145817	Other tissues	ovary	2.82487	0.346471	0.00215003	0.00917098
lnc_TCONS_00164445	Other tissues	ovary	2.94479	-0.436123	0.00216089	0.0092114
lnc_TCONS_00062346	Other tissues	ovary	3.22831	-0.940414	0.00216292	0.00921809
lnc_TCONS_00094913	Other tissues	ovary	4.1651	2.00088	0.00220349	0.00935355
lnc_TCONS_00113030	Other tissues	ovary	-2.16273	-0.997942	0.00221525	0.00938845
lnc_TCONS_00310675	Other tissues	ovary	-4.59742	-2.35399	0.00237462	0.0099201
lnc_TCONS_00289241	Other tissues	ovary	6.10362	-1.32941	0.00244825	0.010168
lnc_TCONS_00218064	Other tissues	ovary	3.89321	-1.76128	0.00247118	0.0102454
lnc_TCONS_00256415	Other tissues	ovary	3.63051	-0.671395	0.00247162	0.0102467
lnc_TCONS_00197018	Other tissues	ovary	3.02824	-0.341869	0.00248985	0.0103109
lnc_TCONS_00212821	Other tissues	ovary	4.21669	-1.43423	0.00250769	0.0103734
lnc_TCONS_00323118	Other tissues	ovary	2.54164	2.18562	0.00253327	0.0104604
lnc_TCONS_00270210	Other tissues	ovary	5.54232	3.3267	0.00255245	0.0105261
lnc_TCONS_00301691	Other tissues	ovary	3.35834	-0.705621	0.00259405	0.0106632
lnc_TCONS_00327523	Other tissues	ovary	3.91142	2.49482	0.0026455	0.0108341
lnc_TCONS_00016390	Other tissues	ovary	3.92255	-0.743876	0.00264781	0.0108411
lnc_TCONS_00230921	Other tissues	ovary	5.43653	-0.292988	0.00266366	0.0108961
lnc_TCONS_00130527	Other tissues	ovary	3.19314	0.31981	0.00272233	0.0110812
lnc_TCONS_00327123	Other tissues	ovary	3.47557	-0.290158	0.0027559	0.0111875
lnc_TCONS_00301009	Other tissues	ovary	2.86546	-0.237671	0.00276267	0.0112117
lnc_TCONS_00001348	Other tissues	ovary	5.60353	-1.91619	0.00276775	0.0112295
lnc_TCONS_00168772	Other tissues	ovary	4.98481	-1.63246	0.00277058	0.0112387
lnc_TCONS_00323498	Other tissues	ovary	5.84274	-1.62524	0.00278858	0.0112966
lnc_TCONS_00241236	Other tissues	ovary	3.79588	-1.31723	0.00282549	0.0114188
lnc_TCONS_00270211	Other tissues	ovary	5.2424	3.2196	0.00301374	0.0120259
lnc_TCONS_00315399	Other tissues	ovary	2.81851	-1.25202	0.00304491	0.0121232
lnc_TCONS_00266082	Other tissues	ovary	3.89466	-1.4741	0.00304891	0.0121361
lnc_TCONS_00037547	Other tissues	ovary	5.70283	-0.5938	0.00305176	0.012145
lnc_TCONS_00081946	Other tissues	ovary	3.14153	-0.667347	0.0030803	0.0122294
lnc_TCONS_00238346	Other tissues	ovary	3.48157	-1.27384	0.0031103	0.0123254
lnc_TCONS_00051854	Other tissues	ovary	3.201	0.498408	0.00313429	0.0123993
lnc_TCONS_00119642	Other tissues	ovary	4.22659	-1.12841	0.00313433	0.0123993
lnc_TCONS_00237500	Other tissues	ovary	12.4655	1.98326	0.00313957	0.0124157
lnc_TCONS_00002705	Other tissues	ovary	4.88714	-1.19067	0.00316175	0.012485
lnc_TCONS_00266471	Other tissues	ovary	3.97126	-0.100903	0.00323689	0.0127162
lnc_TCONS_00003004	Other tissues	ovary	4.6835	-0.69878	0.00324478	0.0127405
lnc_TCONS_00235350	Other tissues	ovary	4.40416	-1.27339	0.00326656	0.012809
lnc_TCONS_00323464	Other tissues	ovary	4.87231	-0.614518	0.00334571	0.0130574
lnc_TCONS_00270335	Other tissues	ovary	5.48209	2.33328	0.00341172	0.013273
lnc_TCONS_00270278	Other tissues	ovary	5.30811	1.57784	0.00342076	0.0133015
lnc_TCONS_00248603	Other tissues	ovary	4.43194	-0.558523	0.00346639	0.0134389
lnc_TCONS_00001974	Other tissues	ovary	5.43365	0.176085	0.00352499	0.0136166
lnc_TCONS_00300317	Other tissues	ovary	3.65943	-1.81471	0.00364035	0.0139755
lnc_TCONS_00112118	Other tissues	ovary	3.33272	-0.700173	0.00367267	0.0140734
lnc_TCONS_00092821	Other tissues	ovary	4.20384	-1.67704	0.00369516	0.0141461
lnc_TCONS_00316742	Other tissues	ovary	4.16248	0.443516	0.00369843	0.0141553
lnc_TCONS_00212034	Other tissues	ovary	3.52524	-1.11551	0.0038154	0.0145129
lnc_TCONS_00164704	Other tissues	ovary	3.46842	-1.0618	0.00382105	0.0145295
lnc_TCONS_00088010	Other tissues	ovary	5.59566	-1.82071	0.00385343	0.0146306
lnc_TCONS_00306466	Other tissues	ovary	3.35849	-1.59719	0.00387153	0.0146845
lnc_TCONS_00234044	Other tissues	ovary	7.82462	-0.535309	0.00387704	0.0146995
lnc_TCONS_00028732	Other tissues	ovary	-1.86816	0.313475	0.00389988	0.0147599
lnc_TCONS_00324368	Other tissues	ovary	2.85025	1.55971	0.00394896	0.0149031
lnc_TCONS_00290023	Other tissues	ovary	4.84125	-1.4575	0.00396325	0.0149451
lnc_TCONS_00002990	Other tissues	ovary	5.12764	-2.31837	0.0040539	0.0152111
lnc_TCONS_00272036	Other tissues	ovary	3.54588	0.321009	0.00407094	0.0152624
lnc_TCONS_00291600	Other tissues	ovary	3.87324	-1.50514	0.00407269	0.0152676
lnc_TCONS_00047189	Other tissues	ovary	5.51019	-1.11291	0.00408089	0.0152917
lnc_TCONS_00265210	Other tissues	ovary	3.14443	-0.0377655	0.00412752	0.0154262
lnc_TCONS_00331137	Other tissues	ovary	5.50053	-0.354348	0.00419524	0.0156317
lnc_TCONS_00041251	Other tissues	ovary	3.83226	-0.454782	0.00427705	0.0158744
lnc_TCONS_00323677	Other tissues	ovary	9.80178	-0.658129	0.00438153	0.0161801
lnc_TCONS_00280294	Other tissues	ovary	6.91155	-1.42458	0.00439438	0.0162179
lnc_TCONS_00127264	Other tissues	ovary	5.80005	-1.67653	0.00447734	0.0164532
lnc_TCONS_00279604	Other tissues	ovary	3.05444	-0.0860075	0.00452693	0.0165999
lnc_TCONS_00293685	Other tissues	ovary	3.43954	0.103909	0.00459541	0.0168015
lnc_TCONS_00266839	Other tissues	ovary	3.06785	0.846391	0.00461353	0.0168522
lnc_TCONS_00020659	Other tissues	ovary	4.74699	-1.33675	0.00467789	0.0170461
lnc_TCONS_00270193	Other tissues	ovary	5.02002	1.56277	0.00479497	0.0173888
lnc_TCONS_00294076	Other tissues	ovary	3.44886	-0.122033	0.00479589	0.0173913
lnc_TCONS_00050463	Other tissues	ovary	5.49436	-0.196035	0.00482173	0.0174678
lnc_TCONS_00087510	Other tissues	ovary	-1.63228	1.15211	0.00488689	0.0176611
lnc_TCONS_00259889	Other tissues	ovary	4.39993	-0.343082	0.00501811	0.0180325
lnc_TCONS_00316744	Other tissues	ovary	5.33172	-0.171396	0.00508283	0.0182146
lnc_TCONS_00200606	Other tissues	ovary	3.89738	-1.45475	0.00508437	0.0182186
lnc_TCONS_00330309	Other tissues	ovary	3.57805	-0.448529	0.005102	0.0182702
lnc_TCONS_00307780	Other tissues	ovary	4.53843	-1.49689	0.00515021	0.0184077
lnc_TCONS_00305845	Other tissues	ovary	3.09173	-1.32299	0.00531757	0.0188758
lnc_TCONS_00319791	Other tissues	ovary	2.87914	0.121334	0.00533583	0.018929
lnc_TCONS_00223804	Other tissues	ovary	3.38205	0.314616	0.00538317	0.0190686
lnc_TCONS_00275391	Other tissues	ovary	4.41346	2.13528	0.00546947	0.0193107
lnc_TCONS_00230740	Other tissues	ovary	3.03364	0.0251422	0.00548079	0.01934
lnc_TCONS_00250860	Other tissues	ovary	-1.86805	-1.03591	0.00548802	0.0193583
lnc_TCONS_00091609	Other tissues	ovary	4.21404	-1.99465	0.00549316	0.0193719
lnc_TCONS_00262585	Other tissues	ovary	4.10556	-0.957399	0.00551391	0.0194298
lnc_TCONS_00268283	Other tissues	ovary	8.58669	-1.83717	0.00561371	0.0197155
lnc_TCONS_00002159	Other tissues	ovary	5.10422	-1.84396	0.00567571	0.0198929
lnc_TCONS_00160614	Other tissues	ovary	5.44031	-2.02037	0.00576148	0.0201285
lnc_TCONS_00002780	Other tissues	ovary	5.53082	-0.114362	0.00579756	0.0202305
lnc_TCONS_00260538	Other tissues	ovary	3.43737	0.449695	0.00580085	0.0202373
lnc_TCONS_00185350	Other tissues	ovary	3.21329	-0.684754	0.00584428	0.0203589
lnc_TCONS_00307597	Other tissues	ovary	6.24775	-1.28884	0.00586085	0.0204035
lnc_TCONS_00287314	Other tissues	ovary	3.09589	0.166071	0.00586437	0.0204122
lnc_TCONS_00287178	Other tissues	ovary	-2.39184	-1.53917	0.0060933	0.0210346
lnc_TCONS_00190793	Other tissues	ovary	3.11565	-0.674931	0.00614509	0.0211699
lnc_TCONS_00011000	Other tissues	ovary	4.18733	-0.452351	0.00617958	0.0212597
lnc_TCONS_00245206	Other tissues	ovary	-1.55665	0.0151088	0.00621741	0.0213602
lnc_TCONS_00181439	Other tissues	ovary	3.09326	-1.45643	0.006325	0.0216489
lnc_TCONS_00289242	Other tissues	ovary	5.58555	-1.31114	0.00636825	0.0217621
lnc_TCONS_00264318	Other tissues	ovary	4.47686	-0.252468	0.00637463	0.021779
lnc_TCONS_00327408	Other tissues	ovary	5.03158	-0.601145	0.00641405	0.021892
lnc_TCONS_00057481	Other tissues	ovary	-1.39609	0.329123	0.00643723	0.0219541
lnc_TCONS_00321610	Other tissues	ovary	6.16999	-0.86722	0.00647155	0.0220473
lnc_TCONS_00025516	Other tissues	ovary	5.99017	-1.03578	0.00664414	0.0225122
lnc_TCONS_00025504	Other tissues	ovary	5.98272	-1.04303	0.00665172	0.0225302
lnc_TCONS_00308404	Other tissues	ovary	3.82585	-0.848227	0.00665807	0.0225462
lnc_TCONS_00259613	Other tissues	ovary	2.93633	0.483825	0.00669703	0.0226573
lnc_TCONS_00118035	Other tissues	ovary	-2.03714	-0.354307	0.00669856	0.0226616
lnc_TCONS_00223286	Other tissues	ovary	5.82971	0.486773	0.00669924	0.0226635
lnc_TCONS_00318874	Other tissues	ovary	3.59864	-0.620973	0.00671857	0.0227122
lnc_TCONS_00230922	Other tissues	ovary	4.87772	-0.291681	0.00673268	0.0227531
lnc_TCONS_00270502	Other tissues	ovary	3.76947	-0.072966	0.006787	0.0229001
lnc_TCONS_00074352	Other tissues	ovary	9.44785	-1.00611	0.00683155	0.0230228
lnc_TCONS_00001186	Other tissues	ovary	5.75073	0.663014	0.00683626	0.0230337
lnc_TCONS_00212211	Other tissues	ovary	4.59969	-2.32335	0.00686443	0.0231025
lnc_TCONS_00181183	Other tissues	ovary	3.50684	-0.830749	0.00688436	0.0231553
lnc_TCONS_00329885	Other tissues	ovary	2.92559	1.01263	0.00693244	0.0232839
lnc_TCONS_00279266	Other tissues	ovary	3.09993	0.464099	0.00706773	0.023618
lnc_TCONS_00141398	Other tissues	ovary	2.24705	0.676242	0.00718061	0.023899
lnc_TCONS_00317355	Other tissues	ovary	7.85686	-2.53112	0.00722264	0.0240046
lnc_TCONS_00326974	Other tissues	ovary	3.71351	-1.16055	0.00725046	0.0240762
lnc_TCONS_00149844	Other tissues	ovary	2.93848	0.206652	0.00725575	0.0240853
lnc_TCONS_00243533	Other tissues	ovary	4.59447	-0.954109	0.00726148	0.0240982
lnc_TCONS_00229852	Other tissues	ovary	6.94209	-1.33078	0.00727998	0.0241477
lnc_TCONS_00301453	Other tissues	ovary	4.1888	0.508109	0.0073145	0.0242401
lnc_TCONS_00066786	Other tissues	ovary	4.05491	-1.75933	0.00737784	0.0244102
lnc_TCONS_00235888	Other tissues	ovary	3.08497	-1.17793	0.00751144	0.0247438
lnc_TCONS_00331323	Other tissues	ovary	6.16499	-2.08251	0.007516	0.0247543
lnc_TCONS_00218161	Other tissues	ovary	5.29236	-2.14918	0.00757653	0.0249131
lnc_TCONS_00211970	Other tissues	ovary	5.42624	-1.56772	0.00767262	0.0251487
lnc_TCONS_00103372	Other tissues	ovary	3.56212	0.105294	0.00771415	0.0252581
lnc_TCONS_00301654	Other tissues	ovary	2.57287	1.05706	0.00774404	0.0253376
lnc_TCONS_00317032	Other tissues	ovary	3.53979	-1.65416	0.0077764	0.0254223
lnc_TCONS_00322942	Other tissues	ovary	7.24971	-1.09582	0.00782019	0.0255347
lnc_TCONS_00242708	Other tissues	ovary	5.55418	-1.45474	0.00795039	0.0258737
lnc_TCONS_00002397	Other tissues	ovary	9.11398	-1.32922	0.00798518	0.0259586
lnc_TCONS_00284914	Other tissues	ovary	2.77692	0.253439	0.00799801	0.0259923
lnc_TCONS_00324614	Other tissues	ovary	5.70004	-2.57625	0.00803693	0.0260938
lnc_TCONS_00002020	Other tissues	ovary	5.77393	-1.6998	0.00812298	0.0263073
lnc_TCONS_00315318	Other tissues	ovary	5.36261	-0.165341	0.00834292	0.0268668
lnc_TCONS_00149076	Other tissues	ovary	3.84324	-1.30628	0.00835592	0.026899
lnc_TCONS_00278812	Other tissues	ovary	8.68594	-1.74356	0.00849199	0.0272435
lnc_TCONS_00068281	Other tissues	ovary	-2.22355	-1.73966	0.00849391	0.0272487
lnc_TCONS_00122650	Other tissues	ovary	2.81561	-1.46401	0.0086147	0.0275503
lnc_TCONS_00303492	Other tissues	ovary	3.60046	-0.252994	0.0086434	0.0276151
lnc_TCONS_00002631	Other tissues	ovary	3.60685	-0.473431	0.00869267	0.0277464
lnc_TCONS_00237286	Other tissues	ovary	4.52042	0.505136	0.00878371	0.0279698
lnc_TCONS_00219278	Other tissues	ovary	8.48334	-1.93508	0.00885857	0.0281596
lnc_TCONS_00319377	Other tissues	ovary	4.92024	-1.39509	0.00887091	0.028186
lnc_TCONS_00283791	Other tissues	ovary	4.4549	-1.85896	0.00901024	0.0285334
lnc_TCONS_00001716	Other tissues	ovary	4.93618	-1.41047	0.0090616	0.0286592
lnc_TCONS_00319378	Other tissues	ovary	4.93631	-1.37982	0.00908396	0.0287113
lnc_TCONS_00067762	Other tissues	ovary	3.93457	-1.74236	0.00912991	0.0288201
lnc_TCONS_00059467	Other tissues	ovary	4.32179	-2.55561	0.00913857	0.0288425
lnc_TCONS_00002839	Other tissues	ovary	3.89916	-0.981869	0.00917084	0.0289249
lnc_TCONS_00020681	Other tissues	ovary	-1.92511	-2.01395	0.00924025	0.0290909
lnc_TCONS_00247350	Other tissues	ovary	8.64146	-1.78798	0.0092715	0.0291688
lnc_TCONS_00324984	Other tissues	ovary	3.82895	-1.27122	0.0092932	0.0292192
lnc_TCONS_00330263	Other tissues	ovary	4.08482	-0.364103	0.00930066	0.0292385
lnc_TCONS_00079454	Other tissues	ovary	6.24791	-1.28907	0.00930967	0.0292583
lnc_TCONS_00230109	Other tissues	ovary	3.46669	-0.973133	0.00938927	0.0294565
lnc_TCONS_00317425	Other tissues	ovary	4.66455	-1.65909	0.00942908	0.0295561
lnc_TCONS_00220819	Other tissues	ovary	3.12173	-1.85553	0.00971242	0.0302578
lnc_TCONS_00301852	Other tissues	ovary	3.01024	-0.540867	0.00975575	0.0303623
lnc_TCONS_00319712	Other tissues	ovary	4.24591	-2.03464	0.00980349	0.0304729
lnc_TCONS_00327137	Other tissues	ovary	3.77131	-0.942149	0.00992384	0.0307657
lnc_TCONS_00001187	Other tissues	ovary	6.7067	0.969232	0.0100107	0.0309754
lnc_TCONS_00190263	Other tissues	ovary	5.02818	-2.43883	0.0100668	0.0311151
lnc_TCONS_00141347	Other tissues	ovary	3.51835	-0.0253376	0.0100901	0.031172
lnc_TCONS_00296115	Other tissues	ovary	4.42273	-0.749414	0.0101509	0.0313176
lnc_TCONS_00048428	Other tissues	ovary	2.63757	-0.0766708	0.0102367	0.0315266
lnc_TCONS_00235553	Other tissues	ovary	2.84357	-1.02995	0.0102609	0.0315824
lnc_TCONS_00073620	Other tissues	ovary	9.43992	-1.01345	0.0102928	0.0316597
lnc_TCONS_00002632	Other tissues	ovary	3.06751	-0.672263	0.0103253	0.0317452
lnc_TCONS_00079455	Other tissues	ovary	6.13032	-1.40323	0.010408	0.0319377
lnc_TCONS_00320912	Other tissues	ovary	9.73596	-0.724419	0.0104482	0.0320355
lnc_TCONS_00076316	Other tissues	ovary	3.80312	-1.43744	0.0104551	0.0320522
lnc_TCONS_00319922	Other tissues	ovary	8.69457	-1.7371	0.0106058	0.0324037
lnc_TCONS_00268453	Other tissues	ovary	8.70172	-1.72926	0.0106263	0.0324527
lnc_TCONS_00331325	Other tissues	ovary	6.22704	0.193322	0.0108327	0.0329334
lnc_TCONS_00025495	Other tissues	ovary	6.04274	-1.50899	0.0110577	0.0334614
lnc_TCONS_00265090	Other tissues	ovary	4.12591	-0.665281	0.0110804	0.0335098
lnc_TCONS_00002547	Other tissues	ovary	3.71285	-1.72431	0.0111384	0.0336399
lnc_TCONS_00300669	Other tissues	ovary	4.31821	-1.76223	0.011144	0.0336533
lnc_TCONS_00326704	Other tissues	ovary	3.17511	-1.5136	0.0112486	0.0338917
lnc_TCONS_00283199	Other tissues	ovary	4.56148	-0.324599	0.0114041	0.0342494
lnc_TCONS_00072729	Other tissues	ovary	3.66246	-1.00138	0.0115003	0.0344666
lnc_TCONS_00002604	Other tissues	ovary	4.91993	1.26379	0.0117016	0.0349399
lnc_TCONS_00324219	Other tissues	ovary	7.65837	-2.71729	0.0117524	0.0350619
lnc_TCONS_00074489	Other tissues	ovary	3.10071	-0.813587	0.0118414	0.0352586
lnc_TCONS_00301008	Other tissues	ovary	2.28698	-0.178757	0.0119946	0.0356003
lnc_TCONS_00041481	Other tissues	ovary	1.83061	1.42008	0.0120207	0.035657
lnc_TCONS_00114571	Other tissues	ovary	7.35767	-2.9927	0.0121573	0.0359825
lnc_TCONS_00073619	Other tissues	ovary	8.85037	-1.58647	0.0122275	0.0361444
lnc_TCONS_00000990	Other tissues	ovary	2.66791	-0.250479	0.0123399	0.0363943
lnc_TCONS_00242709	Other tissues	ovary	4.57015	-1.71191	0.0125486	0.0368569
lnc_TCONS_00228951	Other tissues	ovary	4.36902	-2.16738	0.0126415	0.037069
lnc_TCONS_00064694	Other tissues	ovary	3.76692	0.524538	0.012747	0.0372881
lnc_TCONS_00120160	Other tissues	ovary	-3.40346	-1.84073	0.0128319	0.037469
lnc_TCONS_00269882	Other tissues	ovary	6.10656	-0.879624	0.0129369	0.0376968
lnc_TCONS_00001458	Other tissues	ovary	6.96503	-1.37531	0.0130513	0.0379524
lnc_TCONS_00061757	Other tissues	ovary	2.1938	0.331248	0.0130736	0.0380061
lnc_TCONS_00166934	Other tissues	ovary	4.92156	-1.57315	0.0131827	0.0382427
lnc_TCONS_00173873	Other tissues	ovary	3.69617	-0.613092	0.0132436	0.0383677
lnc_TCONS_00229859	Other tissues	ovary	5.22001	-1.73354	0.0135517	0.0390721
lnc_TCONS_00001459	Other tissues	ovary	6.77966	-1.55454	0.0137052	0.0393917
lnc_TCONS_00301122	Other tissues	ovary	5.18704	-1.07172	0.0138009	0.0396179
lnc_TCONS_00002549	Other tissues	ovary	4.46816	-0.333244	0.0138092	0.0396362
lnc_TCONS_00075681	Other tissues	ovary	4.79012	-0.0297514	0.0139061	0.0398557
lnc_TCONS_00217636	Other tissues	ovary	4.19317	-1.49229	0.0139286	0.039903
lnc_TCONS_00250722	Other tissues	ovary	-2.79327	0.993955	0.0141487	0.0403718
lnc_TCONS_00238325	Other tissues	ovary	2.59162	-1.45919	0.014187	0.0404566
lnc_TCONS_00231041	Other tissues	ovary	4.43665	-0.418738	0.0142041	0.0404912
lnc_TCONS_00172048	Other tissues	ovary	2.89181	-0.446132	0.014245	0.0405784
lnc_TCONS_00063470	Other tissues	ovary	3.82028	-1.73717	0.0143634	0.0408291
lnc_TCONS_00185353	Other tissues	ovary	2.73917	-0.848665	0.0144931	0.0411042
lnc_TCONS_00139029	Other tissues	ovary	3.98771	-0.445204	0.0145453	0.0412157
lnc_TCONS_00258241	Other tissues	ovary	3.06059	-0.907582	0.0145469	0.0412185
lnc_TCONS_00316769	Other tissues	ovary	3.53318	-0.319897	0.0146248	0.0413853
lnc_TCONS_00100061	Other tissues	ovary	4.17783	-0.797705	0.0148992	0.0419861
lnc_TCONS_00311380	Other tissues	ovary	3.70205	-1.56331	0.0149173	0.04203
lnc_TCONS_00002876	Other tissues	ovary	2.66445	-1.13223	0.0150389	0.0422892
lnc_TCONS_00160592	Other tissues	ovary	5.34324	-1.64893	0.0150733	0.0423642
lnc_TCONS_00201891	Other tissues	ovary	3.42538	-1.68113	0.0150901	0.0423946
lnc_TCONS_00298366	Other tissues	ovary	4.26924	-0.303896	0.0152824	0.0428018
lnc_TCONS_00001717	Other tissues	ovary	4.65772	-1.43628	0.0157504	0.0437871
lnc_TCONS_00131911	Other tissues	ovary	3.78277	-0.260301	0.0157985	0.0438888
lnc_TCONS_00269881	Other tissues	ovary	5.66571	-0.668402	0.0158989	0.0440822
lnc_TCONS_00017897	Other tissues	ovary	-2.59862	-0.941698	0.0160781	0.0444585
lnc_TCONS_00312340	Other tissues	ovary	2.94045	-1.59751	0.0162017	0.0447294
lnc_TCONS_00247761	Other tissues	ovary	4.8746	-0.941731	0.0166244	0.0456131
lnc_TCONS_00117556	Other tissues	ovary	2.87241	-1.13331	0.0167154	0.0457979
lnc_TCONS_00037723	Other tissues	ovary	2.77249	-0.322836	0.0167601	0.0458869
lnc_TCONS_00325659	Other tissues	ovary	3.7755	-1.40775	0.016771	0.0459124
lnc_TCONS_00258626	Other tissues	ovary	2.55409	-0.552694	0.0168553	0.0460907
lnc_TCONS_00242179	Other tissues	ovary	3.09237	-1.98908	0.0169676	0.0463175
lnc_TCONS_00245011	Other tissues	ovary	2.57966	-0.964396	0.0170655	0.0464996
lnc_TCONS_00001718	Other tissues	ovary	4.61962	-1.47327	0.0173346	0.047066
lnc_TCONS_00316196	Other tissues	ovary	3.7861	0.253668	0.0174001	0.0472041
lnc_TCONS_00290486	Other tissues	ovary	4.23414	-0.717868	0.0175503	0.047519
lnc_TCONS_00257847	Other tissues	ovary	2.57768	-0.62566	0.0176421	0.0477153
lnc_TCONS_00298363	Other tissues	ovary	4.23554	-0.242936	0.0180123	0.0484743
lnc_TCONS_00180985	Other tissues	ovary	-3.68163	-0.930606	0.0181092	0.0486738
lnc_TCONS_00150070	Other tissues	ovary	6.98451	-1.35636	0.0181272	0.0487044
lnc_TCONS_00305910	Other tissues	ovary	2.61753	-0.0112593	0.0181997	0.0488432
lnc_TCONS_00264708	Other tissues	ovary	8.11678	-2.28605	0.0182722	0.0490028
lnc_TCONS_00139027	Other tissues	ovary	4.15476	-0.517095	0.0183055	0.0490745
lnc_TCONS_00101771	Other tissues	ovary	4.04632	-0.492731	0.0184413	0.0493587
lnc_TCONS_00129611	Other tissues	ovary	3.9325	-1.31499	0.0184728	0.0494273
lnc_TCONS_00298365	Other tissues	ovary	4.22315	-0.546401	0.0186462	0.0497809
lnc_TCONS_00277004	Other tissues	skin	-11.3157	2.26478	1.54427e-52	1.38991e-47
lnc_TCONS_00247475	Other tissues	skin	-8.86741	-0.986619	4.05801e-30	2.35638e-26
lnc_TCONS_00299368	Other tissues	skin	-10.6689	-3.17529	3.01379e-26	1.29169e-22
lnc_TCONS_00247476	Other tissues	skin	-8.51319	0.869519	2.55321e-19	4.25556e-16
lnc_TCONS_00276930	Other tissues	skin	-4.65079	0.835673	2.22911e-16	2.1119e-13
lnc_TCONS_00276928	Other tissues	skin	-4.60796	0.821225	4.0258e-16	3.6234e-13
lnc_TCONS_00112342	Other tissues	skin	-4.82497	0.769446	8.48775e-16	7.07348e-13
lnc_TCONS_00272700	Other tissues	skin	-8.46814	-3.1422	2.24424e-15	1.71908e-12
lnc_TCONS_00135986	Other tissues	skin	-8.36458	6.40164	7.22205e-14	3.91576e-11
lnc_TCONS_00292265	Other tissues	skin	-7.09383	-2.37313	2.03106e-11	6.56389e-09
lnc_TCONS_00136645	Other tissues	skin	-7.5889	4.14105	9.2276e-11	2.7009e-08
lnc_TCONS_00303203	Other tissues	skin	-6.7593	-2.75383	1.03646e-10	3.01409e-08
lnc_TCONS_00302261	Other tissues	skin	-4.39456	-2.28232	5.12206e-10	1.28236e-07
lnc_TCONS_00050613	Other tissues	skin	-5.66181	-2.44428	1.42105e-09	3.24583e-07
lnc_TCONS_00215300	Other tissues	skin	-5.38568	-2.85083	4.69071e-09	9.73898e-07
lnc_TCONS_00215299	Other tissues	skin	-5.48925	-2.64114	7.8348e-09	1.57053e-06
lnc_TCONS_00050614	Other tissues	skin	-5.41868	-2.482	9.88578e-09	1.93638e-06
lnc_TCONS_00125582	Other tissues	skin	-6.05487	-1.96348	7.82574e-08	1.20815e-05
lnc_TCONS_00294937	Other tissues	skin	-4.19846	-1.02111	1.18194e-07	1.7468e-05
lnc_TCONS_00073595	Other tissues	skin	-5.92184	-2.03629	2.9895e-07	4.03099e-05
lnc_TCONS_00064694	Other tissues	skin	-3.28612	0.52443	4.19257e-07	5.50474e-05
lnc_TCONS_00138110	Other tissues	skin	-3.84	-2.20022	1.48907e-06	0.000169328
lnc_TCONS_00273369	Other tissues	skin	-4.3228	-0.310084	1.76686e-06	0.000196935
lnc_TCONS_00125581	Other tissues	skin	-5.53825	-1.5114	2.67141e-06	0.000287279
lnc_TCONS_00294971	Other tissues	skin	-3.69013	-1.12763	2.80577e-06	0.000299741
lnc_TCONS_00135987	Other tissues	skin	-5.90694	4.88638	3.32767e-06	0.000346049
lnc_TCONS_00103309	Other tissues	skin	-4.68657	-2.36481	3.54644e-06	0.000365212
lnc_TCONS_00138111	Other tissues	skin	-3.75218	-2.2077	3.64934e-06	0.000374737
lnc_TCONS_00140518	Other tissues	skin	-3.45155	-0.103217	1.11737e-05	0.000964219
lnc_TCONS_00256739	Other tissues	skin	-4.32366	-1.5542	1.26412e-05	0.00107337
lnc_TCONS_00256745	Other tissues	skin	-4.30567	-1.55655	1.44876e-05	0.00120624
lnc_TCONS_00256744	Other tissues	skin	-4.31764	-1.5743	1.4516e-05	0.00120805
lnc_TCONS_00279600	Other tissues	skin	-4.26804	-2.1927	1.60618e-05	0.00131841
lnc_TCONS_00272728	Other tissues	skin	-4.34454	-2.54825	1.9696e-05	0.0015605
lnc_TCONS_00256743	Other tissues	skin	-4.27343	-1.66517	2.08588e-05	0.00164035
lnc_TCONS_00135980	Other tissues	skin	-4.64918	0.544583	2.4114e-05	0.00184712
lnc_TCONS_00135981	Other tissues	skin	-4.68753	0.619355	2.47838e-05	0.00188639
lnc_TCONS_00229013	Other tissues	skin	-4.93919	0.681877	2.51582e-05	0.00190522
lnc_TCONS_00256738	Other tissues	skin	-4.31771	-1.57023	2.52138e-05	0.00190782
lnc_TCONS_00237971	Other tissues	skin	-2.02488	3.54128	2.69316e-05	0.00201913
lnc_TCONS_00248502	Other tissues	skin	-3.47298	-2.2942	2.69829e-05	0.00202214
lnc_TCONS_00002989	Other tissues	skin	-3.48105	-2.11202	2.77857e-05	0.00207109
lnc_TCONS_00256737	Other tissues	skin	-4.22302	-1.6833	3.5118e-05	0.00251254
lnc_TCONS_00247761	Other tissues	skin	-3.3154	-0.942011	3.73058e-05	0.00264579
lnc_TCONS_00237972	Other tissues	skin	-2.01611	3.8774	3.78948e-05	0.00267192
lnc_TCONS_00166907	Other tissues	skin	-3.48209	-0.115739	5.58725e-05	0.0037099
lnc_TCONS_00269932	Other tissues	skin	-3.97916	-1.86944	0.000141509	0.00828924
lnc_TCONS_00166908	Other tissues	skin	-3.29025	-0.089558	0.000144094	0.00841603
lnc_TCONS_00009427	Other tissues	skin	-2.44264	1.38841	0.000192804	0.010856
lnc_TCONS_00294935	Other tissues	skin	-3.09747	-1.16365	0.000199792	0.0112213
lnc_TCONS_00296865	Other tissues	skin	-2.96474	-1.80408	0.00020443	0.0114497
lnc_TCONS_00307780	Other tissues	skin	-2.68082	-1.49707	0.000214836	0.0119396
lnc_TCONS_00271217	Other tissues	skin	-2.92822	4.30387	0.00022462	0.0123916
lnc_TCONS_00294934	Other tissues	skin	-3.01908	-0.970345	0.000319855	0.0166859
lnc_TCONS_00271218	Other tissues	skin	-2.72979	3.86668	0.000529923	0.0256565
lnc_TCONS_00000626	Other tissues	skin	-4.67266	-0.977137	0.000586239	0.0279323
lnc_TCONS_00166936	Other tissues	skin	-2.82957	0.121133	0.000668108	0.0312054
lnc_TCONS_00053138	Other tissues	skin	-1.78301	6.98515	0.000670299	0.0312632
lnc_TCONS_00053136	Other tissues	skin	-1.78011	6.97822	0.000678949	0.0315523
lnc_TCONS_00166934	Other tissues	skin	-2.77959	-1.57344	0.000831563	0.0370976
lnc_TCONS_00001349	Other tissues	skin	-3.11047	-0.552723	0.000947878	0.0411312
lnc_TCONS_00237967	Other tissues	skin	-1.89925	2.73428	0.00103598	0.0443064
lnc_TCONS_00329658	Other tissues	spleen	-4.58787	-1.50435	1.25026e-12	2.41997e-09
lnc_TCONS_00159980	Other tissues	spleen	-4.23314	-2.85061	1.69075e-12	3.13762e-09
lnc_TCONS_00202079	Other tissues	spleen	-4.93033	-1.7832	9.51631e-12	1.18139e-08
lnc_TCONS_00315390	Other tissues	spleen	-5.7738	-2.15802	3.03158e-11	2.95954e-08
lnc_TCONS_00092158	Other tissues	spleen	-5.01307	-2.08447	2.95613e-10	1.80997e-07
lnc_TCONS_00092159	Other tissues	spleen	-6.45645	-1.38992	3.43137e-10	1.99896e-07
lnc_TCONS_00331137	Other tissues	spleen	-4.00044	-0.354523	1.2325e-09	5.3204e-07
lnc_TCONS_00026402	Other tissues	spleen	-4.5143	0.478449	1.56429e-09	6.51822e-07
lnc_TCONS_00314501	Other tissues	spleen	-3.80001	-0.376955	1.72018e-09	7.02149e-07
lnc_TCONS_00180568	Other tissues	spleen	-6.44991	-1.01475	3.11433e-09	1.12572e-06
lnc_TCONS_00034887	Other tissues	spleen	-3.85206	-1.14766	5.38828e-09	1.76996e-06
lnc_TCONS_00296931	Other tissues	spleen	-4.67268	-1.98483	7.60715e-09	2.36503e-06
lnc_TCONS_00301423	Other tissues	spleen	-3.9613	-2.49848	8.76788e-09	2.66604e-06
lnc_TCONS_00265851	Other tissues	spleen	-5.34261	-2.80169	1.04887e-08	3.12593e-06
lnc_TCONS_00266605	Other tissues	spleen	-4.48697	-1.52106	1.12414e-08	3.29033e-06
lnc_TCONS_00301424	Other tissues	spleen	-3.96031	-2.86373	1.24682e-08	3.56591e-06
lnc_TCONS_00200673	Other tissues	spleen	-4.35843	-2.18459	1.27276e-08	3.62514e-06
lnc_TCONS_00220134	Other tissues	spleen	-3.32812	0.412805	1.34833e-08	3.80147e-06
lnc_TCONS_00288977	Other tissues	spleen	-5.68422	-3.11926	1.40646e-08	3.92521e-06
lnc_TCONS_00314985	Other tissues	spleen	-4.81093	-2.49662	2.25346e-08	5.87888e-06
lnc_TCONS_00168035	Other tissues	spleen	-3.70925	-1.23427	2.28882e-08	5.9625e-06
lnc_TCONS_00216693	Other tissues	spleen	-4.43128	-2.38304	6.01779e-08	1.3067e-05
lnc_TCONS_00309145	Other tissues	spleen	-3.32272	-2.04415	7.01308e-08	1.48695e-05
lnc_TCONS_00296878	Other tissues	spleen	-4.10679	0.509162	7.47472e-08	1.57003e-05
lnc_TCONS_00001974	Other tissues	spleen	-3.69152	0.175989	1.01551e-07	2.02662e-05
lnc_TCONS_00099309	Other tissues	spleen	-3.68267	-1.18982	1.44706e-07	2.68263e-05
lnc_TCONS_00002604	Other tissues	spleen	-3.79602	1.26374	2.38864e-07	3.9739e-05
lnc_TCONS_00322232	Other tissues	spleen	-4.83893	-1.81003	2.4476e-07	4.04955e-05
lnc_TCONS_00302838	Other tissues	spleen	-4.64488	-1.40764	3.437e-07	5.32436e-05
lnc_TCONS_00047893	Other tissues	spleen	-3.39727	-2.00038	3.62345e-07	5.58437e-05
lnc_TCONS_00297064	Other tissues	spleen	-4.68514	-3.0168	5.68515e-07	8.14143e-05
lnc_TCONS_00002428	Other tissues	spleen	-3.68448	-1.53703	6.16413e-07	8.7164e-05
lnc_TCONS_00129611	Other tissues	spleen	-3.35115	-1.31518	7.69015e-07	0.000103988
lnc_TCONS_00299389	Other tissues	spleen	-4.90393	-3.08428	1.02189e-06	0.000132147
lnc_TCONS_00242709	Other tissues	spleen	-3.41774	-1.71199	1.1168e-06	0.000142678
lnc_TCONS_00127264	Other tissues	spleen	-3.56768	-1.67651	1.36548e-06	0.000168609
lnc_TCONS_00167633	Other tissues	spleen	-3.16422	-0.929056	1.80539e-06	0.000212413
lnc_TCONS_00281477	Other tissues	spleen	-3.67945	0.722143	2.34388e-06	0.000264564
lnc_TCONS_00320303	Other tissues	spleen	-3.66383	-0.571633	2.69979e-06	0.000295502
lnc_TCONS_00264577	Other tissues	spleen	-3.31262	-1.68973	3.05085e-06	0.000328064
lnc_TCONS_00001296	Other tissues	spleen	-3.5897	-2.86451	3.09494e-06	0.000331223
lnc_TCONS_00278587	Other tissues	spleen	-2.93655	-1.04479	3.16207e-06	0.000337605
lnc_TCONS_00219918	Other tissues	spleen	-3.46348	-2.7482	3.57088e-06	0.000374151
lnc_TCONS_00312100	Other tissues	spleen	-2.89086	3.89369	4.6956e-06	0.000469584
lnc_TCONS_00305800	Other tissues	spleen	-3.18824	-1.66579	8.15655e-06	0.000747202
lnc_TCONS_00294143	Other tissues	spleen	-3.32116	0.658687	8.2773e-06	0.000757493
lnc_TCONS_00093510	Other tissues	spleen	-2.90617	1.70378	8.41427e-06	0.000766909
lnc_TCONS_00208783	Other tissues	spleen	-3.20577	-0.979421	9.86126e-06	0.000877901
lnc_TCONS_00297714	Other tissues	spleen	-3.17672	-2.23741	1.07925e-05	0.000944461
lnc_TCONS_00001570	Other tissues	spleen	-3.28767	-1.83514	1.09109e-05	0.000952547
lnc_TCONS_00237500	Other tissues	spleen	-4.60226	1.98323	1.13609e-05	0.000982262
lnc_TCONS_00202092	Other tissues	spleen	-3.44667	-2.06594	1.20059e-05	0.00102474
lnc_TCONS_00111382	Other tissues	spleen	-3.34734	-2.29412	1.245e-05	0.00105663
lnc_TCONS_00302280	Other tissues	spleen	-3.7041	-1.9045	1.46382e-05	0.001201
lnc_TCONS_00212211	Other tissues	spleen	-3.0288	-2.32368	1.93559e-05	0.00151029
lnc_TCONS_00071337	Other tissues	spleen	-3.8382	-1.94153	2.13445e-05	0.00163847
lnc_TCONS_00009670	Other tissues	spleen	-3.97118	-2.0156	2.6102e-05	0.00192093
lnc_TCONS_00253975	Other tissues	spleen	-3.08238	-0.869569	2.71721e-05	0.00198911
lnc_TCONS_00319863	Other tissues	spleen	-2.98193	-0.133638	2.7706e-05	0.00201753
lnc_TCONS_00061526	Other tissues	spleen	-3.2626	-2.50841	2.98085e-05	0.00214374
lnc_TCONS_00296972	Other tissues	spleen	-3.44887	-1.31961	3.22229e-05	0.00228994
lnc_TCONS_00012480	Other tissues	spleen	-3.96746	-2.64221	3.26406e-05	0.00231365
lnc_TCONS_00329844	Other tissues	spleen	-3.33556	-1.8077	3.26466e-05	0.00231365
lnc_TCONS_00329847	Other tissues	spleen	-3.41735	-1.61547	3.58083e-05	0.00249065
lnc_TCONS_00002907	Other tissues	spleen	-3.69694	-2.50091	3.76387e-05	0.00259392
lnc_TCONS_00253970	Other tissues	spleen	-3.01231	-0.826135	4.28996e-05	0.00288577
lnc_TCONS_00242708	Other tissues	spleen	-3.28742	-1.45486	4.68294e-05	0.0031003
lnc_TCONS_00322942	Other tissues	spleen	-3.6658	-1.09609	4.98852e-05	0.00326775
lnc_TCONS_00325862	Other tissues	spleen	-3.95707	-2.78873	5.46335e-05	0.00353125
lnc_TCONS_00251523	Other tissues	spleen	-3.26289	-1.47282	5.66497e-05	0.00363794
lnc_TCONS_00307200	Other tissues	spleen	-2.75329	-0.559811	5.94054e-05	0.00378665
lnc_TCONS_00050464	Other tissues	spleen	-3.13219	-0.196828	5.94845e-05	0.00378959
lnc_TCONS_00002378	Other tissues	spleen	-3.11622	0.634127	6.08053e-05	0.00385972
lnc_TCONS_00050463	Other tissues	spleen	-3.14503	-0.196113	6.1702e-05	0.00390127
lnc_TCONS_00306432	Other tissues	spleen	-2.29864	0.702048	6.3089e-05	0.003957
lnc_TCONS_00002322	Other tissues	spleen	-3.3831	-0.796522	6.6168e-05	0.00410452
lnc_TCONS_00296683	Other tissues	spleen	-3.5111	-0.524064	6.93117e-05	0.00426409
lnc_TCONS_00308002	Other tissues	spleen	-3.21513	-0.745104	7.43212e-05	0.00451214
lnc_TCONS_00298098	Other tissues	spleen	-2.72104	3.30386	9.57387e-05	0.00549961
lnc_TCONS_00278690	Other tissues	spleen	-2.41236	-2.15796	9.67506e-05	0.00554826
lnc_TCONS_00319864	Other tissues	spleen	-2.71899	0.0647222	0.000112364	0.00620621
lnc_TCONS_00325473	Other tissues	spleen	-2.93437	-0.661373	0.000117022	0.00639363
lnc_TCONS_00167637	Other tissues	spleen	-4.21236	-2.4451	0.000128823	0.00688614
lnc_TCONS_00002399	Other tissues	spleen	-2.52414	-2.22044	0.000129613	0.00690912
lnc_TCONS_00009822	Other tissues	spleen	-3.47499	-2.26495	0.000140142	0.00728465
lnc_TCONS_00167634	Other tissues	spleen	-4.23867	-2.1527	0.000150654	0.00769118
lnc_TCONS_00283791	Other tissues	spleen	-2.82423	-1.85905	0.000175071	0.00861829
lnc_TCONS_00308389	Other tissues	spleen	-2.62708	-0.723597	0.00017704	0.00870021
lnc_TCONS_00309625	Other tissues	spleen	-2.75518	-2.2661	0.000188519	0.00912487
lnc_TCONS_00227968	Other tissues	spleen	-3.64127	-1.62402	0.000190163	0.00917848
lnc_TCONS_00275591	Other tissues	spleen	-2.66858	-0.460223	0.000193707	0.00929593
lnc_TCONS_00316196	Other tissues	spleen	-2.74051	0.253632	0.000235893	0.0107876
lnc_TCONS_00099318	Other tissues	spleen	-2.86688	-2.20463	0.000237108	0.0108246
lnc_TCONS_00317150	Other tissues	spleen	-2.47519	-0.53812	0.000247868	0.0111966
lnc_TCONS_00167183	Other tissues	spleen	-2.77342	-1.41618	0.000256303	0.0114883
lnc_TCONS_00074802	Other tissues	spleen	-2.65808	0.346994	0.000257493	0.0115329
lnc_TCONS_00326611	Other tissues	spleen	-2.07698	2.00359	0.000289506	0.0126797
lnc_TCONS_00095102	Other tissues	spleen	-2.83083	-2.10822	0.000306007	0.0132636
lnc_TCONS_00260138	Other tissues	spleen	-3.87181	-2.33845	0.000311064	0.0134279
lnc_TCONS_00071285	Other tissues	spleen	-2.69208	-0.663588	0.000359165	0.0150216
lnc_TCONS_00253976	Other tissues	spleen	-2.75443	-1.33624	0.000383589	0.0157972
lnc_TCONS_00081750	Other tissues	spleen	-2.08297	0.945651	0.000396107	0.0162347
lnc_TCONS_00231052	Other tissues	spleen	-2.34725	-0.964376	0.000437699	0.0175205
lnc_TCONS_00228137	Other tissues	spleen	-2.63373	-2.61587	0.000438145	0.0175345
lnc_TCONS_00279266	Other tissues	spleen	-2.19647	0.464004	0.000443984	0.0177052
lnc_TCONS_00202084	Other tissues	spleen	-2.80592	-1.59625	0.000460864	0.0182249
lnc_TCONS_00230930	Other tissues	spleen	-2.3092	-0.599309	0.000480463	0.0188139
lnc_TCONS_00157618	Other tissues	spleen	-2.85321	-0.551913	0.000486956	0.018965
lnc_TCONS_00283679	Other tissues	spleen	-3.23805	-2.24908	0.000503452	0.0194685
lnc_TCONS_00001124	Other tissues	spleen	-2.85028	-1.93173	0.000507339	0.0195726
lnc_TCONS_00167806	Other tissues	spleen	-2.25026	1.48522	0.000588006	0.0218646
lnc_TCONS_00001643	Other tissues	spleen	-2.38195	-1.00998	0.000639463	0.023325
lnc_TCONS_00112446	Other tissues	spleen	-2.545	-2.27004	0.000685878	0.0245227
lnc_TCONS_00229184	Other tissues	spleen	-2.80492	-0.608626	0.000712258	0.0252437
lnc_TCONS_00285128	Other tissues	spleen	-2.4793	-2.10334	0.000784499	0.0270738
lnc_TCONS_00283710	Other tissues	spleen	-2.93887	-0.706617	0.000872708	0.0292651
lnc_TCONS_00283713	Other tissues	spleen	-2.91416	-0.672439	0.000889431	0.0296602
lnc_TCONS_00166931	Other tissues	spleen	-2.47673	-0.59066	0.000923616	0.0304504
lnc_TCONS_00281313	Other tissues	spleen	-2.51127	-1.97348	0.00095646	0.0311961
lnc_TCONS_00313715	Other tissues	spleen	-2.88012	-2.46112	0.00100342	0.0323817
lnc_TCONS_00319712	Other tissues	spleen	-2.44587	-2.03509	0.00105551	0.0335535
lnc_TCONS_00253972	Other tissues	spleen	-2.58338	-1.54439	0.00114742	0.0356669
lnc_TCONS_00034873	Other tissues	spleen	-2.39757	0.301142	0.00116448	0.0360289
lnc_TCONS_00327489	Other tissues	spleen	-2.42306	-2.19881	0.00119027	0.0365819
lnc_TCONS_00317355	Other tissues	spleen	-2.97214	-2.53119	0.00125518	0.0379611
lnc_TCONS_00029904	Other tissues	spleen	-2.26234	-0.366482	0.00134896	0.0398467
lnc_TCONS_00068987	Other tissues	spleen	-2.33852	-1.92763	0.00137133	0.0403251
lnc_TCONS_00013599	Other tissues	spleen	-1.99255	1.13157	0.00164754	0.0454518
lnc_TCONS_00002675	Other tissues	spleen	-2.91826	-0.316491	0.00166263	0.045672
lnc_TCONS_00013603	Other tissues	spleen	-1.99724	1.13168	0.00172325	0.0469009
lnc_TCONS_00013604	Other tissues	spleen	-1.97947	1.12212	0.00174207	0.0472771
lnc_TCONS_00001861	Other tissues	spleen	-2.60856	-0.956812	0.00176022	0.0476617
lnc_TCONS_00220819	Other tissues	spleen	-2.04869	-1.85536	0.00176204	0.0476968
lnc_TCONS_00298940	Other tissues	spleen	-2.15569	-0.386492	0.00176839	0.0478254
lnc_TCONS_00256184	Other tissues	spleen	-2.40368	-1.72978	0.00177055	0.0478694
lnc_TCONS_00013601	Other tissues	spleen	-1.9636	1.31041	0.00178365	0.0480817
lnc_TCONS_00317032	Other tissues	spleen	-2.1562	-1.65416	0.00181967	0.0487653
lnc_TCONS_00003031	Other tissues	testis	-5.73011	-2.68623	2.26259e-06	0.0035727
lnc_TCONS_00003032	Other tissues	testis	-5.71151	-2.384	2.3879e-06	0.00358204
lnc_TCONS_00121577	Other tissues	testis	-3.86952	-2.50845	7.86952e-06	0.00733982
lnc_TCONS_00327624	Other tissues	testis	-3.47059	-0.264141	1.09617e-05	0.00869256
lnc_TCONS_00121578	Other tissues	testis	-3.79595	-2.47613	1.37146e-05	0.0101595
lnc_TCONS_00229414	Other tissues	testis	-3.80293	-2.55855	1.48966e-05	0.0104747
lnc_TCONS_00121579	Other tissues	testis	-3.75218	-2.59675	1.49819e-05	0.0104937
lnc_TCONS_00121580	Other tissues	testis	-3.6088	-2.45197	2.01806e-05	0.0125615
lnc_TCONS_00114972	Other tissues	testis	-5.06624	-3.10195	2.75851e-05	0.0149565
lnc_TCONS_00114973	Other tissues	testis	-4.96438	-2.62482	2.92101e-05	0.0152634
lnc_TCONS_00151996	Other tissues	testis	-3.63899	-2.32506	4.07093e-05	0.018458
lnc_TCONS_00096925	Other tissues	testis	-5.03322	-3.47074	6.98937e-05	0.0246696
lnc_TCONS_00085730	Other tissues	testis	-4.23226	-0.953204	7.97939e-05	0.0267479
lnc_TCONS_00151994	Other tissues	testis	-3.46856	-2.20919	8.7845e-05	0.0284917
lnc_TCONS_00102844	Other tissues	testis	-5.28315	-3.42639	0.000125934	0.0352127
lnc_TCONS_00121755	Other tissues	testis	-5.13898	-2.76103	0.000133984	0.0362137
lnc_TCONS_00327623	Other tissues	testis	-3.15617	-0.6615	0.000162537	0.0403561
lnc_TCONS_00327622	Other tissues	testis	-3.03299	-0.502746	0.000179984	0.0425316
lnc_TCONS_00281955	Other tissues	testis	-3.30174	-0.942988	0.000195618	0.0445733
lnc_TCONS_00210721	Other tissues	testis	-4.4089	-3.16026	0.000197324	0.0448044
