# Supplementary material for: Genome-wide identification and differentially expression analysis of lncRNAs in tilapia
Source: BMC Genomics. 2018 Oct 4;19:729. doi: 10.1186/s12864-018-5115-x (PMC6172845; doi:10.1186/s12864-018-5115-x)
Supplement: Supplementary file 11 — Table S7. The interaction between miRNAs and lncRNA data identified in tilapia. (XLSX 575 kb) [file 12864_2018_5115_MOESM11_ESM.xlsx]

## Sheet: tlp_lnc_RNA_100aa_id50_e10_7227
Supplementary Table 7 The interaction between miRNAs and lncRNA data identified in tilapia
Seq1	Seq2	Tot Score	Tot Energy	Position in miRNA	Position in lncRNA	Align Length	Identity1	Identity2
dre-miR-7a	TCONS_00047933	157	-30.22	2 22	341 363	20	0.6	0.95
dre-miR-10a-5p	TCONS_00069800	156	-33.57	3 21	330 351	18	0.7778	0.8889
dre-miR-10a-5p	TCONS_00119428	152	-31.92	3 21	160 181	18	0.7222	0.8889
dre-miR-10a-5p	TCONS_00268559	144	-30.45	2 21	468 490	20	0.8	0.85
dre-miR-10a-3p	TCONS_00027296	143	-30.65	2 21	1552 1574	20	0.85	0.9
dre-miR-10b-5p	TCONS_00035113	155	-30.68	2 21	585 608	20	0.75	0.85
dre-miR-10b-5p	TCONS_00054106	158	-30.73	3 20	613 636	18	0.8333	0.9444
dre-miR-10b-5p	TCONS_00132734	165	-30.16	3 22	434 456	19	0.8421	0.8947
dre-miR-10b-5p	TCONS_00149778	156	-30.11	2 22	104 127	21	0.8095	0.9048
dre-miR-10b-5p	TCONS_00203816	142	-30.22	3 20	438 461	18	0.7778	0.9444
dre-miR-10b-5p	TCONS_00212283	158	-30.73	3 20	310 333	18	0.8333	0.9444
dre-miR-10b-5p	TCONS_00217212	181	-30.72	2 22	778 800	20	0.8	0.9
dre-miR-10b-5p	TCONS_00276005	161	-32.67	3 22	228 250	19	0.7895	0.8947
dre-miR-10b-5p	TCONS_00320287	158	-32.84	3 20	462 485	18	0.8333	0.9444
dre-miR-10b-5p	TCONS_00325603	142	-30.08	3 20	362 385	18	0.7778	0.9444
dre-miR-10b-3p	TCONS_00012127	148	-30.3	2 21	676 697	19	0.6316	0.8421
dre-miR-10b-3p	TCONS_00027177	163	-30.59	2 21	308 330	20	0.75	0.8
dre-miR-10b-3p	TCONS_00045676	148	-31.73	2 21	386 408	20	0.8	0.9
dre-miR-10b-3p	TCONS_00063243	159	-32.94	2 21	1406 1428	20	0.75	0.9
dre-miR-10b-3p	TCONS_00121267	164	-32.08	2 21	377 398	19	0.7895	0.8947
dre-miR-10b-3p	TCONS_00133989	179	-30.39	2 21	1400 1422	20	0.85	0.9
dre-miR-10b-3p	TCONS_00149648	170	-30.13	2 21	756 776	19	0.7895	0.8947
dre-miR-10b-3p	TCONS_00152427	149	-30.1	2 20	500 524	21	0.7143	0.8571
dre-miR-10b-3p	TCONS_00153529	155	-30.17	2 21	731 753	20	0.7	0.9
dre-miR-10b-3p	TCONS_00169985	151	-32.59	2 21	18 40	20	0.65	0.9
dre-miR-10b-3p	TCONS_00197216	156	-30.4	2 21	854 875	19	0.7895	0.9474
dre-miR-10b-3p	TCONS_00280294	155	-30.12	2 20	67 88	18	0.7222	0.8889
dre-miR-34a	TCONS_00001347	162	-31.14	2 21	314 337	21	0.6667	0.9048
dre-miR-34a	TCONS_00002617	162	-31.14	2 21	291 314	21	0.6667	0.9048
dre-miR-34a	TCONS_00006765	164	-30.52	2 18	1584 1607	18	0.8333	0.8333
dre-miR-34a	TCONS_00006774	170	-30.9	2 21	615 639	22	0.7727	0.8636
dre-miR-34a	TCONS_00020440	156	-30.72	2 19	129 152	19	0.8421	0.8947
dre-miR-34a	TCONS_00027079	150	-30.05	2 21	587 607	19	0.8421	0.8947
dre-miR-34a	TCONS_00041482	162	-31.14	2 21	131 154	21	0.6667	0.9048
dre-miR-34a	TCONS_00041682	159	-33.27	2 21	764 787	21	0.7143	0.9048
dre-miR-34a	TCONS_00041862	143	-32.89	2 21	364 388	22	0.6818	0.8636
dre-miR-34a	TCONS_00051219	168	-30.55	3 21	1071 1092	18	0.8889	0.9444
dre-miR-34a	TCONS_00051533	158	-31.05	2 20	407 429	19	0.7368	0.9474
dre-miR-34a	TCONS_00054116	180	-36.28	2 21	141 162	19	0.7895	0.9474
dre-miR-34a	TCONS_00054120	146	-30.16	2 21	595 620	23	0.6522	0.8261
dre-miR-34a	TCONS_00063289	142	-31.04	2 21	1039 1062	21	0.7143	0.9048
dre-miR-34a	TCONS_00074135	171	-33.71	2 21	391 413	20	0.8	0.85
dre-miR-34a	TCONS_00081919	164	-32.29	2 21	896 917	19	0.7368	0.9474
dre-miR-34a	TCONS_00110880	151	-30.45	2 21	576 598	20	0.6	0.95
dre-miR-34a	TCONS_00118249	176	-31.08	2 21	228 249	19	0.7895	0.8947
dre-miR-34a	TCONS_00132681	176	-31.23	2 21	253 274	19	0.7368	0.9474
dre-miR-34a	TCONS_00139687	163	-30.86	2 21	14 36	20	0.7	0.85
dre-miR-34a	TCONS_00140128	143	-31.46	2 21	763 785	20	0.7	0.9
dre-miR-34a	TCONS_00141030	180	-32.34	2 21	99 120	19	0.7895	0.9474
dre-miR-34a	TCONS_00153509	148	-31.32	2 21	560 581	19	0.7368	0.8947
dre-miR-34a	TCONS_00169723	156	-30.99	2 21	189 210	19	0.7895	0.9474
dre-miR-34a	TCONS_00170790	151	-31.02	2 20	299 320	18	0.8333	0.8889
dre-miR-34a	TCONS_00171715	175	-34.95	2 21	510 532	20	0.75	0.95
dre-miR-34a	TCONS_00182176	159	-30.1	2 21	182 204	20	0.7	0.95
dre-miR-34a	TCONS_00182334	162	-30.9	2 20	1642 1664	19	0.7895	0.9474
dre-miR-34a	TCONS_00208959	171	-30.15	2 20	133 154	18	0.7778	0.8889
dre-miR-34a	TCONS_00210860	151	-30.05	3 21	875 897	19	0.8421	0.9474
dre-miR-34a	TCONS_00212018	150	-30.28	2 21	894 914	19	0.6842	0.8947
dre-miR-34a	TCONS_00221386	187	-33.31	2 21	128 150	20	0.9	0.95
dre-miR-34a	TCONS_00222625	152	-30.83	3 21	173 194	18	0.7778	1
dre-miR-34a	TCONS_00234814	151	-31.67	2 21	1220 1242	20	0.8	0.9
dre-miR-34a	TCONS_00240126	156	-33.69	2 21	253 274	19	0.7368	0.8421
dre-miR-34a	TCONS_00242397	175	-30.75	2 21	126 149	21	0.8095	0.8571
dre-miR-34a	TCONS_00248200	163	-30.38	2 21	771 794	21	0.7143	0.8095
dre-miR-34a	TCONS_00250656	145	-30.35	2 20	474 494	18	0.6667	0.8889
dre-miR-34a	TCONS_00251606	154	-31.38	2 21	480 500	19	0.7368	0.8947
dre-miR-34a	TCONS_00253039	177	-32.24	2 21	421 440	19	0.8947	0.8947
dre-miR-34a	TCONS_00258182	159	-30.13	2 21	410 435	23	0.6957	0.7391
dre-miR-34a	TCONS_00260685	166	-32.6	2 21	341 361	19	0.7895	0.8421
dre-miR-34a	TCONS_00269672	152	-30.76	3 21	225 246	18	0.8333	0.9444
dre-miR-34a	TCONS_00270210	156	-30.15	2 21	2076 2097	19	0.7368	0.8421
dre-miR-34a	TCONS_00274280	154	-31.15	2 21	12 32	19	0.7368	0.8947
dre-miR-34a	TCONS_00310412	171	-31.09	2 21	694 716	20	0.85	0.95
dre-miR-34a	TCONS_00312683	174	-30.34	2 21	127 147	19	0.7895	0.9474
dre-miR-34a	TCONS_00316181	140	-32.23	3 21	48 69	18	0.7778	1
dre-miR-34a	TCONS_00319173	159	-30.28	2 21	288 310	20	0.75	0.9
dre-miR-34a	TCONS_00328323	178	-31.23	2 21	77 101	22	0.8636	0.8636
dre-miR-181b-5p	TCONS_00019697	148	-31.11	3 21	405 426	18	0.7222	1
dre-miR-181b-5p	TCONS_00051277	171	-30.61	2 21	310 332	20	0.8	0.85
dre-miR-181b-5p	TCONS_00059245	184	-30.13	2 21	362 383	19	0.8947	0.8947
dre-miR-181b-5p	TCONS_00074255	155	-30.26	2 21	111 133	20	0.85	0.9
dre-miR-181b-5p	TCONS_00090064	180	-31.44	2 21	176 197	19	0.7895	0.9474
dre-miR-181b-5p	TCONS_00126028	159	-31.36	3 21	479 502	20	0.8	0.9
dre-miR-181b-5p	TCONS_00146670	180	-31.32	2 21	64 85	19	0.7895	0.9474
dre-miR-181b-5p	TCONS_00152306	162	-31.84	3 21	225 245	18	0.8889	0.9444
dre-miR-181b-5p	TCONS_00185454	154	-30.26	3 21	288 311	20	0.8	0.9
dre-miR-181b-5p	TCONS_00216772	163	-30.37	2 21	293 315	20	0.75	0.95
dre-miR-181b-5p	TCONS_00243106	146	-34.66	2 21	737 757	19	0.7368	0.9474
dre-miR-183-5p	TCONS_00023936	148	-32.66	4 22	227 250	19	0.8947	0.8947
dre-miR-183-5p	TCONS_00054664	163	-30.39	2 22	603 629	24	0.7083	0.7917
dre-miR-183-5p	TCONS_00089923	153	-31.26	2 22	177 199	20	0.75	0.9
dre-miR-183-5p	TCONS_00090126	144	-30.03	2 22	1902 1927	23	0.7826	0.8261
dre-miR-183-5p	TCONS_00091715	173	-30.41	2 22	453 475	20	0.7	0.9
dre-miR-183-5p	TCONS_00100513	153	-30.32	2 22	78 100	20	0.6	0.9
dre-miR-183-5p	TCONS_00122329	163	-30	3 22	157 181	21	0.8571	0.9048
dre-miR-183-5p	TCONS_00186453	176	-30.55	2 22	161 185	22	0.7727	0.8636
dre-miR-183-5p	TCONS_00294276	171	-31.5	2 22	184 209	23	0.7826	0.8261
dre-miR-183-5p	TCONS_00318661	165	-30.76	2 22	38 60	20	0.75	0.9
dre-miR-187	TCONS_00080081	169	-30.21	2 19	535 555	18	0.7778	0.9444
dre-miR-187	TCONS_00178286	173	-31.33	2 19	407 429	20	0.85	0.85
dre-miR-196a-5p	TCONS_00256081	151	-30.32	2 21	509 532	21	0.7619	0.9048
dre-miR-199-5p	TCONS_00000409	165	-30.24	2 22	47 69	20	0.7	0.8
dre-miR-199-5p	TCONS_00001102	143	-32.66	2 22	1869 1893	22	0.7273	0.8636
dre-miR-199-5p	TCONS_00006341	163	-35.6	2 20	146 168	18	0.8333	0.8889
dre-miR-199-5p	TCONS_00011913	152	-31.73	2 22	424 447	21	0.6667	0.8571
dre-miR-199-5p	TCONS_00012673	147	-32.65	2 22	997 1022	23	0.6522	0.8261
dre-miR-199-5p	TCONS_00014860	147	-31.12	2 22	404 429	23	0.7826	0.8261
dre-miR-199-5p	TCONS_00015737	165	-30.97	2 22	303 323	20	0.8	0.85
dre-miR-199-5p	TCONS_00016312	156	-31.63	2 22	77 100	21	0.6667	0.9048
dre-miR-199-5p	TCONS_00019489	161	-30.07	2 22	415 438	23	0.7391	0.7826
dre-miR-199-5p	TCONS_00020412	161	-30.62	2 21	1 21	20	0.75	0.85
dre-miR-199-5p	TCONS_00035148	147	-31.06	2 22	392 423	29	0.6207	0.6552
dre-miR-199-5p	TCONS_00041369	163	-36.69	2 22	67 91	22	0.8182	0.8636
dre-miR-199-5p	TCONS_00051526	167	-30.31	2 22	1521 1545	22	0.7727	0.8182
dre-miR-199-5p	TCONS_00051542	147	-30.27	2 22	493 514	20	0.7	0.8
dre-miR-199-5p	TCONS_00064622	176	-38.75	2 22	234 258	22	0.7727	0.8636
dre-miR-199-5p	TCONS_00066813	152	-32.08	2 22	708 732	22	0.6818	0.8182
dre-miR-199-5p	TCONS_00067145	151	-33.24	2 20	459 481	18	0.7778	0.9444
dre-miR-199-5p	TCONS_00074406	145	-31.33	2 22	555 580	24	0.7083	0.7917
dre-miR-199-5p	TCONS_00075751	148	-30.22	2 22	758 779	21	0.7619	0.8571
dre-miR-199-5p	TCONS_00075752	148	-30.22	2 22	730 751	21	0.7619	0.8571
dre-miR-199-5p	TCONS_00077967	168	-31.15	2 22	418 441	21	0.8095	0.9048
dre-miR-199-5p	TCONS_00083228	143	-30.92	2 22	98 124	24	0.75	0.7917
dre-miR-199-5p	TCONS_00084020	165	-31.74	2 22	182 202	20	0.8	0.85
dre-miR-199-5p	TCONS_00091320	142	-31.92	2 22	424 448	23	0.6522	0.7826
dre-miR-199-5p	TCONS_00098784	172	-30.8	2 22	15 38	21	0.7619	0.8571
dre-miR-199-5p	TCONS_00100121	152	-30.01	2 21	254 273	19	0.7895	0.8421
dre-miR-199-5p	TCONS_00112917	147	-30.06	2 21	483 509	23	0.6957	0.7391
dre-miR-199-5p	TCONS_00114740	166	-30.65	2 21	911 938	24	0.75	0.7917
dre-miR-199-5p	TCONS_00118575	148	-30	2 21	187 209	19	0.6842	0.9474
dre-miR-199-5p	TCONS_00134251	172	-32	2 20	921 941	18	0.8889	0.8889
dre-miR-199-5p	TCONS_00136955	154	-31.08	2 22	258 282	23	0.7391	0.8261
dre-miR-199-5p	TCONS_00149584	163	-30.33	2 21	666 685	19	0.8421	0.8421
dre-miR-199-5p	TCONS_00153554	169	-30.24	2 21	247 269	20	0.85	0.85
dre-miR-199-5p	TCONS_00157107	160	-30.95	2 22	123 146	21	0.7619	0.8571
dre-miR-199-5p	TCONS_00159865	143	-30.74	3 22	253 279	23	0.7826	0.8261
dre-miR-199-5p	TCONS_00161749	158	-32.75	2 20	247 275	24	0.7083	0.7083
dre-miR-199-5p	TCONS_00163148	148	-30.47	2 22	196 220	22	0.6364	0.8182
dre-miR-199-5p	TCONS_00170721	176	-32.79	2 22	122 145	21	0.8095	0.8571
dre-miR-199-5p	TCONS_00170728	141	-30.73	2 21	254 274	19	0.7895	0.8421
dre-miR-199-5p	TCONS_00186550	164	-30.57	2 22	260 285	23	0.6957	0.7826
dre-miR-199-5p	TCONS_00193419	147	-30.98	2 21	154 178	21	0.7143	0.7619
dre-miR-199-5p	TCONS_00200654	147	-30.18	2 22	440 464	22	0.6818	0.8182
dre-miR-199-5p	TCONS_00212484	147	-34.07	2 22	303 324	20	0.65	0.85
dre-miR-199-5p	TCONS_00214335	160	-36.17	2 22	648 671	21	0.7619	0.8571
dre-miR-199-5p	TCONS_00216074	146	-30.25	2 22	280 309	27	0.7037	0.7407
dre-miR-199-5p	TCONS_00227814	164	-31.58	2 22	59 85	24	0.7083	0.75
dre-miR-199-5p	TCONS_00234305	140	-31.64	2 21	358 380	19	0.7895	0.8947
dre-miR-199-5p	TCONS_00250471	156	-31.18	2 22	60 83	21	0.7619	0.8095
dre-miR-199-5p	TCONS_00251904	157	-33.59	2 22	929 951	20	0.65	0.9
dre-miR-199-5p	TCONS_00252290	143	-30.74	2 22	442 463	20	0.75	0.85
dre-miR-199-5p	TCONS_00260761	151	-31.2	2 22	185 211	24	0.7083	0.7917
dre-miR-199-5p	TCONS_00263752	158	-31.8	2 22	360 382	21	0.8095	0.8571
dre-miR-199-5p	TCONS_00268625	156	-30.07	2 21	51 75	22	0.7727	0.7727
dre-miR-199-5p	TCONS_00270460	166	-32.36	2 22	1225 1251	24	0.75	0.8333
dre-miR-199-5p	TCONS_00270507	146	-30.52	2 22	186 213	25	0.68	0.8
dre-miR-199-5p	TCONS_00279521	172	-30.91	2 22	214 237	21	0.7619	0.8571
dre-miR-199-5p	TCONS_00279604	158	-32.71	2 22	629 653	23	0.6957	0.7826
dre-miR-199-5p	TCONS_00286450	174	-34.84	2 22	133 153	20	0.8	0.9
dre-miR-199-5p	TCONS_00299445	155	-30.32	2 19	220 245	21	0.7619	0.7619
dre-miR-199-5p	TCONS_00299466	168	-33.23	2 22	285 313	26	0.6923	0.7692
dre-miR-199-5p	TCONS_00303216	175	-31.79	2 22	22 46	22	0.8182	0.8636
dre-miR-199-5p	TCONS_00306689	140	-31.02	2 22	321 344	21	0.7143	0.8095
dre-miR-199-5p	TCONS_00321030	166	-31.49	2 22	259 279	20	0.75	0.85
dre-miR-199-5p	TCONS_00321539	160	-30.05	2 22	183 211	26	0.6538	0.7308
dre-miR-199-3p	TCONS_00091701	140	-32.24	2 21	101 122	19	0.7368	0.9474
dre-miR-199-3p	TCONS_00105157	188	-31.5	2 21	676 697	19	0.8421	1
dre-miR-199-3p	TCONS_00145560	157	-30.33	2 20	215 235	18	0.7778	0.9444
dre-miR-199-3p	TCONS_00223304	177	-31.74	2 21	647 668	20	0.9	0.9
dre-miR-199-3p	TCONS_00235334	158	-30.03	2 21	627 647	19	0.7368	0.9474
dre-miR-199-3p	TCONS_00299195	159	-30.68	2 21	332 354	20	0.75	0.9
dre-miR-199-3-3p	TCONS_00122747	157	-30.85	2 20	162 181	18	0.7778	0.9444
dre-miR-199-3-3p	TCONS_00150903	166	-30	3 20	304 325	18	0.9444	0.9444
dre-miR-199-3-3p	TCONS_00223849	141	-30.63	2 20	331 350	18	0.7222	0.9444
dre-miR-199-3-3p	TCONS_00230192	162	-30.99	2 20	61 83	20	0.8	0.9
dre-miR-199-3-3p	TCONS_00235334	157	-31.39	2 20	627 646	18	0.7778	0.9444
dre-miR-199-3-3p	TCONS_00245198	142	-30.33	2 19	434 455	18	0.7778	0.9444
dre-miR-199-3-3p	TCONS_00311573	162	-30.22	2 20	287 308	19	0.8421	0.8947
dre-miR-203a-5p	TCONS_00079756	140	-32.72	2 23	97 125	26	0.6538	0.8077
dre-miR-203a-5p	TCONS_00173969	158	-30.8	2 23	249 272	21	0.7143	0.9524
dre-miR-203a-5p	TCONS_00216706	178	-31.3	2 23	122 145	21	0.8095	0.9524
dre-miR-203a-5p	TCONS_00235382	155	-31.14	2 23	374 395	21	0.7143	0.8571
dre-miR-204-5p	TCONS_00001086	154	-30.33	2 21	244 267	21	0.7619	0.8571
dre-miR-204-5p	TCONS_00007928	164	-32.6	2 21	12 33	19	0.7895	0.8947
dre-miR-204-5p	TCONS_00015269	144	-30.81	2 21	1229 1250	19	0.6842	0.8947
dre-miR-204-5p	TCONS_00015504	155	-31.63	3 21	367 389	19	0.8947	0.9474
dre-miR-204-5p	TCONS_00027493	150	-36.44	2 21	324 344	19	0.7895	0.9474
dre-miR-204-5p	TCONS_00041787	160	-30.09	2 21	2 23	19	0.7895	0.8421
dre-miR-204-5p	TCONS_00097411	142	-30.06	2 20	705 728	20	0.7	0.9
dre-miR-204-5p	TCONS_00101875	171	-30.58	2 21	69 94	23	0.7826	0.7826
dre-miR-204-5p	TCONS_00110935	140	-32.44	2 21	909 930	19	0.6316	0.8947
dre-miR-204-5p	TCONS_00126127	152	-31.84	2 21	876 897	19	0.6316	0.8947
dre-miR-204-5p	TCONS_00138699	151	-30.29	2 21	595 618	21	0.7143	0.8095
dre-miR-204-5p	TCONS_00139589	168	-35.32	2 21	443 464	19	0.7895	0.9474
dre-miR-204-5p	TCONS_00150909	140	-30.43	2 21	172 191	19	0.7895	0.8947
dre-miR-204-5p	TCONS_00151080	159	-30.66	3 21	830 853	20	0.8	0.9
dre-miR-204-5p	TCONS_00156966	152	-31.53	2 21	1274 1295	19	0.7368	0.9474
dre-miR-204-5p	TCONS_00161921	182	-31.75	2 20	97 120	20	0.9	0.9
dre-miR-204-5p	TCONS_00176404	147	-30.87	2 21	551 577	24	0.6667	0.75
dre-miR-204-5p	TCONS_00176612	144	-30.82	2 21	2707 2728	19	0.6842	0.8947
dre-miR-204-5p	TCONS_00178246	171	-32.52	2 20	138 159	18	0.8889	0.9444
dre-miR-204-5p	TCONS_00195292	151	-30.44	2 21	859 883	22	0.6818	0.8182
dre-miR-204-5p	TCONS_00215152	154	-31.29	2 21	305 325	19	0.7368	0.8947
dre-miR-204-5p	TCONS_00223404	154	-32.02	2 21	1219 1239	19	0.7368	0.8947
dre-miR-204-5p	TCONS_00225196	150	-31.28	2 20	171 193	19	0.7895	0.9474
dre-miR-204-5p	TCONS_00238227	146	-31.09	2 21	470 494	22	0.6818	0.8182
dre-miR-204-5p	TCONS_00245813	164	-34.73	2 21	978 999	19	0.7895	0.8947
dre-miR-204-5p	TCONS_00249654	154	-31.13	2 21	889 909	19	0.8421	0.9474
dre-miR-204-5p	TCONS_00251856	179	-33.52	2 21	522 544	20	0.85	0.9
dre-miR-204-5p	TCONS_00251929	168	-32.57	2 21	741 762	19	0.8421	0.8947
dre-miR-204-5p	TCONS_00252160	142	-31.54	2 21	444 464	19	0.7368	0.8947
dre-miR-204-5p	TCONS_00267961	155	-30.06	2 21	364 386	20	0.75	0.85
dre-miR-204-5p	TCONS_00285322	146	-30.07	2 21	561 581	19	0.7368	0.9474
dre-miR-204-5p	TCONS_00294143	171	-32.52	2 20	401 422	18	0.8889	0.9444
dre-miR-204-3p	TCONS_00001394	147	-30.04	3 21	546 568	19	0.8421	0.8947
dre-miR-204-3p	TCONS_00001847	142	-30.07	2 21	1051 1076	23	0.6522	0.7826
dre-miR-204-3p	TCONS_00005813	167	-35.05	2 21	935 958	21	0.7619	0.8095
dre-miR-204-3p	TCONS_00006888	178	-33.52	2 20	665 687	19	0.8947	0.8947
dre-miR-204-3p	TCONS_00007487	142	-30.72	2 21	393 418	23	0.6522	0.7826
dre-miR-204-3p	TCONS_00012116	175	-30.24	2 21	161 183	20	0.85	0.85
dre-miR-204-3p	TCONS_00012116	159	-33.44	2 21	30 55	23	0.7391	0.8261
dre-miR-204-3p	TCONS_00016739	155	-31.37	2 21	204 226	20	0.75	0.85
dre-miR-204-3p	TCONS_00019552	175	-32.77	2 21	420 443	21	0.8095	0.8571
dre-miR-204-3p	TCONS_00023938	141	-30.76	2 21	160 181	20	0.8	0.85
dre-miR-204-3p	TCONS_00027143	182	-32.59	2 20	301 323	19	0.8947	0.9474
dre-miR-204-3p	TCONS_00028857	146	-30.02	2 21	213 233	19	0.8421	0.8421
dre-miR-204-3p	TCONS_00034905	163	-31.4	2 21	827 849	20	0.8	0.9
dre-miR-204-3p	TCONS_00035369	175	-30.17	2 20	738 759	18	0.8333	0.8889
dre-miR-204-3p	TCONS_00039093	155	-30.18	2 21	4 26	20	0.75	0.85
dre-miR-204-3p	TCONS_00044433	157	-32.03	2 21	167 189	21	0.8095	0.8571
dre-miR-204-3p	TCONS_00045287	159	-30.02	2 21	1255 1279	22	0.7273	0.8636
dre-miR-204-3p	TCONS_00047745	162	-30.9	2 21	217 243	24	0.7083	0.7917
dre-miR-204-3p	TCONS_00059309	142	-31.21	2 21	670 694	22	0.7273	0.8636
dre-miR-204-3p	TCONS_00062367	176	-30.85	2 21	189 210	19	0.7895	0.8947
dre-miR-204-3p	TCONS_00069222	163	-31.4	2 21	489 512	21	0.7143	0.8095
dre-miR-204-3p	TCONS_00069596	152	-30.19	2 21	768 789	19	0.6842	0.6842
dre-miR-204-3p	TCONS_00072084	158	-30.19	2 21	242 262	19	0.7368	0.7895
dre-miR-204-3p	TCONS_00074618	150	-31.12	2 21	72 101	27	0.6667	0.6667
dre-miR-204-3p	TCONS_00076052	156	-34.9	2 21	429 450	19	0.7895	0.9474
dre-miR-204-3p	TCONS_00076531	154	-31.83	2 21	691 711	19	0.7368	0.7368
dre-miR-204-3p	TCONS_00077858	156	-31.85	2 21	425 446	19	0.8421	0.8947
dre-miR-204-3p	TCONS_00078156	142	-30.81	2 21	482 509	25	0.64	0.76
dre-miR-204-3p	TCONS_00079714	167	-36.99	2 21	428 452	22	0.7273	0.8182
dre-miR-204-3p	TCONS_00081843	168	-31.12	2 21	512 533	19	0.7368	0.8421
dre-miR-204-3p	TCONS_00087943	158	-31.43	2 20	546 568	19	0.7368	0.7895
dre-miR-204-3p	TCONS_00088137	166	-30.01	2 21	286 306	19	0.7895	0.8421
dre-miR-204-3p	TCONS_00089964	168	-31.41	2 21	195 216	19	0.7895	0.7895
dre-miR-204-3p	TCONS_00093451	147	-30.02	2 21	633 655	20	0.7	0.8
dre-miR-204-3p	TCONS_00100605	167	-30.44	2 21	753 775	20	0.75	0.85
dre-miR-204-3p	TCONS_00112389	152	-35.36	2 21	720 742	20	0.85	0.9
dre-miR-204-3p	TCONS_00116801	154	-30.26	2 21	420 440	19	0.7368	0.8947
dre-miR-204-3p	TCONS_00122625	151	-30.23	2 19	287 308	18	0.7778	0.7778
dre-miR-204-3p	TCONS_00124598	175	-30.84	2 21	233 255	20	0.85	0.85
dre-miR-204-3p	TCONS_00135308	154	-37.54	2 21	18 38	19	0.8421	0.9474
dre-miR-204-3p	TCONS_00141142	142	-32.23	2 21	493 513	19	0.7895	0.8421
dre-miR-204-3p	TCONS_00145742	162	-31.89	2 21	388 408	19	0.8421	0.8947
dre-miR-204-3p	TCONS_00150737	141	-31.12	2 21	346 365	19	0.7895	0.8421
dre-miR-204-3p	TCONS_00152494	159	-33.28	2 21	824 846	20	0.8	0.85
dre-miR-204-3p	TCONS_00153590	152	-32.41	3 21	54 75	18	0.7778	0.8333
dre-miR-204-3p	TCONS_00154969	158	-30.09	2 20	94 116	19	0.7895	0.8947
dre-miR-204-3p	TCONS_00156428	162	-31.51	2 21	549 569	19	0.8421	0.8947
dre-miR-204-3p	TCONS_00159562	146	-31.68	2 21	671 695	22	0.7273	0.7727
dre-miR-204-3p	TCONS_00159720	167	-32.01	2 21	754 777	21	0.8095	0.9048
dre-miR-204-3p	TCONS_00162680	147	-30.12	2 21	661 684	21	0.7619	0.8571
dre-miR-204-3p	TCONS_00163039	151	-30.98	2 21	113 137	22	0.6818	0.8182
dre-miR-204-3p	TCONS_00174217	163	-30.16	2 21	221 243	20	0.8	0.9
dre-miR-204-3p	TCONS_00181657	166	-30.87	2 21	610 633	21	0.7619	0.8571
dre-miR-204-3p	TCONS_00190231	168	-35.33	2 21	1126 1147	19	0.8421	0.8947
dre-miR-204-3p	TCONS_00194392	142	-32.51	2 21	73 93	19	0.7368	0.8947
dre-miR-204-3p	TCONS_00199800	144	-30.15	2 21	1152 1173	19	0.7895	0.7895
dre-miR-204-3p	TCONS_00199801	144	-30.15	2 21	1152 1173	19	0.7895	0.7895
dre-miR-204-3p	TCONS_00207758	171	-31.68	2 20	402 423	18	0.8333	0.8333
dre-miR-204-3p	TCONS_00209866	140	-30.57	2 21	181 203	20	0.75	0.85
dre-miR-204-3p	TCONS_00211620	148	-30.25	2 21	727 748	19	0.7368	0.8947
dre-miR-204-3p	TCONS_00215050	163	-30.37	2 21	73 91	19	0.8421	0.8421
dre-miR-204-3p	TCONS_00216318	163	-31.16	2 20	58 79	18	0.8333	0.8889
dre-miR-204-3p	TCONS_00220770	143	-30.14	2 21	26 48	20	0.7	0.9
dre-miR-204-3p	TCONS_00227950	152	-30.06	2 20	1151 1173	20	0.75	0.75
dre-miR-204-3p	TCONS_00227951	152	-30.06	2 20	1151 1173	20	0.75	0.75
dre-miR-204-3p	TCONS_00227952	152	-30.06	2 20	1032 1054	20	0.75	0.75
dre-miR-204-3p	TCONS_00235415	159	-30.75	2 21	232 255	21	0.7143	0.7619
dre-miR-204-3p	TCONS_00239445	149	-30.19	2 20	385 405	18	0.7778	0.8333
dre-miR-204-3p	TCONS_00243408	153	-31.66	2 20	281 306	22	0.7273	0.7273
dre-miR-204-3p	TCONS_00246640	175	-30.95	2 20	960 981	18	0.8333	0.8889
dre-miR-204-3p	TCONS_00258174	152	-31.64	2 21	468 489	19	0.6842	0.8421
dre-miR-204-3p	TCONS_00262528	168	-31.45	2 18	150 173	18	0.8333	0.8889
dre-miR-204-3p	TCONS_00267509	168	-30.39	2 20	430 449	18	0.8333	0.8889
dre-miR-204-3p	TCONS_00268584	143	-30.23	2 21	123 150	25	0.6	0.76
dre-miR-204-3p	TCONS_00269120	161	-32.57	2 21	509 530	20	0.85	0.9
dre-miR-204-3p	TCONS_00271024	160	-31.23	2 21	532 553	19	0.6842	0.7895
dre-miR-204-3p	TCONS_00281281	154	-30.28	2 21	1137 1163	24	0.6667	0.75
dre-miR-204-3p	TCONS_00284985	153	-30.62	2 21	406 425	19	0.7368	0.8947
dre-miR-204-3p	TCONS_00289608	161	-30.02	2 20	836 856	18	0.8333	0.9444
dre-miR-204-3p	TCONS_00292472	162	-31.61	2 20	234 259	22	0.7273	0.7727
dre-miR-204-3p	TCONS_00294503	173	-31.53	2 19	50 72	18	0.8889	0.8889
dre-miR-204-3p	TCONS_00300833	146	-32.04	2 21	376 400	22	0.7727	0.8636
dre-miR-204-3p	TCONS_00305307	170	-30.32	2 21	875 895	19	0.8421	0.8421
dre-miR-204-3p	TCONS_00308624	147	-33.8	2 21	588 611	21	0.6667	0.8095
dre-miR-204-3p	TCONS_00321319	160	-31.63	2 18	278 301	18	0.7778	0.8333
dre-miR-204-3p	TCONS_00324077	152	-30.36	2 21	317 335	19	0.7895	0.8421
dre-miR-204-3p	TCONS_00326925	154	-30.26	2 21	57 82	23	0.7391	0.8261
dre-miR-205-5p	TCONS_00006210	144	-33.01	2 21	352 373	19	0.6316	0.9474
dre-miR-205-5p	TCONS_00006719	156	-31.51	2 21	384 405	19	0.7368	0.8421
dre-miR-205-5p	TCONS_00020134	141	-30.13	2 19	141 163	18	0.7778	0.8889
dre-miR-205-5p	TCONS_00024568	158	-31.81	2 20	841 863	19	0.7895	0.8947
dre-miR-205-5p	TCONS_00041909	158	-30.96	2 20	97 122	22	0.6364	0.8182
dre-miR-205-5p	TCONS_00041944	142	-30.02	2 20	700 722	19	0.7368	0.8947
dre-miR-205-5p	TCONS_00051344	156	-30.32	2 20	342 363	19	0.8421	0.8947
dre-miR-205-5p	TCONS_00056325	146	-31.17	2 21	1461 1485	22	0.6818	0.8182
dre-miR-205-5p	TCONS_00056710	168	-35.39	2 21	48 69	19	0.7895	0.9474
dre-miR-205-5p	TCONS_00062106	143	-30.51	3 21	58 80	19	0.7368	0.9474
dre-miR-205-5p	TCONS_00064393	144	-32.86	2 21	658 679	19	0.6842	0.8947
dre-miR-205-5p	TCONS_00072093	148	-31.29	2 21	301 322	19	0.6842	0.9474
dre-miR-205-5p	TCONS_00072107	158	-33.33	2 21	825 848	21	0.7619	0.9048
dre-miR-205-5p	TCONS_00078236	158	-31.66	2 21	183 206	21	0.8095	0.8571
dre-miR-205-5p	TCONS_00088492	159	-30.16	2 21	166 188	20	0.75	0.9
dre-miR-205-5p	TCONS_00101928	142	-30.19	2 21	211 234	21	0.7619	0.8571
dre-miR-205-5p	TCONS_00105522	154	-32.62	2 21	360 383	21	0.7143	0.9048
dre-miR-205-5p	TCONS_00105608	145	-30	2 21	723 742	19	0.6842	0.8421
dre-miR-205-5p	TCONS_00120532	170	-31.62	2 21	950 970	19	0.8421	0.8421
dre-miR-205-5p	TCONS_00127243	159	-30.5	2 20	321 342	18	0.7778	0.8889
dre-miR-205-5p	TCONS_00133019	153	-31.46	2 20	70 90	18	0.7222	0.9444
dre-miR-205-5p	TCONS_00133093	160	-30	2 21	710 731	19	0.6842	0.7895
dre-miR-205-5p	TCONS_00133094	160	-30	2 21	904 925	19	0.6842	0.7895
dre-miR-205-5p	TCONS_00136874	142	-31.21	3 21	531 554	20	0.8	0.9
dre-miR-205-5p	TCONS_00139946	171	-33.29	2 21	468 490	20	0.8	0.85
dre-miR-205-5p	TCONS_00141236	146	-30.14	2 21	685 708	21	0.8095	0.8571
dre-miR-205-5p	TCONS_00142912	163	-30.24	2 21	515 540	23	0.6957	0.7826
dre-miR-205-5p	TCONS_00142919	163	-32.38	3 21	492 515	20	0.85	0.9
dre-miR-205-5p	TCONS_00144354	154	-31.07	2 21	513 536	21	0.7619	0.8571
dre-miR-205-5p	TCONS_00148270	152	-33.32	2 21	144 165	19	0.6842	0.8421
dre-miR-205-5p	TCONS_00149924	183	-31.52	2 21	147 169	20	0.9	0.9
dre-miR-205-5p	TCONS_00158154	151	-32.39	2 21	48 72	22	0.6818	0.8182
dre-miR-205-5p	TCONS_00160598	143	-30.56	2 21	553 575	20	0.75	0.85
dre-miR-205-5p	TCONS_00166296	148	-30.61	2 21	165 186	19	0.7895	0.8421
dre-miR-205-5p	TCONS_00169816	144	-31.76	2 21	1229 1250	19	0.6842	0.8947
dre-miR-205-5p	TCONS_00170029	140	-30.45	3 21	99 120	18	0.7222	0.8889
dre-miR-205-5p	TCONS_00170544	168	-33.87	2 21	425 446	19	0.7895	0.9474
dre-miR-205-5p	TCONS_00176477	142	-30.94	2 21	104 124	19	0.7368	0.8947
dre-miR-205-5p	TCONS_00178290	151	-31.2	2 21	480 506	24	0.7083	0.75
dre-miR-205-5p	TCONS_00179784	158	-30.51	2 21	680 703	21	0.8095	0.8571
dre-miR-205-5p	TCONS_00181764	140	-32.95	2 21	114 135	19	0.6842	0.8421
dre-miR-205-5p	TCONS_00196357	154	-34.38	2 21	700 723	21	0.7143	0.9048
dre-miR-205-5p	TCONS_00202283	159	-34.65	2 21	2389 2412	21	0.7143	0.9048
dre-miR-205-5p	TCONS_00209648	147	-30.26	2 21	407 429	20	0.65	0.85
dre-miR-205-5p	TCONS_00210973	163	-30.24	2 21	696 721	23	0.6957	0.7826
dre-miR-205-5p	TCONS_00211978	142	-30.93	2 21	108 128	19	0.7368	0.8947
dre-miR-205-5p	TCONS_00213218	146	-30.76	2 21	520 546	24	0.6667	0.7917
dre-miR-205-5p	TCONS_00214181	172	-37.47	2 21	250 271	19	0.8421	0.9474
dre-miR-205-5p	TCONS_00236415	171	-30.03	2 21	509 531	20	0.8	0.85
dre-miR-205-5p	TCONS_00237102	143	-31.32	2 21	190 214	22	0.6364	0.7727
dre-miR-205-5p	TCONS_00242451	140	-31.57	3 21	966 987	18	0.8333	0.9444
dre-miR-205-5p	TCONS_00252339	158	-30.17	2 20	101 123	19	0.7368	0.9474
dre-miR-205-5p	TCONS_00253860	142	-32.96	3 21	68 91	20	0.8	0.9
dre-miR-205-5p	TCONS_00262568	161	-32.98	2 20	235 255	18	0.8333	0.9444
dre-miR-205-5p	TCONS_00274203	154	-31.99	2 21	99 122	21	0.7143	0.9048
dre-miR-205-5p	TCONS_00274608	161	-30.11	2 21	124 143	19	0.7368	0.8421
dre-miR-205-5p	TCONS_00275846	142	-32.96	3 21	138 161	20	0.8	0.9
dre-miR-205-5p	TCONS_00276135	156	-33.29	2 21	16 37	19	0.7368	0.8421
dre-miR-205-5p	TCONS_00287041	144	-30.2	2 21	1044 1065	19	0.6842	0.8947
dre-miR-205-5p	TCONS_00288547	144	-30.69	2 21	446 467	19	0.8421	0.8947
dre-miR-205-5p	TCONS_00295771	163	-37.19	2 21	1631 1653	20	0.8	0.9
dre-miR-205-5p	TCONS_00297470	142	-30.26	2 21	404 429	23	0.6522	0.7826
dre-miR-205-5p	TCONS_00313915	150	-32.11	2 21	117 143	24	0.7083	0.7917
dre-miR-205-5p	TCONS_00317587	143	-30.72	2 21	436 459	21	0.7619	0.8095
dre-miR-205-5p	TCONS_00322335	171	-30.15	2 21	502 524	20	0.8	0.85
dre-miR-205-5p	TCONS_00324323	157	-30.09	2 21	79 103	22	0.8182	0.8636
dre-miR-205-3p	TCONS_00000150	163	-30.59	2 21	197 219	20	0.75	0.95
dre-miR-205-3p	TCONS_00027821	155	-31.53	2 21	757 779	20	0.8	0.95
dre-miR-205-3p	TCONS_00048014	147	-30.58	2 21	153 175	20	0.7	0.95
dre-miR-205-3p	TCONS_00081820	172	-33.69	2 21	683 704	19	0.8421	0.9474
dre-miR-205-3p	TCONS_00118203	157	-30.14	2 21	499 523	22	0.8182	0.8636
dre-miR-205-3p	TCONS_00155025	163	-30.32	2 21	541 563	20	0.8	0.9
dre-miR-205-3p	TCONS_00237758	167	-31.62	2 21	185 207	20	0.85	0.9
dre-miR-210-5p	TCONS_00019495	183	-31.17	2 21	416 438	20	0.85	0.95
dre-miR-210-5p	TCONS_00026820	171	-31.68	2 21	716 738	20	0.85	0.95
dre-miR-210-5p	TCONS_00079659	140	-30.23	3 21	562 583	18	0.8889	0.8889
dre-miR-210-5p	TCONS_00107007	145	-30.11	2 21	95 120	23	0.6957	0.8261
dre-miR-210-5p	TCONS_00146524	171	-30.08	2 21	254 278	22	0.7727	0.8182
dre-miR-210-5p	TCONS_00226473	178	-31.1	2 21	614 634	19	0.8947	0.8947
dre-miR-210-5p	TCONS_00329796	162	-30.85	2 21	169 194	23	0.6957	0.8261
dre-miR-210-3p	TCONS_00006054	162	-30.62	2 21	872 896	22	0.7273	0.8182
dre-miR-210-3p	TCONS_00030781	157	-30.61	2 19	354 381	23	0.6957	0.7391
dre-miR-210-3p	TCONS_00037561	160	-33.84	3 21	129 150	18	0.8333	0.8889
dre-miR-210-3p	TCONS_00041694	152	-30.35	2 21	515 536	19	0.7895	0.8947
dre-miR-210-3p	TCONS_00048386	160	-32.52	2 21	1217 1236	19	0.7895	0.8421
dre-miR-210-3p	TCONS_00051191	182	-33.45	2 21	781 801	19	0.8947	0.9474
dre-miR-210-3p	TCONS_00051630	172	-30.03	2 21	183 204	19	0.7368	0.8947
dre-miR-210-3p	TCONS_00067334	167	-37.28	2 21	814 837	21	0.8095	0.9048
dre-miR-210-3p	TCONS_00069351	150	-33.91	2 21	843 868	23	0.6957	0.8261
dre-miR-210-3p	TCONS_00079962	154	-30.29	2 20	450 472	19	0.7895	0.8421
dre-miR-210-3p	TCONS_00093034	143	-30.03	2 21	649 672	21	0.6667	0.7619
dre-miR-210-3p	TCONS_00095268	159	-30.12	2 21	76 98	20	0.75	0.9
dre-miR-210-3p	TCONS_00103467	142	-30.48	2 21	497 522	23	0.6087	0.8261
dre-miR-210-3p	TCONS_00113897	164	-32.63	2 21	865 886	19	0.7895	0.8947
dre-miR-210-3p	TCONS_00118357	146	-30.07	2 21	320 343	21	0.8095	0.8571
dre-miR-210-3p	TCONS_00118985	180	-30.71	2 21	196 217	19	0.8421	0.8947
dre-miR-210-3p	TCONS_00120936	153	-30.56	2 21	318 339	20	0.8	0.85
dre-miR-210-3p	TCONS_00122374	169	-32.53	2 19	213 235	18	0.8333	0.8889
dre-miR-210-3p	TCONS_00125812	152	-32.09	2 21	344 362	19	0.7895	0.8421
dre-miR-210-3p	TCONS_00148378	140	-30.59	2 21	314 335	19	0.6316	0.8947
dre-miR-210-3p	TCONS_00153382	143	-32.51	2 21	583 606	21	0.7143	0.8571
dre-miR-210-3p	TCONS_00153721	147	-30.23	2 21	532 554	20	0.7	0.8
dre-miR-210-3p	TCONS_00157086	172	-32.43	2 21	397 418	19	0.7895	0.8421
dre-miR-210-3p	TCONS_00171763	140	-33.83	2 21	1337 1356	19	0.7895	0.8947
dre-miR-210-3p	TCONS_00176235	169	-30.12	2 19	449 472	19	0.8421	0.8421
dre-miR-210-3p	TCONS_00180860	154	-34.47	2 21	361 387	24	0.75	0.7917
dre-miR-210-3p	TCONS_00194279	146	-30.94	2 20	442 464	19	0.8421	0.8421
dre-miR-210-3p	TCONS_00199677	159	-32.09	2 21	265 287	20	0.8	0.85
dre-miR-210-3p	TCONS_00216769	142	-31.09	2 20	289 312	20	0.8	0.9
dre-miR-210-3p	TCONS_00218122	157	-30.1	2 20	396 422	23	0.7391	0.7391
dre-miR-210-3p	TCONS_00222160	150	-30.86	2 21	1240 1260	19	0.8421	0.8947
dre-miR-210-3p	TCONS_00222161	150	-30.86	2 21	638 658	19	0.8421	0.8947
dre-miR-210-3p	TCONS_00233731	159	-30.76	2 21	200 222	20	0.75	0.75
dre-miR-210-3p	TCONS_00235925	170	-34.06	2 20	536 558	19	0.8421	0.8421
dre-miR-210-3p	TCONS_00240877	163	-33.68	2 21	665 687	20	0.75	0.8
dre-miR-210-3p	TCONS_00241261	150	-30.26	2 21	458 481	21	0.7143	0.8571
dre-miR-210-3p	TCONS_00242096	157	-30.61	2 19	410 437	23	0.6957	0.7391
dre-miR-210-3p	TCONS_00243104	151	-31.34	2 21	122 145	21	0.6667	0.8571
dre-miR-210-3p	TCONS_00250132	145	-31.26	2 20	996 1019	20	0.7	0.85
dre-miR-210-3p	TCONS_00250603	169	-34.39	2 19	490 512	18	0.8333	0.8889
dre-miR-210-3p	TCONS_00252019	156	-31.04	3 21	152 173	18	0.7778	0.8889
dre-miR-210-3p	TCONS_00252749	145	-31.17	2 21	708 729	20	0.8	0.9
dre-miR-210-3p	TCONS_00253388	141	-31.55	2 19	638 661	19	0.8421	0.8947
dre-miR-210-3p	TCONS_00259362	147	-32.9	2 21	182 204	20	0.75	0.9
dre-miR-210-3p	TCONS_00260123	143	-30.32	2 21	179 203	22	0.7273	0.8182
dre-miR-210-3p	TCONS_00260578	143	-30.09	2 21	1141 1163	20	0.75	0.85
dre-miR-210-3p	TCONS_00261563	141	-33.61	2 19	654 678	20	0.8	0.8
dre-miR-210-3p	TCONS_00261594	161	-33.42	2 20	304 324	18	0.8333	0.9444
dre-miR-210-3p	TCONS_00264345	142	-33.91	2 21	133 161	26	0.6538	0.7308
dre-miR-210-3p	TCONS_00269438	156	-35.34	2 21	448 469	19	0.7895	0.9474
dre-miR-210-3p	TCONS_00274341	156	-30.11	2 21	586 607	19	0.8421	0.8947
dre-miR-210-3p	TCONS_00280922	146	-30.42	2 21	748 768	19	0.8421	0.8421
dre-miR-210-3p	TCONS_00282940	142	-30.35	2 21	331 354	21	0.7619	0.8571
dre-miR-210-3p	TCONS_00291218	172	-30.25	2 21	2387 2408	19	0.7895	0.8421
dre-miR-210-3p	TCONS_00296933	160	-33.84	3 21	594 615	18	0.8333	0.8889
dre-miR-210-3p	TCONS_00298952	144	-30.61	2 21	576 598	20	0.8	0.85
dre-miR-210-3p	TCONS_00300801	154	-33.51	2 21	306 329	21	0.7619	0.8571
dre-miR-210-3p	TCONS_00307617	160	-32.76	2 21	1085 1106	19	0.7368	0.8947
dre-miR-210-3p	TCONS_00314615	166	-30.7	2 20	567 589	19	0.7895	0.8421
dre-miR-210-3p	TCONS_00316639	164	-32.37	2 21	1345 1367	21	0.8095	0.8571
dre-miR-210-3p	TCONS_00327714	164	-32.37	2 21	1442 1464	21	0.8095	0.8571
dre-miR-181a-5p	TCONS_00074255	156	-31.97	2 22	110 133	21	0.8571	0.8571
dre-miR-181a-5p	TCONS_00115494	149	-30.83	3 22	1009 1031	19	0.7895	0.8947
dre-miR-181a-5p	TCONS_00181599	150	-30.69	2 22	223 245	21	0.7143	0.8571
dre-miR-181a-5p	TCONS_00196375	152	-32.86	2 22	1189 1212	21	0.8095	0.8571
dre-miR-181a-5p	TCONS_00197874	144	-30.58	3 22	337 360	20	0.75	0.9
dre-miR-181a-5p	TCONS_00209843	152	-31.31	2 22	101 124	21	0.7143	0.9524
dre-miR-181a-5p	TCONS_00294300	154	-32.16	2 22	212 234	21	0.7619	0.8571
dre-miR-181a-5p	TCONS_00330065	171	-32.21	2 21	562 585	20	0.85	0.95
dre-miR-181a-3p	TCONS_00138419	155	-30.66	2 20	340 361	18	0.8333	0.9444
dre-miR-214	TCONS_00005643	174	-30.46	2 20	594 615	19	0.8421	0.8947
dre-miR-214	TCONS_00006741	175	-30.95	2 20	371 391	18	0.8333	0.8889
dre-miR-214	TCONS_00007402	153	-30.34	2 20	78 100	20	0.8	0.85
dre-miR-214	TCONS_00007614	169	-32.5	2 20	462 484	20	0.85	0.85
dre-miR-214	TCONS_00012333	159	-30.41	2 20	18 38	18	0.7778	0.8889
dre-miR-214	TCONS_00015177	161	-30.39	2 19	157 178	18	0.8333	0.9444
dre-miR-214	TCONS_00015856	150	-31	2 20	1053 1075	20	0.75	0.8
dre-miR-214	TCONS_00020201	151	-31.32	2 20	978 998	18	0.7778	0.9444
dre-miR-214	TCONS_00023972	162	-30.26	2 20	110 131	19	0.8421	0.8947
dre-miR-214	TCONS_00026909	146	-30.18	2 20	284 305	19	0.7368	0.9474
dre-miR-214	TCONS_00030429	168	-31.16	2 18	458 480	18	0.8333	0.8889
dre-miR-214	TCONS_00030715	166	-30.48	2 20	1103 1125	20	0.8	0.8
dre-miR-214	TCONS_00031234	169	-35.89	2 20	801 825	22	0.8182	0.8182
dre-miR-214	TCONS_00035341	161	-31.28	2 20	241 264	21	0.7619	0.8095
dre-miR-214	TCONS_00038220	165	-34.81	2 20	114 133	18	0.8889	0.9444
dre-miR-214	TCONS_00041319	142	-30.68	2 20	103 125	20	0.85	0.85
dre-miR-214	TCONS_00041733	166	-30.62	2 20	180 203	21	0.7619	0.8095
dre-miR-214	TCONS_00045337	151	-32.29	2 20	641 661	18	0.8333	0.8889
dre-miR-214	TCONS_00051356	155	-30.19	2 20	708 728	18	0.8889	0.8889
dre-miR-214	TCONS_00056532	183	-32.03	2 20	436 456	18	0.8889	0.9444
dre-miR-214	TCONS_00059559	154	-30.6	2 20	896 917	19	0.7895	0.8421
dre-miR-214	TCONS_00064390	142	-30.45	2 20	1325 1347	20	0.85	0.85
dre-miR-214	TCONS_00064391	142	-30.45	2 20	429 451	20	0.85	0.85
dre-miR-214	TCONS_00067201	158	-30.09	2 20	818 839	19	0.7368	0.7895
dre-miR-214	TCONS_00069061	173	-31.62	2 20	269 288	18	0.8889	0.8889
dre-miR-214	TCONS_00069471	166	-30.8	2 20	128 149	19	0.7895	0.8421
dre-miR-214	TCONS_00071996	146	-36.77	2 20	171 194	21	0.8571	0.8571
dre-miR-214	TCONS_00074671	157	-32.02	2 20	542 561	18	0.8333	0.8889
dre-miR-214	TCONS_00076163	141	-30.78	2 19	956 979	20	0.85	0.85
dre-miR-214	TCONS_00081159	154	-31.15	2 20	230 251	19	0.7368	0.7368
dre-miR-214	TCONS_00081858	158	-33.61	2 20	408 430	20	0.8	0.85
dre-miR-214	TCONS_00082013	167	-30.81	2 20	518 538	18	0.7778	0.8333
dre-miR-214	TCONS_00083920	164	-30.44	2 19	514 537	20	0.8	0.85
dre-miR-214	TCONS_00086017	153	-30.57	2 19	151 173	19	0.7895	0.8421
dre-miR-214	TCONS_00086102	157	-31.8	2 20	1360 1379	18	0.8333	0.8889
dre-miR-214	TCONS_00087889	146	-30.86	2 20	769 791	20	0.8	0.85
dre-miR-214	TCONS_00095276	164	-31.23	2 19	464 486	19	0.8421	0.8421
dre-miR-214	TCONS_00097216	142	-30.79	2 20	288 310	20	0.85	0.85
dre-miR-214	TCONS_00100521	145	-30.93	2 20	889 911	20	0.8	0.9
dre-miR-214	TCONS_00103276	149	-32.59	2 20	41 65	22	0.7273	0.8182
dre-miR-214	TCONS_00108808	146	-32.3	2 20	299 321	20	0.75	0.9
dre-miR-214	TCONS_00111019	165	-31.13	2 19	229 253	21	0.7619	0.8095
dre-miR-214	TCONS_00112539	143	-32.41	2 20	312 332	18	0.7222	0.8889
dre-miR-214	TCONS_00114981	150	-30.18	2 20	404 426	20	0.85	0.85
dre-miR-214	TCONS_00115087	163	-30.22	2 20	481 501	18	0.7778	0.7778
dre-miR-214	TCONS_00119623	155	-32.09	2 20	318 338	18	0.7778	1
dre-miR-214	TCONS_00120912	167	-32.5	2 20	228 248	18	0.8333	0.9444
dre-miR-214	TCONS_00125778	165	-30.95	2 20	499 518	18	0.8333	0.8333
dre-miR-214	TCONS_00126129	167	-35.09	2 20	764 784	18	0.8333	0.9444
dre-miR-214	TCONS_00128662	158	-30.88	2 20	757 782	23	0.6957	0.7391
dre-miR-214	TCONS_00130396	169	-30.91	2 20	863 882	18	0.8333	0.8889
dre-miR-214	TCONS_00133631	172	-30.68	2 19	455 477	19	0.8947	0.8947
dre-miR-214	TCONS_00138612	167	-31.19	2 20	238 258	18	0.8333	0.9444
dre-miR-214	TCONS_00142705	162	-30.25	2 20	384 405	19	0.8421	0.8947
dre-miR-214	TCONS_00144289	165	-30.64	2 20	413 437	22	0.7727	0.8182
dre-miR-214	TCONS_00144499	142	-30.02	2 20	179 201	20	0.75	0.85
dre-miR-214	TCONS_00145749	140	-31.81	2 20	493 513	19	0.8421	0.8421
dre-miR-214	TCONS_00149494	169	-32.5	2 20	942 964	20	0.85	0.85
dre-miR-214	TCONS_00149560	174	-33.91	2 20	276 297	19	0.8421	0.8947
dre-miR-214	TCONS_00149591	147	-30.46	2 20	501 521	18	0.8333	0.8333
dre-miR-214	TCONS_00152178	163	-31.47	2 20	62 82	18	0.7778	0.7778
dre-miR-214	TCONS_00153769	162	-30.87	2 20	580 601	19	0.8421	0.8947
dre-miR-214	TCONS_00158058	158	-31.21	2 20	377 398	19	0.7895	0.8947
dre-miR-214	TCONS_00159066	173	-31.62	2 20	230 252	20	0.85	0.9
dre-miR-214	TCONS_00159613	165	-31.13	2 19	50 74	21	0.7619	0.8095
dre-miR-214	TCONS_00161786	157	-30.02	2 19	103 125	19	0.7895	0.8947
dre-miR-214	TCONS_00164473	159	-30.85	2 18	391 414	19	0.7895	0.8421
dre-miR-214	TCONS_00166798	159	-30.34	2 20	129 149	18	0.7778	0.8889
dre-miR-214	TCONS_00167881	151	-31.98	2 20	178 198	18	0.8333	0.8889
dre-miR-214	TCONS_00169802	170	-30.86	2 20	344 365	19	0.8421	0.8421
dre-miR-214	TCONS_00176340	162	-37.33	2 20	233 254	19	0.8421	0.8947
dre-miR-214	TCONS_00176637	158	-32.87	3 20	649 670	18	0.8889	0.8889
dre-miR-214	TCONS_00182227	155	-31.66	2 20	568 588	18	0.8889	0.8889
dre-miR-214	TCONS_00182260	170	-32.38	2 20	162 185	21	0.8095	0.8095
dre-miR-214	TCONS_00185393	153	-33.29	2 20	316 340	22	0.7727	0.8182
dre-miR-214	TCONS_00187428	152	-30.16	2 18	235 258	19	0.7895	0.8421
dre-miR-214	TCONS_00191752	170	-31.86	2 20	271 293	20	0.8	0.85
dre-miR-214	TCONS_00198606	150	-31.02	2 20	631 652	19	0.7895	0.9474
dre-miR-214	TCONS_00200499	154	-33.5	2 20	78 99	19	0.7895	0.8421
dre-miR-214	TCONS_00201994	179	-31.79	2 20	557 577	18	0.8333	0.9444
dre-miR-214	TCONS_00203192	167	-31.11	2 20	533 553	18	0.7778	0.8333
dre-miR-214	TCONS_00208193	155	-31.46	2 20	190 210	18	0.8889	0.8889
dre-miR-214	TCONS_00213202	156	-31.7	2 20	1135 1153	18	0.8333	0.8889
dre-miR-214	TCONS_00213203	156	-31.7	2 20	232 250	18	0.8333	0.8889
dre-miR-214	TCONS_00216084	155	-33.69	2 20	199 219	18	0.8889	0.8889
dre-miR-214	TCONS_00222830	170	-31.22	2 20	174 197	21	0.8095	0.8095
dre-miR-214	TCONS_00228847	141	-30.42	2 20	157 176	18	0.8333	0.8333
dre-miR-214	TCONS_00233946	162	-32.79	2 20	198 220	20	0.8	0.9
dre-miR-214	TCONS_00242666	169	-32.5	2 20	512 534	20	0.85	0.85
dre-miR-214	TCONS_00243101	159	-30.41	2 20	681 701	18	0.7778	0.8889
dre-miR-214	TCONS_00248192	165	-31.13	2 19	493 517	21	0.7619	0.8095
dre-miR-214	TCONS_00252595	146	-31.07	2 20	1144 1166	20	0.75	0.9
dre-miR-214	TCONS_00252595	142	-31.44	2 20	414 437	21	0.8095	0.8571
dre-miR-214	TCONS_00252595	142	-31.44	2 20	448 471	21	0.8095	0.8571
dre-miR-214	TCONS_00262596	159	-30.41	2 20	1148 1168	18	0.7778	0.8889
dre-miR-214	TCONS_00265581	174	-30.17	2 20	74 95	19	0.8421	0.8947
dre-miR-214	TCONS_00269366	150	-30.71	2 20	367 388	19	0.8421	0.8947
dre-miR-214	TCONS_00274301	179	-31.07	2 20	1359 1379	18	0.8889	0.8889
dre-miR-214	TCONS_00275332	164	-30	2 18	63 85	18	0.8333	0.8333
dre-miR-214	TCONS_00276453	142	-31.07	2 20	518 540	20	0.8	0.8
dre-miR-214	TCONS_00278206	169	-32.5	2 20	1059 1081	20	0.85	0.85
dre-miR-214	TCONS_00280898	156	-31.28	2 20	574 598	22	0.7727	0.7727
dre-miR-214	TCONS_00281798	150	-30.39	2 20	240 261	19	0.7368	0.8421
dre-miR-214	TCONS_00281799	150	-30.39	2 20	240 261	19	0.7368	0.8421
dre-miR-214	TCONS_00284226	175	-38.82	2 20	612 632	18	0.8889	1
dre-miR-214	TCONS_00292266	169	-31.32	2 19	778 799	18	0.8333	0.8889
dre-miR-214	TCONS_00292873	169	-31.02	2 19	535 557	19	0.8421	0.8421
dre-miR-214	TCONS_00299448	141	-31.81	2 20	892 915	21	0.8095	0.8095
dre-miR-214	TCONS_00304359	150	-36.63	2 20	464 486	20	0.9	0.9
dre-miR-214	TCONS_00305951	162	-30.04	2 20	10 31	19	0.7368	0.8421
dre-miR-214	TCONS_00306364	159	-31.85	2 20	1173 1193	18	0.7778	0.8889
dre-miR-214	TCONS_00307313	175	-31.4	2 20	354 374	18	0.8333	0.8889
dre-miR-214	TCONS_00308697	158	-32.93	2 20	324 346	20	0.8	0.85
dre-miR-214	TCONS_00312504	149	-30.96	3 20	471 493	19	0.8421	0.8421
dre-miR-214	TCONS_00316631	162	-30.15	2 20	820 841	19	0.8421	0.8947
dre-miR-214	TCONS_00317434	175	-31.4	2 20	419 439	18	0.8333	0.8889
dre-miR-214	TCONS_00317438	161	-30.58	2 19	455 477	19	0.7895	0.7895
dre-miR-214	TCONS_00319532	165	-32.13	2 20	217 240	21	0.8095	0.8095
dre-miR-214	TCONS_00323216	172	-32.73	2 20	952 970	18	0.8889	0.8889
dre-miR-214	TCONS_00325384	165	-31.13	2 19	218 242	21	0.7619	0.8095
dre-miR-214	TCONS_00327714	168	-32.82	2 18	309 331	18	0.8333	0.8889
dre-miR-214	TCONS_00330137	175	-31.4	2 20	1126 1146	18	0.8333	0.8889
dre-miR-214	TCONS_00331267	165	-31.13	2 19	709 733	21	0.7619	0.8095
dre-miR-216a	TCONS_00003031	182	-34.71	2 21	319 339	19	0.8947	0.9474
dre-miR-216a	TCONS_00003032	182	-34.71	2 21	319 339	19	0.8947	0.9474
dre-miR-216a	TCONS_00037604	172	-31.46	2 21	303 324	19	0.7895	0.8421
dre-miR-216a	TCONS_00041871	173	-30.15	2 21	922 943	20	0.85	0.9
dre-miR-216a	TCONS_00042332	152	-30.53	2 21	181 202	19	0.7895	0.8947
dre-miR-216a	TCONS_00048357	180	-32.91	2 21	521 542	19	0.8421	0.8947
dre-miR-216a	TCONS_00051261	155	-31.37	2 21	694 716	20	0.85	0.9
dre-miR-216a	TCONS_00092979	172	-30.49	2 21	138 157	19	0.8947	0.8947
dre-miR-216a	TCONS_00098971	162	-31.44	3 21	377 397	18	0.8889	0.9444
dre-miR-216a	TCONS_00102146	175	-30.02	2 21	492 515	21	0.8095	0.8571
dre-miR-216a	TCONS_00157030	147	-30.5	2 21	678 701	21	0.8571	0.8571
dre-miR-216a	TCONS_00177370	155	-30.32	2 21	875 898	21	0.7619	0.8095
dre-miR-216a	TCONS_00303970	151	-32.01	3 21	435 457	19	0.8421	0.9474
dre-miR-216a	TCONS_00313349	158	-30.38	2 21	754 778	22	0.7727	0.8636
dre-miR-217	TCONS_00037518	144	-30.85	2 21	17 38	19	0.7895	0.9474
dre-miR-217	TCONS_00171604	184	-31.11	2 21	70 91	19	0.8421	0.9474
dre-miR-217	TCONS_00186611	161	-30.4	2 20	482 502	18	0.7778	0.8333
dre-miR-217	TCONS_00311109	159	-33.24	2 21	24 47	21	0.7619	0.8571
dre-miR-219-5p	TCONS_00280258	200	-37.11	2 21	300 321	19	1	1
dre-miR-221-5p	TCONS_00007593	169	-30.88	2 19	922 948	18	0.8333	0.8889
dre-miR-221-5p	TCONS_00027343	158	-30.52	2 25	64 95	29	0.6552	0.6897
dre-miR-221-5p	TCONS_00037662	163	-31.94	2 25	184 210	24	0.625	0.7917
dre-miR-221-5p	TCONS_00048290	179	-32.13	2 25	322 350	26	0.6923	0.8462
dre-miR-221-5p	TCONS_00056562	144	-31.42	2 25	638 664	24	0.75	0.875
dre-miR-221-5p	TCONS_00059343	154	-32.13	2 23	18 43	21	0.8095	0.9524
dre-miR-221-5p	TCONS_00082116	145	-31.05	2 24	229 258	26	0.7308	0.8462
dre-miR-221-5p	TCONS_00120843	148	-30.69	2 24	525 550	23	0.6522	0.8261
dre-miR-221-5p	TCONS_00132722	173	-30.24	2 25	715 741	25	0.72	0.84
dre-miR-221-5p	TCONS_00153817	151	-33.69	2 25	418 446	26	0.6154	0.8846
dre-miR-221-5p	TCONS_00156981	154	-31.09	2 25	478 505	25	0.8	0.8
dre-miR-221-5p	TCONS_00161870	149	-30.27	3 25	124 158	31	0.7097	0.7097
dre-miR-221-5p	TCONS_00166777	157	-32.18	3 23	241 267	21	0.7143	0.9048
dre-miR-221-5p	TCONS_00186605	165	-30.14	2 25	996 1026	28	0.7143	0.75
dre-miR-221-5p	TCONS_00196426	179	-35.18	2 25	184 210	24	0.7917	0.9167
dre-miR-221-5p	TCONS_00210027	188	-30.16	2 21	243 268	19	0.8947	0.9474
dre-miR-221-5p	TCONS_00223333	142	-30.91	2 25	172 201	27	0.6667	0.7778
dre-miR-221-5p	TCONS_00230219	145	-31.85	2 25	310 335	24	0.6667	0.875
dre-miR-221-5p	TCONS_00244610	147	-31.36	2 25	571 597	24	0.6667	0.8333
dre-miR-221-5p	TCONS_00253254	155	-30.09	3 25	187 214	24	0.7083	0.7917
dre-miR-221-5p	TCONS_00304561	162	-30.41	2 25	383 411	26	0.6923	0.8462
dre-miR-221-5p	TCONS_00311687	146	-33.96	2 25	162 189	25	0.64	0.88
dre-miR-221-5p	TCONS_00329493	154	-30.07	2 25	66 93	25	0.8	0.8
dre-miR-221-3p	TCONS_00007255	148	-30.47	2 22	597 620	21	0.7619	0.8571
dre-miR-221-3p	TCONS_00019983	151	-30.41	2 20	884 906	18	0.7778	0.9444
dre-miR-221-3p	TCONS_00035355	151	-31.64	2 22	1418 1444	24	0.6667	0.8333
dre-miR-221-3p	TCONS_00037892	160	-30.23	2 21	104 126	19	0.8421	0.9474
dre-miR-221-3p	TCONS_00037988	165	-30.09	2 22	31 53	20	0.65	1
dre-miR-221-3p	TCONS_00042165	169	-33.59	2 22	430 452	20	0.75	0.95
dre-miR-221-3p	TCONS_00043170	143	-30.4	2 21	709 732	20	0.7	0.9
dre-miR-221-3p	TCONS_00045134	148	-30.8	2 22	892 915	21	0.8095	0.8095
dre-miR-221-3p	TCONS_00047733	157	-30.89	3 22	683 705	19	0.8421	0.9474
dre-miR-221-3p	TCONS_00050597	141	-34.69	4 22	1507 1529	18	0.8333	1
dre-miR-221-3p	TCONS_00054395	152	-32.68	2 22	50 74	22	0.7273	0.9091
dre-miR-221-3p	TCONS_00067250	164	-33.87	2 21	382 404	19	0.8421	1
dre-miR-221-3p	TCONS_00091705	155	-30.31	2 22	9 30	20	0.65	0.95
dre-miR-221-3p	TCONS_00138537	164	-31.1	2 22	221 244	21	0.7143	0.9524
dre-miR-221-3p	TCONS_00145626	160	-32.22	2 22	670 693	21	0.7143	0.9048
dre-miR-221-3p	TCONS_00193213	148	-30.37	2 21	200 222	19	0.7368	0.8947
dre-miR-221-3p	TCONS_00205074	173	-31.24	2 22	153 175	20	0.8	0.95
dre-miR-221-3p	TCONS_00217232	164	-31.98	2 22	19 42	21	0.7619	0.9048
dre-miR-221-3p	TCONS_00220876	156	-34.25	2 22	363 386	21	0.7619	0.9524
dre-miR-221-3p	TCONS_00233329	157	-34.2	4 22	139 161	18	0.8889	1
dre-miR-221-3p	TCONS_00250140	162	-30.1	3 21	244 265	18	0.8889	0.9444
dre-miR-221-3p	TCONS_00262998	164	-30.7	2 22	762 786	22	0.7273	0.9091
dre-miR-222a-5p	TCONS_00004331	141	-30.8	2 22	744 767	21	0.7143	0.8571
dre-miR-222a-5p	TCONS_00006529	148	-30.01	2 22	473 497	22	0.7727	0.8182
dre-miR-222a-5p	TCONS_00030842	176	-30.03	2 22	441 465	22	0.7727	0.8636
dre-miR-222a-5p	TCONS_00031306	160	-33.32	3 22	505 528	20	0.8	0.9
dre-miR-222a-5p	TCONS_00035390	140	-30.88	2 22	534 557	21	0.7143	0.9524
dre-miR-222a-5p	TCONS_00051619	157	-30.32	2 20	743 764	18	0.7778	0.9444
dre-miR-222a-5p	TCONS_00078062	165	-32.31	2 22	620 642	20	0.9	0.9
dre-miR-222a-5p	TCONS_00081474	164	-32.14	2 22	526 549	21	0.7619	0.9048
dre-miR-222a-5p	TCONS_00119615	163	-31.74	2 20	404 426	18	0.7222	1
dre-miR-222a-5p	TCONS_00140128	160	-31.03	2 20	800 823	20	0.75	0.85
dre-miR-222a-5p	TCONS_00143030	153	-34.35	2 22	264 286	20	0.75	0.9
dre-miR-222a-5p	TCONS_00144304	151	-30.16	2 22	82 103	20	0.8	0.9
dre-miR-222a-5p	TCONS_00154662	159	-30.47	2 22	354 382	26	0.6923	0.7308
dre-miR-222a-5p	TCONS_00170721	168	-32.35	2 22	910 933	21	0.7143	0.8571
dre-miR-222a-5p	TCONS_00176465	142	-30.08	2 22	641 664	22	0.8182	0.8636
dre-miR-222a-5p	TCONS_00176486	161	-30	2 22	160 182	20	0.75	0.85
dre-miR-222a-5p	TCONS_00177554	141	-31.33	2 22	90 112	20	0.75	0.9
dre-miR-222a-5p	TCONS_00214297	155	-30.37	2 20	374 396	18	0.7222	0.8889
dre-miR-222a-5p	TCONS_00233699	147	-32.02	2 20	1010 1032	18	0.7222	0.9444
dre-miR-222a-5p	TCONS_00241350	144	-32.91	2 22	300 324	22	0.6364	0.9091
dre-miR-222a-5p	TCONS_00242595	163	-31.74	2 20	289 311	18	0.7222	1
dre-miR-222a-5p	TCONS_00257793	163	-31.74	2 20	308 330	18	0.7222	1
dre-miR-222a-5p	TCONS_00263951	162	-30.73	2 20	715 738	19	0.7895	0.9474
dre-miR-222a-5p	TCONS_00267510	168	-30.33	2 20	360 382	19	0.8421	0.8947
dre-miR-222a-5p	TCONS_00270436	148	-31.77	2 22	193 217	22	0.8182	0.8636
dre-miR-222a-5p	TCONS_00272103	159	-31.09	2 22	158 179	20	0.75	0.9
dre-miR-222a-5p	TCONS_00295142	157	-30.11	2 22	671 693	20	0.7	0.85
dre-miR-222a-5p	TCONS_00299182	184	-31.7	2 22	1153 1176	21	0.8571	0.9048
dre-miR-222a-5p	TCONS_00305484	163	-30.47	2 20	98 120	18	0.7778	0.9444
dre-miR-222a-5p	TCONS_00306466	163	-31.74	2 20	297 319	18	0.7222	1
dre-miR-222a-5p	TCONS_00310063	167	-34.3	2 20	208 230	18	0.7778	1
dre-miR-222a-5p	TCONS_00311573	157	-31.57	2 22	393 415	20	0.75	0.95
dre-miR-222a-5p	TCONS_00326394	163	-31.74	2 20	308 330	18	0.7222	1
dre-miR-222a-3p	TCONS_00007040	145	-33.07	2 23	187 212	23	0.7391	0.7826
dre-miR-222a-3p	TCONS_00009963	158	-30.38	2 23	336 362	25	0.68	0.8
dre-miR-222a-3p	TCONS_00011983	150	-32.42	2 23	141 164	21	0.8095	0.9048
dre-miR-222a-3p	TCONS_00015434	170	-30.36	2 22	210 238	25	0.8	0.8
dre-miR-222a-3p	TCONS_00020316	158	-30.52	3 23	650 673	20	0.7	0.9
dre-miR-222a-3p	TCONS_00020415	172	-30.89	2 23	470 492	21	0.8095	0.9524
dre-miR-222a-3p	TCONS_00035022	184	-34.97	2 23	367 389	21	0.8095	0.9524
dre-miR-222a-3p	TCONS_00044837	146	-31.97	2 22	273 297	22	0.8182	0.8182
dre-miR-222a-3p	TCONS_00054395	147	-34.44	2 23	50 74	23	0.7391	0.8696
dre-miR-222a-3p	TCONS_00064365	154	-30.76	4 23	315 338	19	0.8421	0.9474
dre-miR-222a-3p	TCONS_00064464	158	-30.16	2 23	321 347	25	0.68	0.8
dre-miR-222a-3p	TCONS_00074177	155	-30.66	2 23	128 149	21	0.7143	0.8571
dre-miR-222a-3p	TCONS_00078833	153	-30.46	2 19	207 232	19	0.7368	0.8947
dre-miR-222a-3p	TCONS_00079745	179	-32.61	2 21	542 568	22	0.8182	0.8636
dre-miR-222a-3p	TCONS_00081466	151	-30.53	2 23	293 316	22	0.8182	0.8636
dre-miR-222a-3p	TCONS_00083373	155	-32.59	2 23	767 791	23	0.7391	0.8261
dre-miR-222a-3p	TCONS_00083521	162	-31.13	2 23	677 703	25	0.72	0.8
dre-miR-222a-3p	TCONS_00086144	154	-31.11	2 23	1538 1561	21	0.6667	0.8095
dre-miR-222a-3p	TCONS_00091567	163	-30.85	3 23	663 684	20	0.85	0.9
dre-miR-222a-3p	TCONS_00104804	165	-33.1	2 23	1638 1664	24	0.75	0.8333
dre-miR-222a-3p	TCONS_00105099	161	-31.1	2 19	349 374	19	0.8421	0.8947
dre-miR-222a-3p	TCONS_00109031	141	-31.25	3 23	299 323	21	0.6667	0.9048
dre-miR-222a-3p	TCONS_00110620	147	-30.64	2 23	343 367	23	0.7826	0.8261
dre-miR-222a-3p	TCONS_00113869	160	-33	2 23	252 278	24	0.7083	0.875
dre-miR-222a-3p	TCONS_00116950	192	-37.23	2 21	109 132	19	0.8947	1
dre-miR-222a-3p	TCONS_00120980	166	-30.52	2 23	105 128	21	0.7619	0.8571
dre-miR-222a-3p	TCONS_00122329	147	-30.11	3 22	166 188	19	0.8421	0.8947
dre-miR-222a-3p	TCONS_00123545	148	-31.92	2 23	374 401	25	0.76	0.8
dre-miR-222a-3p	TCONS_00131621	175	-34.54	2 22	914 941	24	0.7917	0.8333
dre-miR-222a-3p	TCONS_00135460	164	-33.62	2 23	537 559	21	0.7619	0.9048
dre-miR-222a-3p	TCONS_00142874	141	-31.21	2 23	1301 1325	22	0.7273	0.9091
dre-miR-222a-3p	TCONS_00145626	158	-33.25	2 23	670 693	21	0.7143	0.8095
dre-miR-222a-3p	TCONS_00155021	146	-31.58	2 23	462 485	21	0.7619	0.9048
dre-miR-222a-3p	TCONS_00160595	168	-31.27	2 23	393 418	23	0.7391	0.8261
dre-miR-222a-3p	TCONS_00163981	152	-30.4	2 22	1818 1845	24	0.7917	0.7917
dre-miR-222a-3p	TCONS_00164512	152	-33.57	3 23	1422 1444	20	0.8	0.95
dre-miR-222a-3p	TCONS_00165726	155	-30.38	2 23	3 29	25	0.64	0.76
dre-miR-222a-3p	TCONS_00166775	169	-31.92	2 23	1 24	22	0.7727	0.9091
dre-miR-222a-3p	TCONS_00170758	163	-30.03	2 23	761 787	24	0.7083	0.8333
dre-miR-222a-3p	TCONS_00170882	153	-36.54	2 22	11 34	20	0.85	0.95
dre-miR-222a-3p	TCONS_00174208	160	-32.49	3 23	941 963	20	0.8	0.9
dre-miR-222a-3p	TCONS_00175671	158	-30.38	2 23	126 152	25	0.68	0.8
dre-miR-222a-3p	TCONS_00185375	164	-34.7	2 23	266 293	25	0.76	0.84
dre-miR-222a-3p	TCONS_00191515	162	-31	2 23	487 513	25	0.72	0.8
dre-miR-222a-3p	TCONS_00194384	161	-31.42	3 23	530 554	21	0.8095	0.8571
dre-miR-222a-3p	TCONS_00196395	166	-34.69	2 23	387 410	21	0.7143	0.9048
dre-miR-222a-3p	TCONS_00201219	148	-32.84	3 23	628 650	20	0.8	0.9
dre-miR-222a-3p	TCONS_00202841	155	-30.05	2 22	570 592	20	0.85	0.9
dre-miR-222a-3p	TCONS_00205831	157	-34.31	2 23	430 454	22	0.6818	0.8636
dre-miR-222a-3p	TCONS_00211002	164	-30.87	2 22	362 386	21	0.7619	0.9048
dre-miR-222a-3p	TCONS_00212897	157	-35.77	2 23	523 549	24	0.7917	0.8333
dre-miR-222a-3p	TCONS_00218836	146	-31.79	3 23	289 312	20	0.7	0.9
dre-miR-222a-3p	TCONS_00222607	143	-30.52	2 21	319 345	22	0.7727	0.7727
dre-miR-222a-3p	TCONS_00224460	162	-30.12	2 23	826 849	21	0.7619	0.8095
dre-miR-222a-3p	TCONS_00229209	140	-30.86	2 23	355 383	26	0.6154	0.7308
dre-miR-222a-3p	TCONS_00233753	148	-30.02	2 22	6 30	21	0.7143	0.9048
dre-miR-222a-3p	TCONS_00233852	167	-30.25	2 23	239 265	24	0.75	0.8333
dre-miR-222a-3p	TCONS_00234346	159	-30	2 23	938 961	22	0.7727	0.8636
dre-miR-222a-3p	TCONS_00241280	158	-30.5	2 23	286 309	21	0.7619	0.9048
dre-miR-222a-3p	TCONS_00248224	149	-30.47	2 23	305 331	24	0.6667	0.75
dre-miR-222a-3p	TCONS_00254223	151	-31.29	2 23	247 268	21	0.6667	0.8571
dre-miR-222a-3p	TCONS_00261577	152	-30.61	2 23	254 276	21	0.6667	0.8571
dre-miR-222a-3p	TCONS_00270560	167	-31.05	2 23	1576 1600	23	0.7391	0.8261
dre-miR-222a-3p	TCONS_00274309	160	-34.73	2 22	1178 1203	22	0.9091	0.9091
dre-miR-222a-3p	TCONS_00289552	172	-35.89	2 21	613 636	19	0.7895	1
dre-miR-222a-3p	TCONS_00290251	158	-30.38	2 23	4 30	25	0.68	0.8
dre-miR-222a-3p	TCONS_00309403	171	-30.23	2 23	300 323	22	0.7273	0.9091
dre-miR-222a-3p	TCONS_00315053	170	-33.85	2 23	166 189	21	0.7619	0.9048
dre-miR-222a-3p	TCONS_00322041	146	-30.35	4 23	174 197	19	0.7895	0.8947
dre-miR-222a-3p	TCONS_00325927	158	-30.38	2 23	408 434	25	0.68	0.8
dre-miR-222a-3p	TCONS_00328791	150	-30.85	2 23	59 81	22	0.7273	0.8182
dre-miR-222a-3p	TCONS_00331127	144	-31.14	2 23	30 61	29	0.6552	0.6897
dre-miR-223	TCONS_00258667	147	-30.63	2 20	374 394	18	0.6667	0.8333
dre-miR-223	TCONS_00308251	158	-31.59	2 20	210 231	19	0.7368	0.7895
dre-miR-223	TCONS_00314737	175	-31.76	2 20	388 408	18	0.8333	0.8889
dre-miR-223	TCONS_00319141	167	-31.35	2 20	385 405	18	0.8333	0.9444
dre-miR-223	TCONS_00329789	159	-30.39	2 20	206 226	18	0.7778	0.8889
dre-miR-430a-3p	TCONS_00252184	151	-30.8	2 21	664 687	21	0.6667	0.8571
dre-miR-430b-5p	TCONS_00261219	169	-30.53	3 22	902 924	19	0.7895	1
dre-miR-430b-3p	TCONS_00003092	153	-32.99	3 22	112 134	19	0.7368	1
dre-miR-430b-3p	TCONS_00011942	163	-30.53	2 22	428 449	20	0.75	0.95
dre-miR-430b-3p	TCONS_00079851	152	-30	2 22	300 324	22	0.8182	0.9091
dre-miR-430c-5p	TCONS_00191553	187	-31.6	2 20	1120 1140	18	0.9444	0.9444
dre-miR-430c-3p	TCONS_00001273	160	-31.71	3 21	387 408	18	0.7778	0.9444
dre-miR-430c-3p	TCONS_00027702	167	-30.25	2 20	462 483	18	0.8333	0.9444
dre-miR-430c-3p	TCONS_00028102	162	-30.49	3 21	31 51	18	0.8889	0.9444
dre-miR-430c-3p	TCONS_00064329	162	-30.2	2 20	758 780	19	0.7895	0.9474
dre-miR-430c-3p	TCONS_00122411	163	-30.52	2 21	660 683	21	0.7619	0.9048
dre-miR-430c-3p	TCONS_00176235	163	-30.59	2 20	683 704	18	0.7778	0.9444
dre-miR-430c-3p	TCONS_00200249	167	-33.31	2 20	1229 1250	18	0.7778	1
dre-miR-430c-3p	TCONS_00211737	178	-31.04	2 21	471 491	19	0.8947	0.8947
dre-miR-430c-3p	TCONS_00214784	142	-30.52	2 21	613 633	19	0.7368	0.8947
dre-miR-430c-3p	TCONS_00244711	179	-31.96	2 21	1116 1138	20	0.85	0.9
dre-miR-430c-3p	TCONS_00244712	179	-31.96	2 21	1320 1342	20	0.85	0.9
dre-miR-430c-3p	TCONS_00253065	167	-30.5	2 20	224 245	18	0.7778	1
dre-miR-430c-3p	TCONS_00311929	157	-30.25	2 19	47 69	18	0.8333	0.8889
dre-miR-430c-3p	TCONS_00323768	154	-32.07	2 21	34 54	19	0.7368	0.8947
dre-miR-429a	TCONS_00006046	183	-31.89	2 21	737 759	20	0.9	0.9
dre-let-7a	TCONS_00062034	160	-30.92	2 21	676 697	19	0.6842	0.9474
dre-let-7a	TCONS_00081694	178	-33.27	2 21	999 1019	19	0.8421	0.9474
dre-let-7a	TCONS_00135847	148	-31.46	2 21	1238 1259	19	0.8421	0.9474
dre-let-7b	TCONS_00005989	151	-35.99	2 21	2466 2488	20	0.75	0.95
dre-let-7b	TCONS_00006493	140	-33.03	2 21	1651 1672	19	0.7368	0.9474
dre-let-7b	TCONS_00006991	162	-33.65	2 20	403 425	19	0.7895	0.9474
dre-let-7b	TCONS_00027439	151	-34.05	2 21	435 457	20	0.8	0.9
dre-let-7b	TCONS_00038402	160	-31.9	2 21	226 247	19	0.7895	0.8421
dre-let-7b	TCONS_00048116	144	-30.31	2 21	669 690	19	0.6316	0.9474
dre-let-7b	TCONS_00054541	156	-30.1	2 21	583 604	19	0.6316	0.9474
dre-let-7b	TCONS_00057090	159	-31.78	2 21	495 517	20	0.75	0.9
dre-let-7b	TCONS_00061665	172	-30.85	2 21	246 267	19	0.7368	0.8947
dre-let-7b	TCONS_00069328	170	-34.57	2 20	317 339	19	0.8947	0.9474
dre-let-7b	TCONS_00075825	150	-30.52	2 21	417 440	21	0.6667	0.9048
dre-let-7b	TCONS_00075999	163	-31.31	2 21	571 594	21	0.8095	0.8571
dre-let-7b	TCONS_00081694	170	-32.31	2 21	999 1019	19	0.7368	0.9474
dre-let-7b	TCONS_00093397	160	-32.28	2 21	413 434	19	0.7368	0.8947
dre-let-7b	TCONS_00107197	143	-30.1	2 20	716 737	18	0.6667	0.9444
dre-let-7b	TCONS_00112531	162	-34.58	2 21	576 596	19	0.7895	0.9474
dre-let-7b	TCONS_00128746	171	-31.4	2 21	291 313	20	0.8	0.85
dre-let-7b	TCONS_00131644	152	-30.51	2 21	700 721	19	0.7895	0.8947
dre-let-7b	TCONS_00135481	160	-32.34	2 21	352 373	19	0.8421	0.9474
dre-let-7b	TCONS_00135847	140	-30.74	2 21	1238 1259	19	0.7368	0.9474
dre-let-7b	TCONS_00137153	151	-30.36	2 20	159 180	18	0.7222	1
dre-let-7b	TCONS_00138425	163	-31.16	2 21	745 767	20	0.8	0.9
dre-let-7b	TCONS_00141224	146	-30.91	2 21	284 309	23	0.6957	0.7826
dre-let-7b	TCONS_00154817	159	-33.44	2 20	182 203	18	0.7778	0.8889
dre-let-7b	TCONS_00158390	144	-30.01	2 21	164 185	19	0.7368	0.8421
dre-let-7b	TCONS_00166733	143	-31.19	2 21	1338 1362	22	0.6818	0.8636
dre-let-7b	TCONS_00168815	153	-30.55	2 20	64 87	20	0.8	0.85
dre-let-7b	TCONS_00185362	175	-38.67	2 21	414 436	20	0.9	0.95
dre-let-7b	TCONS_00208390	160	-31.9	2 21	583 604	19	0.7368	0.8947
dre-let-7b	TCONS_00208998	159	-30.28	2 21	405 427	20	0.75	0.9
dre-let-7b	TCONS_00218053	176	-31.34	2 21	217 238	19	0.7895	0.8947
dre-let-7b	TCONS_00228385	163	-31.49	2 21	386 408	20	0.8	0.9
dre-let-7b	TCONS_00236960	183	-32.19	2 21	258 280	20	0.85	0.95
dre-let-7b	TCONS_00240074	148	-30.22	2 21	308 329	19	0.7895	0.8421
dre-let-7b	TCONS_00241395	143	-30.47	2 21	1015 1038	21	0.7619	0.8095
dre-let-7b	TCONS_00242924	164	-30.26	2 21	229 250	19	0.7895	0.8947
dre-let-7b	TCONS_00247196	159	-30.96	2 21	1086 1109	21	0.7143	0.7619
dre-let-7b	TCONS_00252765	163	-31.05	2 21	128 150	20	0.8	0.9
dre-let-7b	TCONS_00271341	154	-30.64	2 21	330 350	19	0.6842	0.9474
dre-let-7b	TCONS_00282040	143	-30.38	2 21	311 335	22	0.7273	0.8182
dre-let-7b	TCONS_00288525	143	-30.15	2 21	506 528	20	0.7	0.9
dre-let-7b	TCONS_00295957	144	-34.23	2 21	604 625	19	0.7895	0.9474
dre-let-7b	TCONS_00297030	148	-31.08	3 21	816 837	18	0.7778	0.9444
dre-let-7b	TCONS_00300228	156	-33.31	2 21	40 61	19	0.8421	0.8947
dre-let-7b	TCONS_00317384	144	-31.75	2 21	45 67	20	0.75	0.9
dre-let-7b	TCONS_00325863	151	-31.68	2 21	679 701	20	0.65	0.9
dre-let-7b	TCONS_00328118	147	-31.28	2 21	119 141	20	0.7	0.95
dre-let-7c-5p	TCONS_00005989	143	-30.82	2 21	2466 2488	20	0.7	0.9
dre-let-7c-5p	TCONS_00027439	151	-32.09	2 21	435 457	20	0.8	0.9
dre-let-7c-5p	TCONS_00054541	160	-30.48	2 21	583 604	19	0.6842	0.9474
dre-let-7c-5p	TCONS_00075825	154	-32.33	2 21	417 440	21	0.7143	0.9048
dre-let-7c-5p	TCONS_00075956	146	-32.18	2 21	1205 1225	19	0.7368	0.9474
dre-let-7c-5p	TCONS_00076381	155	-30.26	2 21	417 439	20	0.7	0.9
dre-let-7c-5p	TCONS_00081694	174	-32.58	2 21	999 1019	19	0.7895	0.9474
dre-let-7c-5p	TCONS_00106182	176	-31.97	2 21	1067 1088	19	0.7368	0.9474
dre-let-7c-5p	TCONS_00107197	147	-30.79	2 20	716 737	18	0.7222	0.9444
dre-let-7c-5p	TCONS_00135847	144	-30.77	2 21	1238 1259	19	0.7895	0.9474
dre-let-7c-5p	TCONS_00154817	158	-31.65	2 21	183 203	19	0.7895	0.8947
dre-let-7c-5p	TCONS_00185362	167	-32.33	2 21	414 436	20	0.85	0.9
dre-let-7c-5p	TCONS_00192705	140	-31.32	2 21	1324 1346	20	0.85	0.9
dre-let-7c-5p	TCONS_00202714	175	-30.1	2 21	557 579	20	0.8	0.9
dre-let-7c-5p	TCONS_00208390	160	-31.9	2 21	583 604	19	0.7368	0.8947
dre-let-7c-5p	TCONS_00247196	159	-30.7	2 21	1086 1109	21	0.7143	0.7619
dre-let-7c-3p	TCONS_00079717	148	-30.49	2 21	1088 1110	20	0.8	0.9
dre-let-7c-3p	TCONS_00115335	140	-32.59	2 21	239 260	19	0.7368	0.9474
dre-let-7c-3p	TCONS_00289580	144	-32.25	2 21	50 72	20	0.75	0.9
dre-let-7d-5p	TCONS_00004869	167	-31.24	2 21	449 471	20	0.75	0.85
dre-let-7d-5p	TCONS_00007420	156	-30.04	2 21	472 493	19	0.6842	0.8947
dre-let-7d-5p	TCONS_00015369	164	-34	2 21	434 455	19	0.6842	1
dre-let-7d-5p	TCONS_00038402	160	-30.06	2 21	226 247	19	0.7895	0.8421
dre-let-7d-5p	TCONS_00055943	156	-32.98	2 21	316 337	19	0.7895	0.9474
dre-let-7d-5p	TCONS_00087889	163	-32.25	2 20	460 481	18	0.7778	0.9444
dre-let-7d-5p	TCONS_00133932	170	-31.45	2 21	227 247	19	0.8947	0.9474
dre-let-7d-5p	TCONS_00142876	180	-30.54	2 21	373 394	19	0.7895	0.9474
dre-let-7d-5p	TCONS_00146709	163	-30.27	2 21	1584 1607	21	0.7619	0.9048
dre-let-7d-5p	TCONS_00185362	163	-31.8	2 21	414 436	20	0.8	0.9
dre-let-7d-5p	TCONS_00211666	161	-30.28	2 21	676 695	19	0.8421	0.8947
dre-let-7d-5p	TCONS_00247196	163	-30.65	2 21	1086 1109	21	0.7143	0.8095
dre-let-7d-5p	TCONS_00258967	159	-31	2 21	224 248	22	0.7273	0.8636
dre-let-7d-3p	TCONS_00079717	148	-30.49	2 21	1088 1110	20	0.8	0.9
dre-let-7d-3p	TCONS_00115335	140	-32.59	2 21	239 260	19	0.7368	0.9474
dre-let-7d-3p	TCONS_00289580	144	-32.25	2 21	50 72	20	0.75	0.9
dre-let-7h	TCONS_00026930	180	-31.64	2 21	2 23	19	0.7895	0.9474
dre-let-7h	TCONS_00295331	180	-30.06	2 21	6 27	19	0.7895	0.9474
dre-let-7i	TCONS_00030646	159	-30.62	2 21	686 708	20	0.75	0.9
dre-let-7i	TCONS_00083847	156	-31.94	2 21	394 415	19	0.7368	1
dre-let-7i	TCONS_00108899	150	-30.77	2 21	354 374	19	0.7895	0.9474
dre-let-7i	TCONS_00121123	164	-30.29	2 21	145 166	19	0.7895	0.8947
dre-let-7i	TCONS_00168815	162	-31.8	2 21	67 87	19	0.7895	0.9474
dre-let-7i	TCONS_00180728	159	-31.86	2 21	240 262	20	0.75	0.9
dre-let-7i	TCONS_00211013	155	-30.15	2 21	982 1004	20	0.85	0.9
dre-let-7i	TCONS_00212799	159	-30.96	2 21	1877 1899	20	0.7	0.95
dre-miR-9-5p	TCONS_00067215	185	-31.39	2 22	747 769	20	0.85	0.9
dre-miR-9-5p	TCONS_00141013	148	-30.09	2 22	652 675	21	0.7143	0.9048
dre-miR-9-5p	TCONS_00207689	143	-31.32	2 22	435 456	20	0.8	0.95
dre-miR-9-5p	TCONS_00263356	147	-30.6	2 22	517 541	22	0.7273	0.9091
dre-miR-9-5p	TCONS_00314520	147	-31.16	2 22	4 28	22	0.7273	0.9091
dre-miR-10c-5p	TCONS_00015915	168	-34.4	3 21	504 525	18	0.8333	1
dre-miR-10c-5p	TCONS_00044548	162	-30.31	2 21	1517 1537	19	0.7895	0.9474
dre-miR-10c-5p	TCONS_00069800	156	-32.9	3 21	330 351	18	0.7778	0.8889
dre-miR-10c-5p	TCONS_00119428	152	-31.58	3 21	160 181	18	0.7222	0.8889
dre-miR-10c-5p	TCONS_00166613	166	-31.09	2 21	397 422	23	0.7391	0.8261
dre-miR-10c-5p	TCONS_00233812	152	-30.3	2 21	779 800	19	0.6842	0.8421
dre-miR-10c-5p	TCONS_00260097	140	-30.08	3 21	132 153	18	0.7222	0.8889
dre-miR-10c-5p	TCONS_00260920	156	-32.62	2 21	1240 1261	19	0.7895	0.9474
dre-miR-10c-5p	TCONS_00287563	142	-30.31	3 21	86 112	23	0.7391	0.7391
dre-miR-10c-5p	TCONS_00326477	183	-32.72	2 20	993 1014	18	0.8889	0.9444
dre-miR-10d-5p	TCONS_00056922	148	-33.1	2 22	479 502	21	0.7143	0.7619
dre-miR-10d-5p	TCONS_00107073	151	-30.7	2 22	139 165	24	0.7083	0.7917
dre-miR-10d-5p	TCONS_00115271	181	-30.15	2 22	3 25	20	0.8	0.9
dre-miR-10d-5p	TCONS_00135515	163	-30.57	3 21	347 370	19	0.8421	0.9474
dre-miR-10d-5p	TCONS_00144288	147	-30.67	2 22	161 185	22	0.7273	0.7727
dre-miR-10d-5p	TCONS_00166736	146	-31.89	2 22	363 392	27	0.7037	0.7407
dre-miR-10d-5p	TCONS_00230683	164	-33.35	2 22	401 425	22	0.7727	0.8636
dre-miR-10d-5p	TCONS_00276005	163	-34.78	3 22	226 250	21	0.8571	0.9048
dre-miR-10d-5p	TCONS_00308843	159	-31.22	2 22	876 903	25	0.72	0.72
dre-miR-10d-5p	TCONS_00309152	167	-30.05	2 22	81 106	23	0.7826	0.7826
dre-miR-10d-5p	TCONS_00320287	159	-33.53	3 22	461 485	21	0.8095	0.9048
dre-miR-10d-3p	TCONS_00037831	150	-30.26	2 21	511 531	19	0.7895	0.9474
dre-miR-10d-3p	TCONS_00045676	140	-35.93	2 21	385 407	20	0.8	0.95
dre-miR-10d-3p	TCONS_00059278	151	-33.99	2 21	700 723	21	0.7619	0.9048
dre-miR-10d-3p	TCONS_00063243	143	-30.7	2 21	1405 1427	20	0.7	0.9
dre-miR-10d-3p	TCONS_00121267	156	-30.25	2 21	376 397	19	0.6842	0.8947
dre-miR-10d-3p	TCONS_00139596	152	-32.62	2 21	547 568	19	0.6842	1
dre-miR-10d-3p	TCONS_00152427	146	-32.11	2 21	498 523	23	0.6957	0.7826
dre-miR-10d-3p	TCONS_00164660	144	-32.09	2 21	728 749	19	0.6842	0.8947
dre-miR-10d-3p	TCONS_00169985	155	-34.59	2 21	17 39	20	0.65	0.95
dre-miR-10d-3p	TCONS_00209871	167	-30.52	2 21	1621 1644	21	0.6667	0.9048
dre-miR-10d-3p	TCONS_00215050	168	-30.88	2 21	185 206	19	0.7368	0.8421
dre-miR-10d-3p	TCONS_00241195	159	-31.09	2 21	243 266	21	0.7619	0.8571
dre-miR-10d-3p	TCONS_00241196	159	-31.09	2 21	338 361	21	0.7619	0.8571
dre-miR-10d-3p	TCONS_00260690	152	-30.11	2 21	320 341	19	0.7368	0.9474
dre-miR-10d-3p	TCONS_00291290	175	-30	2 21	650 672	20	0.85	0.85
dre-miR-10d-3p	TCONS_00311883	151	-32.94	2 21	150 172	20	0.7	0.85
dre-miR-10d-3p	TCONS_00323432	140	-30.04	2 21	374 395	19	0.7368	0.9474
dre-miR-15a-5p	TCONS_00092968	178	-30.97	2 21	145 168	21	0.8571	0.9048
dre-miR-15a-5p	TCONS_00102084	164	-30.09	2 21	125 146	19	0.7368	0.7895
dre-miR-15a-5p	TCONS_00112548	173	-31.99	2 19	194 217	19	0.8421	0.8947
dre-miR-15a-5p	TCONS_00214285	175	-30.68	2 20	392 413	18	0.8889	1
dre-miR-15a-5p	TCONS_00219811	179	-30.9	2 21	987 1009	20	0.85	0.9
dre-miR-15a-5p	TCONS_00230915	160	-31.75	2 21	484 505	19	0.7368	0.8947
dre-miR-15a-5p	TCONS_00237823	159	-30.03	2 21	49 72	21	0.6667	0.8095
dre-miR-15a-5p	TCONS_00304691	188	-30.59	2 21	130 151	19	0.8947	0.9474
dre-miR-15a-3p	TCONS_00006379	159	-33.14	2 21	667 691	22	0.6818	0.7727
dre-miR-15a-3p	TCONS_00007395	143	-37.83	2 21	300 325	23	0.6522	0.7391
dre-miR-15a-3p	TCONS_00007484	157	-31.15	2 21	967 988	20	0.75	0.8
dre-miR-15a-3p	TCONS_00015167	147	-34.41	2 21	348 373	23	0.6522	0.7826
dre-miR-15a-3p	TCONS_00019758	152	-31.07	2 21	793 812	19	0.7368	0.7895
dre-miR-15a-3p	TCONS_00020201	143	-30.35	2 21	1081 1105	22	0.6364	0.7727
dre-miR-15a-3p	TCONS_00024163	159	-31.12	2 21	248 270	20	0.75	0.9
dre-miR-15a-3p	TCONS_00024303	154	-31.39	2 20	311 335	21	0.7143	0.7143
dre-miR-15a-3p	TCONS_00027282	175	-37.71	2 21	161 183	20	0.85	0.85
dre-miR-15a-3p	TCONS_00027463	141	-32.63	3 21	709 730	19	0.8421	0.8947
dre-miR-15a-3p	TCONS_00031161	154	-33.29	3 21	539 562	20	0.85	0.85
dre-miR-15a-3p	TCONS_00031299	146	-30.63	2 21	540 560	19	0.7895	0.8947
dre-miR-15a-3p	TCONS_00035311	146	-30.14	2 21	647 667	19	0.7895	0.8947
dre-miR-15a-3p	TCONS_00041864	161	-31.6	2 20	523 546	20	0.75	0.85
dre-miR-15a-3p	TCONS_00044988	143	-32.19	2 20	308 329	18	0.7222	0.8889
dre-miR-15a-3p	TCONS_00051497	144	-31.17	2 21	90 111	19	0.8421	0.8947
dre-miR-15a-3p	TCONS_00054711	164	-34.45	3 21	481 502	18	0.8333	0.9444
dre-miR-15a-3p	TCONS_00057138	148	-33.16	2 21	89 110	19	0.7368	0.8947
dre-miR-15a-3p	TCONS_00059547	156	-35.42	2 21	378 399	19	0.8421	0.8947
dre-miR-15a-3p	TCONS_00062136	143	-31.98	2 21	222 245	21	0.7143	0.8571
dre-miR-15a-3p	TCONS_00066758	141	-31.35	2 20	251 271	18	0.8333	0.8333
dre-miR-15a-3p	TCONS_00067050	148	-32.05	2 21	212 231	19	0.7368	0.8947
dre-miR-15a-3p	TCONS_00067053	140	-31.77	2 21	492 513	19	0.7895	0.8947
dre-miR-15a-3p	TCONS_00076323	156	-30.38	2 20	650 671	19	0.7895	0.7895
dre-miR-15a-3p	TCONS_00077900	149	-30.28	2 20	344 369	22	0.6818	0.7273
dre-miR-15a-3p	TCONS_00082283	146	-30.63	2 21	342 362	19	0.7895	0.8947
dre-miR-15a-3p	TCONS_00083675	162	-31.38	2 21	131 154	21	0.7619	0.8095
dre-miR-15a-3p	TCONS_00091431	140	-31.56	2 21	316 337	19	0.6842	0.8421
dre-miR-15a-3p	TCONS_00091632	146	-31.1	2 21	465 489	22	0.7727	0.8636
dre-miR-15a-3p	TCONS_00100261	140	-30.04	3 21	73 94	18	0.7778	0.8333
dre-miR-15a-3p	TCONS_00100474	140	-31.8	2 21	825 847	20	0.7	0.9
dre-miR-15a-3p	TCONS_00101914	144	-30.41	2 21	425 444	19	0.7368	0.8421
dre-miR-15a-3p	TCONS_00103452	143	-30.98	2 21	676 698	20	0.8	0.8
dre-miR-15a-3p	TCONS_00105166	155	-31.54	2 21	67 89	20	0.7	0.9
dre-miR-15a-3p	TCONS_00115100	146	-31.26	2 21	141 161	19	0.6842	0.8421
dre-miR-15a-3p	TCONS_00116815	140	-32.67	2 20	341 362	19	0.7895	0.8947
dre-miR-15a-3p	TCONS_00118582	149	-34.39	2 21	790 811	20	0.75	0.85
dre-miR-15a-3p	TCONS_00127500	145	-32.43	2 21	16 37	20	0.7	0.85
dre-miR-15a-3p	TCONS_00130333	160	-32.81	2 21	149 170	19	0.7368	0.8947
dre-miR-15a-3p	TCONS_00131797	146	-30.2	2 21	780 800	19	0.7368	0.7895
dre-miR-15a-3p	TCONS_00133603	147	-35.95	2 21	1792 1814	20	0.8	0.85
dre-miR-15a-3p	TCONS_00137249	140	-30.55	2 21	668 689	19	0.5789	0.7895
dre-miR-15a-3p	TCONS_00144535	142	-30.06	2 21	9 32	21	0.7143	0.9048
dre-miR-15a-3p	TCONS_00146856	157	-39.47	2 21	310 331	20	0.8	0.9
dre-miR-15a-3p	TCONS_00159069	152	-33.57	2 20	115 138	21	0.7143	0.7619
dre-miR-15a-3p	TCONS_00165615	143	-31.56	2 21	327 347	20	0.75	0.85
dre-miR-15a-3p	TCONS_00167811	147	-30.64	2 20	94 113	18	0.7778	0.8889
dre-miR-15a-3p	TCONS_00178277	141	-33.68	2 21	187 208	20	0.8	0.85
dre-miR-15a-3p	TCONS_00178449	143	-32.33	2 21	426 448	20	0.75	0.85
dre-miR-15a-3p	TCONS_00178507	157	-31.32	2 20	330 356	23	0.7391	0.7391
dre-miR-15a-3p	TCONS_00184226	160	-32.52	2 21	397 416	19	0.7895	0.8421
dre-miR-15a-3p	TCONS_00184226	157	-32.37	2 21	489 510	20	0.7	0.85
dre-miR-15a-3p	TCONS_00184227	160	-32.52	2 21	378 397	19	0.7895	0.8421
dre-miR-15a-3p	TCONS_00184227	157	-32.37	2 21	470 491	20	0.7	0.85
dre-miR-15a-3p	TCONS_00184228	160	-32.52	2 21	1140 1159	19	0.7895	0.8421
dre-miR-15a-3p	TCONS_00184228	157	-32.37	2 21	1232 1253	20	0.7	0.85
dre-miR-15a-3p	TCONS_00184229	160	-32.52	2 21	699 718	19	0.7895	0.8421
dre-miR-15a-3p	TCONS_00184229	157	-32.37	2 21	791 812	20	0.7	0.85
dre-miR-15a-3p	TCONS_00184230	160	-32.52	2 21	834 853	19	0.7895	0.8421
dre-miR-15a-3p	TCONS_00184230	157	-32.37	2 21	926 947	20	0.7	0.85
dre-miR-15a-3p	TCONS_00184231	160	-32.52	2 21	697 716	19	0.7895	0.8421
dre-miR-15a-3p	TCONS_00184231	157	-32.37	2 21	789 810	20	0.7	0.85
dre-miR-15a-3p	TCONS_00184511	166	-30.77	2 21	518 538	19	0.7368	0.8947
dre-miR-15a-3p	TCONS_00185478	154	-32.53	2 21	225 245	19	0.7368	0.8947
dre-miR-15a-3p	TCONS_00193359	150	-30.8	3 21	398 418	18	0.8333	0.8333
dre-miR-15a-3p	TCONS_00199786	170	-36.75	2 21	1139 1159	19	0.7895	0.8947
dre-miR-15a-3p	TCONS_00208202	159	-31.86	2 19	267 292	21	0.8095	0.8095
dre-miR-15a-3p	TCONS_00212867	147	-30.04	2 21	481 503	20	0.8	0.85
dre-miR-15a-3p	TCONS_00214569	147	-31.96	2 20	737 758	18	0.7778	0.8889
dre-miR-15a-3p	TCONS_00219431	149	-33.66	2 19	9 31	18	0.8889	0.8889
dre-miR-15a-3p	TCONS_00223924	150	-32.79	2 20	936 958	19	0.7368	0.8421
dre-miR-15a-3p	TCONS_00227930	160	-32.97	2 21	835 856	19	0.6842	0.7895
dre-miR-15a-3p	TCONS_00228225	151	-31.44	3 21	1206 1228	19	0.7895	0.8421
dre-miR-15a-3p	TCONS_00235954	149	-34.85	2 20	897 923	23	0.7391	0.7826
dre-miR-15a-3p	TCONS_00245026	147	-31.69	2 21	118 141	21	0.7619	0.8571
dre-miR-15a-3p	TCONS_00245037	172	-42.34	3 21	239 260	18	0.8889	1
dre-miR-15a-3p	TCONS_00249654	144	-33.04	3 21	462 483	18	0.7778	0.8889
dre-miR-15a-3p	TCONS_00253168	160	-32.22	3 21	571 592	18	0.8333	0.8889
dre-miR-15a-3p	TCONS_00258637	158	-30.96	2 21	602 625	21	0.8095	0.8571
dre-miR-15a-3p	TCONS_00262262	144	-30.73	2 21	258 279	19	0.7368	0.8421
dre-miR-15a-3p	TCONS_00267596	145	-34.23	2 21	826 849	22	0.7273	0.7727
dre-miR-15a-3p	TCONS_00271868	143	-33.56	2 21	191 213	20	0.75	0.85
dre-miR-15a-3p	TCONS_00275080	174	-39.75	2 21	159 179	19	0.8421	0.8947
dre-miR-15a-3p	TCONS_00280045	140	-31.07	2 21	221 242	19	0.6842	0.8421
dre-miR-15a-3p	TCONS_00280620	171	-30.11	2 20	158 179	18	0.7778	0.8889
dre-miR-15a-3p	TCONS_00284220	141	-34.04	2 21	616 637	20	0.7	0.8
dre-miR-15a-3p	TCONS_00284945	151	-36.72	2 21	680 702	20	0.65	0.9
dre-miR-15a-3p	TCONS_00291649	145	-30.65	2 21	881 900	19	0.7368	0.7895
dre-miR-15a-3p	TCONS_00293634	142	-30.15	2 21	827 847	19	0.7895	0.8421
dre-miR-15a-3p	TCONS_00294309	166	-34.7	2 21	89 109	19	0.7895	0.8421
dre-miR-15a-3p	TCONS_00303686	155	-35.73	2 21	2450 2473	21	0.6667	0.9048
dre-miR-15a-3p	TCONS_00303689	155	-35.73	2 21	2902 2925	21	0.6667	0.9048
dre-miR-15a-3p	TCONS_00311771	150	-30.05	3 21	131 155	21	0.7619	0.8571
dre-miR-15a-3p	TCONS_00318082	170	-33	2 21	495 515	19	0.8421	0.8421
dre-miR-15a-3p	TCONS_00318242	158	-34.49	2 21	510 530	19	0.7368	0.9474
dre-miR-15a-3p	TCONS_00319864	163	-30.71	2 21	41 63	20	0.75	0.8
dre-miR-15a-3p	TCONS_00325325	143	-30.62	2 21	239 261	20	0.6	0.85
dre-miR-15b-5p	TCONS_00119300	148	-31.97	3 21	170 191	18	0.7222	1
dre-miR-15b-5p	TCONS_00179788	182	-31.77	2 21	88 108	19	0.8947	0.9474
dre-miR-15b-5p	TCONS_00209105	177	-30.73	2 21	270 291	20	0.9	0.9
dre-miR-15b-5p	TCONS_00230915	172	-36.04	2 21	484 505	19	0.7895	1
dre-miR-15b-5p	TCONS_00230915	152	-31.96	3 21	328 349	18	0.7778	1
dre-miR-15b-3p	TCONS_00072321	175	-30.37	2 20	795 816	18	0.7778	0.9444
dre-miR-15b-3p	TCONS_00219541	172	-35.8	2 21	704 725	19	0.8421	0.9474
dre-miR-16a	TCONS_00077992	182	-32.48	2 20	288 310	19	0.8947	0.9474
dre-miR-16a	TCONS_00239993	171	-30.01	2 21	76 100	22	0.7273	0.8636
dre-miR-16a	TCONS_00285972	187	-30.58	2 20	4168 4189	18	0.8889	1
dre-miR-16b	TCONS_00285972	187	-30.58	2 20	4168 4189	18	0.8889	1
dre-miR-16c-3p	TCONS_00037445	164	-32.38	2 22	694 717	21	0.8095	0.8571
dre-miR-16c-3p	TCONS_00074383	159	-31.53	2 22	239 264	23	0.7391	0.8696
dre-miR-16c-3p	TCONS_00088372	185	-33.34	2 22	583 605	20	0.85	0.9
dre-miR-16c-3p	TCONS_00181388	140	-31.94	2 22	148 174	24	0.6667	0.7917
dre-miR-16c-3p	TCONS_00200427	150	-30.92	2 22	528 553	24	0.7083	0.7917
dre-miR-16c-3p	TCONS_00230833	161	-31.82	2 22	188 210	20	0.7	0.9
dre-miR-16c-3p	TCONS_00278100	152	-33.07	2 22	138 162	22	0.7273	0.9091
dre-miR-16c-3p	TCONS_00296220	156	-30.68	2 22	446 470	22	0.6818	0.8636
dre-miR-16c-3p	TCONS_00310333	150	-30.1	2 21	235 259	21	0.8571	0.8571
dre-miR-16c-3p	TCONS_00316373	160	-30.51	2 22	168 195	25	0.72	0.8
dre-miR-16c-3p	TCONS_00328654	149	-30.23	2 22	267 289	20	0.7	0.9
dre-miR-16c-3p	TCONS_00329302	148	-33.05	2 22	250 274	22	0.8182	0.8636
dre-miR-17a-5p	TCONS_00107054	188	-32.2	2 21	628 649	19	0.8421	1
dre-miR-17a-5p	TCONS_00159457	150	-31.89	2 21	239 259	19	0.8421	0.8947
dre-miR-17a-5p	TCONS_00167975	163	-30.99	2 21	557 579	20	0.8	0.9
dre-miR-17a-5p	TCONS_00234451	192	-36.9	2 21	269 290	19	0.8947	1
dre-miR-17a-5p	TCONS_00235988	159	-30.16	2 20	329 350	18	0.8889	0.9444
dre-miR-17a-5p	TCONS_00246240	161	-31.37	2 20	180 200	18	0.8333	0.9444
dre-miR-17a-3p	TCONS_00012600	152	-30.1	2 21	153 174	19	0.7895	0.8947
dre-miR-17a-3p	TCONS_00015329	147	-30.03	2 21	634 657	21	0.8095	0.8095
dre-miR-17a-3p	TCONS_00035516	147	-31.35	2 21	18 41	21	0.7619	0.8571
dre-miR-17a-3p	TCONS_00044408	143	-31.06	3 21	137 159	19	0.7895	0.8947
dre-miR-17a-3p	TCONS_00047970	153	-30.84	3 21	513 534	19	0.8421	0.8947
dre-miR-17a-3p	TCONS_00061818	159	-31.31	2 21	170 194	22	0.7727	0.8182
dre-miR-17a-3p	TCONS_00064136	162	-33.05	2 21	556 583	25	0.72	0.76
dre-miR-17a-3p	TCONS_00076146	162	-30.29	2 20	537 559	19	0.8421	0.8947
dre-miR-17a-3p	TCONS_00077763	167	-30.64	2 20	207 228	18	0.8333	0.9444
dre-miR-17a-3p	TCONS_00079964	184	-33.14	2 21	323 344	19	0.8947	0.8947
dre-miR-17a-3p	TCONS_00081849	142	-32.84	2 21	346 367	20	0.8	0.9
dre-miR-17a-3p	TCONS_00089825	172	-30.45	2 21	14 35	19	0.8421	0.9474
dre-miR-17a-3p	TCONS_00093081	170	-30.08	2 21	743 768	23	0.7826	0.8261
dre-miR-17a-3p	TCONS_00113810	159	-31.24	2 21	52 74	20	0.8	0.85
dre-miR-17a-3p	TCONS_00120873	180	-30.63	2 21	330 351	19	0.7895	0.9474
dre-miR-17a-3p	TCONS_00126069	148	-32.69	2 21	243 264	19	0.6842	0.9474
dre-miR-17a-3p	TCONS_00130302	150	-33.4	2 20	221 243	19	0.7368	0.8421
dre-miR-17a-3p	TCONS_00133914	162	-30.63	2 21	496 516	19	0.7368	0.8421
dre-miR-17a-3p	TCONS_00145834	144	-31.66	3 21	340 361	18	0.8889	0.9444
dre-miR-17a-3p	TCONS_00150691	146	-30.04	2 20	962 985	20	0.8	0.85
dre-miR-17a-3p	TCONS_00150938	175	-30.16	2 21	431 453	20	0.8	0.9
dre-miR-17a-3p	TCONS_00156114	148	-30.17	2 21	459 480	19	0.7895	0.8421
dre-miR-17a-3p	TCONS_00159690	175	-31.08	2 21	763 785	20	0.8	0.9
dre-miR-17a-3p	TCONS_00183579	179	-31.35	2 20	211 232	18	0.8333	0.9444
dre-miR-17a-3p	TCONS_00187649	172	-31.51	3 21	166 187	18	0.8889	1
dre-miR-17a-3p	TCONS_00191330	159	-30.58	2 21	256 278	20	0.75	0.9
dre-miR-17a-3p	TCONS_00193454	176	-31.02	2 21	33 54	19	0.7895	0.8947
dre-miR-17a-3p	TCONS_00213824	149	-30.4	2 19	258 280	18	0.8889	0.8889
dre-miR-17a-3p	TCONS_00220731	144	-32.01	2 21	183 204	19	0.7895	0.9474
dre-miR-17a-3p	TCONS_00223919	154	-30.36	2 21	546 566	19	0.8947	0.8947
dre-miR-17a-3p	TCONS_00224839	168	-30.16	2 21	368 389	19	0.6842	0.8947
dre-miR-17a-3p	TCONS_00229581	143	-30.02	2 20	786 808	19	0.7895	0.8947
dre-miR-17a-3p	TCONS_00236484	180	-32.85	2 21	709 730	19	0.8421	0.8947
dre-miR-17a-3p	TCONS_00237780	147	-31.09	2 21	996 1021	23	0.7826	0.7826
dre-miR-17a-3p	TCONS_00249100	174	-31.08	2 21	1031 1055	22	0.8182	0.8636
dre-miR-17a-3p	TCONS_00265549	170	-31.33	2 21	42 62	19	0.7368	0.9474
dre-miR-17a-3p	TCONS_00269151	171	-31.38	2 21	556 579	21	0.7619	0.8571
dre-miR-17a-3p	TCONS_00273971	163	-32.31	2 21	706 728	20	0.75	0.8
dre-miR-17a-3p	TCONS_00283146	148	-30.39	2 21	1035 1057	20	0.8	0.9
dre-miR-17a-3p	TCONS_00285342	174	-30.34	2 20	255 278	20	0.85	0.85
dre-miR-17a-3p	TCONS_00296166	162	-30.64	2 21	483 506	21	0.7143	0.8571
dre-miR-17a-3p	TCONS_00308608	167	-30.58	2 21	30 55	23	0.7391	0.7826
dre-miR-17a-3p	TCONS_00317384	163	-30.01	2 21	1360 1383	21	0.7143	0.8095
dre-miR-17a-2-3p	TCONS_00004953	148	-30.11	2 22	588 611	21	0.6667	0.8095
dre-miR-17a-2-3p	TCONS_00006565	147	-32.57	2 22	484 506	21	0.8095	0.9048
dre-miR-17a-2-3p	TCONS_00008685	163	-32.14	2 22	385 409	22	0.8182	0.8636
dre-miR-17a-2-3p	TCONS_00024426	149	-30.26	2 19	1305 1335	25	0.64	0.68
dre-miR-17a-2-3p	TCONS_00026963	145	-30.02	2 22	25 45	20	0.85	0.85
dre-miR-17a-2-3p	TCONS_00027344	155	-30.08	2 22	2 27	23	0.7391	0.8261
dre-miR-17a-2-3p	TCONS_00030863	178	-30.9	2 21	449 470	19	0.8421	0.9474
dre-miR-17a-2-3p	TCONS_00031208	169	-33.8	2 22	67 89	20	0.75	0.95
dre-miR-17a-2-3p	TCONS_00042243	146	-30.45	2 22	530 550	20	0.8	0.85
dre-miR-17a-2-3p	TCONS_00044657	164	-33.71	2 22	313 336	21	0.8095	0.8571
dre-miR-17a-2-3p	TCONS_00047822	172	-32.95	2 22	238 261	21	0.8095	0.8095
dre-miR-17a-2-3p	TCONS_00051415	143	-31.01	2 21	618 641	20	0.85	0.9
dre-miR-17a-2-3p	TCONS_00059536	143	-30.68	2 21	26 51	22	0.6818	0.8636
dre-miR-17a-2-3p	TCONS_00059639	140	-31.51	2 22	45 68	21	0.7619	0.9048
dre-miR-17a-2-3p	TCONS_00061809	148	-31.83	2 22	299 324	23	0.7826	0.8696
dre-miR-17a-2-3p	TCONS_00064136	163	-30.74	2 22	555 583	26	0.7308	0.7308
dre-miR-17a-2-3p	TCONS_00069715	159	-30.24	2 21	1429 1452	20	0.8	0.85
dre-miR-17a-2-3p	TCONS_00072235	176	-30.13	2 21	90 112	19	0.7895	0.8947
dre-miR-17a-2-3p	TCONS_00076146	167	-31.68	2 21	536 559	20	0.85	0.9
dre-miR-17a-2-3p	TCONS_00077763	167	-31.06	2 20	206 228	18	0.8333	0.9444
dre-miR-17a-2-3p	TCONS_00079964	179	-32	2 20	322 344	18	0.8889	0.8889
dre-miR-17a-2-3p	TCONS_00081849	143	-30.9	2 22	345 367	21	0.8095	0.8571
dre-miR-17a-2-3p	TCONS_00083035	174	-30.78	2 21	1627 1651	21	0.8095	0.9048
dre-miR-17a-2-3p	TCONS_00083036	174	-30.78	2 21	1130 1154	21	0.8095	0.9048
dre-miR-17a-2-3p	TCONS_00085906	158	-30.04	2 21	938 965	24	0.7083	0.75
dre-miR-17a-2-3p	TCONS_00093058	176	-30.71	2 22	1222 1245	21	0.8095	0.8571
dre-miR-17a-2-3p	TCONS_00093194	141	-30.23	2 20	214 238	20	0.75	0.9
dre-miR-17a-2-3p	TCONS_00097336	172	-30.4	2 22	366 390	22	0.7727	0.8182
dre-miR-17a-2-3p	TCONS_00104020	176	-32.41	2 22	216 240	22	0.8182	0.8182
dre-miR-17a-2-3p	TCONS_00104961	163	-31.65	2 22	485 506	20	0.75	0.95
dre-miR-17a-2-3p	TCONS_00126069	149	-30.99	2 22	242 264	20	0.7	0.9
dre-miR-17a-2-3p	TCONS_00126577	154	-32.28	2 22	156 182	24	0.75	0.8333
dre-miR-17a-2-3p	TCONS_00130302	155	-30.82	2 21	220 243	20	0.75	0.85
dre-miR-17a-2-3p	TCONS_00138612	152	-32.06	2 22	281 304	21	0.7619	0.9048
dre-miR-17a-2-3p	TCONS_00145706	140	-30.44	2 21	573 595	19	0.7368	0.7895
dre-miR-17a-2-3p	TCONS_00148054	148	-30.19	2 22	866 889	21	0.7619	0.8571
dre-miR-17a-2-3p	TCONS_00150691	151	-32.22	2 21	961 985	21	0.8095	0.8571
dre-miR-17a-2-3p	TCONS_00159690	174	-32.08	2 20	762 785	19	0.8421	0.8947
dre-miR-17a-2-3p	TCONS_00163959	152	-30.98	2 22	689 714	23	0.6957	0.7826
dre-miR-17a-2-3p	TCONS_00169034	159	-31.26	2 22	898 919	20	0.9	0.9
dre-miR-17a-2-3p	TCONS_00173956	147	-32.51	2 22	422 447	23	0.7826	0.8261
dre-miR-17a-2-3p	TCONS_00180824	172	-32.68	2 22	193 216	21	0.8095	0.8095
dre-miR-17a-2-3p	TCONS_00183579	184	-33.53	2 21	210 232	19	0.8421	0.9474
dre-miR-17a-2-3p	TCONS_00188934	147	-30.73	2 22	772 796	22	0.8182	0.8182
dre-miR-17a-2-3p	TCONS_00191330	158	-30.11	2 20	255 278	19	0.7895	0.8947
dre-miR-17a-2-3p	TCONS_00192634	144	-31.49	3 22	349 374	22	0.7273	0.8636
dre-miR-17a-2-3p	TCONS_00196387	143	-30.08	2 22	612 633	20	0.75	0.85
dre-miR-17a-2-3p	TCONS_00201172	140	-31.13	2 22	626 649	22	0.7727	0.8636
dre-miR-17a-2-3p	TCONS_00209025	176	-32.35	2 22	470 494	22	0.7727	0.8636
dre-miR-17a-2-3p	TCONS_00211765	151	-31.59	3 22	50 74	21	0.8571	0.9048
dre-miR-17a-2-3p	TCONS_00213824	149	-30.4	2 19	257 280	18	0.8889	0.8889
dre-miR-17a-2-3p	TCONS_00214242	160	-32.77	2 22	109 133	22	0.7727	0.8182
dre-miR-17a-2-3p	TCONS_00216132	146	-33.95	2 22	191 211	20	0.8	0.85
dre-miR-17a-2-3p	TCONS_00218106	151	-30.47	2 22	832 857	23	0.6957	0.8261
dre-miR-17a-2-3p	TCONS_00221325	151	-31.9	2 21	324 348	21	0.8571	0.9048
dre-miR-17a-2-3p	TCONS_00223850	151	-30.55	2 22	211 235	22	0.8182	0.8636
dre-miR-17a-2-3p	TCONS_00236484	177	-30.62	2 22	708 730	20	0.8	0.85
dre-miR-17a-2-3p	TCONS_00251922	143	-31.52	2 21	657 684	24	0.7917	0.7917
dre-miR-17a-2-3p	TCONS_00252783	151	-31.31	2 22	71 95	22	0.8182	0.8636
dre-miR-17a-2-3p	TCONS_00269151	170	-31.91	2 20	555 579	20	0.8	0.85
dre-miR-17a-2-3p	TCONS_00273355	171	-30.26	2 21	633 657	21	0.7619	0.8571
dre-miR-17a-2-3p	TCONS_00273971	164	-30.61	2 22	705 728	21	0.7619	0.7619
dre-miR-17a-2-3p	TCONS_00278240	171	-30.89	2 21	261 286	22	0.7727	0.8182
dre-miR-17a-2-3p	TCONS_00285342	179	-32.52	2 21	254 278	21	0.8571	0.8571
dre-miR-17a-2-3p	TCONS_00308608	162	-33.35	2 20	29 55	22	0.7273	0.7727
dre-miR-20b-5p	TCONS_00000435	178	-32.4	2 22	446 468	21	0.8571	0.9048
dre-miR-20b-5p	TCONS_00012264	162	-33.63	2 21	263 284	19	0.8421	0.8947
dre-miR-20b-5p	TCONS_00024461	143	-30.11	2 22	475 496	20	0.65	0.95
dre-miR-20b-5p	TCONS_00031247	176	-31.92	2 22	365 390	23	0.7826	0.8261
dre-miR-20b-5p	TCONS_00038428	151	-30.97	2 20	143 166	19	0.8947	0.8947
dre-miR-20b-5p	TCONS_00069037	161	-35.27	2 22	298 320	20	0.8	0.95
dre-miR-20b-5p	TCONS_00108609	178	-30.55	2 20	339 363	20	0.85	0.9
dre-miR-20b-5p	TCONS_00115502	163	-32.39	2 21	601 624	20	0.8	0.9
dre-miR-20b-5p	TCONS_00116896	156	-30.51	3 22	110 133	20	0.85	0.95
dre-miR-20b-5p	TCONS_00125667	148	-32.59	2 22	335 359	22	0.7273	0.8636
dre-miR-20b-5p	TCONS_00142933	176	-30.75	2 22	615 640	23	0.7391	0.8696
dre-miR-20b-5p	TCONS_00159457	155	-34.36	2 22	238 259	20	0.85	0.9
dre-miR-20b-5p	TCONS_00167975	156	-30.02	2 22	556 579	21	0.7143	0.8571
dre-miR-20b-5p	TCONS_00197706	144	-31.83	3 21	1095 1117	18	0.8889	0.9444
dre-miR-20b-5p	TCONS_00202008	163	-32.39	2 21	26 49	20	0.8	0.9
dre-miR-20b-5p	TCONS_00215193	180	-30.65	2 22	261 284	21	0.8095	0.9048
dre-miR-20b-5p	TCONS_00225096	166	-30.48	2 20	340 363	19	0.7895	0.8421
dre-miR-20b-5p	TCONS_00233291	160	-32.87	2 22	298 322	22	0.8636	0.8636
dre-miR-20b-5p	TCONS_00234451	196	-40.96	2 21	268 290	19	0.9474	1
dre-miR-20b-5p	TCONS_00234896	163	-32.39	2 21	187 210	20	0.8	0.9
dre-miR-20b-5p	TCONS_00244068	175	-31.42	2 21	166 189	20	0.8	0.9
dre-miR-20b-5p	TCONS_00244827	146	-30.6	3 22	309 331	20	0.85	0.9
dre-miR-20b-5p	TCONS_00246240	165	-33.84	2 20	179 200	18	0.8889	0.9444
dre-miR-20b-5p	TCONS_00253292	140	-30.69	2 21	475 497	19	0.7895	0.8947
dre-miR-20b-5p	TCONS_00256351	147	-30.6	2 22	1044 1066	21	0.8571	0.8571
dre-miR-20b-5p	TCONS_00265171	174	-30.54	2 22	747 769	21	0.8571	0.8571
dre-miR-20b-5p	TCONS_00269121	153	-30.43	2 22	82 105	21	0.8095	0.9048
dre-miR-20b-5p	TCONS_00270211	174	-33.53	2 22	1796 1818	21	0.8095	0.9048
dre-miR-20b-5p	TCONS_00296270	159	-30.92	2 22	1407 1431	22	0.7273	0.9091
dre-miR-20b-5p	TCONS_00306645	167	-31.86	2 21	219 242	20	0.85	0.9
dre-miR-20b-5p	TCONS_00311953	140	-30.54	2 22	126 149	21	0.8095	0.8571
dre-miR-20b-5p	TCONS_00313425	163	-32.39	2 21	211 234	20	0.8	0.9
dre-miR-20b-3p	TCONS_00122441	160	-34.09	2 22	206 229	21	0.8095	0.9524
dre-miR-20b-3p	TCONS_00137202	166	-31.48	2 20	93 116	19	0.8421	0.9474
dre-miR-20b-3p	TCONS_00214478	143	-30.32	2 22	219 240	20	0.85	0.9
dre-miR-20b-3p	TCONS_00218106	171	-31.32	2 22	832 857	23	0.7826	0.8261
dre-miR-20b-3p	TCONS_00259250	159	-31.49	2 22	310 331	20	0.9	0.9
dre-miR-20b-3p	TCONS_00288372	143	-31.06	2 21	466 493	24	0.75	0.75
dre-miR-18a	TCONS_00012081	176	-32.13	2 21	642 663	19	0.8421	1
dre-miR-18a	TCONS_00075313	167	-32.72	3 21	761 783	19	0.8947	0.9474
dre-miR-18a	TCONS_00075314	167	-32.72	3 21	271 293	19	0.8947	0.9474
dre-miR-18a	TCONS_00205873	174	-30.09	2 21	295 315	19	0.8421	0.8947
dre-miR-18a	TCONS_00225516	168	-31.21	3 21	1191 1210	18	0.8889	0.9444
dre-miR-18a	TCONS_00225517	168	-31.21	3 21	1511 1530	18	0.8889	0.9444
dre-miR-18a	TCONS_00225518	168	-31.21	3 21	1507 1526	18	0.8889	0.9444
dre-miR-18a	TCONS_00225519	168	-31.21	3 21	1041 1060	18	0.8889	0.9444
dre-miR-18a	TCONS_00257793	176	-34.83	3 21	353 374	18	0.9444	1
dre-miR-18b-5p	TCONS_00075313	163	-30.12	3 21	761 783	19	0.8421	0.9474
dre-miR-18b-5p	TCONS_00075314	163	-30.12	3 21	271 293	19	0.8421	0.9474
dre-miR-18b-5p	TCONS_00257793	172	-32.13	3 21	353 374	18	0.8889	1
dre-miR-18b-3p	TCONS_00005570	142	-30.34	2 21	85 108	21	0.7619	0.8571
dre-miR-18b-3p	TCONS_00012540	155	-31.23	2 21	486 509	21	0.6667	0.7619
dre-miR-18b-3p	TCONS_00015089	145	-32.49	2 19	134 156	18	0.7222	0.8333
dre-miR-18b-3p	TCONS_00015523	140	-33.06	2 21	73 94	19	0.7368	0.7895
dre-miR-18b-3p	TCONS_00015700	151	-30.21	2 21	724 748	22	0.6364	0.7273
dre-miR-18b-3p	TCONS_00020500	157	-32.08	2 20	517 537	18	0.7778	0.9444
dre-miR-18b-3p	TCONS_00034495	144	-30.43	2 21	2117 2138	19	0.6316	0.7895
dre-miR-18b-3p	TCONS_00035171	152	-30.06	2 21	1557 1578	19	0.6842	0.8421
dre-miR-18b-3p	TCONS_00037883	158	-30.93	2 21	1879 1899	19	0.7895	0.8947
dre-miR-18b-3p	TCONS_00041546	154	-37.55	2 21	289 309	19	0.7368	0.8947
dre-miR-18b-3p	TCONS_00048111	161	-31.29	2 21	400 425	23	0.7391	0.8261
dre-miR-18b-3p	TCONS_00056784	172	-30.97	2 21	253 274	19	0.7895	0.8421
dre-miR-18b-3p	TCONS_00062384	155	-34.11	2 21	1660 1682	20	0.7	0.9
dre-miR-18b-3p	TCONS_00064169	152	-32.61	2 21	1695 1716	19	0.7368	0.9474
dre-miR-18b-3p	TCONS_00064360	143	-32.31	2 21	599 622	21	0.6667	0.9048
dre-miR-18b-3p	TCONS_00064361	143	-32.31	2 21	103 126	21	0.6667	0.9048
dre-miR-18b-3p	TCONS_00066750	172	-31.53	2 21	679 700	19	0.7368	0.8947
dre-miR-18b-3p	TCONS_00067045	166	-30.33	2 21	136 159	21	0.7619	0.8571
dre-miR-18b-3p	TCONS_00074348	142	-33.02	2 21	1008 1028	19	0.7895	0.8421
dre-miR-18b-3p	TCONS_00075973	142	-35.26	2 21	445 470	23	0.6522	0.7826
dre-miR-18b-3p	TCONS_00076053	148	-31.1	2 21	55 73	19	0.7368	0.8421
dre-miR-18b-3p	TCONS_00079813	140	-30.97	2 21	45 66	19	0.6842	0.8421
dre-miR-18b-3p	TCONS_00081630	154	-30.09	2 21	137 157	19	0.6842	0.7895
dre-miR-18b-3p	TCONS_00082141	140	-30.09	3 21	541 562	18	0.7222	0.8889
dre-miR-18b-3p	TCONS_00095050	143	-30.83	2 20	540 561	18	0.6111	0.8333
dre-miR-18b-3p	TCONS_00097322	167	-35.6	2 21	1232 1254	20	0.85	0.9
dre-miR-18b-3p	TCONS_00104570	140	-31.05	2 21	630 651	19	0.7368	0.7895
dre-miR-18b-3p	TCONS_00108549	152	-30.13	2 21	470 491	19	0.7895	0.8947
dre-miR-18b-3p	TCONS_00108967	143	-30.61	2 21	55 77	20	0.75	0.85
dre-miR-18b-3p	TCONS_00113689	141	-34.1	2 21	445 466	20	0.8	0.85
dre-miR-18b-3p	TCONS_00116771	155	-30.28	2 21	4 21	19	0.7368	0.7895
dre-miR-18b-3p	TCONS_00116879	144	-34.81	2 21	289 307	19	0.7368	0.7895
dre-miR-18b-3p	TCONS_00121178	140	-33.84	2 21	229 250	19	0.6316	0.8947
dre-miR-18b-3p	TCONS_00124312	140	-30.59	2 21	261 282	19	0.7895	0.8947
dre-miR-18b-3p	TCONS_00131862	147	-32.02	2 21	1129 1153	22	0.6364	0.8182
dre-miR-18b-3p	TCONS_00134220	155	-34.15	2 21	197 223	24	0.625	0.75
dre-miR-18b-3p	TCONS_00134278	161	-33.44	2 20	1045 1065	18	0.7222	0.8889
dre-miR-18b-3p	TCONS_00139681	140	-30.3	2 21	140 161	19	0.5789	0.7895
dre-miR-18b-3p	TCONS_00139755	143	-31	2 21	258 280	20	0.75	0.85
dre-miR-18b-3p	TCONS_00140094	146	-30.65	2 21	221 247	24	0.6667	0.7917
dre-miR-18b-3p	TCONS_00149714	156	-30.46	3 21	235 256	18	0.7778	0.8889
dre-miR-18b-3p	TCONS_00156001	140	-32.55	2 21	244 265	19	0.6842	0.8421
dre-miR-18b-3p	TCONS_00159613	142	-33.02	2 21	88 108	19	0.7895	0.8421
dre-miR-18b-3p	TCONS_00167770	145	-30.03	2 19	177 200	19	0.8947	0.8947
dre-miR-18b-3p	TCONS_00168956	147	-31.02	2 21	68 90	20	0.8	0.85
dre-miR-18b-3p	TCONS_00168975	147	-33.57	2 21	28 52	22	0.7727	0.8182
dre-miR-18b-3p	TCONS_00169851	143	-30.18	2 21	49 77	26	0.6154	0.7308
dre-miR-18b-3p	TCONS_00174226	144	-31.64	2 21	252 273	19	0.6842	0.8947
dre-miR-18b-3p	TCONS_00176379	144	-30.07	2 21	567 588	19	0.6842	0.8947
dre-miR-18b-3p	TCONS_00176670	160	-31.61	3 21	197 218	18	0.7778	0.9444
dre-miR-18b-3p	TCONS_00176710	173	-32.93	2 20	122 142	18	0.8333	0.9444
dre-miR-18b-3p	TCONS_00179873	183	-31.62	2 21	512 534	20	0.9	0.9
dre-miR-18b-3p	TCONS_00189683	165	-31.91	2 21	195 216	20	0.8	0.85
dre-miR-18b-3p	TCONS_00191491	148	-30.88	2 21	875 896	19	0.6316	0.8421
dre-miR-18b-3p	TCONS_00193476	146	-31.74	2 21	382 408	24	0.7083	0.75
dre-miR-18b-3p	TCONS_00194312	173	-33.79	2 20	273 293	18	0.8889	0.8889
dre-miR-18b-3p	TCONS_00200449	147	-33.19	2 21	581 604	21	0.8571	0.8571
dre-miR-18b-3p	TCONS_00202021	154	-32.42	2 21	495 522	25	0.68	0.72
dre-miR-18b-3p	TCONS_00203284	142	-33.02	2 21	1 21	19	0.7895	0.8421
dre-miR-18b-3p	TCONS_00205756	168	-32.03	2 18	770 793	18	0.8333	0.8889
dre-miR-18b-3p	TCONS_00208964	144	-31.49	2 21	361 382	19	0.7368	0.8421
dre-miR-18b-3p	TCONS_00209058	155	-32.47	2 21	815 837	20	0.65	0.8
dre-miR-18b-3p	TCONS_00214913	143	-30.36	2 21	486 508	20	0.65	0.8
dre-miR-18b-3p	TCONS_00220050	152	-30.34	2 21	265 286	19	0.6842	0.8421
dre-miR-18b-3p	TCONS_00224030	141	-30.74	2 19	273 295	18	0.8333	0.8333
dre-miR-18b-3p	TCONS_00229602	148	-34.21	2 21	745 766	19	0.7895	0.8421
dre-miR-18b-3p	TCONS_00230171	168	-31.28	2 21	140 161	19	0.7368	0.8421
dre-miR-18b-3p	TCONS_00231464	141	-32.5	2 21	431 453	21	0.7619	0.8571
dre-miR-18b-3p	TCONS_00233258	150	-30.12	2 21	285 309	22	0.7273	0.8182
dre-miR-18b-3p	TCONS_00237739	151	-30.1	2 21	699 721	20	0.75	0.8
dre-miR-18b-3p	TCONS_00239436	142	-30.13	2 21	1102 1122	19	0.7895	0.8421
dre-miR-18b-3p	TCONS_00242460	141	-30.07	2 19	530 552	18	0.6667	0.8333
dre-miR-18b-3p	TCONS_00247812	155	-33.69	2 21	403 425	20	0.75	0.85
dre-miR-18b-3p	TCONS_00248192	142	-33.02	2 21	531 551	19	0.7895	0.8421
dre-miR-18b-3p	TCONS_00250165	141	-32.61	3 19	460 484	19	0.7368	0.7895
dre-miR-18b-3p	TCONS_00251083	143	-34.49	2 21	641 664	21	0.7619	0.8095
dre-miR-18b-3p	TCONS_00253344	148	-30.31	2 21	599 620	19	0.6842	0.7895
dre-miR-18b-3p	TCONS_00253349	152	-36.56	2 21	323 344	19	0.7895	0.8947
dre-miR-18b-3p	TCONS_00256115	171	-30.74	2 21	388 411	21	0.8095	0.8095
dre-miR-18b-3p	TCONS_00257813	146	-32.09	2 21	64 84	19	0.6842	0.8421
dre-miR-18b-3p	TCONS_00259289	167	-33.32	2 21	434 456	20	0.75	0.85
dre-miR-18b-3p	TCONS_00260666	145	-32.55	2 20	180 204	21	0.7143	0.8095
dre-miR-18b-3p	TCONS_00263581	141	-32.55	2 21	318 337	19	0.7368	0.8947
dre-miR-18b-3p	TCONS_00268188	176	-40.19	2 21	3060 3081	19	0.8947	0.9474
dre-miR-18b-3p	TCONS_00275624	142	-30.39	2 21	275 298	21	0.7619	0.8571
dre-miR-18b-3p	TCONS_00297784	142	-33.02	2 21	424 444	19	0.7895	0.8421
dre-miR-18b-3p	TCONS_00300992	160	-33.26	2 21	1073 1094	19	0.7895	0.8421
dre-miR-18b-3p	TCONS_00306451	167	-32.66	2 21	166 188	20	0.85	0.9
dre-miR-18b-3p	TCONS_00308718	168	-31.28	2 21	463 484	19	0.7368	0.8421
dre-miR-18b-3p	TCONS_00309418	149	-36.16	2 21	592 613	20	0.75	0.85
dre-miR-18b-3p	TCONS_00309974	169	-30.62	2 19	143 165	18	0.8333	0.8889
dre-miR-18b-3p	TCONS_00324683	140	-30.42	3 21	124 145	18	0.8889	0.8889
dre-miR-18b-3p	TCONS_00325289	168	-31.28	2 21	272 293	19	0.7368	0.8421
dre-miR-18b-3p	TCONS_00325384	142	-33.02	2 21	256 276	19	0.7895	0.8421
dre-miR-18b-3p	TCONS_00329090	142	-33.02	2 21	527 547	19	0.7895	0.8421
dre-miR-18b-3p	TCONS_00329615	168	-31.28	2 21	490 511	19	0.7368	0.8421
dre-miR-18b-3p	TCONS_00331267	142	-33.02	2 21	747 767	19	0.7895	0.8421
dre-miR-18c	TCONS_00080245	183	-30.96	2 21	231 253	20	0.85	0.95
dre-miR-19b-5p	TCONS_00211745	179	-32.03	2 21	356 380	22	0.8182	0.8636
dre-miR-19c-5p	TCONS_00038007	162	-30.7	2 21	238 261	21	0.8095	0.9048
dre-miR-19c-5p	TCONS_00177344	156	-31.74	2 21	275 296	19	0.7895	0.9474
dre-miR-19c-5p	TCONS_00273379	166	-31.94	2 21	1560 1580	19	0.8421	0.9474
dre-miR-19c-5p	TCONS_00286128	151	-31.33	2 21	692 715	21	0.7619	0.9048
dre-miR-19c-3p	TCONS_00074979	192	-31.2	2 21	80 102	19	0.8947	1
dre-miR-19d-5p	TCONS_00001713	141	-30.16	2 22	151 174	20	0.65	0.85
dre-miR-19d-5p	TCONS_00002688	141	-34.98	2 23	210 235	23	0.6522	0.8261
dre-miR-19d-5p	TCONS_00005941	153	-34.45	2 23	187 213	24	0.7917	0.7917
dre-miR-19d-5p	TCONS_00005947	175	-33.53	2 23	514 537	22	0.8182	0.8636
dre-miR-19d-5p	TCONS_00006043	152	-33.39	2 23	168 200	30	0.6333	0.6667
dre-miR-19d-5p	TCONS_00007211	141	-31.95	2 19	610 634	18	0.7222	0.9444
dre-miR-19d-5p	TCONS_00007448	148	-30.8	2 23	836 862	24	0.625	0.8333
dre-miR-19d-5p	TCONS_00007649	173	-36.02	2 23	134 158	22	0.7727	0.8182
dre-miR-19d-5p	TCONS_00011636	169	-30.16	2 23	206 230	22	0.6818	0.8636
dre-miR-19d-5p	TCONS_00011734	162	-33.78	2 23	442 465	21	0.7143	0.8571
dre-miR-19d-5p	TCONS_00011849	156	-34.48	2 23	39 61	21	0.7143	0.8571
dre-miR-19d-5p	TCONS_00011999	153	-33.41	2 23	237 261	22	0.6818	0.8182
dre-miR-19d-5p	TCONS_00012074	140	-30.22	2 23	835 857	21	0.7143	0.8095
dre-miR-19d-5p	TCONS_00012359	162	-30.18	2 20	356 383	22	0.7273	0.7727
dre-miR-19d-5p	TCONS_00012724	145	-31	2 23	653 677	22	0.6818	0.8636
dre-miR-19d-5p	TCONS_00015130	145	-34.1	3 23	169 193	21	0.7143	0.9048
dre-miR-19d-5p	TCONS_00015240	156	-31.12	2 22	1338 1363	22	0.7273	0.8182
dre-miR-19d-5p	TCONS_00015597	152	-33.43	2 22	433 457	21	0.7619	0.9048
dre-miR-19d-5p	TCONS_00016176	141	-33.26	2 23	176 202	24	0.7083	0.8333
dre-miR-19d-5p	TCONS_00016279	140	-33.74	2 23	907 929	21	0.7619	0.9048
dre-miR-19d-5p	TCONS_00016350	162	-32.7	3 23	253 276	20	0.7	0.95
dre-miR-19d-5p	TCONS_00019486	145	-35.97	2 23	167 191	22	0.6818	0.8636
dre-miR-19d-5p	TCONS_00019780	142	-30.83	4 23	162 185	19	0.7895	0.8421
dre-miR-19d-5p	TCONS_00020033	167	-31.42	2 23	269 295	24	0.7917	0.7917
dre-miR-19d-5p	TCONS_00020240	151	-30.26	3 22	517 543	22	0.7727	0.8182
dre-miR-19d-5p	TCONS_00020427	149	-30.04	2 23	256 281	23	0.6522	0.7826
dre-miR-19d-5p	TCONS_00020467	144	-31.99	2 23	129 156	25	0.76	0.76
dre-miR-19d-5p	TCONS_00024115	140	-32.68	3 23	1155 1180	22	0.7273	0.8636
dre-miR-19d-5p	TCONS_00026788	155	-31.16	2 20	894 917	18	0.8333	0.9444
dre-miR-19d-5p	TCONS_00027594	144	-35.57	2 23	470 492	21	0.7143	0.8571
dre-miR-19d-5p	TCONS_00027972	152	-33.63	2 23	64 93	27	0.6667	0.7778
dre-miR-19d-5p	TCONS_00028055	147	-30.3	2 20	354 378	19	0.7895	0.9474
dre-miR-19d-5p	TCONS_00029803	158	-30.41	2 23	578 601	21	0.6667	0.8571
dre-miR-19d-5p	TCONS_00030787	141	-31.38	2 23	564 588	22	0.5909	0.9091
dre-miR-19d-5p	TCONS_00033291	145	-34.88	2 23	1283 1308	23	0.6522	0.8696
dre-miR-19d-5p	TCONS_00033399	156	-32.5	2 23	343 365	21	0.6667	0.9048
dre-miR-19d-5p	TCONS_00034716	162	-32.27	2 23	132 155	21	0.8095	0.9048
dre-miR-19d-5p	TCONS_00034897	143	-31.06	2 22	266 294	25	0.6	0.8
dre-miR-19d-5p	TCONS_00035023	142	-31.83	2 21	93 115	19	0.7895	0.8421
dre-miR-19d-5p	TCONS_00035465	145	-33.77	2 23	306 330	22	0.7273	0.8182
dre-miR-19d-5p	TCONS_00035518	165	-35.27	2 23	1635 1660	23	0.7391	0.8696
dre-miR-19d-5p	TCONS_00037662	157	-32.16	2 20	818 840	18	0.7778	0.9444
dre-miR-19d-5p	TCONS_00037670	157	-31.72	2 23	498 522	22	0.6818	0.8636
dre-miR-19d-5p	TCONS_00041648	166	-30.34	2 20	553 578	20	0.75	0.85
dre-miR-19d-5p	TCONS_00041794	166	-34.03	3 23	672 695	20	0.8	0.9
dre-miR-19d-5p	TCONS_00042177	160	-30.53	2 23	766 792	24	0.6667	0.7917
dre-miR-19d-5p	TCONS_00044715	152	-30.9	2 23	66 91	23	0.6087	0.913
dre-miR-19d-5p	TCONS_00044908	157	-30.18	2 23	64 89	23	0.6957	0.8261
dre-miR-19d-5p	TCONS_00045223	144	-33.38	2 21	209 232	19	0.6316	0.9474
dre-miR-19d-5p	TCONS_00047427	140	-31.13	2 23	633 659	24	0.625	0.875
dre-miR-19d-5p	TCONS_00047476	144	-34.31	2 23	138 163	23	0.7391	0.8261
dre-miR-19d-5p	TCONS_00047527	166	-33.98	2 23	726 749	21	0.7143	0.9048
dre-miR-19d-5p	TCONS_00048015	146	-30.24	2 20	433 459	21	0.6667	0.8095
dre-miR-19d-5p	TCONS_00051228	143	-32.67	2 23	374 395	21	0.7143	0.8571
dre-miR-19d-5p	TCONS_00051318	141	-33.7	2 23	351 375	22	0.6818	0.8182
dre-miR-19d-5p	TCONS_00051326	143	-30.27	2 23	380 407	25	0.64	0.8
dre-miR-19d-5p	TCONS_00051535	154	-31.16	2 23	411 434	21	0.619	0.8571
dre-miR-19d-5p	TCONS_00051645	144	-31.43	2 22	350 377	24	0.5833	0.7917
dre-miR-19d-5p	TCONS_00051666	160	-32.32	2 23	543 565	21	0.7619	0.8571
dre-miR-19d-5p	TCONS_00051712	144	-34.31	2 23	138 163	23	0.7391	0.8261
dre-miR-19d-5p	TCONS_00054380	157	-30.52	2 22	830 853	20	0.65	0.9
dre-miR-19d-5p	TCONS_00054397	150	-30.06	2 23	467 490	21	0.7143	0.8571
dre-miR-19d-5p	TCONS_00054457	142	-31.48	2 20	911 936	20	0.7	0.9
dre-miR-19d-5p	TCONS_00054642	141	-32.05	2 23	254 288	32	0.5312	0.625
dre-miR-19d-5p	TCONS_00054656	148	-32.14	2 23	725 752	25	0.68	0.76
dre-miR-19d-5p	TCONS_00054737	152	-36.11	2 23	237 270	31	0.6129	0.6774
dre-miR-19d-5p	TCONS_00056781	149	-32.02	2 23	160 188	26	0.5769	0.8077
dre-miR-19d-5p	TCONS_00057122	142	-31.24	2 21	938 960	19	0.6316	0.8421
dre-miR-19d-5p	TCONS_00059033	141	-30.66	4 23	41 67	22	0.7273	0.8636
dre-miR-19d-5p	TCONS_00061770	162	-30.55	2 22	29 54	23	0.7391	0.7826
dre-miR-19d-5p	TCONS_00063709	148	-39.82	3 23	382 408	23	0.7826	0.8696
dre-miR-19d-5p	TCONS_00063922	162	-30.12	2 23	437 459	22	0.6818	0.8636
dre-miR-19d-5p	TCONS_00064495	147	-32.88	2 23	547 573	25	0.64	0.8
dre-miR-19d-5p	TCONS_00064625	148	-31.86	2 23	425 450	23	0.6087	0.8696
dre-miR-19d-5p	TCONS_00066721	144	-32.98	2 23	10 35	23	0.7391	0.8261
dre-miR-19d-5p	TCONS_00067082	143	-32.68	3 22	441 463	19	0.7368	0.9474
dre-miR-19d-5p	TCONS_00067113	156	-30.81	2 22	414 438	21	0.7143	0.8571
dre-miR-19d-5p	TCONS_00067314	144	-34.31	2 23	103 128	23	0.7391	0.8261
dre-miR-19d-5p	TCONS_00069549	161	-31.07	2 23	431 455	22	0.6364	0.9545
dre-miR-19d-5p	TCONS_00072265	153	-30.78	2 22	31 51	20	0.75	0.85
dre-miR-19d-5p	TCONS_00074033	149	-37.01	2 23	1074 1100	24	0.7083	0.8333
dre-miR-19d-5p	TCONS_00074183	164	-31.5	2 23	202 231	27	0.7037	0.7407
dre-miR-19d-5p	TCONS_00077345	152	-31.33	2 22	279 303	21	0.6667	0.8571
dre-miR-19d-5p	TCONS_00077442	164	-30.55	2 21	89 112	19	0.6842	0.8421
dre-miR-19d-5p	TCONS_00077576	140	-33	2 23	500 523	22	0.7727	0.8182
dre-miR-19d-5p	TCONS_00079757	155	-30.42	2 22	1162 1188	23	0.7391	0.8261
dre-miR-19d-5p	TCONS_00080217	159	-30.5	2 20	564 587	18	0.7222	0.9444
dre-miR-19d-5p	TCONS_00081391	149	-30.76	2 23	523 548	23	0.6957	0.8696
dre-miR-19d-5p	TCONS_00081736	144	-32.67	2 22	199 223	21	0.6667	0.9048
dre-miR-19d-5p	TCONS_00083193	153	-31.2	2 23	326 350	22	0.6364	0.8636
dre-miR-19d-5p	TCONS_00083403	141	-31.46	2 19	120 144	18	0.7222	0.9444
dre-miR-19d-5p	TCONS_00083453	157	-30.2	2 23	1342 1367	23	0.7391	0.7826
dre-miR-19d-5p	TCONS_00083680	147	-32.84	2 23	1406 1427	21	0.7143	0.9048
dre-miR-19d-5p	TCONS_00083956	166	-35.32	2 23	465 488	21	0.8571	0.9048
dre-miR-19d-5p	TCONS_00084001	152	-31.14	3 23	351 373	20	0.7	0.9
dre-miR-19d-5p	TCONS_00088038	157	-30.04	2 23	149 173	22	0.6364	0.9091
dre-miR-19d-5p	TCONS_00088385	160	-30.99	3 23	56 78	20	0.75	0.95
dre-miR-19d-5p	TCONS_00089138	140	-30.88	2 23	25 47	21	0.619	0.9048
dre-miR-19d-5p	TCONS_00089350	155	-35.34	2 21	301 326	21	0.6667	0.9048
dre-miR-19d-5p	TCONS_00089554	142	-30.01	2 23	113 136	21	0.7143	0.9048
dre-miR-19d-5p	TCONS_00089874	144	-30.43	2 21	175 199	21	0.7619	0.8095
dre-miR-19d-5p	TCONS_00089928	140	-30	3 23	477 506	26	0.6538	0.7308
dre-miR-19d-5p	TCONS_00089997	145	-30.05	2 22	248 271	20	0.6	0.95
dre-miR-19d-5p	TCONS_00090052	150	-31.26	2 23	16 39	21	0.619	0.8095
dre-miR-19d-5p	TCONS_00090101	149	-31.5	2 22	310 334	21	0.7619	0.9048
dre-miR-19d-5p	TCONS_00090143	160	-32.87	2 23	647 672	23	0.7826	0.8261
dre-miR-19d-5p	TCONS_00091424	172	-31.09	2 23	324 346	21	0.6667	0.9524
dre-miR-19d-5p	TCONS_00091428	159	-30.71	2 23	407 428	21	0.7143	0.9048
dre-miR-19d-5p	TCONS_00092974	156	-31.38	2 22	371 395	21	0.7143	0.8571
dre-miR-19d-5p	TCONS_00093124	140	-30.26	4 22	550 574	19	0.7895	0.8947
dre-miR-19d-5p	TCONS_00100243	153	-30.75	2 22	1004 1027	20	0.7	0.8
dre-miR-19d-5p	TCONS_00100327	145	-30.49	2 23	146 174	26	0.5769	0.7692
dre-miR-19d-5p	TCONS_00101923	163	-33.13	2 22	664 686	20	0.75	0.95
dre-miR-19d-5p	TCONS_00101961	168	-32.07	2 23	51 76	23	0.6957	0.8696
dre-miR-19d-5p	TCONS_00102368	144	-32.98	2 23	110 135	23	0.7391	0.8261
dre-miR-19d-5p	TCONS_00102493	140	-36.07	2 22	1455 1480	22	0.7727	0.8636
dre-miR-19d-5p	TCONS_00103368	141	-31.34	2 23	677 703	24	0.6667	0.7917
dre-miR-19d-5p	TCONS_00103526	154	-33.27	2 23	576 599	21	0.7619	0.8571
dre-miR-19d-5p	TCONS_00103717	164	-30.35	3 21	20 43	18	0.8333	0.9444
dre-miR-19d-5p	TCONS_00103756	140	-31.57	2 22	120 144	21	0.619	0.9048
dre-miR-19d-5p	TCONS_00103814	164	-38.2	2 21	664 687	19	0.7368	0.9474
dre-miR-19d-5p	TCONS_00103886	153	-30.01	2 21	756 779	20	0.75	0.9
dre-miR-19d-5p	TCONS_00104993	156	-32.9	2 21	475 498	19	0.7895	0.9474
dre-miR-19d-5p	TCONS_00107125	142	-31.29	2 21	95 117	19	0.6842	0.9474
dre-miR-19d-5p	TCONS_00107208	141	-32.99	3 23	712 737	22	0.6364	0.9091
dre-miR-19d-5p	TCONS_00107270	143	-30.25	2 23	590 611	21	0.7619	0.8095
dre-miR-19d-5p	TCONS_00108473	157	-32.68	2 23	752 776	22	0.7273	0.8182
dre-miR-19d-5p	TCONS_00108711	168	-30.85	2 23	666 692	24	0.7083	0.8333
dre-miR-19d-5p	TCONS_00109024	157	-37.1	2 23	544 568	22	0.7727	0.9091
dre-miR-19d-5p	TCONS_00110658	149	-30.4	2 23	408 432	22	0.5909	0.8636
dre-miR-19d-5p	TCONS_00112022	145	-31.05	2 23	137 161	22	0.6818	0.8636
dre-miR-19d-5p	TCONS_00113858	143	-36.03	4 21	388 413	19	0.8421	0.8947
dre-miR-19d-5p	TCONS_00113994	158	-32.85	2 23	123 146	21	0.7143	0.8095
dre-miR-19d-5p	TCONS_00114063	141	-36.87	2 23	484 509	23	0.7826	0.8261
dre-miR-19d-5p	TCONS_00115270	173	-30.24	2 22	203 226	20	0.7	0.9
dre-miR-19d-5p	TCONS_00115459	161	-33.52	2 23	483 507	22	0.7273	0.8636
dre-miR-19d-5p	TCONS_00116881	141	-30.5	2 23	266 293	25	0.68	0.76
dre-miR-19d-5p	TCONS_00117691	172	-32.66	2 23	257 282	23	0.7391	0.8696
dre-miR-19d-5p	TCONS_00119386	142	-30.24	2 23	95 118	21	0.7143	0.9048
dre-miR-19d-5p	TCONS_00121140	165	-40.3	2 23	267 293	24	0.75	0.8333
dre-miR-19d-5p	TCONS_00121683	145	-36.61	3 23	3714 3739	22	0.7727	0.8182
dre-miR-19d-5p	TCONS_00126056	143	-34.04	2 23	1413 1436	22	0.6818	0.9091
dre-miR-19d-5p	TCONS_00127342	140	-30.9	2 22	136 161	22	0.6364	0.8636
dre-miR-19d-5p	TCONS_00127491	145	-31.58	2 23	435 460	23	0.7826	0.8261
dre-miR-19d-5p	TCONS_00128708	158	-34.17	2 23	358 381	21	0.8095	0.8571
dre-miR-19d-5p	TCONS_00133677	174	-41.28	3 23	913 936	20	0.85	0.95
dre-miR-19d-5p	TCONS_00133689	140	-30.58	2 21	1071 1094	19	0.5789	0.9474
dre-miR-19d-5p	TCONS_00135448	165	-35	2 23	351 377	24	0.75	0.8333
dre-miR-19d-5p	TCONS_00135518	140	-30.57	3 23	109 136	24	0.625	0.7917
dre-miR-19d-5p	TCONS_00135672	140	-30.42	3 21	900 923	18	0.6667	0.9444
dre-miR-19d-5p	TCONS_00136978	142	-40.57	2 23	511 535	22	0.7273	0.9545
dre-miR-19d-5p	TCONS_00138409	149	-30.11	2 23	91 115	22	0.6364	0.8182
dre-miR-19d-5p	TCONS_00138522	145	-31.68	2 23	535 559	22	0.7273	0.8182
dre-miR-19d-5p	TCONS_00138569	147	-32.27	2 23	1016 1039	22	0.6818	0.8182
dre-miR-19d-5p	TCONS_00141131	140	-36.13	2 23	91 122	29	0.5862	0.7241
dre-miR-19d-5p	TCONS_00142938	143	-33.31	2 20	442 465	18	0.6667	0.9444
dre-miR-19d-5p	TCONS_00142953	177	-33.33	2 23	112 137	23	0.7826	0.8261
dre-miR-19d-5p	TCONS_00145772	143	-30.38	2 23	451 477	24	0.7917	0.7917
dre-miR-19d-5p	TCONS_00148118	146	-34.1	3 20	311 335	18	0.8333	0.9444
dre-miR-19d-5p	TCONS_00148263	149	-33.52	2 23	290 315	23	0.6957	0.8696
dre-miR-19d-5p	TCONS_00148415	141	-33.2	2 23	503 527	22	0.6364	0.8636
dre-miR-19d-5p	TCONS_00149564	149	-33.08	2 23	911 935	22	0.6818	0.9091
dre-miR-19d-5p	TCONS_00149829	169	-31.35	2 20	342 368	21	0.8095	0.8571
dre-miR-19d-5p	TCONS_00149838	144	-30.31	2 21	506 529	19	0.8421	0.8947
dre-miR-19d-5p	TCONS_00150844	146	-31.62	2 23	725 748	21	0.7619	0.7619
dre-miR-19d-5p	TCONS_00152093	149	-30.49	2 23	348 372	22	0.7727	0.8182
dre-miR-19d-5p	TCONS_00152319	143	-30.33	2 23	328 351	22	0.5909	0.8636
dre-miR-19d-5p	TCONS_00153387	145	-32.95	2 23	266 292	24	0.7083	0.7917
dre-miR-19d-5p	TCONS_00154692	144	-35.17	3 23	910 932	20	0.7	0.95
dre-miR-19d-5p	TCONS_00154844	161	-30.76	2 23	716 740	22	0.7273	0.8636
dre-miR-19d-5p	TCONS_00154887	152	-33.13	2 23	789 814	23	0.6957	0.8261
dre-miR-19d-5p	TCONS_00156966	148	-33.78	4 22	709 734	20	0.85	0.9
dre-miR-19d-5p	TCONS_00157223	142	-31.25	2 23	536 559	21	0.619	0.8571
dre-miR-19d-5p	TCONS_00157992	156	-30.58	2 22	1418 1446	25	0.6	0.76
dre-miR-19d-5p	TCONS_00160746	140	-32.25	2 22	1209 1234	22	0.6818	0.8182
dre-miR-19d-5p	TCONS_00163050	155	-33.01	2 22	79 101	20	0.7	0.9
dre-miR-19d-5p	TCONS_00164504	142	-35.72	2 23	349 372	21	0.7619	0.8571
dre-miR-19d-5p	TCONS_00164702	141	-34.08	3 23	1918 1943	22	0.6818	0.8636
dre-miR-19d-5p	TCONS_00166874	145	-30.35	2 23	518 542	22	0.6818	0.8636
dre-miR-19d-5p	TCONS_00168817	140	-31.12	2 23	659 684	23	0.6957	0.8261
dre-miR-19d-5p	TCONS_00169720	140	-33.79	2 21	252 275	19	0.7895	0.8947
dre-miR-19d-5p	TCONS_00169822	152	-34.37	2 23	436 462	24	0.6667	0.8333
dre-miR-19d-5p	TCONS_00170023	144	-31.82	4 23	380 402	19	0.8421	0.8947
dre-miR-19d-5p	TCONS_00170587	158	-36.46	2 23	299 320	21	0.7619	0.9048
dre-miR-19d-5p	TCONS_00171475	152	-36.55	2 21	22 45	19	0.7895	0.8947
dre-miR-19d-5p	TCONS_00171669	141	-32.59	2 19	579 604	19	0.6842	0.7895
dre-miR-19d-5p	TCONS_00172007	164	-31.81	2 23	330 358	26	0.6538	0.8077
dre-miR-19d-5p	TCONS_00172439	144	-34.31	2 23	195 220	23	0.7391	0.8261
dre-miR-19d-5p	TCONS_00173309	169	-31.2	2 22	1685 1708	20	0.75	0.8
dre-miR-19d-5p	TCONS_00173975	142	-30.62	2 21	619 641	19	0.7368	0.8947
dre-miR-19d-5p	TCONS_00174105	145	-30.35	2 23	365 389	22	0.6818	0.8636
dre-miR-19d-5p	TCONS_00174168	149	-31.02	3 23	413 442	26	0.6538	0.7692
dre-miR-19d-5p	TCONS_00174208	147	-30.54	2 23	2081 2102	21	0.7619	0.8571
dre-miR-19d-5p	TCONS_00174774	140	-30.36	2 22	918 942	21	0.6667	0.8571
dre-miR-19d-5p	TCONS_00174777	140	-30.36	2 22	870 894	21	0.6667	0.8571
dre-miR-19d-5p	TCONS_00176636	151	-34.54	2 22	38 63	22	0.7273	0.8182
dre-miR-19d-5p	TCONS_00177492	145	-34.31	2 23	362 388	24	0.7083	0.7917
dre-miR-19d-5p	TCONS_00178382	145	-30.24	2 23	262 287	23	0.6087	0.7826
dre-miR-19d-5p	TCONS_00181107	144	-34.31	2 23	305 330	23	0.7391	0.8261
dre-miR-19d-5p	TCONS_00182488	142	-32.78	2 20	438 462	19	0.6842	0.9474
dre-miR-19d-5p	TCONS_00183887	151	-34.78	2 23	646 674	26	0.6923	0.8077
dre-miR-19d-5p	TCONS_00185345	140	-30.04	2 23	267 289	21	0.7619	0.7619
dre-miR-19d-5p	TCONS_00186471	174	-31.08	2 23	752 775	21	0.7143	0.8571
dre-miR-19d-5p	TCONS_00186509	144	-33.65	3 22	425 451	22	0.7727	0.8182
dre-miR-19d-5p	TCONS_00186653	140	-31.03	2 21	356 379	19	0.7895	0.8947
dre-miR-19d-5p	TCONS_00187471	142	-30.95	2 23	193 216	21	0.7619	0.8571
dre-miR-19d-5p	TCONS_00187633	150	-30.01	2 23	815 838	21	0.5714	0.8571
dre-miR-19d-5p	TCONS_00187634	150	-30.01	2 23	464 487	21	0.5714	0.8571
dre-miR-19d-5p	TCONS_00187664	149	-31.01	2 23	138 164	24	0.75	0.7917
dre-miR-19d-5p	TCONS_00189340	159	-35.14	2 22	994 1019	22	0.7727	0.8636
dre-miR-19d-5p	TCONS_00189677	140	-30.69	3 21	902 925	18	0.7222	0.8889
dre-miR-19d-5p	TCONS_00191477	168	-37.47	2 22	274 299	22	0.7727	0.9091
dre-miR-19d-5p	TCONS_00193316	150	-31.31	4 23	797 820	19	0.7895	0.9474
dre-miR-19d-5p	TCONS_00193732	146	-35.49	2 23	1022 1045	21	0.7143	0.8095
dre-miR-19d-5p	TCONS_00194326	144	-34.31	2 23	50 75	23	0.7391	0.8261
dre-miR-19d-5p	TCONS_00195483	150	-30.76	3 23	782 805	20	0.7	0.95
dre-miR-19d-5p	TCONS_00196958	165	-35.46	3 23	93 117	21	0.8095	0.9048
dre-miR-19d-5p	TCONS_00198554	144	-32.49	2 23	711 740	27	0.6296	0.7407
dre-miR-19d-5p	TCONS_00199588	168	-32.73	2 23	100 127	25	0.68	0.84
dre-miR-19d-5p	TCONS_00200417	148	-34.7	2 23	28 50	21	0.7143	0.9048
dre-miR-19d-5p	TCONS_00200561	156	-31.46	3 22	235 260	21	0.7619	0.8571
dre-miR-19d-5p	TCONS_00201024	142	-30.85	2 23	547 569	22	0.7273	0.8636
dre-miR-19d-5p	TCONS_00201098	149	-31.04	2 23	277 301	22	0.6364	0.8182
dre-miR-19d-5p	TCONS_00201109	147	-32.98	2 23	196 219	22	0.6818	0.8182
dre-miR-19d-5p	TCONS_00203237	165	-39.76	2 23	326 350	22	0.7273	0.9091
dre-miR-19d-5p	TCONS_00204835	146	-30.94	2 20	722 750	23	0.6522	0.7826
dre-miR-19d-5p	TCONS_00206639	152	-30.03	2 23	284 309	23	0.7391	0.7826
dre-miR-19d-5p	TCONS_00206661	157	-32.64	2 23	1072 1097	23	0.5652	0.8261
dre-miR-19d-5p	TCONS_00208402	169	-30.14	2 22	563 586	20	0.65	0.9
dre-miR-19d-5p	TCONS_00209079	140	-32.73	3 23	425 450	22	0.7273	0.8636
dre-miR-19d-5p	TCONS_00209809	162	-33.73	2 23	357 380	21	0.7143	0.8571
dre-miR-19d-5p	TCONS_00209964	165	-32.32	2 19	129 153	18	0.7778	0.8889
dre-miR-19d-5p	TCONS_00209971	146	-30.08	2 23	252 275	21	0.619	0.9048
dre-miR-19d-5p	TCONS_00210875	142	-33.44	3 20	174 198	18	0.7778	0.9444
dre-miR-19d-5p	TCONS_00210931	147	-30.15	2 22	173 195	20	0.75	0.9
dre-miR-19d-5p	TCONS_00211693	164	-30.13	2 22	335 360	22	0.6818	0.8182
dre-miR-19d-5p	TCONS_00211756	165	-30.33	2 21	601 624	20	0.75	0.9
dre-miR-19d-5p	TCONS_00212600	163	-33.76	3 23	951 974	21	0.8571	0.9048
dre-miR-19d-5p	TCONS_00213109	153	-30.38	2 23	305 329	22	0.5909	0.9091
dre-miR-19d-5p	TCONS_00213201	147	-34.78	2 21	20 45	21	0.7143	0.9048
dre-miR-19d-5p	TCONS_00213888	144	-34.31	2 23	69 94	23	0.7391	0.8261
dre-miR-19d-5p	TCONS_00214981	156	-33.05	2 23	158 184	24	0.75	0.7917
dre-miR-19d-5p	TCONS_00215138	147	-32.74	2 21	359 384	21	0.6667	0.8095
dre-miR-19d-5p	TCONS_00215922	180	-33.72	2 21	11 34	19	0.7895	0.9474
dre-miR-19d-5p	TCONS_00216128	142	-32.72	2 21	1133 1159	22	0.6364	0.8182
dre-miR-19d-5p	TCONS_00217959	140	-33.32	2 21	513 536	19	0.5789	0.9474
dre-miR-19d-5p	TCONS_00219456	173	-30.05	2 23	861 885	22	0.7727	0.8182
dre-miR-19d-5p	TCONS_00221291	141	-30.26	3 23	1060 1086	23	0.6522	0.7391
dre-miR-19d-5p	TCONS_00221377	164	-33.05	2 21	107 130	19	0.7368	0.9474
dre-miR-19d-5p	TCONS_00221869	158	-32.68	2 23	156 179	21	0.6667	0.8571
dre-miR-19d-5p	TCONS_00223316	157	-30.59	2 23	468 492	22	0.6818	0.8636
dre-miR-19d-5p	TCONS_00225231	164	-31.14	2 22	17 41	21	0.7619	0.9048
dre-miR-19d-5p	TCONS_00225276	145	-30.41	2 23	390 416	24	0.5417	0.8333
dre-miR-19d-5p	TCONS_00225335	141	-34.1	2 23	460 488	26	0.6154	0.6923
dre-miR-19d-5p	TCONS_00226472	142	-32.62	4 22	365 388	19	0.8947	0.8947
dre-miR-19d-5p	TCONS_00227173	182	-33.79	2 23	1405 1428	21	0.8095	0.8571
dre-miR-19d-5p	TCONS_00227179	141	-32.24	2 20	351 376	20	0.75	0.9
dre-miR-19d-5p	TCONS_00228245	148	-30.13	3 23	112 137	22	0.7273	0.8182
dre-miR-19d-5p	TCONS_00228247	164	-32.44	2 21	318 341	19	0.7368	0.9474
dre-miR-19d-5p	TCONS_00228867	149	-32.4	2 22	202 225	20	0.8	0.8
dre-miR-19d-5p	TCONS_00229709	141	-33.44	2 22	169 192	20	0.65	0.85
dre-miR-19d-5p	TCONS_00229906	154	-35.21	3 23	414 437	20	0.75	0.95
dre-miR-19d-5p	TCONS_00231491	153	-36.06	2 23	252 280	26	0.6538	0.7692
dre-miR-19d-5p	TCONS_00233678	167	-33.98	2 21	659 683	20	0.65	0.95
dre-miR-19d-5p	TCONS_00235804	144	-31.18	2 23	1709 1739	28	0.6071	0.75
dre-miR-19d-5p	TCONS_00235943	143	-32.39	2 23	486 507	21	0.7619	0.8095
dre-miR-19d-5p	TCONS_00236422	158	-30.93	2 23	93 116	21	0.619	0.9048
dre-miR-19d-5p	TCONS_00237753	141	-31.88	2 22	456 479	20	0.75	0.9
dre-miR-19d-5p	TCONS_00239362	150	-31.77	2 23	322 345	21	0.7143	0.8571
dre-miR-19d-5p	TCONS_00239908	149	-30.96	2 23	416 441	23	0.7826	0.7826
dre-miR-19d-5p	TCONS_00240091	141	-31.02	2 23	254 278	22	0.6818	0.8182
dre-miR-19d-5p	TCONS_00240131	142	-30.08	2 21	377 399	19	0.7368	0.8947
dre-miR-19d-5p	TCONS_00242837	146	-31.13	3 22	223 250	23	0.7826	0.7826
dre-miR-19d-5p	TCONS_00244022	153	-30.99	3 23	420 444	21	0.7143	0.8571
dre-miR-19d-5p	TCONS_00244581	140	-31.38	2 23	1664 1692	26	0.6154	0.7308
dre-miR-19d-5p	TCONS_00244827	168	-31.56	2 23	586 608	21	0.7143	0.8571
dre-miR-19d-5p	TCONS_00244945	140	-30.74	2 23	250 276	24	0.7083	0.7917
dre-miR-19d-5p	TCONS_00245270	175	-34.17	2 21	625 649	20	0.75	0.95
dre-miR-19d-5p	TCONS_00245271	140	-31.24	2 23	144 169	23	0.6957	0.8261
dre-miR-19d-5p	TCONS_00247472	165	-30	2 23	207 231	22	0.7273	0.7727
dre-miR-19d-5p	TCONS_00248180	148	-33.12	2 22	170 194	21	0.8095	0.8095
dre-miR-19d-5p	TCONS_00249100	144	-37.22	2 22	1033 1058	22	0.6364	0.9091
dre-miR-19d-5p	TCONS_00251583	179	-32.54	2 20	83 106	18	0.8333	0.9444
dre-miR-19d-5p	TCONS_00252323	144	-32.19	2 23	592 617	23	0.6522	0.7826
dre-miR-19d-5p	TCONS_00252375	150	-30.25	2 21	541 567	22	0.7273	0.8182
dre-miR-19d-5p	TCONS_00253137	169	-32.28	2 23	918 944	24	0.625	0.875
dre-miR-19d-5p	TCONS_00256100	162	-32.27	2 20	896 920	19	0.7895	0.9474
dre-miR-19d-5p	TCONS_00257421	164	-32.56	2 21	894 917	19	0.6842	0.8421
dre-miR-19d-5p	TCONS_00257845	141	-31.84	2 23	297 322	23	0.6087	0.8696
dre-miR-19d-5p	TCONS_00258049	160	-30.45	2 23	630 655	23	0.6957	0.7826
dre-miR-19d-5p	TCONS_00258315	181	-38.86	2 23	215 239	22	0.8182	0.8636
dre-miR-19d-5p	TCONS_00258608	145	-37.7	3 23	136 160	21	0.7143	0.9048
dre-miR-19d-5p	TCONS_00259686	140	-30.22	2 22	638 662	21	0.619	0.9048
dre-miR-19d-5p	TCONS_00260610	162	-34.35	2 23	19 42	21	0.7143	0.8571
dre-miR-19d-5p	TCONS_00262554	145	-30.81	2 23	226 250	22	0.6818	0.8636
dre-miR-19d-5p	TCONS_00263003	159	-31.3	2 23	828 855	25	0.72	0.76
dre-miR-19d-5p	TCONS_00263581	144	-30.19	2 23	356 382	24	0.75	0.7917
dre-miR-19d-5p	TCONS_00263658	141	-31.16	3 23	401 425	21	0.7143	0.8571
dre-miR-19d-5p	TCONS_00265581	141	-32.94	2 20	176 198	18	0.7222	0.9444
dre-miR-19d-5p	TCONS_00266077	147	-30.97	2 22	17 42	22	0.8182	0.8182
dre-miR-19d-5p	TCONS_00267191	151	-31.78	2 23	160 181	21	0.6667	0.8571
dre-miR-19d-5p	TCONS_00267212	141	-30.55	2 23	612 640	26	0.5769	0.7308
dre-miR-19d-5p	TCONS_00267516	143	-30.18	2 23	617 640	22	0.7273	0.8636
dre-miR-19d-5p	TCONS_00269701	141	-31.65	2 23	642 667	23	0.6522	0.8261
dre-miR-19d-5p	TCONS_00270799	156	-32.5	2 23	177 199	21	0.6667	0.9048
dre-miR-19d-5p	TCONS_00271898	145	-30.82	2 23	169 195	24	0.6667	0.8333
dre-miR-19d-5p	TCONS_00272748	159	-30.9	2 23	48 73	24	0.7083	0.75
dre-miR-19d-5p	TCONS_00273246	149	-30.9	2 23	1054 1078	22	0.6818	0.9091
dre-miR-19d-5p	TCONS_00273713	144	-34.31	2 23	249 274	23	0.7391	0.8261
dre-miR-19d-5p	TCONS_00275086	142	-30.62	3 20	229 258	23	0.6957	0.7391
dre-miR-19d-5p	TCONS_00276012	143	-30.46	2 23	198 221	22	0.7727	0.8182
dre-miR-19d-5p	TCONS_00276075	142	-31.33	2 23	332 355	21	0.7619	0.8571
dre-miR-19d-5p	TCONS_00277586	141	-32.04	2 23	648 673	23	0.5652	0.7826
dre-miR-19d-5p	TCONS_00277755	143	-30.15	2 20	350 373	18	0.7222	0.8889
dre-miR-19d-5p	TCONS_00278402	143	-30.12	2 21	135 159	20	0.7	0.9
dre-miR-19d-5p	TCONS_00278654	160	-32.83	2 23	399 421	21	0.6667	0.9524
dre-miR-19d-5p	TCONS_00278960	180	-33.72	2 21	1 24	19	0.7895	0.9474
dre-miR-19d-5p	TCONS_00279601	159	-32.21	2 21	293 319	22	0.6364	0.8182
dre-miR-19d-5p	TCONS_00280199	152	-30.19	3 21	60 83	18	0.6667	0.9444
dre-miR-19d-5p	TCONS_00281290	148	-31.61	2 22	152 177	22	0.6818	0.7727
dre-miR-19d-5p	TCONS_00282138	145	-30.85	2 22	121 144	20	0.7	0.85
dre-miR-19d-5p	TCONS_00282558	148	-32.16	2 23	22 51	27	0.6667	0.7407
dre-miR-19d-5p	TCONS_00282898	144	-32.18	3 22	286 310	20	0.8	0.85
dre-miR-19d-5p	TCONS_00283091	147	-31.3	2 23	281 304	22	0.6364	0.8636
dre-miR-19d-5p	TCONS_00283119	144	-34.31	2 23	323 348	23	0.7391	0.8261
dre-miR-19d-5p	TCONS_00283200	141	-31.07	2 23	275 301	24	0.7083	0.75
dre-miR-19d-5p	TCONS_00283525	150	-30.79	2 21	580 607	23	0.6957	0.8261
dre-miR-19d-5p	TCONS_00283854	140	-31.3	2 23	1099 1122	22	0.6818	0.9091
dre-miR-19d-5p	TCONS_00284250	160	-30.54	2 22	663 688	22	0.7727	0.8182
dre-miR-19d-5p	TCONS_00285148	144	-34.31	2 23	154 179	23	0.7391	0.8261
dre-miR-19d-5p	TCONS_00285514	146	-34.39	2 23	734 757	21	0.7143	0.9524
dre-miR-19d-5p	TCONS_00285515	146	-34.39	2 23	693 716	21	0.7143	0.9524
dre-miR-19d-5p	TCONS_00285516	146	-34.39	2 23	127 150	21	0.7143	0.9524
dre-miR-19d-5p	TCONS_00285517	146	-34.39	2 23	127 150	21	0.7143	0.9524
dre-miR-19d-5p	TCONS_00285536	154	-38.9	2 23	536 559	21	0.8095	0.9524
dre-miR-19d-5p	TCONS_00285560	155	-30.09	2 23	240 269	27	0.6667	0.7407
dre-miR-19d-5p	TCONS_00286414	142	-30.67	3 23	628 651	20	0.6	0.95
dre-miR-19d-5p	TCONS_00287309	152	-31.81	2 23	246 271	23	0.6522	0.8696
dre-miR-19d-5p	TCONS_00287475	166	-30.18	2 23	933 954	21	0.7143	0.9048
dre-miR-19d-5p	TCONS_00287535	144	-34.31	2 23	322 347	23	0.7391	0.8261
dre-miR-19d-5p	TCONS_00289552	140	-30.77	2 22	537 561	21	0.6667	0.8571
dre-miR-19d-5p	TCONS_00291131	144	-30.37	2 22	372 398	23	0.6957	0.8261
dre-miR-19d-5p	TCONS_00294381	144	-31.04	2 22	1 22	21	0.7619	0.8095
dre-miR-19d-5p	TCONS_00294494	145	-36.39	2 23	417 442	23	0.6522	0.8696
dre-miR-19d-5p	TCONS_00296170	140	-30.87	2 22	254 279	22	0.6818	0.8182
dre-miR-19d-5p	TCONS_00297217	142	-30.85	2 23	389 411	22	0.7273	0.8636
dre-miR-19d-5p	TCONS_00297809	142	-30.85	2 23	716 738	22	0.7273	0.8636
dre-miR-19d-5p	TCONS_00298295	156	-30.17	2 23	475 497	21	0.7143	0.8571
dre-miR-19d-5p	TCONS_00298823	145	-36.61	3 23	407 432	22	0.7727	0.8182
dre-miR-19d-5p	TCONS_00299026	158	-36.33	2 22	62 83	20	0.75	0.9
dre-miR-19d-5p	TCONS_00304739	151	-30.65	2 23	117 140	22	0.6364	0.9091
dre-miR-19d-5p	TCONS_00305212	158	-32.17	2 22	68 89	20	0.75	0.9
dre-miR-19d-5p	TCONS_00305310	146	-34.76	3 23	388 411	20	0.7	0.9
dre-miR-19d-5p	TCONS_00307045	156	-30.32	3 23	98 120	20	0.7	0.95
dre-miR-19d-5p	TCONS_00307659	153	-32.18	2 23	103 127	22	0.6818	0.8182
dre-miR-19d-5p	TCONS_00307757	158	-41.85	2 23	87 110	21	0.8571	0.9524
dre-miR-19d-5p	TCONS_00308585	140	-31.24	2 23	166 191	23	0.6957	0.8261
dre-miR-19d-5p	TCONS_00311256	143	-32.1	2 23	462 491	27	0.6296	0.7778
dre-miR-19d-5p	TCONS_00311722	150	-31.62	2 22	367 388	20	0.65	0.9
dre-miR-19d-5p	TCONS_00311961	164	-38.86	2 23	177 199	21	0.9048	0.9048
dre-miR-19d-5p	TCONS_00313317	140	-31.26	3 22	747 771	20	0.75	0.85
dre-miR-19d-5p	TCONS_00314204	152	-31.06	2 22	871 896	22	0.6818	0.8182
dre-miR-19d-5p	TCONS_00314386	144	-34.31	2 23	81 106	23	0.7391	0.8261
dre-miR-19d-5p	TCONS_00314615	143	-30.94	2 22	569 591	20	0.75	0.85
dre-miR-19d-5p	TCONS_00315955	162	-30.55	2 22	63 88	23	0.7391	0.7826
dre-miR-19d-5p	TCONS_00317462	145	-30.68	2 23	423 449	24	0.625	0.75
dre-miR-19d-5p	TCONS_00322235	141	-30.21	2 23	775 803	26	0.5769	0.7308
dre-miR-19d-5p	TCONS_00322577	164	-36.09	2 21	191 214	19	0.7368	0.9474
dre-miR-19d-5p	TCONS_00323298	140	-31.68	3 21	770 793	18	0.6667	0.9444
dre-miR-19d-5p	TCONS_00323395	161	-38.54	2 23	256 284	26	0.7308	0.7692
dre-miR-19d-5p	TCONS_00324562	164	-32.07	2 21	832 855	19	0.7368	0.9474
dre-miR-19d-5p	TCONS_00324829	148	-31.41	2 21	315 338	19	0.7368	0.8947
dre-miR-19d-5p	TCONS_00326532	141	-32.61	2 23	318 343	23	0.6957	0.7826
dre-miR-19d-5p	TCONS_00327618	156	-30.09	2 23	60 87	25	0.68	0.72
dre-miR-19d-5p	TCONS_00328588	160	-34.23	2 23	350 376	24	0.75	0.8333
dre-miR-19d-5p	TCONS_00331296	143	-30.52	2 21	290 314	20	0.7	0.9
dre-miR-19d-5p	TCONS_00331323	144	-30.93	2 21	748 772	20	0.8	0.85
dre-miR-19d-3p	TCONS_00074979	196	-31.82	2 21	80 102	19	0.9474	1
dre-miR-19d-3p	TCONS_00079665	167	-30.24	3 22	30 54	21	0.9048	0.9048
dre-miR-19d-3p	TCONS_00194285	174	-30.89	2 22	987 1007	20	0.85	0.85
dre-miR-19d-3p	TCONS_00220157	165	-31.2	3 22	573 595	19	0.8421	0.8947
dre-miR-20a-5p	TCONS_00069037	153	-31.17	2 22	298 320	20	0.7	0.95
dre-miR-20a-5p	TCONS_00107054	189	-31.11	2 22	627 649	20	0.8	1
dre-miR-20a-5p	TCONS_00204110	184	-30.9	2 22	369 393	22	0.8636	0.8636
dre-miR-20a-5p	TCONS_00233291	156	-30.59	2 22	298 322	22	0.8182	0.8636
dre-miR-20a-5p	TCONS_00234451	188	-34.39	2 21	268 290	19	0.8421	1
dre-miR-20a-3p	TCONS_00001621	180	-30.77	2 21	465 486	19	0.8421	0.8947
dre-miR-20a-3p	TCONS_00007167	150	-30.07	2 21	347 367	19	0.7368	0.8421
dre-miR-20a-3p	TCONS_00045069	180	-36.01	2 21	841 862	19	0.8947	1
dre-miR-20a-3p	TCONS_00069310	146	-32.01	2 21	152 175	21	0.7619	0.9048
dre-miR-20a-3p	TCONS_00097336	175	-33.43	2 21	367 390	21	0.8095	0.8571
dre-miR-20a-3p	TCONS_00120720	159	-31.43	2 21	45 73	26	0.6923	0.6923
dre-miR-20a-3p	TCONS_00152590	180	-30.77	2 21	772 793	19	0.8421	0.8947
dre-miR-20a-3p	TCONS_00176757	183	-32.13	2 21	665 687	20	0.85	0.95
dre-miR-20a-3p	TCONS_00184522	150	-30.12	2 20	429 455	23	0.6957	0.7826
dre-miR-20a-3p	TCONS_00214120	140	-31.8	3 21	762 783	18	0.7778	1
dre-miR-20a-3p	TCONS_00220049	147	-33.51	2 20	667 688	18	0.8889	0.9444
dre-miR-20a-3p	TCONS_00235912	145	-31.32	2 21	510 531	20	0.85	0.85
dre-miR-20a-3p	TCONS_00259337	152	-30.28	2 20	138 159	19	0.7895	0.8947
dre-miR-20a-3p	TCONS_00294959	143	-30.92	2 21	83 106	21	0.7619	0.8095
dre-miR-20a-3p	TCONS_00302803	180	-30.77	2 21	374 395	19	0.8421	0.8947
dre-miR-20a-3p	TCONS_00308340	183	-32.14	2 21	746 768	20	0.85	0.95
dre-miR-20a-3p	TCONS_00321618	180	-30.77	2 21	451 472	19	0.8421	0.8947
dre-miR-21	TCONS_00002411	168	-30.01	2 22	441 464	21	0.7619	0.9524
dre-miR-21	TCONS_00005913	155	-30.55	2 22	620 641	20	0.85	0.9
dre-miR-21	TCONS_00011848	152	-30.42	2 22	34 58	22	0.7727	0.8636
dre-miR-21	TCONS_00012010	144	-31.59	2 22	154 177	21	0.8095	0.9048
dre-miR-21	TCONS_00019535	154	-30.95	2 21	87 108	19	0.8421	0.9474
dre-miR-21	TCONS_00028078	152	-32.29	2 22	457 480	21	0.7619	0.9048
dre-miR-21	TCONS_00045471	147	-33.26	2 22	1884 1905	20	0.7	0.95
dre-miR-21	TCONS_00086026	147	-30.89	2 22	347 373	24	0.7917	0.7917
dre-miR-21	TCONS_00107379	157	-31.24	2 22	504 526	20	0.75	0.95
dre-miR-21	TCONS_00113808	144	-30.54	2 22	478 502	22	0.6818	0.8636
dre-miR-21	TCONS_00151163	143	-31.3	3 22	91 115	21	0.7619	0.9048
dre-miR-21	TCONS_00211978	148	-30.38	3 22	419 442	20	0.8	0.9
dre-miR-21	TCONS_00214120	140	-30.45	2 22	881 904	21	0.7619	0.9048
dre-miR-21	TCONS_00236000	155	-32.13	2 22	317 338	20	0.8	0.95
dre-miR-21	TCONS_00275537	160	-32.58	2 22	272 295	21	0.8571	0.9048
dre-miR-21	TCONS_00289178	172	-30.87	2 22	101 127	24	0.7083	0.8333
dre-miR-21	TCONS_00320370	153	-31.4	2 22	48 70	20	0.75	0.9
dre-miR-21	TCONS_00330042	143	-30.42	2 22	556 581	23	0.6957	0.8696
dre-miR-22a-3p	TCONS_00006158	180	-30.04	2 21	139 160	19	0.8421	0.8947
dre-miR-22a-3p	TCONS_00077998	174	-32.72	2 21	36 59	21	0.8571	0.8571
dre-miR-22a-3p	TCONS_00135441	155	-30.31	3 21	191 213	19	0.8421	0.8421
dre-miR-22a-3p	TCONS_00159763	148	-33.36	3 21	305 326	18	0.8333	0.8889
dre-miR-22a-3p	TCONS_00161751	158	-31.64	3 21	424 444	18	0.8889	0.8889
dre-miR-22a-3p	TCONS_00201256	147	-30.81	2 21	279 302	21	0.8571	0.8571
dre-miR-22a-3p	TCONS_00269026	151	-31.73	3 21	29 51	19	0.8421	0.9474
dre-miR-22b-5p	TCONS_00001583	156	-30.64	2 21	647 668	19	0.6842	0.8947
dre-miR-22b-5p	TCONS_00091476	156	-30.11	2 21	798 819	19	0.7895	0.9474
dre-miR-22b-5p	TCONS_00233699	160	-30.79	2 21	994 1015	19	0.6842	0.9474
dre-miR-22b-5p	TCONS_00267515	151	-30.92	2 20	17 38	18	0.7778	0.9444
dre-miR-22b-3p	TCONS_00006158	184	-34.15	2 21	139 160	19	0.8421	0.9474
dre-miR-22b-3p	TCONS_00011787	167	-35.32	2 21	155 177	20	0.8	0.95
dre-miR-22b-3p	TCONS_00044653	146	-31.04	2 21	797 820	21	0.8095	0.8571
dre-miR-22b-3p	TCONS_00047907	175	-30.31	2 21	486 511	23	0.7826	0.8261
dre-miR-22b-3p	TCONS_00064453	148	-30.04	2 21	589 610	19	0.8421	0.9474
dre-miR-22b-3p	TCONS_00077998	170	-32.45	2 21	36 59	21	0.8095	0.8571
dre-miR-22b-3p	TCONS_00081504	140	-30.46	3 21	510 531	18	0.8333	0.9444
dre-miR-22b-3p	TCONS_00095309	159	-30.12	3 21	445 467	19	0.8421	0.8947
dre-miR-22b-3p	TCONS_00120934	171	-30.41	2 21	159 181	20	0.8	0.85
dre-miR-22b-3p	TCONS_00130542	140	-30.46	3 21	92 113	18	0.8333	0.9444
dre-miR-22b-3p	TCONS_00141298	167	-32.58	2 21	62 84	20	0.8	0.95
dre-miR-22b-3p	TCONS_00143060	184	-34.45	2 21	392 413	19	0.8421	0.9474
dre-miR-22b-3p	TCONS_00154846	176	-30.02	2 21	148 169	19	0.8421	0.8421
dre-miR-22b-3p	TCONS_00159763	144	-30.5	3 21	305 326	18	0.7778	0.8889
dre-miR-22b-3p	TCONS_00177423	174	-30.23	2 21	390 410	19	0.8421	0.8947
dre-miR-22b-3p	TCONS_00201256	143	-30.54	2 21	279 302	21	0.8095	0.8571
dre-miR-22b-3p	TCONS_00202052	180	-32.03	2 21	423 444	19	0.8421	0.8947
dre-miR-22b-3p	TCONS_00215057	170	-30.91	2 21	465 489	22	0.8182	0.8182
dre-miR-22b-3p	TCONS_00293368	158	-30.23	2 21	1236 1256	19	0.7895	0.8947
dre-miR-22b-3p	TCONS_00298340	156	-32.21	2 21	37 58	19	0.8421	0.8947
dre-miR-22b-3p	TCONS_00322073	168	-30.37	2 21	596 617	19	0.7895	0.7895
dre-miR-22b-3p	TCONS_00322074	168	-30.37	2 21	1205 1226	19	0.7895	0.7895
dre-miR-22b-3p	TCONS_00324838	172	-32.65	2 21	59 80	19	0.8421	0.9474
dre-miR-23a-3p	TCONS_00027499	162	-31.09	2 21	501 525	22	0.8182	0.8636
dre-miR-23a-3p	TCONS_00037563	155	-32.05	2 21	99 122	21	0.8571	0.8571
dre-miR-23a-3p	TCONS_00041944	148	-32.99	2 21	361 382	19	0.6842	0.9474
dre-miR-23a-3p	TCONS_00057370	160	-30.84	3 21	796 817	18	0.8333	0.8889
dre-miR-23a-3p	TCONS_00141096	144	-32.67	3 21	408 429	18	0.7778	0.8889
dre-miR-23a-3p	TCONS_00208894	155	-33.3	3 21	157 179	19	0.7895	0.8947
dre-miR-23a-3p	TCONS_00232626	163	-30.73	2 21	274 296	20	0.8	0.9
dre-miR-23a-5p	TCONS_00062326	183	-30.15	2 20	615 635	18	0.8889	0.9444
dre-miR-23a-5p	TCONS_00095144	151	-32.29	2 20	307 327	18	0.7778	0.9444
dre-miR-23a-3-5p	TCONS_00084022	155	-30.67	2 20	57 77	18	0.8333	0.9444
dre-miR-23a-3-5p	TCONS_00189987	161	-30.02	2 19	175 196	18	0.8333	0.9444
dre-miR-23a-3-5p	TCONS_00208945	154	-33.78	2 20	1659 1680	19	0.7368	0.8947
dre-miR-23a-3-5p	TCONS_00218028	165	-32.05	2 20	1284 1303	18	0.8889	0.9444
dre-miR-23a-3-5p	TCONS_00242841	172	-30.15	2 19	587 609	19	0.8947	0.8947
dre-miR-23a-3-5p	TCONS_00293595	162	-31.19	2 20	182 203	19	0.7895	0.9474
dre-miR-23a-3-5p	TCONS_00307283	161	-33.4	2 20	674 696	20	0.85	0.9
dre-miR-23a-3-5p	TCONS_00313093	151	-31.77	2 20	606 626	18	0.7778	0.9444
dre-miR-23b	TCONS_00015295	159	-30.78	2 21	34 57	21	0.7619	0.8571
dre-miR-23b	TCONS_00079610	144	-32.49	3 21	534 555	18	0.7222	0.9444
dre-miR-23b	TCONS_00142974	140	-32.34	2 21	111 132	19	0.7368	0.9474
dre-miR-23b	TCONS_00230770	156	-31.67	2 21	807 828	19	0.7368	1
dre-miR-24	TCONS_00005768	153	-30.18	2 21	389 413	22	0.7727	0.8636
dre-miR-24	TCONS_00007162	157	-31.32	2 21	339 360	20	0.8	0.9
dre-miR-24	TCONS_00024121	172	-30.92	2 21	203 224	19	0.8421	0.9474
dre-miR-24	TCONS_00024203	158	-30.93	2 20	130 152	19	0.7895	0.8947
dre-miR-24	TCONS_00027200	160	-30.17	2 21	1509 1530	19	0.7895	0.8421
dre-miR-24	TCONS_00027854	156	-31.87	2 21	83 104	19	0.6842	0.8947
dre-miR-24	TCONS_00031358	151	-31.24	2 21	407 430	21	0.7143	0.8095
dre-miR-24	TCONS_00037511	166	-30.65	2 20	20 44	21	0.7619	0.8095
dre-miR-24	TCONS_00042151	154	-30.36	2 21	205 228	21	0.7143	0.9048
dre-miR-24	TCONS_00047315	167	-31.22	2 21	576 599	21	0.8095	0.9048
dre-miR-24	TCONS_00087096	148	-30.41	2 21	465 486	19	0.7895	0.8421
dre-miR-24	TCONS_00093120	147	-30.08	2 21	527 549	20	0.65	0.85
dre-miR-24	TCONS_00100061	160	-32.45	2 21	314 335	19	0.7895	0.8421
dre-miR-24	TCONS_00103843	150	-32.32	2 21	623 643	19	0.7895	0.9474
dre-miR-24	TCONS_00112502	144	-30.54	2 21	279 300	19	0.6842	0.8947
dre-miR-24	TCONS_00115139	151	-31.24	2 20	418 440	19	0.8421	0.9474
dre-miR-24	TCONS_00117166	144	-31.77	2 18	186 210	19	0.7368	0.7895
dre-miR-24	TCONS_00120656	168	-33.79	2 21	334 355	19	0.8421	0.8947
dre-miR-24	TCONS_00131524	168	-31.59	2 21	950 971	19	0.7895	0.7895
dre-miR-24	TCONS_00159183	169	-31	2 21	17 36	19	0.8421	0.8421
dre-miR-24	TCONS_00161743	155	-32.72	2 21	221 243	20	0.7	0.9
dre-miR-24	TCONS_00178368	147	-32.46	2 21	176 198	20	0.8	0.85
dre-miR-24	TCONS_00182064	157	-30.93	2 21	616 635	19	0.7895	0.8947
dre-miR-24	TCONS_00182065	157	-30.93	2 21	619 638	19	0.7895	0.8947
dre-miR-24	TCONS_00195286	147	-31.44	3 21	151 173	19	0.7895	0.9474
dre-miR-24	TCONS_00199594	168	-34.17	2 21	202 223	19	0.7368	0.8421
dre-miR-24	TCONS_00212484	147	-32.46	2 21	503 525	20	0.75	0.9
dre-miR-24	TCONS_00215958	148	-30.35	3 21	214 235	18	0.7778	0.9444
dre-miR-24	TCONS_00218075	177	-30.76	2 19	724 746	18	0.8889	0.9444
dre-miR-24	TCONS_00225231	154	-30.77	2 21	97 117	19	0.7368	0.8947
dre-miR-24	TCONS_00239951	157	-30.43	2 19	277 300	19	0.7368	0.7895
dre-miR-24	TCONS_00246903	156	-31.02	2 21	198 219	19	0.7895	0.9474
dre-miR-24	TCONS_00255643	165	-31.43	2 21	694 720	24	0.7917	0.7917
dre-miR-24	TCONS_00265959	147	-33.38	2 20	224 246	19	0.8421	0.8947
dre-miR-24	TCONS_00275498	191	-37.09	2 20	82 103	18	0.9444	1
dre-miR-24	TCONS_00291911	169	-30.79	2 21	409 428	19	0.8421	0.8421
dre-miR-24	TCONS_00301668	163	-30.45	3 21	199 221	19	0.8947	0.8947
dre-miR-24	TCONS_00305875	152	-35.34	2 21	344 366	20	0.85	0.9
dre-miR-24	TCONS_00305951	150	-31.25	2 19	1049 1071	18	0.8889	0.9444
dre-miR-24	TCONS_00313575	155	-34.26	3 21	493 518	22	0.7727	0.8182
dre-miR-24	TCONS_00320421	169	-30.79	2 21	147 166	19	0.8421	0.8421
dre-miR-24	TCONS_00330331	169	-30.79	2 21	704 723	19	0.8421	0.8421
dre-miR-25-5p	TCONS_00002654	164	-36.19	2 22	342 366	22	0.7273	0.9091
dre-miR-25-5p	TCONS_00002705	156	-30.3	2 22	160 183	21	0.7143	0.7143
dre-miR-25-5p	TCONS_00005857	164	-31.87	2 21	31 53	19	0.7368	0.9474
dre-miR-25-5p	TCONS_00006054	165	-30.24	2 22	1304 1326	20	0.7	0.8
dre-miR-25-5p	TCONS_00006158	142	-35.26	2 20	229 253	20	0.75	0.85
dre-miR-25-5p	TCONS_00006621	158	-30.38	2 21	701 727	23	0.7391	0.7391
dre-miR-25-5p	TCONS_00006645	145	-30.05	2 22	147 169	20	0.75	0.8
dre-miR-25-5p	TCONS_00006753	155	-31.4	2 22	185 211	24	0.6667	0.75
dre-miR-25-5p	TCONS_00007013	162	-31.31	2 22	176 200	23	0.7391	0.7826
dre-miR-25-5p	TCONS_00007373	141	-34.74	2 22	785 808	21	0.7619	0.8095
dre-miR-25-5p	TCONS_00008318	164	-30.06	2 22	245 268	21	0.7143	0.8095
dre-miR-25-5p	TCONS_00012428	156	-32.43	2 22	497 520	21	0.7143	0.8571
dre-miR-25-5p	TCONS_00014862	160	-30.47	2 22	169 195	24	0.6667	0.75
dre-miR-25-5p	TCONS_00014868	160	-30.47	2 22	169 195	24	0.6667	0.75
dre-miR-25-5p	TCONS_00019556	140	-30.86	2 22	125 150	23	0.5652	0.7826
dre-miR-25-5p	TCONS_00024166	159	-31.5	2 22	393 414	20	0.7	0.8
dre-miR-25-5p	TCONS_00027952	161	-32.38	2 22	195 217	20	0.65	0.8
dre-miR-25-5p	TCONS_00028108	143	-32.54	2 21	529 552	20	0.7	0.9
dre-miR-25-5p	TCONS_00030694	143	-30.55	2 22	135 159	22	0.7727	0.8182
dre-miR-25-5p	TCONS_00031058	149	-30.75	2 22	225 247	20	0.7	0.9
dre-miR-25-5p	TCONS_00031180	144	-30.83	2 22	177 200	21	0.7143	0.8571
dre-miR-25-5p	TCONS_00034718	156	-34.33	2 22	212 236	22	0.7727	0.9091
dre-miR-25-5p	TCONS_00034801	149	-36.51	2 22	592 615	21	0.8095	0.8571
dre-miR-25-5p	TCONS_00035391	150	-30.92	2 21	582 606	21	0.7143	0.8571
dre-miR-25-5p	TCONS_00036559	146	-31.22	2 21	27 48	19	0.6842	0.8421
dre-miR-25-5p	TCONS_00036560	146	-31.22	2 21	38 59	19	0.6842	0.8421
dre-miR-25-5p	TCONS_00037648	143	-31.47	2 22	1460 1485	23	0.7391	0.8261
dre-miR-25-5p	TCONS_00037665	146	-30.78	2 22	333 355	21	0.7143	0.8095
dre-miR-25-5p	TCONS_00038116	152	-31.09	3 22	319 342	20	0.75	0.85
dre-miR-25-5p	TCONS_00038413	153	-30.61	2 22	151 171	20	0.75	0.9
dre-miR-25-5p	TCONS_00039692	167	-33.73	2 21	90 114	21	0.7619	0.8095
dre-miR-25-5p	TCONS_00040062	148	-30.42	2 22	34 58	22	0.6818	0.7727
dre-miR-25-5p	TCONS_00041518	143	-34.88	2 22	71 92	20	0.75	0.85
dre-miR-25-5p	TCONS_00041651	140	-30.1	2 22	248 272	22	0.7273	0.7727
dre-miR-25-5p	TCONS_00042010	163	-38.68	2 22	395 419	22	0.7727	0.9091
dre-miR-25-5p	TCONS_00042126	159	-31.35	2 21	409 433	21	0.7619	0.8571
dre-miR-25-5p	TCONS_00044561	145	-34.26	2 20	1462 1483	18	0.7222	0.8333
dre-miR-25-5p	TCONS_00045012	155	-31.78	2 22	496 517	20	0.75	0.85
dre-miR-25-5p	TCONS_00047874	140	-30.97	2 22	157 183	24	0.625	0.8333
dre-miR-25-5p	TCONS_00048157	147	-32.97	2 22	232 253	20	0.75	0.9
dre-miR-25-5p	TCONS_00048261	155	-32.54	2 21	814 837	20	0.75	0.85
dre-miR-25-5p	TCONS_00049667	143	-33.34	2 22	228 253	23	0.7391	0.8261
dre-miR-25-5p	TCONS_00051446	163	-36.28	2 22	123 147	22	0.8182	0.8636
dre-miR-25-5p	TCONS_00054351	159	-34.91	2 21	1049 1072	20	0.75	0.9
dre-miR-25-5p	TCONS_00054505	145	-30.2	3 22	363 385	19	0.6842	0.9474
dre-miR-25-5p	TCONS_00056997	152	-35.16	2 22	990 1017	25	0.68	0.76
dre-miR-25-5p	TCONS_00057256	156	-33.81	2 21	1149 1171	19	0.7368	1
dre-miR-25-5p	TCONS_00059393	159	-33.21	2 22	1288 1309	20	0.7	0.95
dre-miR-25-5p	TCONS_00059440	144	-32.13	2 22	179 202	21	0.7619	0.8095
dre-miR-25-5p	TCONS_00059613	147	-32.31	2 21	56 81	22	0.7273	0.8636
dre-miR-25-5p	TCONS_00061822	163	-31.54	2 22	1036 1057	20	0.8	0.9
dre-miR-25-5p	TCONS_00061899	156	-30	2 22	164 189	23	0.6087	0.7826
dre-miR-25-5p	TCONS_00062247	153	-33.45	2 19	388 411	18	0.7222	0.9444
dre-miR-25-5p	TCONS_00063253	148	-30.45	2 22	371 395	22	0.6364	0.8182
dre-miR-25-5p	TCONS_00063578	147	-32.07	3 22	435 459	21	0.8095	0.9048
dre-miR-25-5p	TCONS_00064073	140	-30.78	2 22	238 261	21	0.6667	0.8571
dre-miR-25-5p	TCONS_00064167	141	-30.72	2 22	248 270	20	0.7	0.8
dre-miR-25-5p	TCONS_00064512	150	-30.7	2 22	26 46	20	0.7	0.85
dre-miR-25-5p	TCONS_00064716	164	-30.16	2 22	219 244	23	0.7391	0.7391
dre-miR-25-5p	TCONS_00069308	147	-30.15	2 22	590 614	22	0.7273	0.7727
dre-miR-25-5p	TCONS_00069506	147	-32.68	2 22	1659 1683	22	0.6818	0.8182
dre-miR-25-5p	TCONS_00069580	141	-31.29	2 22	126 148	20	0.65	0.85
dre-miR-25-5p	TCONS_00075949	147	-32.57	3 22	257 278	19	0.8421	0.8947
dre-miR-25-5p	TCONS_00076288	143	-31.64	2 21	39 62	20	0.75	0.85
dre-miR-25-5p	TCONS_00076480	170	-36.18	2 20	597 620	19	0.7895	0.8947
dre-miR-25-5p	TCONS_00077826	146	-30.37	2 21	252 276	21	0.7143	0.8095
dre-miR-25-5p	TCONS_00078130	168	-35.26	2 22	640 665	23	0.7391	0.7826
dre-miR-25-5p	TCONS_00079627	155	-30.47	2 22	1867 1888	20	0.75	0.85
dre-miR-25-5p	TCONS_00079632	147	-31.13	2 22	737 758	20	0.7	0.8
dre-miR-25-5p	TCONS_00079809	156	-31.1	2 21	92 114	19	0.7368	0.8421
dre-miR-25-5p	TCONS_00079908	149	-30.56	2 22	465 487	20	0.7	0.75
dre-miR-25-5p	TCONS_00080252	156	-33.56	2 22	336 361	23	0.6522	0.7391
dre-miR-25-5p	TCONS_00081663	152	-33.89	3 22	827 850	20	0.8	0.95
dre-miR-25-5p	TCONS_00082099	154	-32.62	2 22	871 897	24	0.75	0.8333
dre-miR-25-5p	TCONS_00082207	156	-34.08	2 18	211 236	19	0.6842	0.8421
dre-miR-25-5p	TCONS_00083350	149	-31.4	2 19	484 507	18	0.7222	0.8889
dre-miR-25-5p	TCONS_00083474	145	-31.04	3 22	493 513	19	0.7368	0.8947
dre-miR-25-5p	TCONS_00083813	140	-31.19	2 22	799 823	22	0.6818	0.8182
dre-miR-25-5p	TCONS_00084005	168	-36.94	2 22	1012 1037	23	0.7826	0.8696
dre-miR-25-5p	TCONS_00085900	159	-31.26	2 22	382 406	22	0.7727	0.8636
dre-miR-25-5p	TCONS_00086234	144	-34.43	2 18	665 690	19	0.6842	0.8421
dre-miR-25-5p	TCONS_00087379	140	-34.59	2 22	110 134	22	0.7273	0.7727
dre-miR-25-5p	TCONS_00091536	142	-30.72	2 22	313 335	21	0.7143	0.9048
dre-miR-25-5p	TCONS_00091730	155	-30.24	2 22	1938 1964	24	0.7083	0.7083
dre-miR-25-5p	TCONS_00093004	152	-38.37	2 22	743 768	23	0.7826	0.8261
dre-miR-25-5p	TCONS_00093828	167	-33.36	2 22	327 352	23	0.7391	0.8261
dre-miR-25-5p	TCONS_00094422	151	-33.98	2 22	825 852	25	0.64	0.72
dre-miR-25-5p	TCONS_00095254	163	-32.9	2 22	401 426	23	0.7391	0.7826
dre-miR-25-5p	TCONS_00095291	162	-36.41	2 22	131 151	20	0.8	0.9
dre-miR-25-5p	TCONS_00095445	152	-31.26	2 22	880 903	21	0.7143	0.8095
dre-miR-25-5p	TCONS_00096154	168	-31.2	2 22	2250 2273	21	0.7619	0.8095
dre-miR-25-5p	TCONS_00097357	153	-32.45	2 19	325 348	18	0.7778	0.8889
dre-miR-25-5p	TCONS_00098813	173	-37.42	2 19	174 197	18	0.8333	0.9444
dre-miR-25-5p	TCONS_00099307	142	-30.64	2 21	439 460	19	0.7368	0.8947
dre-miR-25-5p	TCONS_00100159	173	-38.2	2 20	271 292	18	0.8889	0.8889
dre-miR-25-5p	TCONS_00100216	148	-31.64	2 22	551 575	22	0.7727	0.8182
dre-miR-25-5p	TCONS_00100257	151	-30.69	2 22	410 431	20	0.7	0.85
dre-miR-25-5p	TCONS_00100517	171	-32.04	2 22	286 310	22	0.8182	0.8182
dre-miR-25-5p	TCONS_00103469	152	-30.12	2 22	1352 1375	21	0.6667	0.8571
dre-miR-25-5p	TCONS_00103797	143	-30.48	2 22	222 246	22	0.7273	0.8636
dre-miR-25-5p	TCONS_00105064	161	-31.31	2 22	889 911	20	0.75	0.85
dre-miR-25-5p	TCONS_00107212	165	-35.02	2 19	286 309	18	0.7778	0.8889
dre-miR-25-5p	TCONS_00108609	146	-32.13	2 22	362 382	20	0.75	0.9
dre-miR-25-5p	TCONS_00108990	156	-31.43	2 22	280 303	21	0.7619	0.8095
dre-miR-25-5p	TCONS_00110343	149	-30.21	2 22	291 313	20	0.65	0.8
dre-miR-25-5p	TCONS_00110471	143	-31.98	3 22	334 355	19	0.7895	0.8947
dre-miR-25-5p	TCONS_00110527	149	-32.58	2 19	639 662	18	0.7222	0.8889
dre-miR-25-5p	TCONS_00110756	158	-31.33	2 21	1013 1037	21	0.7619	0.9048
dre-miR-25-5p	TCONS_00112538	140	-30.52	3 22	235 258	20	0.75	0.85
dre-miR-25-5p	TCONS_00116959	160	-32.45	2 22	246 269	21	0.7143	0.9048
dre-miR-25-5p	TCONS_00116995	146	-30.59	2 22	51 71	20	0.7	0.8
dre-miR-25-5p	TCONS_00117169	148	-30.7	2 22	82 105	21	0.7619	0.8571
dre-miR-25-5p	TCONS_00117577	140	-33.41	2 22	192 219	25	0.72	0.72
dre-miR-25-5p	TCONS_00118224	144	-32.77	2 22	367 391	22	0.8182	0.8182
dre-miR-25-5p	TCONS_00118274	159	-35.08	2 22	750 771	20	0.8	0.85
dre-miR-25-5p	TCONS_00118605	157	-32.52	2 22	65 87	20	0.7	1
dre-miR-25-5p	TCONS_00119358	148	-32.08	2 21	617 639	19	0.7895	0.8421
dre-miR-25-5p	TCONS_00119562	148	-31.36	2 22	240 263	21	0.6667	0.8095
dre-miR-25-5p	TCONS_00120761	148	-32.71	2 22	1544 1568	22	0.6818	0.7727
dre-miR-25-5p	TCONS_00121076	147	-33.21	2 22	398 423	23	0.7391	0.8696
dre-miR-25-5p	TCONS_00122413	143	-31.13	2 22	671 692	20	0.75	0.85
dre-miR-25-5p	TCONS_00122456	145	-31.61	2 22	527 550	21	0.8095	0.8095
dre-miR-25-5p	TCONS_00122541	161	-30.46	2 22	338 360	20	0.7	0.9
dre-miR-25-5p	TCONS_00122583	151	-34.15	2 22	485 514	27	0.7037	0.7407
dre-miR-25-5p	TCONS_00124337	159	-33.69	2 22	240 265	23	0.7391	0.8696
dre-miR-25-5p	TCONS_00124434	159	-30.38	2 22	204 225	20	0.8	0.85
dre-miR-25-5p	TCONS_00124539	149	-30.09	2 22	448 470	20	0.65	0.8
dre-miR-25-5p	TCONS_00125952	160	-33.1	2 22	1306 1329	21	0.7143	0.7619
dre-miR-25-5p	TCONS_00127373	142	-32.62	2 22	557 582	23	0.7391	0.8696
dre-miR-25-5p	TCONS_00127506	152	-33.03	3 22	422 447	22	0.7727	0.7727
dre-miR-25-5p	TCONS_00130391	140	-30.62	2 22	273 297	22	0.7273	0.7727
dre-miR-25-5p	TCONS_00130511	149	-36.74	2 22	768 790	20	0.8	0.8
dre-miR-25-5p	TCONS_00134140	157	-33.81	2 22	738 758	20	0.75	0.8
dre-miR-25-5p	TCONS_00137354	140	-30.26	2 22	95 118	21	0.6667	0.7143
dre-miR-25-5p	TCONS_00138531	145	-30.45	2 19	89 112	18	0.7222	0.8333
dre-miR-25-5p	TCONS_00139630	142	-30.98	2 21	410 436	23	0.6522	0.7826
dre-miR-25-5p	TCONS_00139898	144	-30.02	2 22	416 439	23	0.7391	0.7826
dre-miR-25-5p	TCONS_00141295	142	-32.47	3 22	545 565	19	0.7895	0.8947
dre-miR-25-5p	TCONS_00141325	160	-30.88	2 22	762 786	22	0.6818	0.7727
dre-miR-25-5p	TCONS_00143634	164	-31.34	2 22	13 36	21	0.7619	0.7619
dre-miR-25-5p	TCONS_00143636	164	-31.34	2 22	13 36	21	0.7619	0.7619
dre-miR-25-5p	TCONS_00144469	151	-31.78	3 21	148 171	19	0.8421	0.9474
dre-miR-25-5p	TCONS_00144529	155	-34.81	2 20	240 262	18	0.8333	0.9444
dre-miR-25-5p	TCONS_00146664	148	-30.4	2 22	170 193	21	0.7619	0.8571
dre-miR-25-5p	TCONS_00146695	159	-35.41	2 22	593 614	20	0.75	0.9
dre-miR-25-5p	TCONS_00147316	158	-31.22	2 21	313 339	23	0.7391	0.7391
dre-miR-25-5p	TCONS_00148293	158	-33.88	2 20	322 348	22	0.6818	0.7727
dre-miR-25-5p	TCONS_00149701	156	-30.79	2 22	479 502	21	0.7143	0.8571
dre-miR-25-5p	TCONS_00150906	153	-30.84	2 22	199 221	20	0.65	0.85
dre-miR-25-5p	TCONS_00150914	147	-30.01	2 22	98 122	22	0.7273	0.9091
dre-miR-25-5p	TCONS_00150985	147	-31.64	2 22	300 321	20	0.8	0.85
dre-miR-25-5p	TCONS_00150989	144	-30.09	2 22	214 237	21	0.6667	0.7619
dre-miR-25-5p	TCONS_00151261	162	-33.45	2 22	200 226	24	0.75	0.7917
dre-miR-25-5p	TCONS_00152453	148	-30.21	2 22	338 361	21	0.6667	0.8095
dre-miR-25-5p	TCONS_00152600	157	-34.94	2 22	269 291	20	0.8	0.9
dre-miR-25-5p	TCONS_00154898	148	-30.62	2 22	842 867	23	0.6522	0.7826
dre-miR-25-5p	TCONS_00155021	150	-30.35	2 21	176 201	22	0.7273	0.8182
dre-miR-25-5p	TCONS_00156106	155	-33.1	2 22	811 837	24	0.7083	0.7083
dre-miR-25-5p	TCONS_00157252	148	-31.3	3 22	1722 1746	21	0.619	0.9048
dre-miR-25-5p	TCONS_00158286	143	-31.46	2 22	841 862	20	0.75	0.85
dre-miR-25-5p	TCONS_00158471	148	-35.4	2 22	10 35	23	0.6522	0.7826
dre-miR-25-5p	TCONS_00159593	145	-33.35	2 22	471 493	20	0.7	0.85
dre-miR-25-5p	TCONS_00159660	140	-32.63	2 21	863 885	19	0.6316	0.7368
dre-miR-25-5p	TCONS_00159957	140	-32.01	2 22	218 242	22	0.7273	0.7727
dre-miR-25-5p	TCONS_00162934	145	-32.34	2 22	515 537	20	0.6	0.8
dre-miR-25-5p	TCONS_00163132	172	-32.62	2 21	72 94	19	0.7368	0.8947
dre-miR-25-5p	TCONS_00163912	165	-31.35	2 22	325 347	20	0.8	0.85
dre-miR-25-5p	TCONS_00165756	147	-39.57	2 21	898 921	20	0.75	0.9
dre-miR-25-5p	TCONS_00165772	145	-32.8	2 22	69 91	20	0.8	0.9
dre-miR-25-5p	TCONS_00166656	148	-31.84	2 22	435 458	21	0.7619	0.8571
dre-miR-25-5p	TCONS_00168078	143	-31.17	2 22	210 231	20	0.7	0.9
dre-miR-25-5p	TCONS_00169738	151	-31.36	2 22	125 146	20	0.7	0.85
dre-miR-25-5p	TCONS_00169974	140	-32.63	2 22	6 33	25	0.6	0.72
dre-miR-25-5p	TCONS_00170736	149	-30.11	2 22	515 537	20	0.65	0.95
dre-miR-25-5p	TCONS_00170845	156	-30.12	2 22	188 215	25	0.64	0.72
dre-miR-25-5p	TCONS_00171644	141	-30.11	2 22	35 57	20	0.75	0.9
dre-miR-25-5p	TCONS_00171867	150	-31.46	2 22	160 183	22	0.6818	0.8636
[truncated: 6,880 more rows]
