# Supplementary material for: Genome-wide identification and differentially expression analysis of lncRNAs in tilapia
Source: BMC Genomics. 2018 Oct 4;19:729. doi: 10.1186/s12864-018-5115-x (PMC6172845; doi:10.1186/s12864-018-5115-x)
Supplement: Supplementary file 12 — 72,276 lncRNA sequences identified in tilapia genome.rar. (FNA 56998 kb) [file 12864_2018_5115_MOESM12_ESM.fna]

>TCONS_00000039 gene=XLOC_000004
ATAGGAGGGCTGTTTCTCCGAACCTGCCACTACACTCCCGTTTGCAGGGTCTGCAGGAAAGTGCATCTGCATTTTTGCAT
GCTAGCTGGCGCTCTGGCTCTTTAAAAGACATGAGCCACTGCAAGGCAGGATAGTCAGTTCTGACTATGGAGTTAAAGCC
CCTAAGGTACCTAAAGTGCCATACGGCATACACCACTGAAAGCAGCTCCCGCTTAGTGACACAGCAGGGGCGTTTGTAAA
AAGGCCCCTACCAGTTCTGGGTGTCATCTGACCCAGAACTGTGCCTGATCCAACATGCTGTCATCCATTTGAAGGAAAAC
AAAGCTATTTTAGGCCTCTGTAAGAAATAATTGGGGCCCCCACAACAGCTTTCTATGGTAAAGTGAAAGCTTCCTGATGC
TTAACTGTCCACTGGAAAGTCACACCCTTTGGAACAGTGGTGCGGTTATGCAGGAGAAAACCCCCATGTACTGTCTATAG
TGGGATGCCAAGCTCAGAAAGCTCTTCACAGATGTTGGGGTGTCCATGATGCCAACATCACCAGCCCTGTAGCCCAGGAA
CATAACCTTATGACACATGAAGCAGCACTGTTCATGGAGTTTTAGTCCTTCTAATGACACCCTCTCCATAACCCGTCTAA
GGGCTCTAAGGACATCATGGAAGATGGTACTGTGGACAAGAATGTTGTTCAGGTATACCTCACGCTCTCTGGGAAATTCC
AGCAAGCAGCTTGCACATTAGTCCTTCAAACATGGTGGGGGCATTGAAACCAAACCATCCATATATATAAATAAGCTTCA
GCTCTCCTCTGACTCAATTACATGTGCTCCTAACTTCGCTTTGTATCTTGTGGCTCAAGAGTTGGGAGTTTGCCTT
>TCONS_00000041 gene=XLOC_000006
GTCGACTTCCTTAAGACCTAAAATTTTTAAAATAACTACACACGCAGACATACCGTTGTCACTGAGCCGTGTGACCCAGT
GTTTTTGTGTTTCATTGTATTTTGATTTTCATTGTTTATGTTTTTGTTCATTTATTCTTCTTTAGCTCATAGGTTGCCTA
ATTATAGTTATTCCTCCTTTGTGTCATCTTCCCCGTGTTAAAGTTCCCCTTTTTGTTGAGTGTGTCGTATCTGTCATGTT
TTACGTCTGCGTGGTTCATGTCGTCAAGTTCAGGTCACGTCTGCGTCCCGTCATGTTTCCTGTTTATTTTGAAAGTCTTG
TTTCCATGTTCTAGGTGCTTAGTTTACCCTTCCCCTGTGGTGTCATTATGATTTGTTTGTCTCAGCAGTTTCCCCATGTG
TGGCCACTTCCCCTGGTCACCTCGTGTGTGTGTTTAAGTCTTTTGTCTCTTACTGCTTGTTGTCAGGTTGTCTGCCTATG
TAACCCCCATGTTATTCATAGTCAAAGTCACACTCACAGTTAAAACTGTAGTATAGTTAATAGTCCTGATTATTGTTTTT
GATTTACTCATGTATCAGCCAAATAAAGGCTCACTTTGTTTTGAAACCTAGTTTCGTCTCCCACCGTGTCTGATTCTGTG
TCCACCTCATCATCACACCAGCAGACCACACCATGACAGCAGTATACTGT
>TCONS_00000043 gene=XLOC_000008
GGCAGGCCTTACATCTGATATTACTGATGTCACCATACATAAAGGCAAGTGTGGTAGGATTTATAAGAAGGCAACAGCAC
ACACCAGACATAGCTCAGAAAACACTCTGCAAAGGTGAGTTTATTTTTATTGGGTGACTTTTCTGTAACGTGTGTGCAAG
TACGTGCTGAAACCATGTAAAATATGTGCATGCATGAGTACTTAAAAACAACAACAACAACTTTCCATATTAATACAGAA
GATTTTGTGGGTCTTTTATGCTATGGGGGTGTGAAGTGGTAGTCAGGGGCAACATTTGGGTCCAGTTGTTCTTTTCTTCT
TCTTTTTTTTAGATAGAAGCGTCATTGTAAATTAAAATGAAACTTTCAGAATAATCACATTATAGGTTAATTTAATGCCT
TGAAGCCGCGTTTCTGTTGTCAGGATCTCTGTGTTTTAAACCTGTTTCATTAAACTCCTTCTATGATAGAAGTTGATCAT
TTTCATCTTCTCTGTGAACGCTTTACTTGCTAACATGCTAAAGGAGTCGTTAAAAGTTTCTTCTTTTTTTTTTATCATAC
ATTCTAATTCATCCACATCACACATGAGACAATTCATCTGTTGACATCTGACATGATGAATCACAGTGAT
>TCONS_00000046 gene=ENSONIG00000023477
ATGGATCTGAATTACAGCTGTGCAGTCAGCACTGGCAGAAACAGGAAGAGAGCAACCTTCAGGCAACAAGGATTAGTGAC
TGGGAGCCAGTCTGAAACAACAATCCACTGTTCCCCCTCACGCACCCCTGTAACAAACCTCATCTGGAGATTCGACCACA
GTCAGATCATCCTGACAAAGACTGACAGTCAGTACACAGTCTCAGAGGAGTGGAAGCAGCATGTAAAGGATGTGTCAGAG
TCAGGCAGCCTCACACTGCAGGACTTCTCCTCAGATCAGGAGTGAACATACACGTGTGAACTCGCTGATGCTGTGGAGAC
TAAAATAACTAATATCCTCGTGAAGATCAATGAAGGTAAATTAACATCATTATTTTCCTTT
>TCONS_00000047 gene=XLOC_000012
TAGACATTGAGCAGCATGTGTTTTATTATTTTGAAATCAAGCATGTAGGAAGACAGTTCTGGACCAGGCAGGCCTGAATT
TATTATAAAGGACTGCCAACCCCTTAGTGTTGTGGAGAGTGAGGGGTTCAGAGAGCTGGTTCAGGTCCTTGATCCATCAC
ACGTTTTGCCAACCAGAAAGGTTTATATAGACAATGTCTCATCAGGTAGCTGATGTTAAGTCCTGCATACTGATTTAATT
TAGTTTCATCTTCAGACCATCAAGGTATTGATAGTCAAAAAACATGCGGAGGAACTCAAACGAGTGAAAATGGAGTGGTC
TGCAGTAATTGCCCCCACAACATCTGAGCCACAGCCTGGACCTTCATCAGAGCAGTCCCCTGTTCCAGGCAAGTTCAGTA
TTATCAGCTTATCCGTACATTTATTTTGATGCTCATGTGTACTAATTTGGAGTAGATGACAAAAACTAAAACAGCCATGC
ATTTTTTATTCTTTCAGAAAACCTGTGGCAGACAAACCAACAATGTAACAGTGGACTCCATCATTGAGATCCAGCACTAC
TTTGTGGAGGGAAACATTCCAACATCAGAGGATCCTTTAACGTACTGAGGGAATAGGAAGACATCTTATCTGAACTTTTT
CCACCTGGCTTTACAGTTTTTGTGTACCCCAGCTTCATCTGTGCCCTGTGAGCGTGTGTTTTCCAACGCTGGGGAAATGG
TGTCAAATAAAC
>TCONS_00000051 gene=XLOC_000014
CCTGTCTGAGTTCCAGGGGGAGGTTCAGTGTTGAAGGCTACTCCATTATTCTGTCATGAAGATAAGATACCATGAGATGC
AAAACAAACACTGACCAAATGAACAAATGAAAAAGAACGAAGGGTCTTTAGGATCACAGTAAAAATACAGAAGAGACTAA
ACAAAACGAGTAACATAACGGCTCTGAACACACATAAAAATATGACAATACACTAACCTCTCTGTCATGGTCCTGGGTCA
TACGACCCATTGTTTCGAGTTTCTTGTGTTTTGGTGTCATTTTGTATTATGGTTTAAGGTTTATTTTGTAGTCCTGAGTT
TATTCTATGTTAGCTTTTTGCACATTTAGGCTCCCCTTGTGTCCTTGTCCTCTATGTCCTCTCTGTGTCTGTGTTTATGT
GTGTTTGTGTGTCCTTGTGTCTTGTTTCCCTCTTCTGTTCCCATCCTTGTGTGTCATTCCATGCCCCCCCCCATTACGTT
TGTCTACGTTTCCCCACACCGTCATGTCTCCTCTTGCTCTGTCTCGTCTCTATTAACCGTTTCCGCATCCCCCTCGTTCT
CTCCTCCCGTTATCTCCCTGATCCATCTCATTCCCCTGAGTATTCTCTCCTCCCAGTTCTTGAGTCACGTTGTGAGATAG
TTTGAATCTTAGTGTTTCCTGTTTTATTTTGACAGTCTTGCGTTCCTTGCTCAGTGTGTTTAGTTTCTGTCTGGATGTGT
CTAATTTGTCTCAGCTGTGCTCCCCGTGTGTTTCCTGTTCCCTCGTCATTCCT
>TCONS_00000067 gene=ENSONIG00000026873
AGTTCCAGTTTGTTTTTTTGTATTTCTAGAATCCAGCAATAAAGCGGTTTTCTAGTTTAGTTTTGTCTCCAAGAGTCTGC
ATTTTGGGTCATCCAATCCTGCCCACTTCACACAGCTCATGACAGAAGATTGTAACCAGTCATGGACCCAGTGCAGTATC
TGCCTTCCTGAATGAGAAGGTTGTCGCTGCGTCTGGTCCTGCTACAGCTCAGCCAGAGGTCTTTGACGCCACTGGTGCCA
CGGACGGCCGTCCAGCAGACCTGCTTCGTCGCTACCGCTGGCTACGCAGTCAGCCTCCAGACCTGCTCCGTCGCAGGTGC
TGGCTCAACAGTCGGCCTCCAGAACTGTTCTGTCACCACCATTGACCCCACGTTCAGGCCCCAGAACGGTTTCTACCAAA
TCACAACGTTTTGGTCTCAATAGCTACTTTGCAGATGTGTTATGGAGTGTTAAGGGATGTTTATTGTTAATTTTCTAGCC
AGACCTGCTACGTCGCAGATGCTGGCTCCACGGTCGGGCCCCAGAACTGTTTCCTCTTTGTGTTCTGGACTCCTATTCCT
AGTTTTTTATTTTTGACTCTACTTTTTTTGTTCTACATTTTGAGTCGTCCAATCCTGCCCACTTCACACAGCTCATGACA
AAACCATAACAAATAACCACATTTTGGTCTCAATAGTTACTTTGCAGATGTAAAGGGGTGTTTATTGTTATTTTTCTTTT
CTTTGTATAAATGAACCAGGTGTGATATAGTGTTTCTAAGTGAACTTAGTGGATGATTTCGTGTGCTTCACCTTCCAGTG
CTTGTTGACAGTCTCAGCTGGCATGACCATGTAGGTACTCATACCAGGAGAGAGGTAGAGACCAGTGCTGATCCACTCTT
TCCCATCTAACATACAGATGCACACACACACACACGCACACACACACACACACACACACACACACACACACACACACA
>TCONS_00000069 gene=ENSONIG00000026091
AGCTCATTAGTCAACTTTCTGATTAGACAGCGCAGTCTGCAACAACCATGCTCTTCACAGAAGCTGAATGTTTGTTCTGG
GTTTTTGTTCTCTGTCTCTCAGGTGTTCAGGGACAAACAAACAGCATCTGTGCCTTGAAAGGTTCATCAGTAAATCTGTC
CTGCTCACATCAACATCCAACTTCAAGCATGAACTGGTACAGTGTACACAGGGGGGGCTTGAAGATTGAGACCTCTGCAG
ATGGAAAGTACAGCATGTCAGCAGAGAGTAACTTGACTCTGACAGTCAACAATCTAGCAGAGAATGATG
>TCONS_00000073 gene=XLOC_000028
CAGTCTTTGATGATAGAGGCTACCCCGCCCCCACTCCCAGACAATCTGGGGTGAGCTGAAGAAACTCTTGATTCTTCAAT
CAATTAAGAATCACATTAATAACAGAATTTCTTTCCTGACATTCTGTATGTCACATCAACACCATTGTACACTTAAAGAA
GTTCCACACTGTGCATCCTCACTTCACTATTCTCTTACCACCATTTGTTCATCTCCAATCATCCTCACAATCTAAGCTCC
CACATACAAAAGATAACAACAATGATACAAAGGAAAGACCTTTTCCAGAATATCAAATTCTGCATGGCAAAATGAAACAG
CATTAGGTGTTCCCATTCATGGGAAATTGTTGTCAGTCATTT
>TCONS_00000081 gene=XLOC_000031
TACAACGTCTGTCACCATCTCACTAGCTGTATTCAGACCTCCCGTTTGACACACAGGTGAAACTATGTCAGTGGATCCCA
GGCGTGTCCAGGACGCTGGAGCACTTGAGGGCAACCACTAAATATGATGTGGGGAAAATGAACAGAGGGAGTGATTTTAA
GTCTGATTTCAGACCATGTAAGTATTAGTTAAGCCGGGAGTAGGGCAAAACCTTTATGGCCCCCGAAGTTCTAATTCCCA
CAACATATTGTTACACTAGTAAGCAAAACTTTTCTGTGATTAATCTGGCAGATTTTTGGGGGTTTTGTTTTACTGATAGG
TTGATTCTGCCAGTTAGGTTTGGGTTGTTTTCCTGTTTTCAACAGAGGGAGTTTTTCTATACATGGACATGTCCAGAACT
GGGCCCATTATTTTTGTAACAGTGCACTTAGAGAAAACCTGTCAGGTGTCACCCTTATGGTGATGATGTTTTGTGTTTTG
ATGATTTAATAATCAGCTCTTTTTTTTCTCATTTTTGTTCTAAGCAGGCCTGTAAGATTGAATTAACAGCGCTGTAAAAC
ATTTCAAATATAAGGTGAGCTTTTCCAGATTACAATGGGCTGAGGAGAAGGCTACTGTGGGGACCCGATCAGAGTGTGAG
TCCCTATCTAAAAGGATTGCACCGAGTCAATCCAGTCCAAAATCATAAACAATTGTTTTTTCTTTTAAAAATAATGACGT
GATCTTGCTGGTGATGGAGACTGAAATAGGTTGCGCGCAGGACTCTATTATCAGCAATATCTAGTGTGAATGCGTGTGCA
TGAATGTGTGACTGGACTGACGATGTGGACTAAAGTGTTGAATGACTTGACACTGAGACAAAGACTGGACCAACATTAGG
ATGAGTAAATGTTGACAAACAATTCACAATGCCGGTAAGGAAAGGGTGGATGCTTT
>TCONS_00000082 gene=XLOC_000032
TTTTCATACACACATTGCAATTGTGCTCATAGGAATTGCCACTCAGTCTTGTGAAGGTCATAAGCTTCGTTCATATATAG
GAGGAAAATATAGGAAAATGACTTAGAGTGCAGAGGGGTAAATGCAAACACACTTATACACATAAATAATAATTAGACTA
ATCCTGTAGATCATAGAGCCCCGAACATGATATTCTGAACCAACTTTGAATAACTGGAAGAACAATCCATTAACATATTA
GATTATTGAGGCGTCGCAGAGAGGTGTTTTCCTTTTCTATCCTTTACAGAAGAAGGAGCAGATTCCAGAACCACAGCAAA
ACCACGAAGGGGTTGGCGAGAATCCAGGAAGCACCAGACCGAACGGATCTCGCCAAGAAAGGGGGACCCAAAAGAAGCAT
CCCAGAGAATCGCCCGTCCCAGAAGATTAGTTGTTTAAATTGTAGAAAAGGTCAAAAGCTCGTTAGACAGAGGGTATGGT
GTGAGCACAAAGTAATGACAAGTAATGGGAGGATTAGCTTTAGTGATAGTTTGTAAGATTTTTATGTTATGTCAATTGCC
CACAGTGGTCATGCCGGATATGGTCTACCCGTTAAAGGGGGAAAAAAGGACAATTAAGTGAACTGTAAGTTGTGTGCTTA
GAAACCAGAAGTGCTTTTTAAAGAGGAAACGGGTTAACTCTATAGAGACTGTTTCCATAGATTGACAAAAGTAATTTAGG
ACCTTTTACTAGGAAAAAGCTAATTATATCTGTTTGGATTTTACCGTGAGCAGTGAGGGAAGTCAGAAGTGGGTCTAAAC
TATCATGCTGGGTGAAAAGGGGGTGTTAGGAAGTAAAGGTAGGACAGCTCACAGCCCGGCGTAGACACGAGGTGCTGTCT
TAGAGCTTGACTTATTTGTTTGATTTATTTGTTGTGGATAGAAGTAATCATGCCACAATAATAAGGGAATATTGAAAATA
CACAAACCGTTGAGGGGAC
>TCONS_00000086 gene=XLOC_000034
CTCCATACAAACAAAAAGTACAAAACCAAAGCCTCCAGCGCTCTTTTTATATTTCTGTTCTGTTCTAACTAAACAACAAC
AAACAGCAACGGTTAGAAAAACGGTAGCTCCGCGTCCTGCTTACTTGCTCAACCTTTCATCACCCCTCGTGCCTCACACA
CCTACCAACACTTTACAACAAGCCAACAGATTAACAAAGCAGGACAAATGTGTGGAGCGTATTATTTTACATTATAACAT
AAAACAATCAAGATTATAACTAGAAACTCAAATTAAAGATCATCACAATATACTTAAATATGACCTAAACTGTCTAAGCT
CCAACAGCATTAAATGGATTTGTTCATCAACCAAACTACAGATCACTGAGAACAGAGGAGACTTTCTCTTTAAAGTTTGT
GAATAAACTGAGAAGTTTCACTGAGTAGGATGTGATTTATTTATACTTTTTACTGGTAGCGTAGTTGTACCGACTGTCTC
TGTACTAACAAAGGAAGAGGACATCTTCATAGGAAGAGGGCGGGTTTTACTTGAGTTTACACTCTTTTGGAGTGATTTTA
ATTGTGTTTTAAAGAAGAAAGAGATTAGAGGTAAAGTAGAGGATGCAGAGTCCATCACTGAGGCCGTCTCTCCTGCATGA
AGTCCAGGTGCTGGTTTTCCAGTGTGTGCGTCTGATGGCCCAAAGCTGACTCAGAGCTGTAACACCATCCATGGCTGCAG
TATGGAACAGATGTGGGTGTGTCCTCATCTCCCAG
>TCONS_00000088 gene=XLOC_000036
CCACCATCAACTTTGCTAAATTGCTAATGAAAAACATTGATTGAGCAGCAGTGTAGATCGAACTATTTTCACGGTTGTTG
TGGTTGTGATAATTTTGAGAGGCCACATCGAAAAGGCTCGGGTGAGCTTGCCATAGTTCTACAAGTTGTGCCTCCATCGC
TTGCGTCCAGATCACATGCTGCACTGCCGTGCTGCGCCGTCTTTTTCGCTGACATTTGTGTTTGCGCGTGCGCAGTGTGA
GAAGCTGCGGTGACATCCTCACGACGGTTGCGAGGATTTCAAACAGGTTTGAAATCCTCGCGACCAAGCGATTGATGATC
GGGAGCTGGTCGTGAGGTGTTAATCGCTTCTCGTTACCCCACGTATACTACACGATGCACGACGCACGATGAAGGCCAAA
GTCTTGGTTTAACTTTTCATGCATAATAGTCTCTTAATACTGTATTTTCAGTGCCTCAGGTCCATCGTCAGCAGCTTCTC
TCATCACAAGCGATAAACTCTTATCATCCAGGAACTGTATTAACTCTATGTAGGCCTGGGCATTCTTATTTTCGTCATCT
TCATCATCACTCTGCAAGACTGTGGCTTTTAGACCTTGTAGTATAAGATGTCCCCAAAATTTTGTCTCCCCCAGTTCATA
ATTCTTCTCATCTCTGTGAAAAGTTAACCTTGCCCATCAGCCACTGGGTTCATTTGCACGCTTGACAAATGAGGGCATAC
ATAACAACTAACTCAACATTAACCCTTTCACTTTATGGACCTGATCATGTTTCTTTACCAATGATTTTTGTCCTTACAGA
CACTGGTTTAGCTCAGTGGGATGAACAGGTAACCATATGCTACATGGCTGACCTGGGGGTTCTTTGCTGTCTTTTCCTCT
TTCTCTCCCTCTAATTCCCTGTCAATCTCTACAGAATATATAGCTAAAAATATATATATTTATGATAATAATAAAACGTT
TTGTCCTTACATACAAGGGAGTTAAATGGAGATATCAGGTTCAATACTGACATTTAGGTGTGACCCAACATCTACATATA
GTCAAGCCCTGTGACCCACCATCACAATACAGACAATATAGACAATGAGAAGAGGTTTGCAAAGAGCTGTTGGGTCTCAT
ATTGAGATTTTGCGTTTAACTCAACATCTCATCATTGAACCCAATTTGTCAATACAAGACCCTGTTGTTAGGTCATATCC
AACATGATTTTGGTGTGTTGTGA
>TCONS_00000089 gene=XLOC_000037
AGTTTATCTACAGTTTCTTCTAATTCCTACCGCTAGCTCGCAAATTTCACACTTAATAACACTTTTAAAAAACAGAAAGA
AAAACAATGCTTTAAGACCCCACTCTAAAACAGCACTGTAGCAAATAATCACAGACTAAAATAAAGCATTCAAATAGGAC
TTAAACAGAAATCATCACAAATAACATCTAGTTTTAACTCTTACCTCGAAGTGAGCTGCCAGCGTGATGAAATTTGAAGA
CTGAAGATGTTGGCCAGAAAAAAAAAATTGCCGCCCCTGACAGCAGCCAATCAGAAGGGACTATGTCATAAGCTAGATGG
TAAGGTGGGGGATGGGTGTTGTGAGAGTCTAGAAAAATCATGGAAGATGAACTCAAAGGTACCAGCTCTAAAACTCCACA
CCAGTTGGTGGCGGTAATGCACCATTTTGCTATTTGCTAACCACCAATAAACAATATAAATAACAATAAGAAGATACAGA
TCTCAGGTCTGAAGCCCAACTTTTAAAAGTTACATGAATTAAGGTCTGTACAGGCACATTGTAACAACCCTTATTATGGC
ATAGCATCACTTAAAATGTGACATCCTATTATTGTAGTAATTGGACAGTCTCCTAGTGTGAGTGCAGCAG
>TCONS_00000090 gene=XLOC_000038
TCGGGGAACAGGACAGGGGAAACGTAAACAGAACACACTCACATGAGACAGAGACCTTCAGAATAAAACAGGAAACTCAC
AGACACAGAACTGGACAAGACACTGAACTAAACAGACAGATTCACAAACAGACAGTGTGACACCATAGACAGACAGAGAC
ACAGACGCAGACTCATAAACAGGCATAATGACATCAAGGACAGACGGGGGGAACATGGAAGGAGGACCAGGACAGGCACA
GAACAGAAACCTAACAAAATGGCGAATAATAATGAAATACCTAATCAGAATAACGAAAGCATAAAGAAACATAAAACACT
GAGACGGCAGACTCAGGACCATGACAGCTGTCGGCTTTCAGCCCCGACTGTGTCCATGCCGTCTGGTGAGAAAGCCAACA
TCTCACTGATTCTGATGCGTCAGCGGGTCCGCGCTTTGTGTTTACGTCTTTGTGCAGAATCGGTGTACCTGCTCTCATTT
ACTGTTTTAG
>TCONS_00000091 gene=XLOC_000039
CAGAAATCAGATTATAGGATCTGTAGTGTTGTTTATTTATATTATGGTGCTTATCATTTGTGATATTTATTACTGTGTGC
ATACTTTATTAGGAGAGATGAAATAAAATAAAATCTCTTCCTTGCTGGTTCCATCAAAGAAGAAACGCTCAAGTAACTAT
GTAACACGTACGTAATCCAATTCCACAACACAATGTGATGGGAAATCAGCAACTGTGTTTTGCTGCCCATTTTATTTCGA
ATATGGCGTGAACTGGTGAACCAGTCCCTGAATCAGTCACGTGGTACGGACTGCCCGCGAGGCCTCGAACGTCACTGCAT
ACGTAATCAAAGCAAGCCTCGATACGCGCTTCGCAAAAACGCCCCCAAGATTACCCGACATACGATTCGACGCTTCGACA
CAGGACACATCACTACTGAGAACCCAAAATCCACATTAAGTTAAGTTAAGTTACACATTAACTCAAACAGAATTACACCA
TGTAAGATAAAATCATGAAGAAAATGATTCATCTTCTCTGTATATGTACTTAGTACTCAGGATTTGTAGGCTTAGTGTTG
ACTAATGAAAGAAAGTTGATGTAAGCAATCGGTAAAGCTTTGAGAACTGTAACCCCTTAAGTTCCGTTTGTGTGGAGAAT
GACAGTCTAGTAAGTCATTTAATGTTTTATAATTTGTTGGCCTGAATACTTTGAACATAGTGATAGAAAACTTGTGCTAT
GCTGCCATTGTTAGTGAGAAGAAAACCCCAGTTTCTGTCTATTTGCCCCTTGAATTTTAAATTTGTCTTTTAATCTTTAG
GAGGTGAGTTCCTTGCAAAAAAGAAAGCCAGGGGATACTGGGTTGGGTGAAAAGGGTGTGCTGACCCAAGTT
>TCONS_00000093 gene=XLOC_000041
GCTATGAGTATATCTACAGTAGTGGGAGTGTAGCGCTCTGAAAAGACTACATTGCCTGGCCCCAAAACAAGAAGTCACCA
CCTTGAAGTGTGACCAAGTGGTCGGCGGGGTTATGAAAATTAATAAAATGAAAATGCTACTTACGGGAATTTTACCCCCA
GGGAATATAGAATCATTTGTGAATAAAACATAATAAAAACAACGACGTTTGCACAGGTTCAGGGATGCACACCGAGGCCG
GCTCAAATATTTATAAAATTTTATTCATTAGTATAAAGTAAGATAAAACATCAACAATGACAGAGCACTGAATGTAGCGT
CGTCTAAAACTGTGTCCTAAATTACAATAAGAATAAACATGGAACTGGGACTTACCAGCAGCTGTGGACCAAAAAGAAAA
CCACACAAAAAAAACACTACTGTGTATTCACCCGGTGCTGTACAACAAATGAAGTGTGGAAAACAAACTGCCACCTGAGG
TCCCACGGCCGCTCAGGTCCTCAGTTCACTGAAATAAAAGCACAAGACATACACATTAAAAGAATAAAAACAAGGGACAC
CAAATAACAGGCTCTCTCTATATAATAAAAAGAATAAAAGAAAAACTTAGATCTTTAATAAAACACACCCACACACACAC
ACACACAGCACAGACTGGGAAATACTTGCACACCGCGAGTCAACCCACAGCTGGTGCTGGTTACAATTGTCCACAGCTTC
ACCCAGTCTCATGCAGCTCCCCACAAACCGGGAGCAACCAGCAGAGCCAGCATCAGTTTCTTAGCACCATCCCGATATGC
AGCTGAAAATCACCCTAGCCAGCCACGGAAGCTGGAGTTAACAATACTCCAGCTTAGAATGAAACCCAAAGCCCCACCGA
GGCAAGGTGAAACAGCAGGAGCAAAACAAGACAACCAACAAAACCAGACACAAGACAGCAGCTCCACTGAGGAGCCCTGA
AACAGCAACTAGGCAGGCGTCTCAACTCTTCACTTAAGATCAGGCAATTGGTCACTGAGAGGGTGCAGAAGCAATCAAAC
CCCCAAGACCGGAGGCGCTATACTGCACGGTGGACGTAATTCAAACACTTCTCTCCACCATGGCTGGAGTAAAGGAAAAA
GAGAAACGGCCGCGCTATAGCTGTCACACAATCTGATTGTCTCTGTAAATTAATCTGTAACAATAGGCCAGCATTTACTG
CGGTGTTACGCCAGAAGCTCAGGGGGAATGAACCAACAAAAACACGGCTTCCCTTTATTCAAACAGACACCACCCTGTAA
TCAATGTGCAGGTGGGTTCACAATTAGTCCAATCACGTGATACCAAGGAGCGAGTGCAGCAGAAAGAGAGAGGGAAGGTG
AAGCAAGCGACCGAGAGAGAGAGACACGCGCAACCCATCCGGTCACATCAGCAAATAGGTACGAGCCTCCTATTAGACAA
CGACTGAATGGACTATTATCTTTCAGCTGGCAACAAGTTATTTAACCCCAACTGGTGCAATGAGTTGCTTCTCATTTCAG
AAACAACAATGTCAAAATACACATCTCGTGGTCCTGGAAAAGATGTGTTTGAGAAGTCAAATCATTGGCATGCATCATGT
AGAGAAAACATCTAAGGAGATTGCAGAAACTACTAAAATTGGGTTAAGAAGTGTCTAACGCATTATTAAGTGCTGAATGC
GTGCCGTAATCAAAGCTAAAGGCAGTCCAACAAAATATTAGAGTGTCACCACCCGCTGCAGTGCCTTGCAGTCAGCAATA
GAGGAATTCCA
>TCONS_00000097 gene=XLOC_000045
GTTTTCTTTTGCGTGGAAACCCTTTCCAAGTGGCTCTTTGGGTGTTAAAGGTTGCAGACCCCTGGCCTATGGGATGATGA
TCTATCATTTTCTACCGTTTGCAGGATGTTGCCTAGTTGATACCATTGTGTACCTGCCGTTTTTGCCACTGATACGTGGG
GTTTTGTGATCCTATTTAGTTTTCTGAGTCTGATTGGATCACTGAACATACTGCATTGCCGCTCTTCGTGATGTAAAGGT
GTTGCAGAGTCAGGCATGGGTTTTTTAGGCTGTGTACCTGTTTGTCATTGTGGGTTAGGGTTAGGGGTTACCTGTTCAGC
TCTTACCTGTTTCTGTGGAGACGACTCCTATTCCTAGTTTTGTCATTGCATCCCTTCCTAATAGGTTTACTAGGCAGGTT
GGGTCTATTATGCATGGCATGTAGCAGGAGCGTTGGCTGGGCTTGTGCAGGAATGTCAGTGGCATTGTTAAAGGCTGAGT
TTTCACATGCCCTGATGCAGTTTTTACAATTATGACTTCTTTGGAATAGGTCGTTCGTGGGGTCTCTGCCCTAAGTACTG
TTTTACAGACTCATGTGTCACACAACGCCTGCAGTTTCTTGCCGTTTACATAAACAGTAAGTGTTGGCTTTCCGTCCAGA
AAACCTACTAACTGGTGAACTACTAACTTGTATACTTCAGCCTCATCCTGTTCTAAATTGCTTCCTGCATCTGTTAACGT
TTCTGTTTCATCATTTTCTGTTTGTCTTTCCCTCTCATCTGTTTTTGTGGTGGCAGCCACTGTTGTTGAGGCTAGTCATT
CTGTGTCTGGTGCCTTTTCTGTCTTGCAATCTGTATGAT
>TCONS_00000104 gene=XLOC_000050
GCTTTGGAGATGCACAGCATGAAAAAGACACGGTTGACCAGTGTGTCTATTACACGATTTGCCATGATGTCAGGTTGATT
CTTCAGTTTGACTGATACGTCTCTACTAGTTTATAGTAAACTGTAAATTTATTTAAAATACTGCAGTGTTACTAATGCTT
TGCTTACTTTATTGCTTGCTTATTTTGTTTTGTTTATTAATGTTAATCAATTTTGTGTGTCTTTCTTTATAAGACATTAC
TGATGAACTTGTGAATGTTTCTTTGGCTTACTTGAATTGACCTGATCTTAACTTTATTTGTCTGTTTACTCTGCAGATCA
AGTGATTGAAAGAATACTCCACCCTTGTTCTTGTTCAAATGAATTCACTCTCTCTCCTCTGGAGGAAGCAAGGATGATTC
TGCAGAGGATCATGTCCCGAGACCTGTACCAGTTTGTGGGTGAAACCAAGGTGTGCAATCAGGGCTGGACAAAAAATTGG
CCCTGGCTTTTTTGGCCCACCATGATTGTGAAAAAAACAAACAAAAAACAACAACAAACATATACATGGGCCAGGGTATA
ATTGGCCGTTTTTGACTACTTTTGATTTTACCTCTGCATATCACCTTTAAAAACTAGCTTTGTTATCATTTGGTATCATT
CTTTTCAGCACAACCTAATATGTCTGAATTTATAGTTATTTTTTCATTTTGACACAATTAACATAATTGATCTAAAATCA
GACAAAAAACATAAAATCTG
>TCONS_00000105 gene=XLOC_000050
GCTTTGGAGATGCACAGCATGAAAAAGACACGGTTGACCAGTGTGTCTATTACACGATTTGCCATGATGTCAGGTTGATT
CTTCAGTTTGACTGATACGTCTCTACTAGTTTATAGTAAACTGTAAATTTATTTAAAATACTGCAGTGTTACTAATGCTT
TGCTTACTTTATTGCTTGCTTATTTTGTTTTGTTTATTAATGTTAATCAATTTTGTGTGTCTTTCTTTATAAGACATTAC
TGATGAACTTGTGAATGTTTCTTTGGCTTACTTGAATTGACCTGATCTTAACTTTATTTGTCTGTTTACTCTGCAGATCA
AGTGATTGAAAGAATACTCCACCCTTGTTCTTGTTCAAATGAATTCACTCTCTCTCCTCTGGAGGAAGCAAGGATGATTC
TGCAGAGGATCATGTCCCGAGACCTGTACCAGTTTGTGGGTGAAACCAAGCTCAAGAAAGAAGACCAAGAGGAAATAAAA
GTAAGAGTGAAAAGTGATCATAAAAAGAGATTAGCAAAACAATGATAATATCAATGACAGCACATGTTCTCTCCTCCATC
TGTCAGAAG
>TCONS_00000109 gene=XLOC_000053
GCTGCCAGCTATTTGGAGTTGAGTACAGGGAACAGCTGATTGGGGAGGATTGGAGCCCTTCTCTATAAAGGGGAGAGGAA
ACAGGAAGTGGGGTTGGTCGTTGTTTTTTTGTGGGACACTGGTGCAGCAGGGAAGCCTCGGAGACTCCAGGAGGACGTGT
GCACATTTTAAAGGAAAAGATTTTTAACCTGGCCTGGTTTTGCTTTTAAAATAATCTGAGGATGTTGGAGGGAGGACTCA
TTTTTATTGGGATGTGAGTGGATGTGCTGGGAGGCAGGAAAACAAACACTGGACTGGAGACTCTCTGTGCCCCTGACAAG
GAAACTGGACCAGTTTTGGGGAAGTTCTAGCTCCCAGGATGTGATGTGGAGACCCAGCCTCGAACGAAGTCAGGCCTGAA
AAGGCTAATAATCCTGACCACGGTGGCTTTGGGCCTTGGCTTCCTGGCCAGAGTTGTGTCTTCAGCCAGTAGTTTTACCT
GGAGAAAGAACAAATAAATCTTGTGTAACCCAGTGCAGTGTGCGTGTGGTGGTGTGTTACTGGTCAATATTAGAGCTACC
ACTTTCTTGTACGGAGGCCATTTTGGGCCCTACGTAACACGTGTATCTTAATAATATGGAAAACTGGTTTTCTGTTTTCT
ACATGACCATTTCTGGGTCCAAATGTTGTTTTGGTTCAGAAAATGAAACACTGTGGGTTGGTCCAAATTCTTTCATTTTC
AATAAAATGATCAGTATGGCTGTTCTCCCAG
>TCONS_00000112 gene=XLOC_000055
GGCATCCACACAATTAGAAGAAGTGGAGCAAGGATGCAAGAAACTTGAGATGCAAAATGCAGAAACAATCAATGAATTGA
GAACCCTCATCCTAGAGAAAAAAGCACTTGTGGAACAGCAACTGAAAAAAAAGAAAAAACGCTTCTGCTTGTTCTGGAGG
AGGGACACTGCTGCTTTTTAACCTGATGTAGCCTCGTCTTTCTCAACCTCTGTTCCATCTTAATTTTTACCTCTCCTCTC
CCTTTCTCTCATAACACCTCTCCTATCTCCCTCCCCTCTCTCTCTCTCTCTTTTCACCCTCAACCCCCAACCAGTCCCAG
CAGTTGACTGCCCCTCCTGAGCCTGGTTCTGCTGGAAGTTTCTGTTTTAAAGGCAGTTTTTCCTCCCTGCTGTCGCCTAG
TGCTTGCTCAGAGGGGATTGTTGGGGTTTTCTGTCCTCTGTCTCTTTCCTTCTCTCTATCCCTTCTTTTCACCTCTTTTT
CTCCCTTCTACCTTTCCTTTAACCCTTCTTTCACCCCCCCCC
>TCONS_00000113 gene=XLOC_000056
GCGGAAGCAAAACAGAACATTACACAAACGGGACAAGAACCTATCAAAATAAAACAGGAAACTACCATTGAGACAGGGAT
ACAGACTAAACAAACACAAAGGGAGAGTAAAAAGAGACATGACTGGGGAAACAGACAAAGAAGACACAGAAAACAAACAA
TTAAAACCAATATCAGAAAACTATAAGACCGGTTTGGAGGGGTTATGACCCCCCCCCCCCCTTCCCCACCAGCGATTCCG
AATGACTGGAAATAGCCCCCTGACTGTAAACCCCGGCCGCAATCTGGAACTCATCCCAGACCCGTTCATTTAAAAAGAAA
AAATCACCCCAAAGAGGCAGGCTCTCGCTTCGGCCACTAAGAGACCTGGGGACGGTATTGATCTGACCAATGAGCCCAAT
TTTTCTTCTGACGATGGAAGTGCGCCGAGTATATGAAATCAACCAAGACAGTTTTGCAGACTCTCCAGAAATAAACAAGT
CCTTACCAGCTGTCCTCATGTTGGCATTGTTCCCACATCATCATAATTTATAGCTCCAGGTTCAACATTGCAAATGACCA
AACGTCACAGTTGTTCGACTTCAAAAAAAAATGTTCGAA
>TCONS_00000114 gene=XLOC_000057
CGGGCTTGTAGTTTTTGTTTTAAAGTGCTCATTGCAAAGGTTAGAGTAGAAAAGCACTTTACGAATACCAGTGGTGAAAT
TGTCCTCTGAATACTTTCCTGTACTTCTTCATTCCAGCACCATGTCTCCTTGTCCTCTATCTGCTGTCGAGAGAATACAC
CAAACACATTTTCTTGGTAGTTTCCCTCAGCATTACAGCTGTACTTTCCCAGTCATCTGGTAATGATTCTGCAACACAGT
CCTTGCTAACCCATGCCCCAACCAATCTGATATGAAAATCAAATTTTTAATGATTCACGTTTAATTTGGGAAAGATTTTT
CACAAGATGCTCTTCCTGACACAACCCTCCATATTTTTGCAGACTTGGGACTTGCGCTAGGAGTACACTAGACTGTGCCC
CTACACAAAGAGATAATCATCATGGAGCAAAAAAGTACTCCGGCCCTTCTTACTGAACCCAGAGAAACTCGATGTAGGCA
AAGTAAAAACATGCAGCAAGCCACGTGGGGAATCACTTTGTAAGTCTCTGTGTGTTCAGCTAAAGCAGACAGCAGAAAAA
GTAGCTGCACTGTTTGTCCTGTGGGAAGAAGAATATGGTCGATACCCTCCTCTTGCTCTGTCAGCTTAGGAAGCAGACTC
AGTCAACTTCCTGGAATGCCTAAAAGAAAGAGACTGCTATGGCAACATGTCTGTGGATGGTTTCTGAATAAAGAGTTGAA
GTAGTTCAAACTAAAAAAAAAGATAGCTTTAATAAATATCATACAAAGAAGTTGTCTTGTCCTCTGAGCTCTAACCTGTT
ACACATTTGAAG
>TCONS_00000115 gene=XLOC_000058
GGAAAATGGAGGGCCGGCCCAATTTTTGGCGTTTCCTACTAATCATCTATTGAACTCGCCCCAGGTAATGACCTAATTCT
CATTGAGCTTCATAGAGTACCGCTGTGGCTCCCCATCTATCCATCCCTTCAGTCATTGCTGCATTCATCCAAAAGATGCA
AAGGGACAGATATGTAGACAAGCAGGAGAAACCATTGGCTCAATAATGGTCGCTTGAGAGGACTCACATGAGAGAGGGCT
CAGTTTAGTCCATCACGCCTGGCTTCATCATTATAGCTCTGGCCAGCTGTAAGGGATGTGTTGTGAAAATTGAGTGTGGC
AGGACATGAAGCACAACATTTTTTCAGGCTAAGGACACAGTGACATTGAGTACCTCTTATACACGCTCACACATCATCAT
AAGCTGTAATAGAAAGTGGTTCACTAAAGAAAAGAATTCAGGTGTGTTCCTCTGAGCTTCTTTTTTGATCTGAAAGCCTC
ATCATTTCTTAGTTACATGGCAATGTTCATGATGAAACACCATGTTATTCCTGCACTGAAGACTAGATGGTTCTTCACAA
AATAAATTGTCCAGACTGCCGGTGACCCCCTGCCTTTCTGCTACCTCTCCCGCTGCCTGTCATTTGGACTAATCCCCTGT
CATCACTGAGGAAGTGTAATGGGTGGCAATCCTCTGAACCATTCCACAAAGTAATATTCTCAGTGATGAGACTGTCTTTA
AAGAGAAGAAAAACTCTGACACCTCAAATCCCTTTTACTTTTTTCACCATCAATCACATTACATTCCTTATAGTTTAAAT
GTTTTTAGGGATTCTGAGTAGGCACATTAACTGCCACTGACAAAGTATTTATCAAATTGGTAAAGTATATGTGTAAAGTA
GCAGCACTGATGTGCATAGGGAGCCAGATGATCATAATCCTTTGATAGCTGGAATCCCATTAGCAACGGGTCTGTGACTT
GCAAAAGGAAGGGTCAGATTATTGCTGTGATCCAGCATCATAAGCTGTTGACATTAGTCTGCTGGAGATTGTGCTGCTGC
ATCCCCACACCGGTGTGGAGAACTCCCACAGATTACACACTGTTGGACTGATCTAAGAGACAAGCTTTATGTTCTCATCA
TGGTTGCATGAGGACTGTCAACATTTGTTAATGTACAGTAGATGCAGTACAGCTGGATGATGAAAGCAGTAATTAATGCT
ACTCCTGGTATACATAGCAC
>TCONS_00000122 gene=XLOC_000063
TGAATCTAAAATATATGAACGTCTAATGTTTATCAGTACATTGCAGAAAATAATGAACTTTATCACAATATGCTAACTTT
TTGAGAAGGACCTGTATGTTTTATCAAAAAGGAAAATTTTAAGCCTAACTTAAAAGTATAGTGTCCGAGGAGGAGCTGCT
CTTTCTGACATATCACGCAGGGATAAGAGCAGAAAAAGTAAAACGGATCCTTTAGAGCAGTCTGAAATCTGAGCTTTGGC
TCACAGGGATTACTTGTACATTTGCTGCGTAAAACCTGTACAAAGGAAGCAAGGAAGAGACAAGGAGAGAGGAGTCAAAG
CAACAAGGATATAACATGACACATTATTGATTCAGAGCTGGTATAAAGCCATGTCAATATCAGACATGACACAGCTCCAT
CATGATCACAGTTATTTGTGTTCATGACTTCTATATACTGAGGCCTAATTACTGTATACTGAAATTCA
>TCONS_00000133 gene=ENSONIG00000025585
TGATTTAGAAAAAAAATCATGGTGTTGGTTAAAATTCGACAGCTCCTCCATCTTTTAAAATGCTACTCTCTTGGTTGCCA
TGGTGATGCTCTGCTTAGTGTTGAGTGGGAAAGTTGGCAGGTTTGGGGGAACCTACTTTCCACAGCAGCAATGCCGTCGG
CAGGCAACATGCAGCGGCACACTATCTACCCGTAGCCGTGTAAGCTCACATTGTTGTCCATGGCAGGTGCCCCATGCTGT
TTGCCCCAATAAGATGGAATTACCCAGACAGCCATGGAGCCCTCCCAATGGGGGAAGAGGAAAGTCCTAATGCTGTTTAC
ATCAATGTGACGCTGCCGCCGCTGCCGCAGCCTCACCATGCGACAGATTAACTTAATCTCATGTCACAACTGCAGTGAAA
ATGTCACTTCCTGAAAGCTTATTCCGAC
>TCONS_00000140 gene=XLOC_000076
GTTTTAAAGAGGAAGTGCTGAAAAAGCTCTTCCTCCTAGGTGTTTTAGGATGCACTGAGGAAAATGTCAAGCTGCACGTT
GATGGCAAGCCACTGGACAGGCCCACTGCATCACTGGCCGATTGTGGAATCAAAGCCGGCTCGACTGTGCAGGTGGTGAG
GAAGGTTCACGGAGGGTGAAGGATTCCATCATTAATTCATGTGACCACGTCAAATGAACAGGATGGACTGAATTATAAAT
ACGCGAAGAAGAGAAAACGCATCATTTTGATTTAAGTCTGGCATCTCCGACTTTCCTTCTCTCATCATTTCTTCATTTTA
>TCONS_00000142 gene=XLOC_000076
CAGACGGATAACCTGAAAGGATCGCAGCCTCACTTCCTAAACAAAGCGATGTGTGCAGCCGCTGTACTGCCTGTGAGTCC
GAGGAGGGGGGTGAAACGGCACATGAACCAGCCAGACGTGACCGTGAGCGACCTCAAGAGGGTGCTGAAAATGTGCGCTA
ACGAAGACGGACAATCTGGAAGGATCACAGCTTCGCCTCCTAACCCATGGAATGTGTGAAATCATCATTATCTGTCCTGA
TGGTCAGAGGAATTCGATTTGGCTGCACAAGATACAGCTGGAAGCAATGATTGTGGGCTGTTTTAAAGAGGAAGTGCTGA
AAAAGCTCTTCCTCCTAGTTTTTGTAGATTACACTACGGCAAATATCAAACTGCACTTTAATGGCAAGCCACTGGATGAC
GACTCTGCATCACTGGCCGATTGTGGAATCAAAGCCGGCTCAGCTGTGCAGATGACGAGGAAAGTTAATGGAGGCTGAAG
GAGTCGATAATAAATTCATCTGACTACATCAAAGTGTTTTAGGATGCACTGAGGAAAATGTCAAGCTGCACGTTGATGGC
AAGCCACTGGACAGGCCCACTGCATCACTGGCCGATTGTGGAATCAAAGCCGGCTCGACTGTGCAGGTGGTGAGGAAGGT
TCACGGAGGGTGAAGGATTCCATCATTAATTCATGTGACCACGTCAAATGAACAGGATGGACTGAATTATAAATACGCGA
AGAAGAGAAAACGCATCATTTTGATTTAAGTCTGGCATCTCCGACTTTCCTTCTCTCATCATTTCTTCATTTTA
>TCONS_00000146 gene=XLOC_000078
AAATAAAAATATTTCATTTTTGGACGTACAGTTTTGATTCACTGAAACGCCAAGCGGTGTGTCGGAACGTCTAATGTTGA
AATCCAGAGGACCTCCGTGTACAGGCTATTTATAGTCCAAATGTGGTCGTTGTGGATGTCTTTTCAATGTCAAATGTTCT
TATACTGCTTTTATGGGCTCTGTATTCACATGTTTCCAAAGGGTGGAGGACATGTTTTCTCTACATAAACAGTTATGTGT
GAAGAAATGCAGAGTGATCAGTGGAGATGTCCAAGATGGCGCGGGCTCTAAAACAAAAGTGAGCAGCTGAACGGTGGTTT
GGAGCAGAAATGTCCCCAGCTTCTCACAGGCAGTGTGCAAAATATGCACATCAACAAAGACTGT
>TCONS_00000150 gene=XLOC_000080
CACAATTGCATCAAACTGACATTGAGGTATGTCAACTAAAGTTGCTGCTCCTTCATTGTTTGATCGTATGTCACTTTGTG
AGCGGTCTTCAAATGATTGAATAAATTTGTAGTGTTGCTCTGTGGTGCAGCTACGACACCGTAGCAAAGTTTACACACTA
TATCTACTTAATCCATGTCTGACTCCGTGAACCCATAATGTTTCCACACCACTGAAGTCGTTTTATCTCTCTTTTCAACC
AGCGGCATTCTCTCTTCAGCAGCCATTATCCTCTCCTCTCCAAATAACTTCTGCTTAGCTTCCCTCGGGTCCTCTTAATT
GTTATGACATGTGTTCGAATCGCAGAGAGGTGCGCTCGATTTGCCACACGGAGCAGCGCGAGAGTAAAGCACGAGGGAGG
TGCTAATAATCGGCTCAGTCATTTTTAATGATCGTTGAAAGCCCAGATCGTAATCGAGATTAAAATTCGATTAATTGAGC
AGCCCTAGTTGGACTCATGGTTTTTTGTTAGTCCAGTTTAGGATAATGTCTCTGACGTATGTGTCATATCAAATATATGT
CATATCAAAACAACCCCACACCTGCAGTTGTTTCAGATTTTCACAGGTGTTTCCTGACAGCTGGTCAACCTCACTCAGGT
GGGCATCCATATCAGCCAACCAAACGAAAAGCTCCTCCCTTTGTGCTTCAAATCCCTCCCACTCTGAGACGAGGAGCTGA
GAGAGAGAAAACAAGGGTCAATTATAAAGAAGAGAGAAAAGTGAAACCCTCCTCAGAAGGTCTGACTCGCATACCTGCAG
TCGACCTGTG
>TCONS_00000153 gene=XLOC_000082
TGAATATAGGTCATGTTTGTTGAAATATGAATAAGACATCCAATCTGGAAGGTGGACAGACTGATCCTGAACTTTAAATG
TATTTGCAGGAATTATTTGTTATTAGTTATTGTGGCTTCTCCTCTGTGGCCCTTAACAATGATGATAACGCTGCTGCCTT
CATTTAACTTGAACTGAATCACCTTGTGTAGATGAACTGGCTCCACTCTGAGCTTTGAAAGCGACTTTATGAATGAAGAA
ATTAAACTGAGTGTCAGTCACTGGTTGCTGGTGCAGCAGGAGGGGAAGAGTCAGAGAGAAAATCAAGAGTTTGTTGAAGA
AAACCTTCCATAGTTCAGTTTAGACTCAGAGTGTAAGTTAGTCTCTTTCTGGAACAGAAAACTCAGAGTTTCCCTCATTT
AAAGGTTAACAAACTCACAGTTGCTAGCTAACGTTTTAGCATAGATCGCATGTTATTATGTGATCTCAGTTTGGTAGAAA
TATAAAATATATCAACTATAAACTATAAAATTTCAACTCACAAGTCTCCACAACTGTGACGTCACTGCTGTCCTCTGTGT
AGTAAACTGGATCTCCTCTCCCTCCTCTGCAGTGGTACAGACCTCCTTGTGAGACACTAATAACTCTGTTTGCTTCATTT
CCTCTCATGAGCTGAGCTTTAGAAG
>TCONS_00000154 gene=XLOC_000083
TCACCTTTCTGTTCAGATCAATAACTTTAAAACAGCTAAACTCATTTCAAGCATTTATCCTCTGATTCAAATGTATAAAA
GAGGATGGAGTGGTTTCAAGTAATAAGGAAAGGTGAGCACAAACACTGCATCACTGAAAACATCATTCACTATTATTTCT
ATCTATATATAAAATAATGTTGAGCTATGTGTGAGCGTGTGGTTTGTGGGTCAGCTGGGGGAGAGGAGCCTGGAGGACTG
AGGACGTTACAAATTGAATGTTTGGGCCAATTATGTATTTTTGTATTTTTATCTCAGAACCATTATATCATTAAAAATTC
AAAAACATTAGTACCAGTTCAGCTCAGTGGGTGAGCAGTCTGGCCAGGTTCGAGTCCCAGCCCACACCCCTTTCTTCATT
TCTCTCTCTCTCACTCGGCTTTCCTGTCTACATTGTCTCTATCCAATAAAAG
>TCONS_00000155 gene=XLOC_000084
GTGATGATGTCGATGACTGTAGCCGTGCCTCTAGGTCACATGTCTACAGAGCCACAATGGGAGGTGTTTGAACGCTGCAT
ACGTGCATCACCCGTTATTATAGCTTTGATTTGCACAGAGGAGGAGCTCCAGGTCACTGAAAGTCGAGCAGGTGAGAATT
TCTGTTCACTTGCTCTGGGCGGTCAGACTCCCACAGAGAAGAATGTCTAAGTCTCAGTTTTTACCATTTAAAGATGTATA
AATAAAATTAAATGTAGACTTCTGGTGAAGCCTGCATCTCCCAGCCTGCATTGTTACCTTTCTGTTGTAAGGACAAGTCA
CAAAGTGTGTCCCACTCAGTGTT
>TCONS_00000162 gene=XLOC_000089
GATGGATGAGGCTGAGGGATTGAATTGGCATTAAATTTTAGACGCAGAGGGAGGATTGACTTTGACTGGAGCGCAAGGGG
GCTGTTAGCTTATCTTTAAGGCCGTGTTTGTCACAGCACTGAGGGCAGCTTGGTTAGACAGGCCAGGAAAGAGGCAGGGG
AGCACCAAGCCGAGCGTGGGCTGAGCGATATGGATAGGTGAAGGCTCCCGGTGGGACTGCCCTGCCTGAGCTGGCGAGCT
GTGCTGAGGAAGGAGTGCAGGAGAGCAGCTAAATTGAAGGTTTATTTATCCAATTCGCTGTCAAGGTCGGCTTGTCGGTG
AGCTGTCCTGTGTGTGTTCACAAAATGCCAAAATTCGATGAATTGTTTTTTTTTTTTTAAAGGCAGCGAGCTGCACTGTA
GAGGGGGGAATCAATGACCTTTGGTTGCGTCAAGCTTCAAGCTGCCAGCAGCTCTTAAGGCTGTCCTTACCGGCCATTAT
GGTTGCCTTTTAAAAACAAGGCAGGAAAGAGAGGAGCTGTCGAGGAGAGTTGTCCAACTCTGACACAAACACACAGGAAG
ATTTAGACTGAGATTTCACACACACACACAGAAATCACCTGCACACGAGCCCTTTCACTTTATAAAAGAAAACGTTAAAA
AAGTCATTTAATAATGACTTCCTAATTTAACTTTAAGAGTTCACTCAAAGCCTG
>TCONS_00000203 gene=XLOC_000111
AGAATGTGGAAGGACTAACCACAGTTTGTGTAGGCCATCACAGTTCATGTTTGCAACTCATAGGAAACAGCTGCTCATCG
TCAGTCACGTAGAGCCCAGTTTAGAGATCTAGAGGTCAGGTCAGGTTCACATACCAATTTACTGCAAGTCAGCACATTTT
AATCTGCAGAACCTTGTTTTTAAAACACTGACATGTCAGTTAGATGTAAGTTCATTTTCCATTTCTGGTATTTGACACGA
ATAATCAGTCTTGTATGGTCAGTTTCTCATCATTGTCATGACACAGCTATCACTGGACATCACTGACTCATTAACAGCTC
AAAATAAAATTTAGAGGCTTCATCCACTTAAACCTGGGGTTTTCAGAGTACTGAAATGCAGGTAAGGCCATAATTTCTAA
AATGTGTTTAACACAAACATACACATTGAGTAGTTGGAGACACAGGATAGGTTTACTTAAATATCCTGAAGTTTCTCCCT
TTAAAATAAAAATAAGGTTATTACAAAAAACAGCGAATATTTCACAGAGCTTTTGAAATAAGTGCATTCATATAAGTGTA
CATATATTTTAAGATATATTATTAGAATTATAATAAGGCATCATAAGAATTATAAGAACATATTTTTTCATGACTGTCTC
AGAGCAGTAAATTAATTGTTGGAGCTCAGTGATTCCTCTGATGTCAAAGTTTGTCTCATCTGCAGCAAAATAACTGCAGC
TGACAAGTGAATCAACTCAGCTGAACTGAGCTTCAGAAAAACACAACATACTGAGATTCACTGTGAAGGTTTGAGTGGGA
AAAGACAGAAAAACAACACGTGGATCCTGGAATAATCATAGCTTCCATCTTTAAAGGATAGAAGAGGAAGAAATTTACAA
GGAATCATTAAGAACAGTTTAAACCATCAACTGAGTGAATCCATGAATCTGAAAACGTGTTTCTGAGTGAAAGAGACAGA
CATGTACAGACTGAACTCTCTGTTCAACAGTCAGTGTTTCTCTAACAGGAGGACACTCTTTACAC
>TCONS_00000207 gene=XLOC_000115
CAAAAACAGAGTTGATCCATGTTTCTATGAACACTGTTTCATATATCAACAGCTCTGAAAATCCCCTTTTTTTTTTAGAA
AAAGTAATGTAGAACATGATCTCTCTCACTCTCTGTGTCTCTAAACACTCCAGCAAACTGGTAATCGCATCTAAACAATT
GGGGTAGTTTTTGGCCAACACCATGTAGCACCTGGATGTTAGGATCTTTTACAAGAAGGTGTTGTCTGACCTCTAACTCT
TGCTGCCATATGTCCATAGTACTGATACTAGCAGTAGTAATACTAATATTGTGCAGAAACACACAGACTGGCTTCAAGAG
CGATCACTGGCATGCAAATGGTGAAAACATGTCACAGTCTTAGCTGCAAATCAGAAATGTTGATAGGTAAATTAAACTAA
AGTTTTGGCATTGACACAGAGTTTATTAATCCCACACTGGGGAAATTTGGTGATTTGGCGGATACGGGTGGAACGGAGGA
TGAGACACTGGGTTTGGCTGAACGTAGACAGTTCCCATGGCACCCAAGGCTCCTTCTGGCAATACAGCCCTTGGACCAGT
ATTTATTAGGCTAATGTGTGTTTAACTATGGACAACTGAGCACAATGGGAGTACCAGGGGTGTCAAACAGAAAGAAACTA
ATCTTTTCAAAGTGGTTACCAGATAAGGAAAGCTGAATGGCCTGAGAGCGATGGGTAACTTCAGTGACTTTAGTACCATT
TAATTTGAACCAATCAGCCAGTGAAAGTGAAAGTACGAGAGTTCAAAGAGACTCAGGGATTCATTACACCACCTCCATCC
ACAGCCTGCTTACATGTGCTGTATAACAACAATTACAAACATTAAGATGTTTACAAAGAGGTCTAAACATAAAATCTGTT
CCCAGAGCTTCACATATAAA
>TCONS_00000211 gene=XLOC_000118
TTTTGAGTTCAGTGTGGTTACAGTGGTAGGATAAGAACTGTTCAGGAATTGTTTGGTGTGACTTTATATGCATCTGTATC
TCTTACCAGATGTGTATTAGCAGACTGATAAAAGAGCATTAGCTGGTGTGCTAAACCATAAAGATTTCACAGATCACAGG
TTAAAAACACCATCTCAGAAATGTATATTTAAAGATGAAATATTGACTGCGTTCATTTCCTGGTTTGTCAGTAGCGGCTC
CCGAAGAGCAAGTCTACGACACATCTGTTTGAACAACACCAGTTAATCTATGACACCAGTTAATCTGAAACACTGGGGGC
AGTGTGGGGAAGTTAATAAGGACGCTGACAGCTGGGGCTCGTAGGGAGGAGACCAGCGGGCCGAAATATTGACTCTGTTT
ATTTCCTGGTTTGTCAGTAGGGGCCGCTGAAAACACCTGGACTGTATTTAACATTTACCTGAGCATACCTGGTGCCCAAT
AATCCAGCCCTAACTATATGCTTTATCAAAAAGGAAAGTTTTAAGCCTAATCTTAAAAGTAGAGATAGTGTCTGTCTCCT
GAATCCAAACTGGAAGCTGGTTCCACTGAAGAGGGGCCTGAAAACTGAAGGCTGTGCCTCACATTCTGCTTTTAAATAAT
CTAGGAACTACAAGTAAGCCTG
>TCONS_00000212 gene=XLOC_000119
TACAGACTCAGACCTTTTAGCTGTCAACAACTGCAACACTGTGCTGCCCTGTTAACCAGGTCCTGTGGACAAATACCATG
AAGTGTATTTGTTAAAAGACGGATGTGGTCGAAAAATGGAAGCCAATATGGAAGTGCCTTTAACCTGCAATCTTTCTACC
GGCCAGCAGGGGGCAGCTCTGAGAACTGCAATAAGCCTTTCCTGATGAGTCTCACAAAGTCGTACAGCCTTTGTTTTTAA
AAACATATCAGTGCTGATCACGTCAGCCTGGGGTCACTGCTGGTCACTGTTGTTGGTTGTGTATGATGTTACAAAGACAG
TGTTGACCTGACTCACATCCTGTTACAGTAATTATCCATTAAATGTGTCCTAAGGCCAAAGGAGCTGCTCTTTCACCCGT
TGCAGTCTTTAAATGAGAGTCCTGTCAATGAGCAGCATCAACACAGGGATACATCCTGAGCATGTGATGAGCTGCTCAAG
TGCAGTATGGACTGTAATTACAGTGAGGCTGGAACCTTGTGAGTTACTGTGAA
>TCONS_00000214 gene=XLOC_000121
ACGGAATAAGCGATATGTGAGATGGGACCGGGGAGCTGCAGATGGAGACGCCACAGGAGGAGGCATGTGTTTATGAAAGG
AGTGAAGGAGGCACACAGATTTGACCTCTGCGATGTAGTTGGCCAGGTGTGGGCTGTCTCCTTGAATTAGTGCGCCCGTA
GCCATCTTAATAAGGAGCGACTCTTTTTGAAGTGAAAAGGAGTGAGCAGGCACATGTGCAGCCTATTTTCTTGTCTCTCC
ATATTTTGTCTCTGCTTTGTGGGCATTTAAAGAGTCAGGACCTGGAGAAAGCAAAGGGGAATCCCAGAGTCAGGTAAAGA
CTTCTTAATCTTAAAAGTTTAAGAGGCAACAAGAGACAAGTTTGTTTTGAAGAGCTCGTCTCGCTTAGACCACACATTTG
ATAGCGCTGTTGCAGTCCATGTTCACACCATATCTTTAGTTTTATTTCTGACTTTATAAATGTGAGATGAGGCAGTGCAG
CAGCAGAACAGCAGTAAAATATAACCACATAAACCAGATACCATCGTCAAGTGAAAACACAATCTACATTTATAATCAGC
AAAGTCACAGTTTGGCAGGAAACGTCTCATATCTAGAAACTGATTGTGTGAAAGAAAAAAATAATAATAATAGAGTCAGC
AAATAAGCACAAGTCACAGTAGCACAACAACACCAGTTTGCTAAACTTGAGATGTCAGAAGTCAGACAGAGGTCAGAGGT
CAGAGGCTTTACTGTAAAGTTTTACAACATCAATAGTTTCTATTCTTCAATCTCCGTGTGTTGTTAAAACTAATCTTCAT
AACCGCCCACCTCTTCCCTCTATAAGCTGATCTCTTGGTTGATGGTCCCTAGGCGACTACGAGCCGTCCAATCAGCTGAA
GGGGGCGGTGCCGAGGATTCTCCTGCTATCATCACATTTGACAGCTGCTGCAGCGGCTCACATGACCAAACAACAATTAC
CTCATACATGTAGTACTCCTGCTGAAGGTGTTACATTGGAGGCAACGCTCCCTGCGTTGGGCTGGGATGGTGGCGGGAGG
GGGAGCATTCGTGAAATCACTGTGATGATTTCACTTCCTGTAGATATCAGTGGGTTTTAAATGACAAGGTTAATTAGAGC
CTCCAGTCAAGCCAAGCACCCACCAGATGTAGCTACTACATGGCGTCTTCATACTGCAAAATTAGAACAAGTGCATGAAG
TTCGATGTAGTTTATCATCATGGATCTTTAGCAGTTTGAAGCTGACTGATGTTCGGCATGTTCATCAATGTGTTTGTGAG
TTTTGGGTGACCACGTGTGCACACTTTCCACATATTGAGATATGTCCCACTTACTGACGTGAGACACGTGTCTCTCATGA
AGAGGTGCTGATTTATGGACGCG
>TCONS_00000215 gene=XLOC_000122
CGGGGGGGAGGGGGGTCATGTGAACCTTCCATTATGTTTTAAGGACGTTTCATGAAGGACACGTATTGTGTTAATGCAGT
GGATCAGGAAGCCATAGAGTAAGTCAGTGCTAGCAGGTACCTGAAGACTTTGCTGCCGGGGAGTTCATTAGTGAGCTGCT
GACCTTATTTTCTGTGTGGATGACATTTGATATCAACTCTCTATTTCTGTAAGGAGCCAAGTTTAGAGGTGCAGGCTGCA
ATAAAATATGCTCCACTGTTAAATTCTGCATGTCAGTATAAAGCCTGTAAATCTCCGTGTTCCCAACAGACAAAATGACA
TTATGATTACATGCATTTAATGTACATAGTCAGCTGTGTCGTGTTACATCGGTCTGTAACAAACCACTGGCTGGCCAGTG
GTTTGTTGTTCTATTTTAATAAAGCCAAATAAATATTAGAACTCTTCACTCTCACATCTCCTATCCAGTTTCCTGATACT
ATCTTTCAGACGGTATAGTGCACATGCAGACAAACACTCACAAGAGCACATGCTCCCTCTCTGTGACTGACCAACATCAG
TCACAGTGGAGACGTGTAAAGCGCAGGCGAGGCAGCAGACAGGAGAGAGTGGTGCTGTGCAATCACAGAGTGCTCAGATG
AGCTCCTAATTTAGCGCGCGTAGCCCGCTCGGACTCCCTGGGAGGGTTTGGTTAAATTACAGGCCATATTTTTAGTGAAG
GCTAGGCTCCATCCCTGGAACTGCCAGGGCAGCTGAGGACCATCACTCACACGCCTGTCGGCCCCCAGTTTGCTCAACAT
CGGAGCTGTTAACGCCTGTGAATGCATGTGTGTGTCTGGTGAGCAGGAGTAAAATGAGGCCATTCTTAGAAACGGTCACA
GTTTTATTGCTTGATGTGAGCTTCTGTATATGTGCCCTGTAAATATTAATTACTGGGAACAACAGTGTTGCTTTGGATCG
CACGCATGCCGCAGACAGACAAAAACCAAAGAGGCCAGAAGTCTCAAGTGGCAACCTCCAACAGTCAGAAATGAAGCCAA
TAAGGAAGTGCCAAAAACTGCACTTCCTCTAATGGCAACTTCAGACTAGTAAAAACTTAAGACATTCCCCTTAGGCTCCC
ATATATTCAGCAAGTAGCATGTTTATAGCCTGCTGCAAAATAAAAT
>TCONS_00000220 gene=XLOC_000127
CCCCCCTGGAAATTACGCCACAGATACTAGTATTAAAAAATGAAGTATAGACCAATCTCCAAATTGCCTTTTCTCTCAAA
AGTTCTGGAGAAAGTTGTCCTCCTCCAGCTCCAGACCTTTTTAGATAATCACAGCATTGGTAAAGTATTCCAGCCTGGTT
TTAAAACGCATGATAGCACTGAAACTGGTCTTTTAAAAGTTTCTAATGACCTTGTAACTTTTACAAACTCGGGAGATTCC
GCCATTTTAATATTACTAGATCTCAGTGCTGCTTTTGATACGGATTCTTGATACATAGGATTCTTATCTCTCGGCTGGAA
CAATATGTCGGTATTAAAGGGACTGCATTGAAGTGGTTTAAATCTTGCCTATCTAATCGATTTTTCTCTGTTAGTTTCAG
AGACACATTATCCCCAAGGACCTCGCTCTTTTGTGGGGTCCCTCAGGGATCTATTCTTGGCCCAGTTCTCTTCTCAATTC
ACATGCTTCCTATGGGCTCTATTTTTAAAAAATATGTTATCTCCTTTCACTGTTATGCAGATGATTCACAGATCCACC
>TCONS_00000224 gene=XLOC_000131
GCTAGCTTTACATCTTATTACACATCTGATAAATGGTTTTACAAAACAAGAGACCATAGCATCATTTTTCTTTTGATTCA
ACCCATATAAAGCAAGTACATTTTCTTAAGTCTTTCCACGTGATCTCTGGGCTAAAAAAAATATACAGTGCTGACCGCAT
ACTGTAGACAGCATGGCTTGCAGCTGTCTTTCATGGAAAGATACTTGATCAGCATGCTTTTTCAAAAACGCTACAATGCT
TTGGGGGTAAAATGCATAATCCAATGGGAATCCGAACGAATCATGAAAGCTGGCACCTCCATCTTCATCTAAGGAAATGG
CCAACCAGTGAGTTCTGGGTTTATTCCTGGGATCTGTATTTACAATCAGATATGCAAGTCATTTAAATGAACGTTTGAGC
AACAGCAGTAACTCGACTGAGGCCCAAACACCACAGAATCTGTCACCGACTAGCAGCCTCATGATACCTTCCAATTGATG
ATTGTTCATGATTGGATAAAACAGAAACCTGTCATTAATAATCAACCAAAATTTGTCTTTTTGAATTGATCTCAAGAATT
GAATCGTAACAAGCATAAACAATCAGCATTGTTGTGTGAGGCAACAGGACTCTACAGTGCATTTCAAGTCTCAAGTTCCC
ATTTATTATTGGTGATAACGCTTGGCTGTCATCTGAAGAACTCATATTGAAAACAAAGAGTGTATAGCCTTCTTGAAAAT
CTTTTCTGTCAATGCACAGGGATAGATCTTTCAGGTTTCTTCTGATAGCTGTGTACAGGCTGTAAAACTCTCTCACTGAC
TGATTCTCG
>TCONS_00000231 gene=si:ch211-110e21.4
GGGCGGTAATGCACCTTAAAGCTCTAACCGCCAAAGAAAAGCCCAAAAGAAGAAGCCGCAGAGTTCCCGCTTCATTGCGT
TTGTGTTTAAGTTTATTGTTCTTCCTCATCTAAAGTGAAGCACTAAGCTGATCAGCAGGAGGAGAAGAGTCTGACGGAGC
AGCAGAGGGACATTTAAGCTACTTGGACTCAGCTCAGCCACTGCAGAGAAAACAATGAGTTCGACACAGAAGGTGACAGA
TACTATTGTTAAGAAGTACTCCATTAACCCTTTAAGGCCTATTGGAGCAGGAACGCTCCGTTTTGCGTAACAATTTTAAA
ATCCCGGTAGAACTGCAATTAAGCTAGCACAGTTATTTTATTTAGGAGGAGTTGTACTTACATCTTATGCCATCAGCTTG
CCCTAGGTCACGGTTTTCTTCCACATTTGCAAAAACTGCAGCAAAAAAACATAACATACCAGAAACACGCTTTGCCGATC
CGATCAGCTGTTCATAGCACTTCCTACGTTGGAATAGATGTCAGTGCGAACTATCGCATGTCCAACTTTACCTGCCAAA
>TCONS_00000244 gene=XLOC_000144
CATGCAAACAGCTCATCTCTACTGCTTTAACTCTTAAAACAGAAGGCAATACTGCGGCTGACAGGGTTTATTATGTGAAA
CAGCAGCTTGTTTAGTTTAAACAGTCTGCATTAAGCTGGGCAAACACTGTGCGATTTTTTTTCAGTTGCGTTATTCAGCT
CCTGCTTCATCTGTACAATTGAATCTCAGGGGTTAGAAGTACATATTCACAATGCAGGGTCTCACAATATACGGCCTGAT
GCTCTAATGCGAACTGAGTGCACAAACTGTGTCCATAACATGAAGCTTATCATACAAAATCTGTCTCTCGCTCTCCCTCT
CTCTGTTTTACAGACACACACACCACCATCAACTTTGCTAAATTACTAATGAAAAACATTGACCAGGCAGCTGTGATTGA
GCAGCAATGTCCATCCAACTCTTTTCATGGTTGTTGTAGTCGTGATAATTTTGTGAGGCCACATTGAAAAGACTCGGATA
CGGAAGCGTAGAGCTGCCACCGGGGCAAAAGAAAAATAGAAAAATGAAAAGTAT
>TCONS_00000245 gene=XLOC_000145
AATTGCTGGATATTGGTGGGGACATGTCCCTTCTGTCCAGGCCAAATCGACGCCCTTGAAACAGACTATGGTGTCCTGAC
AAGTTAGCTCTTCTGTGTGTCAGAGACTCGGTGTTTAGAAAAAATGCATCTCAACTGTTTCAATACTCGCTGAGGCAGCG
GTTGTCCTTCTCTCCTGGAATGGCTGGAGCTTTCTTTTGGCGCCTTCCCAGCTTTGACAAATGTCCAGCTGGGATAACCA
CATTTACTACTTACATTTACATGTCCTTCTTGATGCGATGTTCTTCTGCTTCCCTGGCCACTGTGTCTGTGGGGATGGTT
TTTGCTCTATGTTGTAGCGTCCTGATGACACCCAGTTTGTGCTCCAGTGGATGATGAGAGCTGAACCTTAAATACTGATC
CATATGCGTAGATTTAC
>TCONS_00000246 gene=XLOC_000146
TACTTTACCAAATGGACCATCCCAGCCTTGCCGTAATGGTCTATTTGATTCACCTTTTATTGTTTATTTTATTTTCACTT
GCTGAATACGGGACAGATTTTACTGGGGGAAAGAAAGGGGAGAAAGAAAGAGGGAAAGAAAAACAGCTGAGAAGAGGGAC
GGGGAAAAAGGGCAAAAAACAAAAACCAACAGAATAAGCAGACAAAAAATACATATCGATTACCTGGATCACCTGTTGAG
AAAGAAAAAAGAAAACAAGCAGAAGAAAACGAGAGTAATAGAATAAACAACATCACAATGATATATGGGAATATGGCAGT
AAATACTAAATATTAAACATTATTGTGCAGCACGTAAGATCGACAGCGCACAGTGTGCTTTGAGGTAGGAGCCAAAAAGG
GT
>TCONS_00000254 gene=XLOC_000154
GACCCAATCAAAGAGGGGAACATACGAGGAGTCTTGTTTACACCCCCAGGTACTGTATGTGGTTTTCCACTTAGAAGTAT
TCACTATCATTACAGTGGGTTTTTTTTTTTAAAGGTGGTGAAGGTATATAAATAAAAACTTTTTCAGCAAAGGATACATC
ACTTTTCTGGATTCATTTTCTCATTTATCTAATGCGTGAGTCCTGCTTGAGAGGGGAAATCAGTCTGAGTAGGCCAGGTT
GAAATTCAATTTCAATTCAGTTTTATTTATATAGCGCCAAATCACAACAACAGTCGCCTCAAGGTGCTTTATATTGTAAG
GCAGACCCTACAGCAGGGGTGGGCAATTCCAGGCCCCGAGGGCCGGTGTCCCTGCAGGTTTTAGATCTCACCTTG
>TCONS_00000257 gene=XLOC_000157
TTTTTTTTTAAACTGGATATCAAAAGCCGACATGAAGTAATTGTCATGTGAGACTGTAGCAGGCAGGAAGCGGACCTAAA
TGCAGGACTCAACATGAAAACTCTGAACAAAACCCTGAGAAACAAGAACTAAAACACTAGGAAATTAGGAAATGTGGAAC
TAAAAGTGAAACCAGAAACACGGGGAGACTTACACACATGAGGAGGTATGACACAACAAAGGGCAAAAGAAAACACAGGG
CTTAAATATACAAGAGAGTAATGAGGGAAACAGGAGGGAAACACAGCTGCGACTAATAAGACATAACGAGACACGGGGAA
GCAAAACTAGATACACTGACATTTCACATGGGAAACATTGAACCAGGAACACAAGACACAACACAAGGAACAGTAACTAC
AAAAGACAAAACCATGAAAAGCCCATAAAGTCCTCTTTTTTTATTGGGGCAATCGTTGTGCTCAGTTTTATCATGTGAAA
TTGGTAGTATTGTAATTTCAGACCATGCCAATGTGGTGCTGATCTCTCTCTTAAAGGTTTGGTAAACGGAGCAAATTTTT
TAAGGTTCAACACAACTATTTTACAGGATCATACATTTGTATCCTACTTTAACACTGAGTTTAGATATTTTTCGTCCGAC
AACCTGCACTCAACAAATGACTCCGCCCTATTGTGGGAAACTATTAAAGCTACAGGAGAGGGATTCTTATTTTTGCAGAA
ATTGAGGAAGCAGAATCTGTTAATGACTGAGCTTAAATCAAAAGAAAGGATTTATGGTGACTTCCCAACTCCTGCCTCAC
TGCAAGAGATATCTGCAGTCAGATCAGCCTTAGCCTTTTACACAAGATGAGGAGATTAACCTCAAGTTTACCAGACAAAG
ATTTTATGAACATGGAAACAAAGCCAGAAAATACTTGGCACATGGTACCAAAAAAGATCAGAAACACAAGTTATTACAGC
TATTTGTGATGCTCAGAACGATCACGTATATGATAGTCAAATCATCAATAACACCTTC
>TCONS_00000268 gene=XLOC_000163
ATGAACAGGTCAGAGGGGAACCGAAGCCTAGGTTGAGTTTTGTTTGTTGTGTTGGCCTTGGCTCACCCCGAAAGTATACA
CTCCCCCATTGTGCCATTAGTGTGAATAAATTATTGTTAAAAGTCCAATGCTGTGGCTGTGTCTGTTTGGGCGTGGGAAG
TTGCGTGACATCCCGCTCTGGTTACGGTCATTTCGAGCCGGGTCGTAACAGTATCGGATCGGAAAGGAAATCAGTGGTAT
CGCACATCACTAGTTCAAACCTTCGTAGGAAAATAAGTCTAGTATTATAGAATGAAACCAAAGGCACCGGTGCACAATGT
TTCGTCG
>TCONS_00000272 gene=XLOC_000167
TCACATCATGCGTCAAGTGAGCTCAATGGGTCTGATAATAGGATGGGGGCAAGGTCTCACAATCATTTCATCTGAAACTG
TGCTGACAATGATGATACTTTTTTCACACTTTGGCGCATGTGGTGAGCCACATGATAGTGGAACAACTCCCACTAGTGTT
TAAATACTTGGGACTGTCCACAGTTTGGTTTTAGAACTGAAGAAGCTTCTTGGATGACAGATGAAACATCTTCAAGAAAC
TTAATGCTGCCTGTTTTTCATTGGGGAAGGGAGGGTAGACATTCGCAGGCTAGAGGAAGTTAGAACTGGGCGAGTCTCCT
CATCCGTTGGCTCCATCCTAGCACGGCACTGCCTACTGGCAAGTGCTCATAGGATAAGAGACTGGACTTTCTAAACAGAG
AGCCAATCCAAACTTCCTGTATTAGGATGTTGGTTCCACAGATCAAGAGAAACAACACACAGTGGTGCCCATATTGCTGT
ATTTGATCATTTATAGAAAAAGGGGAACAGGAACATTTTAGCCTATGATGATGTATT
>TCONS_00000273 gene=XLOC_000168
AGATGTCCTTACTGAATCATCAGAGCTGAACAGGTGATGGAGAAACAGGTTTACCTTTTAGGTGACATGGATGAGTTGAA
GGGAAGTTATGAACTGTTTCTGAGAGACAAATAACACCAGGATCCTTTTCTGTGTAGCTGACAGCTGGTAACTGTGCAGG
GGCGGATCTAGCAAAGTTTTGCCAGGGGGCCAGGTAGGACATTAACAGGGAAAGGGGGGCACAAAGAAATACTTTTCTTT
CTTATTCTCATTTAAAATGTCTCGCTTTTAATAAATAATTATCTGAATCTTACAACCAAAGTTTTCATCTGATGTAAAAT
GTATAGAAATCATACATATACCAACAAGACAGTGTACATCA
>TCONS_00000280 gene=XLOC_000175
CACCCCCTTTCGACTATTTTATTTATATTTGATATATTTTATAAATATTTTTATATTTAGTAATTAATAATCTACACTTT
TTCTTCCTGCTTATGCCCTGCCCATCATAAATTCTTCATTAGAATTACATTACATGTAGTTCTTGTTTTTATTTATTATC
TTTTTTTAAATGATATATATTCCATTAACGACACCTCAAAAGATTAACAATTTTCTGATATATACATATACACACACACA
CACACACACACACACACACACACACATACATACATATACACACACACACACATATATACGTGTGTGTACATATACACATA
TATACGTGTGTGTACATATACACATATATACGTGTGTGTACATATACACATATATATACACACACACACACACACACACA
CACTTCTACAGACTTACTTCTGAACCCACACACATATATACACCACGGTATTGTGAAAATAGTGGGTGAGAACACCCAAT
TAGAGCCCTACCTCCTCCCTGTACTTTGCAAAAAACATATTTTTGAACCACCTTTAAAACTGAGTCATGCTGGGACATTG
CTTCAGTTCTTCACTTAGTCTTTTCCACAGCTTCACTCCACACACACAGGTGCAAAAACGTTTTAGTGTTGTATAGATAC
CCCCCCAAGCCTAAAATGAGGACGTGGGTTCACTGTGGGTTTTTCCTGTCAGCAACCTGCACCTGTCGGTCTCCTATGAC
CCTCCTCAGCTCCTCCTGGACCTCATCTGGAGCATAAAAAAGCACAGTGGACACATTTCATCCCTGTTAGACTAACTACA
AGATTCCACTATACTCAAATGCATGAGGGTCATTTCCTGTTTTTGATGGTCTTAATGTATTCACATTGTGGACCCTCACC
CTGTATCTTTGGATACTTGGCCATAAGCAGAAGTGCCCATCTCAGTGTTGTTGATGTTGTCTCAGTGCCGGCAGCAAACA
GATTCATGACTGTTATCATCAGGTTATCATCATGGAAGTGACTGTTGGTAATCCCAGATTCCTACAGACATGTACATTTA
ACGATAAAGTTACTTAGTCTGATAGTCTGAACGGGATTTAGATGCAGAAAACAAAGGGGGCAAATGCTGGTTTTACATAC
CAAAAACAAACAAACAAATAAACAATAAAAAACACTGCAGAAACTATTCTTAAACTCTTCAAGGTAACAGGTAAGTTTGG
TGGACCAGAAGCACAACAAGAAGTTAATCTTTCATGCATGGTAGGTATAGTAATCTATACAGTCATGGTATCATTAATGT
ATACAAGTAAGGTCTTAAATAACAGGATATAATTTATTTATTTATTTATTTTTTAAATCCACCAGGTTCTTACCACATTT
AAATATTTCATAATTCAACTTAAACTGAACAACAATTCATTGCATTTTGCACCATTAATATTTTAACAAAATCTAAAATG
CAGAAGCAGTATCTGAAAAATTAAGTAACTGTTGGAGTGTAGGACTTGATCATCCTCTCACATCGGCGCATTTTTCTTTA
GTTTTGCGGGTTTATGACACACCCACACACCCACACCCCCCCACAGAGTCTGTCTGAACATTACACAATCTGATCTTGGG
GTGAATTTCCTGGGATGTCCGCTTGTGATTGGCAGTCGTCTTGTTTTTTGATGTGTGAATATTCTTTATCACTGTAGAAT
GATGGACTTTGAATTGTTTAGATATGGCCTTCTAACCCATTAACCAGATTAATGGGCAGCAACGTTTTCTTTTTGTTCTA
AAATGATTGCTGTTGCTTTTCATCCTTGGGATTGTGTAAACAGGCAGACACACCTGAATGAAGCAGCAAACTAACAAACC
TGCTTTTATAGAGGGTGTCACACTTGATGATCAATTAATCAAGTGTTCTTATTATTAGCATCTGGTGTCTACTTATCCTT
TTAATTCCTATGGAAGCAATAAAAGTGTACTTAGCTTGTCACAGAGTGCTTCTGCATTTTGGGTTATTTACAGGTTGATC
TTTTGCTTCAATTAATTATTCAACAAAACCAATTTGAATGGTGATGGCAATGCTAACCTCCAGATTTTGCTTCCGGACCA
GAAAGGCGTCCACAAAGCCTCTGCAGACCTGTGGATTCAGAGTCTCTTTTAAACGACTGAAGATGGCTCTGTTTTGTTTC
ATACTGGC
>TCONS_00000281 gene=XLOC_000176
AGTTAATACACCTTTATTTTTTTGAGTAGTTTGAACAAGTTTGTTTTTTCAAGTTATCAGTACTTGAATATATTGATTAG
TTTCTGACATTGCCCTCAAATAATTTGAGTTTTAAGACTGACGTCACTTACGTGCCTACGTACGTACGTACTTTCATGCG
CCACCTGTTTCTTTATGAAGTGCTGGCAACCATCTTGGATTCATCGCTTGGAGTGCGAATGCCCGCTCATTACCACGAAA
GAAACTTGTGGAACGTTAATATCCGAACAGAAATAAAAACATTTGTGAAGGTTTTTTTTTTTTTTTTGGGCTGCATTGCC
TTTGACGCTGGATAAAGGAGGACGTGCTGTGGTATTTTACGGACTTTTGAACTGGAACAGCTAACGCTCTGCACTTGGCT
AGCTGCATTTACTGCCTTTGCAGCAATTTTGTCTTCAGGAGCGCTTTTGTGATCTGTGCAGAATTCCACAGGATTACGAA
CCTCGACCTGAAGAACCACTTTTATGATGTGTTGGACCAACATGCTCCCCGGCTCCAGAGCTTATTCAGAAAGAAAGCTG
TTTGCACAGGGACCGTATCTGATGTCCTGTCTCAGCTCTTCAGAAGCTATAATCTCCAGGTTAGTGGGTTTTTGTCTTGT
TTTTTGAGCTTTATTTAATTTGATAAATTTTTCAATTTTAACTACCATTCTTGACTAGGTAAGCC
>TCONS_00000297 gene=XLOC_000185
TAGTCTTTGTGAATGCAAAAAAAACAATCGTGTTAGCTGGCCAGCAAAATAAAGAGAGTGTATGGCACTGAGTGTGGACA
TGTGTGTGAGTACTTCAGTCCAAATACTCGAAGTCCGGATGAATGAATGGCAGCCGCCGATCCTTTGGCACCAGCGAGAC
AGCACGACAACGAGACAGCACAGCAGTGAGGCGTCTGGCAGGAGAACGAACAATAGTCTTTTTAAGGCTACTGCAGATGA
AGGTATTCCCCACTAGCTCACCCAAGCTTGCTCTCTGGCACAGCTACAAGCCATGTGAGCTCATAGCCCCTCCTGCTAGG
ATGTACTACCCCAGTCGGCTGTCGTAAAGCAGCCGCAAACCAATAGCAATAATAAAAAACCCCTCAAAATCATTGAAGGA
CATTTTATAGCTGAACACCCAATATAGATATATACATATATACTGAATATCACACAATATCAGACAACCAAAGTAACACT
GGGTTACACGAGCAGTGAAGAACCAAACTAGGACTTGCAAGTTTTGCCGTGCCCCAGTGGCCAGTGCGAGGTTCTGCTGC
AGATCCCAGCATGAAAGCTGAGGGTCCAGCCAGCTGGTGGAAAGACCGGTTGATGCCAGGACGTGTGTTGGAACCGACTT
TGCTATCCGCACAGAGCGCTTCTGACAGGCGGGCGTTGCTTATGCATAAGAGAAAAGCAA
>TCONS_00000299 gene=XLOC_000187
CTCAGGACTCACTCACCCCCTCCCTCCTGTGCTGAATCGTAGCGTAAGCGAATCACTCAGGACTCACTCACCCCCTCCCT
CCTGTGCTGAATCGCAGGGTAAGCGAATCACTCAGGACTCACTCACCCCCTCCCTCCTGTGCTGAATCGTAGCGTAAGCG
AATCACTCAGGACTCACTCACCCCCTCCCTTCCTGTGCTCAATCATAGCACAAACAAATCACTCAGGACTCACTAACCCC
CTCCTGTTCTGATTTACTGCTGGCCCCTACCACAGCGTCCCTCCCATGGCTCCGCCCCTGTGAGGCCTGGGCTGGTGGAG
GTTGATAATCAGGTGGCGGATGCTGAAGAAGCTTTCATCCGCTCCTCCAGTGTTGCCCACCTGTCCCTGGGCTGCCCCCT
GCTGGTCCCCAGGCGCAGTGTCGGGCGAGATGAGTCTGTTCAGCTCTTGATTGAAGCATGCCGGGTGTGGGAATTGGCCC
TTCCTGAGGTCCCATCTAGCAGAGTGGACCTCAATTGTTGTTGCTTGCCTCAGTGCCTAAGGTGCCGCTGCTGCCTGGTT
GCAGGCAGTGAGTAAATGAGCCCTGCCTCCCGGCGTTTATTCTGCTCAACCGACAGAGATTATCAAACAAACCTTTCAGT
GCACTGTGAAAGTATCAAAATAAAAAGGCCTCGTTAAGTCATGACACATGCTCCTCATCTCAGGAGGGTAAATCATACCA
AACCTAATTGGTAGGCTCAACTTAGTAATAAAAGAAAAATCATCAGCTAGATTAATTCCAAACCATCCATCAGCCACACA
GCAAACAACATAACCCTAATATCTTACTAGATATGAGTTCAATCCCCAGGTCTGTACTTTT
>TCONS_00000300 gene=XLOC_000188
TTACAATCGCTGGTGACCTGCAGAATCACCGCTCTCACAATTGGAGGCAATTACTTTTACACAGCGCACACACACACTGC
GACGTCAGGCACATTCACACTCACTTTTTTCATCTGCATAAATAAATCATATGGCTGATGATATGTGCCATGGTGATCCA
TAAGTATGATCACAAGCTTATGTAGTTATTTTCAACCCAACAAAACAAATAAACAAAAACATGTTTTTGTTTCTCTCTCT
CTCCCCCTCTCTTGCCTGGGTGGAACTCATTGCAGTTTCACGTCCTCGGCCCACGCACCTGTGAAGAGGAAACACCTGTG
CCTCATTATCGCTGTCAACATTTAAGCCAGAGGATGGCAGCTACTCATCGCTGGATTGTCGTGTGACTAGTGTCAGTGTA
GCCCCAACTCTCAAAATATAGTTGATAGCTCTTGCTGGTTCTGTGCCTTTGTGCTAATGTGTAATCTCTACATAGATTTC
CTGGATCCGTCACTGTGTTTCCTGAGAAGATTC
>TCONS_00000307 gene=XLOC_000193
TGCTCTCACAGCATCACGCTGTGGCTGGAAAGAAGGTTTACTTGTGGTGCTACGCCAGTTTAGCAAAGACATGTGGCTAA
CCACATTCTTCCTTTCATGACCACAAGTAAGCACCTAATGACTCACTGCAGCCGGGTGATGCATCCTTACACAAAACTGT
GCACAACTAACACTCTTTTAAGAGCGAAATAAATCCTACTATCGATATGATAATTTTAGAAGTCATTGCATTACATTTGA
TTTAATATAATGCAAGGCTTTGTGCCTTTTTTAAAATATGTTCACCGTTTGTTCCTTCTAACCATGATTGTCATCATTCA
TTTTAAATGCAGTATCACACGGGGCAGCTCATGTCATTCACGTCTCTGCGTGTTTGTTCTGTTCTGACTGAGCCGTGATG
ATTTGAGTTATGATTTTGTGATCAGTGCATGAGAATGACTGCTTGGTTAGCAGGAAGGGTTACGAGAGCTGATCAAAAAA
ATAAATAAATAAACACATTCACATGTTCCATTTAACACTTTAAAAAAAGTGTCGTGTAGGTGTGAAGACAAATATATTCA
CCAGTGAGTTTTACATTTCAGAGACCCCAGAGGCAAAACAGACCTGATCGGTACTTTCAGCGCAAATGAGAACACAATGT
CAGAAACACTACATGGCAATTAACAAATATACTCTAATAATATAATAATATGGTGAAGGCTAATCAAATCAGAACGATGG
TCACAGGTGATGCATGGTGTCAGAAAATGTGCTGACTCACTCCTAGTTGCTGTATGAGTCTGAGAGATGAAGCAGGGAGC
ACAGTCTGCTGGTCAAAGACTGCATGTATGCACTGACACCACACACTACTACACATTACATATGACACCACACATACCAC
GCACTACTTCCACAAAATTTGGGCACGTCCAACAACCCTAAGGTCTTAACATGGTAAATATGGGTAAAATTGATCACCAC
ATGCAATAATACAGTAAATTATATTATTTAAATAAAA
>TCONS_00000308 gene=XLOC_000194
CTGGCTTGGAGCTCTTTGAAGAACAAATACTGAAGAGTTTTCTGACAGACAGAACACCTGACACATACAGATGATGACAC
CTCTGACTGAATGGGAATAACTACCCAAGAGCCTCCAACTACAAGATTTACAACAATAACAACACAGTCATTTACTTTGA
GTGTTTCAGTGTGTATATGTGCTACTGGTATCAGTATCAGAATACTGGTATGTGATGGCAAGTCTAAAGCTGGTGTAGTT
ATTGAACTAGGTTTAACACTAAATTAGCAGGTATTTCAGTCCCAGTGCTCTGATCCCCATCATGGTGAGGAGAGGTTGTT
TTAATTTGAACATGCAGAGGAATGTTAGAACAGAGGAATTTTTATCCCCCCCCCCCACACACACACACGCACACACACAC
ACAAATAAATAAATAAATAAATAAATGTAATATCAGGATGCAAGGAGATTAAACGATGTTTAAGTAGGTCTAAAGATCTC
CTTAAATTTTATTACACTTGAGCAAAAAGTTGCACAAATGCAAACTTTTGTTAAAATCAGAATAGTTCACAGACTGACCT
GTGTGCAGCTGAGGCTCATCCGAAAAGGGAAAATTAGAAAGAGGAAAAATGAACCCTGATTTCTCTGTGTCAGCCCCTTT
TATGCTACACAGCTTGTACTACTGCCCTGGTTACCAGTCACACCAGCACACATAGCTTAGCAACCACATTTCCTGTCCAC
TTCATGTCTGTACTCTCAGCCTTTATGTGGTATACACAAAAATCACACCAGCAGAGTCACAGCAATGTGGCTGCAAATGA
AGGAAATGCACCTACTTTCAAGAACTACTTTCTTTACAGCACATACAAATATTTGTTT
>TCONS_00000311 gene=XLOC_000197
AATAGATATCTTTTTGCATTAGATGGAAAAGGTGATCATTGTGTGACCACATATAGCTTCTGTGCAATAACATTGTGTTA
ATGAGACCCCCACGATCTGGAGGAATGGAATTTTGTGCCTAACAATATGACCTGCTAAGAAGTTTGAAATCTGGCTTGAT
GAATTTCTCATGGCAATAGCAAAAGAATCAGACTGGTGACCTTTAAGGTGTAATTTAGGGACACATCCCTCTGCCCTGTG
TTGGATCTGTGTGTAGCACCTGGATAGTGTATAAATGTAGATTGCTATTGGCTGATAACTTTTCACTCAACCACCTCATC
CATTTACAGTAAATTATGGCTCCAAAAACAACCAAACATGACGAGTGAGTGACATCACAGCGACTACAGCCATGTTTTAC
ATGCTGATGGTTTTTAATTCAGTGTGCAGCACAGTGCCATTTTATTTTTATGTTGTTTTCTTGTAAAGTTTGTTAAATCT
CTTTTCAGTGTTC
>TCONS_00000312 gene=XLOC_000198
GCAGGACTCACTGCGGATGAAAGTCAAAAAGGTGGTTTATTTACACAAGTGAAACGGAGTGAAATGTATACAGCCAGTGA
CTCACTATTATCCACAATCCAATCCAAGCTCACTCACACTCAACTACTCAGGCTCCACGAGGAAGGGAAACAGGCCAGGG
TTCAGGAAGTCTACACACAAGGGGAGAAGTTGATGTTAGCAAGGAGCACTAGGAAAACCTGAGGAAATCACTAGGCATGC
TGGGTTACACTGACACAGGTTAGCACAAGGATCCAGCAAAGAATCAGACTCCACTGAGGCCTTAAGTAGCGCAGGAGTAA
TCATCGGCAATGGATGGCAGGTGAGTGGAGCTGCACAGGTGAGTACTGAGGCGGGGACAATAGCTTAGAACAGAACTGTA
TCCATTTTTCCCCCATTAATGAAATCTAATTTCTCTTCATGAAACTTATCCATCATGATGTTATCATGCCTTCCAACCAC
CTAACAACAGACTAAAAAACACAGACCAAATAATGCATTGGCATTAGTATAGTACTGCAGTACAGATGGAAAGTCTAAGT
ACAGAACTATGTGATTTAGGACAGTGCTCTTGTCTTTTCAATGTTTTTGTCAACAGTGGTACAAATGGTCATAGTATAGC
ATACCTCTTTAAGTCCTCCAGTAGCTTCCTGCACTATAGTTGGCTGACTTCTGCACTCAAGACTTCATGATTTGGTTTGT
CCTCTGAAATTTACTGTCAACTGTGGGACCTTTTATAGACATGTGTGAGCCTTTCCAAATCATGTCCAATCAACTGAATT
TAACACAGAGGGACTGTAATCAAGTTGTAGAAACATCTGACAGATGATCATTAGGAATACGA
>TCONS_00000328 gene=XLOC_000205
CTGCAGGGACACCGGCCCTCGTGGACTGAGATTGGGGACCCCTGACCTACAATAACTAAGGAAGTTCAGGGTCTCTCCAA
AGATCCTCAGGATTTTCAATACAGGCACTGTGGAGAGCATCCCCACACAGAACATCACATCCCGGTTTGGGAACAGCTTT
GTTAAGGACCAAAAAGCTCTTCAGAGAGTGATCCGTACAGGAGAACGCTGCTGCAGGATTACTCTCCCCGTCGCTTCAGG
ACACCTACACCAGGAGATGCCGAAATAGACCTGCGCAGATACTTAAGGAGCTGTCCCAACCTGGCAACAAACTGTTCCAA
CTTCTGTAATCCAGTAGAAGGTTCTGCATCATCAGGGCAAGGTCAGAGAGACTCAAGAGCAGCTTCTATCCCCAAGCCAT
CCAGGCCCTAAACCATAACATCAAGAGCATGGATCTTGTACTCAGAGCTTGTTCTTGTGCTGCCATGATTTTATATATAT
ATATATATATATATATATATGTATATGTACCGATAGATAGAGTTTTGTTTTTGTTTTTTTGTTTTTTTTACAAAGGAACA
TAAAACTATAACACCTCATGGAAGTCAAACACACAGTAGTAATTGAAATTAACACAGCTCCGTCAGTGGTTTTGGGGGAA
TAATTGCTTAATTTGAGTGTGAAATTTCTTTA
>TCONS_00000330 gene=XLOC_000207
TACACAGTGTGTGTGTTTAGAGTGAAAGATTGTATAGGCAATCTGGGATGTATTTTTAGCAATAAGTTCATAAATTATAA
TAAAAAAAAATGTAAACTCCTTGCTGATTTACTTCACATACTGGTGAGGCCTTAGAACCATCTCAGTCCACAAATATCAG
AACTCGCTGCCCGCGGGGGATGTGAGGTGGGCAAATGAACTGATAATTTCTTTAACAGGTTGGATTTATCCAGGATGCAG
TCTCCAACATCGGCTGCAGACTCACCCACCCCCACTGCTGCTCTTCCACCCCTGACACCTCAAGCCACTTCACACCTCCT
CTATTCACCCTGCTCACTACTCCCCACCCTCAACATCAGCATTCAATACACACGCCTTTAACACAAGGCTCCAGCTTGTC
TC
>TCONS_00000331 gene=XLOC_000208
GTCAGAAGATGTGAAAACACTGAAAATGGTTCAGCAGAAGGTGATTACGCCAATGTCACATCTGTGATTCAGCTCAAAGT
CATTAACAAGACAAGGCAACGTGGTGACCCAGAGGAGAGCTCTGACTACAATAATGTCAATCCAAATTCAGCCTCAGCTC
TAACATGAAGCTAAACAGAAGCTTGTAAGTTCAAACAGGAAGATCTGTAATCACATGTGTCTGCTTTACATCACTTCCAC
TTTCTCATGCTGTCAAGCTCAATGTGACATCACTGGTCTTGTCCAATCATCTTTCTGCCAGTCTGTTCAGCCCAATCAGC
CTTCATTCCACAGTCTTTACTCACTGCTCATGTGTCATTCTCCCTTACATTTGACCTCGTGCAACCCACCTCCATCTCCG
CCTCACCCATGTTAGTCAGGCTCCATCCAAGCCTCCATCTTCATCTCCACCACCAGCGTCTAGACTCCAGGAAGTCCTGT
TCTGTTCTGCTGTGATGGGCCATCGGGGTCTAATCACCAATAATATGTTTATTTCTTTCAAATGATCTCTCCTTATTGAA
CTTTTAACAGCAGCCCTTTAGCTGTTTTTATTTTTTGTATTTAAAGTCACTTTGAGTGAACAGGAGAAGATTCTGAATAC
AAAGCAATGATTGTGACTCGACCTCTTAACATCTGTTTAAGTGTTTCTGTTATTGTAAAACTATTAGTGAACTGAAGGCA
TTCTTTGGACTTTCTCTCTTATTGCATTCATACTAATAACATCCATACTAAAAGGCTTTCTAGTGTGTACTGAGGTATCA
CATTACTGCTAAACATCTAAAATTTATTGTTAAAAATTGGGCTCTGCTAGCTTATTGTTGTTTCAGTGTAATGTTTAAAT
ATAAATAAACAGTATGGAAATATTTTCTTTCAAACTTTCATGCAAGTTTGTTTTTCCACTTTGTGAAAGTTATTAATGAC
CGTTAAATGCAAAGCTTGTATCAGTGTTTCTATTTTAAGTGTTTGTGAATGATTCAGTACAATAATTCAACACTCTTACA
TTGTTCACCGTGTCACAGAACGGCTCACCGCTGGCTCTCTGAAATGATTTCTCTGCCACCTCAGGCGTGGTCACATCATG
AACCCAGAATCTCAGTTTCTTCCTTTTTTGGTTTAGTAAAATCAGGATCTGCTCGCTTCATGCTGACTGTTTTCTTCTTT
TCTTTCTTCGTGCATTTTTTAAGGATGCATTTCTCGCAAAAATGCAATGTATTCTGTGAAAATGAAGGACACAGGACTAC
AAGGCAGATGATAAAGCATTAGAACAGG
>TCONS_00000338 gene=XLOC_000215
TGTTTCAAGGCCCAGACAAGCCTCTTTGTCTTATTCTGACGTCTGGCTTTCTTGGTGCAACTCTTCCTGTCACAGTTTGT
TTCTGAGCCTTTGATGGTGAAGGAAACTGTACTCACTGACACCTTGACTTTCTTTGCAGTTTCTCTGTAGGACAGACCGA
CATTTATAAGTGTTATGATGGTCTGTCTCTCTGCCATTGTTTTCCTTTTCTCACCATTTTTGTACTAAACACACTACTTT
CTGCAGTACAATACTGTTCAACTGATGTTCACGAGGGTATGGCACCACAGTGTGTTCCAGCACTGCTTTATGCAGACAGA
GGGGGTTGGAAGTAATCCAGAAAAGTTGAAACACCTGCAGGAATTAGTAGCTCCAGCTTTCAAGACTTGATTAACTTCCA
CTGCTGAAGAACAGCTTTATATTGTTAACTCATTTTGTGTTTCCCTGAAAAAGGCCTTTTTGTATAATTCTAAATGCATA
TTATGTTTTAGTTTTGAAAAGAGACCAAACTTTTTTCTGTCTGTACTGAAACCTCTAGCACTCACCCCTGTGGATTCTTT
TCCCCAGCATCTTTCCCCCACTGAAAAGAACTATGAAGGCAACACTAACCATCAAACAGGTTTCCTAAGGCAGTGCATTC
TGTAGCTTTGCCTAAATTACAAACCGCCATTAAAACAGCTCATGTATTGGTCCAATATGTCTTTCTCAGTAACGGACTTT
CAGTAGATATAATTTCTGAGACAGGCCCAGAGCTCTATTTGTAAGTTTGGAAAGCTTTCTATGGGGC
>TCONS_00000345 gene=XLOC_000219
AGAATAAAGTAGTCATGCTACTACATCACAGAACAGAACACACACCGAGAAGACCTGCTTAATCAATGAAATTAATTTCT
TTTCGATTTTATTTCATTTCAGGTTGTTTGTTTGTGCTCTGGTTCTGGACAGTAACCTTTCATGTTTAAAGGTGTCTTAT
AAAAATTTCAAATGTGCATCCATCATTTTAAAAATAAACAGCAGCATGGAAAGGCCAGTGAGTGATAAAATAAAAGGAAA
TAAAATATTTATTTTAGATTTGTGTTTCCGCAGAGTACAGCTTTACCCTGTGTTCTAGTTTGTTGCGTGTAATCCTGTGA
GATCAGTCGAACCTCCAGCTGTCAGACTACACTGTGATAAATTTGAGATTTTTTAAAAATGTGCTAACCACTGCACCACC
ATGCTGCTTTTTCAATTCTTTTAATAAGAATAACTTGAAAGTTCATTTAGATATAATTTTTTAATGTTGATGTTTATATC
ATTTATTTGTCTCATTTTCTTTTGGTCATTTAATTCATTGACATTAGTTTTCTGTTACTTTTAGCTTTTTTTGTAGATTT
TTAAGACTCAAGACGTGGTGGGACGCTCATATATAGAGGTAGTTAGCATTTTCATTGATGATTTCTGTTCCTCTGCAAGC
GTTAAATTAAACATTTCACCTGTTTAAAATCTCCTGTACTTACTGTATTTGAGAAAAAGGTTTCTCGTCAGTCTGTCCTC
AGTGAAGAGACAATAAGTCACATCCTTATTTATTGGGTTGGGTTTTCTCTGGCTTCCTCCATGCAGTTAGTGGGGTTAGA
TTCG
>TCONS_00000354 gene=XLOC_000225
CTGTCATGAATCTATTCAGCTATTTAAGTGAGCTTTTAACATTTCCACTTACAGCACTGGGGTATTTCCACTTTTAGATT
CAGATATGTGTGGGCTTGTATAAACACTGTTCAAAGGTTAGGATTGCATACTCATTATGGAAAAGGGTCTACTCCCATTA
GTAGTTTGAGTTGGGGACTGTGTCCAGGTTATTCAAGCAATTAGAGTTAATTCTGTGCAGTGGAGGAGTCCGTTTCTAGG
ATTTTCTTGACCACAGCATGGTGATTAGCTCTCCAACTATAACCCGGTATTCAGATTTTGTTGAAAATAGCATATTGTAG
AAAATTAATCAAGTCCGTTTGACAAAGCCAGAAAGAGTCGGTTGACTGCACTTTGAAACCCTTGGGTGGTTGCACTATAC
AATTGCGCCAACCTGCTTAGTCCCGCAGATCGGTCATCACAATTACACGTGTTTGGTGGCAACTTGTGCCAAGTCATGAA
TATAAATCAATGACGCATCAGACTAATCAGTTCAGCCTGAATAAGACCAAGCATCCCAATATAGTAATAGTCTCTATACA
AGCTTGCTATGCAGGGCTTTTAGAGTGTACTTGTAGGTGGCAAGTTACTTTAAGTCGTTCAGTAGTTTACTGAACTCAAA
ACCACTTTACACATTATCCAGTTACAACCTGAGAGCAGTGACTCATTAAGAGACTCCGTGCTCAATAATCAGAATAAAGC
AGCCTTTATTGCAGCACATATTTTAAGACCAAGACATTACATGGACCCACTCCATCTTCAGACCCCGGCCTTGAGCTGGC
TGTTGGCCGGCAGTGGCTTGCCCATGTGGATCCCCACTGTGAGGCCACATTCTTTGCTGGCATATTTCTCTTTGACCTCA
GGCTTCA
>TCONS_00000358 gene=XLOC_000227
AAAAACAGTCATTATAGAGTTGCTTCTCTGCATCTTTAGGGTCACATCTGCATAGTGGGATGAAGGCCGAGAAACTTAAT
TATTGATGAATAATCAGAAAGCTGTAGACACCTTAGACACCAAGTGAAGACCAAGGAGTTGTTTCTAATATATTTTTCAC
ACAAGGTCTACTCGAGGGACAACTCGTATTCAATCTCTAATGACATATTTACACCACTTAAACACAAATGGACCCAAGTG
GATGGAGTCACGGATTAAGAGCTGAGAACCATAAGTTGGAATTAACAAGAGCTTTAAGAAGGAGGACG
>TCONS_00000365 gene=XLOC_000231
TGGCCATTTAGTGCTCTGTATGCTAAAACAAGAATTTTAAAACGAATTCTAAAATCAATTGGGAGCCAATGTAAAGAATA
TAAAATAGGAGTAATGTGAGCATGCTTGCTAGAACGCGTTAGTAACCTGGCCGCTGCATTTTGAATAGCTTGGAGGCGAG
AAAGAGATGATTTGTCAAAGTTGGTAAACAGGGCATTACAATAATCTAAACACGATGACACAAATGCACGAACAATTTTT
TACAGTTCAGCTAAGAAGACCATTTTTCGCAGTTTAGAAATGTTCCTTAAATGAAAGAAACAGGAACGAGACAGAGATTT
TACATGTGAGTCAAGGCCCAGAGAAGAATCAAATATTACTCCCAGATTTCGAATATTTGACTTAGCAGAAGAACAGAAAG
GGGGCAAGAACCTGACTGATTTTAAAATGTAGTTCAGGAGGAGCTATGATCATGGTCTCGGTCTTGTTCGTGTTTAATAC
AAGGTAGATGCTAAAAAGCCAATCAGAAACCTGAGTTAAGCACTGGACTAGGGTGGACAGCCTAAACAGCTGATGAGGCT
TAACCCTCGTGCTCCCCTTCAGGGCAGCTCCGGACCCTGGGGGTCCCAGAGTACCCCTGGGTCGCATTTCACAGGCCGAG
CATCAGGGTTGGCTCCCGCGCCCCGTACACCCACGTTTCCCTCCCTGAATGCCACTCCCGTTTCTATTTTTCTCCTAGTT
TCAGGCAGGCTCTATCATGTTCGTCCATGGGAGGCCGCTGTTAACCCTTGTGCTCCCCTTCAGGGCAGCCCCAGACCCCG
GGGGTCCCAGAGTACCCCACCCTCAGTAGAGACAGGTGAATGAAAATGTAAAAAAAAAACAGAACGATCATTTGGGGTCG
AAGAGTGCCCCAGAGCGATTCTAATGGGTTCGTCAGGGGATCGGGAAAGAAAACGTAGCACTTGGGGACCACGCACAGAA
GCTGCTGCGGCAGCATGGGGGTCATTGATACCCCAGTACATGAAAATGAAGCATAATCACAATAATGATAATAATAATAA
TGAGAAGAAGAAGAAGAAGAAGAATACAACACACAGACGCTTCTGAGTTTTATTTTATTTTATTTGAAATTACACTCACG
ATACAACTGAGGCAATC
>TCONS_00000366 gene=XLOC_000232
ATCCCAGAAACAACATTCGAGATCTCTGTCCAGAAGAGCACAATCCTAGGAACAGCTAAGATACTCTGCAGGACCCTCAA
GCTCCCAGGTCTCTGTTAGAGGACCCAAGCTTGAAGGATAGACCTCCCGCAGGGGCGAGAGGGTCAAAAAAATGTGTGTA
CCAGAACTGCCTGAGGTTAAAAAAAGGTAAGGTAAGGTTACCCGAAACGGAAAAATAATGTACATTATACAAAAAGGCCT
TTTTTAGGGAACACAAAATGGGTTAACAATTTAAAGCTGTTCTGCAGCAACGGCAGTTGATTAAGCCTTGAAAGCTGGCG
CTACTAATTTTTACAGGTGTTCCAACTTTTCTGGATTGCTTAGTACTAGTGCTGTCAGTGTTAATCTCGTTAAAATGACG
TTAACGGCATAACCGCATTAACTCTGCAAATCTCCGTTAGCGAGTTAGCGCGGATTGCCCCGTGCGTGGGGCTGCACGGC
GTCACAATAGCGCCATTACTGTTAAACAGTTACTGTTTCTTTATTTGTTCCATTAAACACTTGTGTGAAAATCCCTTGAT
GTTTTGTTAAAATAAAAATGCTAATTTTAAATCAATTAGTTGTTTGCTTATAAATTTACTAAATGGCTATAAACAGAAAA
TGTGACTGTGACTCTTGGGCATTACCTTGAGGCAACAAATCAATTTCACGTGGGGGGGGGGTAATTTACGGATTTATATA
TAAAACAGTAGTCCCAACTCCCAAAAAGTAGGGTTTTCTCTGAAAAGCTAACATTCATGCCATAGTAATGGTATTATAAC
AAAGTGTAAGTGACTAAGAATGACAGCAACTGCATAGATTTTAACAGAATGGGTTTCCATGACCCAGCAGGTGCATCCAA
GCAAGATCAGGCTCAGTGCAAAGAGTCAGACGCAGTAGTTTTGTACCTTGTGTGCTTTTTCTGTTGCTGCTGCATAGTAC
TTCTAACATTCCACAAGTTAATGTTGCTGTCACGCTATTCATAAAGCACTGACTTTCTT
>TCONS_00000367 gene=XLOC_000233
GGACAACAATGCATAAAATCAATTATTGGAAACCAAATTTATAAGTGTTTCAATTTAAATACATTTCAGTTCAATTCGGT
TGTACCAGAAATCACAACAACAGTCACAAGACGCTTTAGCCATGTCCAAATTCATAGGTTGCATCCTCCTGAGGACCCAG
CTTTCGCGGCCTACGTGGGCCGGGTCCTTCGAAGGGTAGGCCGGAAGTGACCGACTGTGAAATTGTACAGTCTAGCCTTC
AGTTATCTGTCACCAGCTGTCTCGGTGGAGTTTAATAAACTCAGTCGTCTGCTCCTTGCTATCTAAAATATAATTGGACA
CTGGCATAAATTCTTGATCATCTCACACTTCTGTTTATTCAGTTTTTCGTTTGACTTCAAAAGTGGATTCTGTTCATCTG
GACGTAGCGTTTTAGGGAGAAACGTTTCATCACTCATCCAAGTAAGAAGTCACTTGGATCAGTAGCCCACGCATGTGCCT
TCATCTTTGCCGCTATGATGCTTGACATGAGCTTCTATGTGGTACTGAAGCAGGTTATTTGCCTGTAGGTGGATGGGACC
AGTCCCTTCTGTTGCTACTATGATATTACTTGAATATTAAGTGGTTATTACTTTGGTAATCGCATAGAAAGTGCT
>TCONS_00000368 gene=XLOC_000234
ATTACATAAACTGTATTCATGAATAACAAATGAGAAGACAAGTGTTAGAGTATTGGAGTAATATATTTCTAACACTAAAC
TAAGAAGGTAAGTGACTGACTATGTGGCTTTGTTTTATCAGAAAACCTTCAATCCTCTGTGGGACTCATTAAGTTCTCCA
CTAACATGTAAACAACTTCAGGGAATCTGACCAGTTGACATTTATAGTCCTGTGCCCTTCATTGTGTTTGGCCACACATT
TTTTTAAATCTATGGGACTAGTAAAGGCTTAGTAGCATAGGCAAAAGGACGGTGTTGATGACAAAAAGGCTAAAGAAACA
CCTTAAATAAGAAGGTCTGTTTTTTTTCTTGTTTCCATATGTGAATGAGGATGACTAAAGTCTTATAGCTGTGGGTTGGA
CCTCTAACTCTATTCAACCTGGGAGTCCCCTCAAGCTGGGGTCTTCTACCAGAGACCTGGGAACTTAAGGGTACTATGCA
GTATTTTAATGTTCCTAGGATTCCGCTCCT
>TCONS_00000369 gene=XLOC_000235
ATCAGTAACATCACAGCACCCACCCAGCTGTATAGAAACTCTGTCATGCTAGCTAGTACGCAGTACTAGTTATTGTAACT
GAGTGTAAAAAGTCAGCACAACGAAAATAAACTCCACCTAAACTTGGTCTGACCCAGATAGACTCCAGGTCATAACTTCT
TACCTGAAGTTCAGTTCACCTGACACTCGGACCAGCAGCCGCCTCGGGTCTCTCCTCCTCCTGCCTACCCTTCCCTCATC
CACCTGCTAGCCGCCGTGGAAGCTCCGCCATGCTCGATGGCCAGTCCAGCTACGTTAAACTGTTAATCTTTCGCCGAAAA
ACTGTTTTCTGTGATGCTGTCTTTCGTGCTTGGCTCTCCTACCTTTGCTAACATGATGCTCATAGCGCAGAAGGCGATGC
TGCATTCACTTACACTCGGATATCTGAGCTTCACTGTGAAAACATAATCGTACATTTGATATTTCATTGGATTTTATTGT
TTTGGCTTC
>TCONS_00000370 gene=XLOC_000236
ATAAACCACACCAAAAAACTCTAAATCACTCCATTACTGCTATTCTACAAGACATTCATTCATTGTCTGTTTCAGTAACA
TTTTCCACGACCAGGCTGGCTAATATAACGTTTTAATACTGAAACTAATAGCTTCTGTTAGCTTCTGTTAGCTATGCTAA
CAGAAGCTAACAACTGGGTGTCCTGACTCCCAGATGCCTGCTTTCCACTCAGTCACATAACAGCCGGCACAGATGGACAC
ACCAGACTAGCTCACTAATTGTCATGGTCCTCCAGTCCTCATGGGCGTCTCTGCTGGTTCTCTCTGTCTCTGTCCATCCC
TGGCCTCTCTCTCACTCTCGCTCTCTTCCTTTCTGTGTGTGTGTGTGTGTGTGTGTGTGTGTGGTTAACCACAAGTTATC
TTACAGGGCTAATCTGCTGGCAGTCTACCTAAGGTGGAGACGCACCTTTATTCTTTGCCTGGGCGTGGTCAGTCCTTGGG
GACCCCCAGTCGACCTCAGGCACATGGCACCTCTGTTTCTATAAAGGAAAGGCCTGGAAAAGCTGTCCTCTGGGATACTA
AAATAATTTTTATAATATTGTAACTTAGAAAAGCTTTATCCTTCTCTATTAACATCTTTTGTCAGGTATTTACCGTAATT
TCTTCATGCTGCTGTTTCTGGTTCTCCTGTTAGTTAGCTGTTATTCCACGCTGAGCTGTCATGTCTGACCTCAGGTCACA
GAGCTAAAGGCAGCCGTGACAAAGCTGAGAGAGGGAGCAACATCTCCATAGATTGCTAGCAGGCATGACTTGACCTCACT
TTGCAAAGCACCCTAAAAGTTGCATTTAAGAAGTTCAAAAACTAAAAGGTGCCAGGATCAAACCGGGGCTCTTTTGGCTT
CAAGGCACACACGTGAACCACTACACTATGGAACCACTCAAAAACCATTAAAAATTACATTAAAGTCTTATTCAGGTGTT
GGAACCATTTGTGTGACTGAGAACATTATAAGCCAAGTCCCAGACAACAGCAGTATGTGTGTCTTCACTATGTTCTCTTC
CTGACAGATTCTGACAAACTCTTCAGACAATGGGAAGCTGAGAAGACGATCCCATGCAGTGGCGTGTCTAGAAAATTTTT
GTTGGGGGGGCCAGGTAGGGGCACAGATTTGGAGAAGGGTGGCAGATGTAATTGGCAGATAATGTTAAAAAAAATTCTAC
CAACAGTTAACCATCATTCAATAACCCTGTAAACCTAATAACTGAATTTGCTTTTGACTCTTATTAGAATGAGGTTTTAA
CCACTACGGTGCAAAGTTTTTAGATACTGCATTGGTGAAGTACAAGAGATACAATCAGTGCTTTGTCAGTGTTTACTCAG
CATTCAAGGACAGCAATATTTGCATAGTATTTTTACTGACATATAG
>TCONS_00000376 gene=XLOC_000239
CGGACTTGTAGGTATTTAAAGAAGTGAGTCTTTGGGATTCCAAAATCTTTACATAATGTTTCAAAAGGTTAAAATGATCC
TTTAACAAACAGATCAGAGAAACATATAATTCCCCTACTGCACCAAACCTCAAACCCTGCATCACTCAGAGCTGGTTAAA
AAAGATGATTTGACACAATAGGGGAGCAGACAAGCGACCACCCCAGACCAAAATGTTGTCGACACTGAAACCAAACATTA
AGAGATTTTTAACCACAGGATTTTTAAAATTAACATTGTGACTGACTGGTAGGCTTGAACACATTATTTCAACAGGGGAT
GTAGTGAGATTCCCATCTAGCTCTATAGTGGACCAAAGTTGCCCACTGCCTTCACTAAAAGCCCACATCCAGTGCATAAA
GTTTGGTAGGGCCAGGCCCCCTTCCGACTTAGCACACTGTAAAAGGGGTTTACGGATTCTTGGAACTTTTTTGTCCCAAA
TAAAAGATGATATAAGTCCATCTAACTGGTTGAAAAAGGTTTTAGGAAGAAAAGGGGTATCATCTGGAAGAGATACATGA
ATCAAGGCAGGACTAACATTTTAATTGTGTTGACCCGCTGAGCAAAAGAGATGGGTGATACTGACCAGCGTGCCAAATCA
GATTTTGTTTTCTTTAATCAAGGGGTAAAATTTTGTTTAAAAAGATCCTGATAGGTGAATAAGAAGTGTTTCAATCTAAA
CTGAAAGGTTGAGTAATCAGCTTCCTTTGCCAGACGGTTAATAGGAAACAGGGTTTCTATTAACCAGGGTTAATCTGTAA
CCAGACAGACGCCCAAAGGATCCAGTGAAAATCTGAATCTCCAGACAGGAGCAGTCCACAGGAGTCCATAATTCAGCAGT
TCAGTGGGTCACCCCGGGGGACGGCAG
>TCONS_00000381 gene=XLOC_000244
CTTTTCTTTAGCGTTCTGAAAGACACAGAGGCTAATAGTTTTTAAACAGAATACCACAAACAGCAGGTATTCCTTTAGAA
ATAAACAGGGATACTTCTAAAACTACATATTCTTAACTCTGCAACAGTTAGACAGAGGGGGTTACAGTTAGACCCCCTAC
AGTCAGCAGAAGAAGTCATAAAAAAGAGCCATCCTTATCAAGAGCATCCCAGCACTCACACATCCCAACAGTAGTTCCAT
AGTTTTTCATTACAAAACAGTTCCTTTATCTTATCTTATCATGTCAGAGGTCAACTGAAACCTTGTCCAGCTGAACCTCC
AAAGGTTTTTCTTTTAGCTTACACCCCCACACCTTTATCTGTACAGGCAGACAATTACACCTCCTACCTGTACTCCCAAA
AAGCTTTCCACCTTTCTTCTTTACATCCTACCCTTTTTATCTTATCGTGTCAGAGGTCAACTGAAACAAGCCCCACCTAT
ATAAAAACGCCCTAATCAGACACCCTGTATTTTCCCTCACTACTTTACATCGACCGTTGAGAGCATAACACGTCATTCAT
CATCACGGGCAGCAAACCTAACAGTGTTCTGTTTAACATGGACAACATATATGTTAAGTAAAACAAGACTATTAATGGAT
TCTTAAATTTATACACCAGTATATCATAAAATATTCAAACTGTTTTCTTTTCTAAACAAAAGCCTGATTTTTAGGAACTC
GGTACAA
>TCONS_00000386 gene=XLOC_000249
CACACTTCCGAGTAAACAGCGTCATGAATCATGAGCAGAGTGGCTCATAGGAGGCTTCTACAGCTACGACCAGCCTCGAT
GGAGGCTTCAGAAGGGTAACCCGCAAATGATCTCTGCAACACCAAGGGAAGTCAGGTGACCAAAAAGGAGATCACAGGTA
GCGATCCAGGAATGCTCAAATGGCCACTATTTATACTAGCGCCCCCCTAATACGCCAGGCCGAAAGTGGGTTGAACCGAG
AAATAACATTAATCCTGCCACAGAAGTAAAACAAATAGCTGAACTCAAATGATTAAACATTTAAGTCCTGAAATTCTGGA
AGCTCCAGGCAGACAAACCGAGACGTTAAACGCAAGGAACAAATGAAAAAAAAAAATAGCTAAGAGAGAGAAACACTGTA
AACAGTTATAGAGTTAGGCAACCAATGTAGTTATAATGCCAAGAGGAGACCAAATGTTGGTGACAAAAAAAGCAGGCAGA
AAATAATTTTCTAGGTCAGAATAAATCAAATTACTCAATTAACATATTTTGTTTTACTCTTAAATTTCAGCTCTTTTCGG
TCCTCTTACATCAATGACAAAGTGTTTATAGGTATCTGCAGGACCATAACTTCACTGTTAAGCTCTGTGTTTTTAGAGAG
GAGTTTATAACTGTTTTTCTTTTCTCAAAAAAAAAGAGAAAAATTCACAGGGAAACGGCACTCCTCGCAATATGTGGTTA
CGGCACAATTTCCCTAAATTTGCGCTTCTCTTTTTCAGTCACAGTGCTTTTACAACATTCACACATATTTGTAACGCAAA
GGTCGCACAACATGTGCGACAGGTAGTACCAAAAGGGTGGACCTGCCACTTGTAGCTGGTCCAACTGGTGGCACCACATG
CACTGGCTCCATTAGAGTAATGAGATGTGGACAATAGTAGAAAATCAGGACCACAAGCGGAAACTGACTGAATGCTGTCA
GAGGCAACTCTTTCAGCCGTTCATATATCTTCACGGGGTGTCAGATATCTGGAAAATCCATGATCCAATATCGCGTGATG
ACAAAAGTTGTCTCACTGCATCAGATATTACTGGAGCAGTAAGGACAATACACTTGTAGCTCCTGTGGTTGCTGCTTGAT
GGTGAAGGGAACTGCAGTCTGGTGACACCTCCTGGCAGATCTGCACCGTGGAGAATGATTGTGGAGTTATTTGGCCTTTC
TGTGGGACCCTATCTGCTTTACCAGCATCTCCGAGGATTTCAAACACAGATTTCTGTATCCCCAGCTCATAGTCTAACAA
CTGTGGGGATGTGGATATGTTGAGGGTATTGCTGGGATTTATTTTTACCTTTAAGGCTTATATCTCATAATTAGCATCAC
ATATTTCTAGTTTGTGTTTTATTCTAAACAGTGTACAGTTGTATAGTCTTGGATTCACTTGGATTCACTGGCAAACATAA
ACATTGAGAGGACACCCTCACAGCAATGTGGCCTCAGCCATAAATCTGCTCTTATTTAATGCACTCTTCCCCTGTCTTGC
TAGACTGGAGCACAAGATGCATTTGTCACGGTAATGGCAGCGTTGCTTGCAAAAGGGTCATCTCCAAATAAGGAGATGCT
TGGAAAATTATAGAAGAAACAAATTTTTCACCTTAGCAGACTCTTTATCACATATAGTAAAAAAGTGTTTACTGCCTTTT
TGTGAGAGCCTATTGTCCCTCAGCCAGTAAAAGGAGGTCCATGGCACCATGTAAAACTAATTTGAAATTCTAACCGTTTT
GATAATAAATTGGGAAAAAGTATAATTGGAGCACATTTGTCTTCTCTCGTTAAAAGAACCTACAGTACAGTTATCTTTTG
AACTCAGTTCTTATATCTTATGCTAGCTTTAGCAGCAACCCACACTGAAGCTCAACATGGCCACTGTTTCCAGGCTGCTC
AAGCATTACCAGTAGTGCCTGCGCACACATGCATGCAAGCCCCTTAAAGACTCGTGTAATTCATGTGGATGTTCGGGGCT
TCCATCATTTCTGCTTTACATCTCACAGCCAACTGGTGTGGTTTTCCATAATGTTTATTTAGAGACGACATCACATCAGA
ATACAGTTGTCTTGAGTTAGTATTGTCATGATGGTACTAAGTGGGAGGCAGGACACAGGAGTCACAGACAGGGTAATAAA
CTCAAAGAGCCACCTTTATTGCTGTAGGAAAAAAAGTACTCAAACAAAATACAACAATACTAAAAAAAAAAAAAACCCAA
CAACAATAAAACACTAGAACTGGAAGTACAAAGGTGGAGCGCAGGGAAACAGCGCTAACGGACGTTACACAAGAATGAGC
AGAGGAGGACACAGGACTTAAATACACACATGATAACAATAGGAGGGAATGTCGCTGCAAGTAATACAGACTAACAGGAT
ATGGAAGGCAAAAGTGAACACACCGAACACAGGCAGAATGCTAACCACTGGCTCAACAATGGTATATCGTCATGTACAAA
ATGTGGTGAAGCCACTGTGGTGCATTTGTGGTGAGAAATGGTCCAGACGATGTACTCTAATAGTGGGCTTTACTGCGTGT
AATGGAGAGGACTCCCTTACTACCACTTATATTATAGTTTCTATAGCACTTTAGGAGTACCTGTCACTTTATTAAAAGCA
CCTTATCTAGCACTTTATTCAGCATCGCACTTTAAGCCTAGCACAGGAAGAACATTTGCACACAAGTTGAATTTTCCATT
GAGTATTTATTGTGTATTTTAAAATCAGTTGGTAGCCTTTGTTCTAGATCAGGGGTGGGCAATTCCAGGCCCCGAGGGCC
GGTGTCCCTGCAGGTTTTAGATCTCACCTTGGGTCAACATACCTGAATCACATGATTAGTTCGTTACCAGGCCTCTGGAG
AACATCAGGACATGTTGAGGAGATAATTTAGCCATTTAAATCAGCTGTGTTGGTTCAAGGACACATGTAAAACCTGCAGG
GACACCGGCCCTCGGTGCCCACCCCTGTTCTAGATCCTGCTCCTCATCAATAAATGTGGTGGTTTTCTGTGAAGAAGACC
GTTTGTGATTGAGAGCAAATAAGGTTTACCAGTAAGGATAACTAATGCTAGTGTGTGTGAAAGTCTAGAAATAAAGGTGG
TGCAAAGAAGTGACCGTAAGATGTTATTACTCACCTTTCTTTCCTGTGTTCACTCCAGGGTGTTTGGGCAAATGTTTTCC
TGGGGGTCCAGACACATTTAAAGGTTCCAGGAGAGGCCATGGGTTAAAGGAGGATGGGAAATCTTTTCTGCTTGGGTTTT
TTTGATGTTTTTACAATAAGGGGTATGGTTTAAGGATAAAGTGTAAAATATTTATTAATATGAAAATGTATTCATATATA
TTTTTATTAAAGTTGATGTATTATATAATGTGGTGGAAGGTTAGGATTTGAGAAATCACCTGTTAATAGAATAATGCTTT
AATCTGTGACAGCTGAAAGTATTTAAGACTGTCAGTTGTTATTAGATGCAGTGGATTGTTTGTGAGCTGTATGGTAAATA
AATACCCCGTGTTCAACTATACTTGTCTTGGCTGCCTCATAATAAATCCAGCCGCAAAAGGCTGCCCTATTACACTGCAC
ATGGCACATGACAATACAGTTACAGGGGGATTTGGATTGTAAGTGTGGTCCTGTGATAAATGCTGCAATTCCACTGTAAT
TATATGAAATTTCAATTATTCTCTTTGAAATGGCATTTTAATTACATTTATGCACAAATACTTAACAGTAGGTACACTGG
AATAAAGGGGGTAGCAAGTCGGTTTCTTACAGAGAAAATACAAAGAATGATTATAGCGACATAACTTTTAAGTAATGTGT
AAATAAGTTCACAGAAAATAAGAAATATACATTATAATTTTTCTATATCTTAATAATTATAGGATACATTTAATTTTACA
CATACCTTTGGTCAAAATGATAAACTGATGAAATACAATAAAAAACATTTTTGATGCAACATAAAATAAGACAGGTTTCT
TTTTCTCATCATGCAACAAAACAGACCCACATCAAGTTTTAAGACAACAGAAATCATTTAAAACTACTAAATTTTGTTGT
TAAACAGCAACAGGTCTTTCAGATTGACCTAGAAGGCAATCTGTTCAGATGCTCTGATTCTCTTTGTGATCACATGATGA
CAATAATGCTTGGTCTGCAAGATTACATAGATGTTTGCACAGAACAGATAAACTCAACATTTGCGTGACTTTAACGTGAC
AAATTTTTCCTCAAATCGATCTTCAATGAACAGTTTCT
>TCONS_00000387 gene=XLOC_000250
CAAAATGTGCTTTCTTTATTTAGAGTGCAGCTTAGTGCAGAGACGAACTATGTTATACATTTGGAAAGCACCATGTTCTG
TTTCTTGAGGTGCAAGACTTCACACCTTTAAATGTTCATTTGAGATATGACATGCAAGTTCCTGTTTTATAGTTTAGCAA
GACACTTACTTCTGCTTTTCTGCATACCTCATACACACAGTTTAAGTTCATTGAAAGGTCGTATGTCTATGTATGGTATG
GCTGGAAACACACACACCTACATGCACCTACACACACAGAATACAGACACTGATGTTGTTCAGATATGACTGCTTAAGAA
TGTCACGTGTATTTGTAATTGCATATTCATGAATGATTGCTTGCTGACAATATAAAGGGCTGTAGCGAAGGAATCAGTTG
AAGTTGGCTAAGGACAGGTGAAGGCCTGGGCTGACTTCCCTCGCGAGCCACAAAGACAAAAGAGCTCTGTCTTGCCTTGT
TTTGTTGTGCAGTTATTGAGTGTCTCGTGTTCAAGCGGGGTTTGTGCCTAGATAAACCCAACAATAGTTATTTAGACCAA
CTAGTAAATGAAGAGAAAATGTGTGTTTACAAATGATGCCAAAGCAGTTTCTAGCCTACTCTCCATCTCTGACGGAGACA
ACAATACATTTAACTAAACATCTTATAGTTTTGGACAAATAATTTAGGGATCTCCTGCTG
>TCONS_00000398 gene=XLOC_000255
GTGAGAGCAATATACAAGCACTACATACATTTATGTAAAGTTGATGCTTATTTAACATGTTTGGAGTGTAATTCTTGTTT
ATATGGTGTTTAATGTGAGCGAATAAGGGGGTTGTTTCATGTTATCTGTGGGTAATGCTAGTAACGTTTGTGCGCTAGCT
AAGTCATGTTAGCCTCCTGCATTAACCTCTGTAACCGAGTTTTTTCCATCAGTAATGTGAAAGGAAACTGTTAGTTGGTT
TCAGTTAAAGTTATAGGAAATAGACCAGCAAGTACATGTTATGTTGTCTATTGTTTACTGGTCATTTTCTCTGTGTGTTA
AGGGCTGATTAATACAGGGCCATTACATGTAATGCTACAAAAGTAACGCAGGCCAGTTATTACAATGGAAGCCGCCAGCA
ACACTGAATTGTTTTGCTGTGTTTCAGCGCAATAAACCTTCACGTGCACCTGGATGAACCTTGTTTTCCTTCAGTGTGTA
ACATAGGCTCTGGTCCTCTTGTCATCAAAGTGCAAGAAACGGCGAATATCTTTAAATCTTTGAATTGACATAGTGGCCTG
GTACAATGGGTTATGCAGAGGACTCCCAAAAAACACACCGACTGGTACATCCCAGTTCTTATCACTTCCTGCAAAAATGG
TCAATCAAATGACAGCCATGAGCTTATGTTTGATTACATTTTTCCACTCTTTTGCCCTGTCTGTGGCTACTCTTCGTGCC
TCCATGTTTGCGCATGTCAGCACCTCTTCTATTATATTATCAGACATGAACATCTTCCATGCATCTATTAGGGAGACAGC
ACTAAACCCAGGTGCAAGCCCTGGCCGACTAATTCAGAATATTGTGGCTAGAGCAGTAAGAGGGGCTCATTCTGTTAGAC
TCAATATCCATTTCCTCTTC
>TCONS_00000399 gene=XLOC_000256
TAGTCTGGGTCCTCTATATCTGAGATGTCAGATTTTGAGTCAGTGCCTCTGATGGGCTCTTCATCCCATCCGTCCTGGAT
CATTTGTAGGGCAAGGTCCACAGGGATCCTAGCTGGCCTCATAGCAGCTATGTTACTTTAAATATTTAAAAAAAAATCAG
AAAGGACAATGTTTGAAATGCACAGGAAACTATAAACAAGGCTGCACATAAATGGTCCGCAGGTACGCATTTGCTGTCAA
AATAAAAGACCCATACCAGATAAGAAGTTGGAACGCTCATTTGCGTACATTAGATGTTCTGGAGGAGGACAGACATTTGT
TCAGAACTCTTAAAGATGTCGAAGAAGCAAGCTCCATAAGCAATTACTTTGGTGTTCCTCCACCGCAAAAGAAGCGCGTA
TTCTCTGAATTTCCGGCAATACTTTTATTTTGACAGCGAATGCACACCTGCGGACCACTTATGTGCAGCCCTGACTATAA
ATCATGTACGTTACTGTGTAAAAGTTCATTCCTG
>TCONS_00000400 gene=XLOC_000257
AAAATAATCTGCATTGTAGAACATCTGATGGACGTTATTGGTGTACAACAAAAAAGTGATCTTTTGTTTGTGGAGGCAGA
AGATCTCAAACCCTTTCTCACATCAATTCAAATACGTAAACTACTTCTTGCATTTAAAGGAGGTTTGTGTAGCTTCTGTA
CAAATCATAGACTTGAGTCTATGATTTGAAGGTCACTCATAGACTCATATGTCACTGATTAGCTTTTTTTTCTCTTCACC
ATACTACACATGTACTTTGACAGTATAATATTGAAGAGCGTTTTGGGGCTCACATTGTCTGGTAGATGATTAACACGGAA
AACATAAACAAAAGTGGACACTAAATCTAACACCATTAACCTTTCATTGGTAGTGGTGCAGCTAAGGGTTTGAAATTGTG
ACATACTGTCAAATAAATTGACTCAAAGTCTTTTCAATGCAAGACCTTGAGTTTGTAGTTCTTTTGCAGTCCTGGGATTG
CTTCTTTTCATCTTCAGACAAGGTCCCCAAAACTGCCTTGCCGTTACTACTCAATCCTAATTGAAGGGTTCATCTTTTAG
TGAGGACATATTTGTTGACATAGTAGCTTTTTAAGGTAGCTT
>TCONS_00000403 gene=XLOC_000260
GGAAGCCACTGAGAAGAAGTTACGGTCTCATCTATATTAAGCACAGCATCTCTTTCTTCTGCTTATTTGTGAAAAGTAAA
ACACTGAAAGCTTAGCTGTGCATCAGAGAGCAGCAGAGCTGGATGTGAGGATGAAGCGCTCTTTGCTCTGCGTGCTGGAG
TTGTTCTTGCTCAGTACACTCTTCAATGTAAATGCTGAAGGTATGACAGTTTTTTTCTTCCTGTTTACAAAATATGAACA
GCACTGATGCATCTCCTGTATCTTTCTGTTTATATGTTGTCACGGCCGAATCAAAACCCAGACACAGACAAGAACTGACA
AAATTATCAGGAGTTTACTTTCACAGACACCAGTAGCTGAGAGAAACAGGTGTCTATGGTAAATGTAGGGGGCTGATTAT
CCATGGGGAGAGAACCAGCTTTCTGATTTGGTGAACAAAGCCAGGAACAGGGTGAGTTAGAATTGATTTGAGTTGACTGA
CAGGAAGCAGGAGGGAGCGCTGCCCAGCACATGATGATAGATGAATGTCCAGGAAAACAGAGATAAGGCTCAGTGAGAGC
CAGAGAGAATCTGATTCACCTGAATCTGTCATGTGGCAGTGTGGAGATACAGGTTCCCAGTATTTAGGGCTGAAACTCCA
GTGGCCCCAGCACATCTGAAGCTGTACCTGTACTGGAGGATGGATGGGGCTGAGGGAGCTGAACTAGCAAATGTGAAATA
TATTTAAAATTTCCTTTAACACATTTCAGTCTTAGAAATGCCAGGTAAGAGCCAAAGAGTGTGACTCACTGATACAAATG
TGTCTCTTTCTGTGCATTTGTTTCATCACCTTTACAAATAAAATTAGTGATCCAG
>TCONS_00000404 gene=XLOC_000260
GAGAATTCGAATGGTACTACCTTGTGTCCATTTAAAGCAGGGTATTGTGTTGGAAACACTGCTGTTTTTACATTACTAGT
TTAGAGCATACAAGCAAAGAAATTTGAGGATGAGTCTCCGATCTGAAAATTTACTTTAAAATGTTTTAGTTCATAGTGAG
TTGATTTGCTGCTGTTTTGATGATGTTTCAATCTTGATTTCAGTGCTCAGTACACTCTTCAATGTAAATGCTGAAGGTAT
GACAGTTTTTTTCTTCCTGTTTACAAAATATGAACAGCACTGATGCATCTCCTGTATCTTTCTGTTTATATGTTGTCACG
GCCGAATCAAAACCCAGACACAGACAAGAACTGACAAAATTATCAGGAGTTTACTTTCACAGACACCAGTAGCTGAGAGA
AACAGGTGTCTATGGTAAATGTAGGGGGCTGATTATCCATGGGGAGAGAACCAGCTTTCTGATTTGGTGAACAAAGCCAG
GAACAGGGTGAGTTAGAATTGATTTGAGTTGACTGACAGGAAGCAGGAGGGAGCGCTGCCCAGCACATGATGATAGATGA
ATGTCCAGGAAAACAGAGATAAGGCTCAGTGAGAGCCAGAGAGAATCTGATTCACCTGAATCTGTCATGTGGCAGTGTGG
AGATACAGGTTCCCAGTATTTAGGGCTGAAACTCCAGTGGCCCCAGCACATCTGAAGCTGTACCTGTACTGGAGGATGGA
TGGGGCTGAGGGAGCTGAACTAGCAAATGTGAAATATATTTAAAATTTCCTTTAACACATTTCAGTCTTAGAAATGCCAG
GTAAGAG
>TCONS_00000406 gene=XLOC_000262
CACATCAGTTTTTTTTAAGAAAATTTGGAGTTTTATGCCCGATGTGACATATTTGTCACAGCGATATTTAACAAACTGAT
TATAGATCAAATTGTTTCAGAAATATTACCAAACTAGGTTACAAGTGACCTATGACATCTTATCTAAAGTTTAGAATTGC
TGAATGAGTAAAAGCTTACCTTTGCAAAAAGAAAAGAAAGTTTTTAAAATTAGCAGAGTGGTCTCATTAGCAAACCAGAT
GGACCAAGACTTTGAAAATGGTGTCTTGAACACCCAGAGTGCCTCACTTGTCACATGACTGAACTAGTTTGTGCAGTAGA
CGT
>TCONS_00000409 gene=XLOC_000265
GCAGCAGGTTTACCTGTGCAACATGTCAGAAATTCACCTGTGCCAAATGCAGGGATGATGGACACTGGGTCTGCAAACGC
TGTAAAGTTTGAAACACTTTGAAATAAAACAGACTTGTGTACCCATATATTGTGAATGTCTGTCTTTTGTATGTAGGTTG
TAACACAGAGGTTTGTCTTGCCTTGGATCTGAGTAAACAAATGCCAATGTTGCACAAACACACACACACACAAACACACA
CACACACACACACAGCAAATCTGCATTTATTTGTCCCACAAGTGGAAAATCTGCATTGTCATTGCAAAAAAGTGGACAGA
GCACGGTATAGAAAGTGCACTATACAAACAATCTGGAAACATATATATGGACACGAGTATTCAAAAATATTGGTGTATGT
ATATACACA
>TCONS_00000415 gene=XLOC_000269
GGTTAGAGATTCTTGGATAAGTCTGCAGCTGTGGGATTTGCCAGATGTGGGAACGAGACAGTACAGGGAACTTGTGGATC
ACTATTTGGAGTGGTGAGTTTACAGTCACTTAAAACTGAAAGAGATGGTGGCAGATTTTGGGAAGACAGATGACAATTTA
AGCAAGTTCTGTTCTGGAAGAAATCGCTTTTTTGTGGCAATGGAAAAGGTACAAAGTGCATCAGCTGTACTCAGTCTGCC
TTGGTTGGCAAGGAAAACTGGAGCAGGGTAGCAGATTGGAAACCACTCTGTACCCCCATGCAGAGATTTTGTACAAACCG
CTAACACATTACATCTGCTGCATTGTCTTACTGGTTAAACATATGATTATGATGATGATGATGATGATGATGATTAGTAG
TAGTAGTAGTAGTAGTATTATTATTATTAGTATTATGTCAGCAGGAGGCTTGTTCAACTCTGCTGTAATAAGCATCATTA
AAGGAAAT
>TCONS_00000427 gene=XLOC_000275
CTAAACATTACATTGTAATGAGATGATAGTGTTGATTTTCATATGAAAACTGCTTGTTTGTTCAGATGTATCGATACTAC
TTTGAACTCTACAGATCTAAATTATTTTCACTTTTGGACTGCGAAACCTGCGCATTGACTGCTAACTAAGATTGTCACTC
ACAATACTAGAATTTATTGAATATATACTCAGTGAACTACTAAATACCAACTACTAAATAGCATTAATTCTTTCCTCTCT
GATACTAGTTAAGAAGAAAAAGGAAACCATAACTGAATCTGCTGGACGCCAACAAAAGGAGAAGATTGAAAGGCAAGAGG
AGAAGCTGAAGAACAACAGAGACCTGTCTATGGTGGGAGATGTTTTGTTTCCAGTTAATATGCAGCCCAGGCTTAATGTG
TGATACTGCGGTTGTCTAATTATCGTAGTTTAGTGAGGTCATTCCATTTAAAGCCAACTGAATCTGAAAAAAGTTCCCAC
ATGACCCCTTCAGAATGACCATTTTGTTTTCATTTCAACAACTGTAGCATTTTTTTGTTCTTAAATCAGTTGAGAGGCGG
GTCAAAATTTTGCCCGCTGATCATTCCAG
>TCONS_00000430 gene=XLOC_000277
CCTGAAAACAAAAGTGCACAACCTTTGAAAGCTGATTTTTACACAGAAGAAGTTGGAAAATAGCTGAAAATGTTTTAAAT
GTAAATTAGAAAAACCTAAGATTCAAAGTCAGAAAACATCTGAATGAATATTAAAAGTTCATATTCTTTGAATCACTGAA
TGACTAAAATGTGATCCCTCCGCTTGGATCCACACAGTTTAAAAAATGTAAATGTCTGAGCTTTGAAAGACACACTGCTG
GAAAGAGAACAACGATGGTGACATTTTGAGGGTAAAATGATGGCTGTAGAGCAAACACTGTGGACACAGCAGCAGTTGAA
AGTGTTTAAGATGAATCTTGGCACAGTGAGAGCGAGAGCTCGTTAAGCAGGCAGGTGTGAGCCTGGTTGCTATAGTGACT
GCACCCAATGGCTCCATACACACACACACAGACATGCACCTCACTTTTGCTGCTTAAAATGAACAGAAAAGTCAGGCCGA
AACAAATCGTTCCCAAATGAAAAGTACAAGTCGTATTGACAAAATTCTTTCACCGTGAGCGACAGCAATGTGTAGTCTAC
CTAATTCTCGGTTTTCATGCCTGTGGAGTTTATTATATGGACGTGGTGACAGTGGAAAGACACCATGCTCTTCTGATTTT
CAAACGAACCTTCTGAGCCATTTTAACATTGGAGTCTATGGAGCAGTTGGAGGGAGTAGGCTGTGCATTGGTGACATTTA
TGAAAGAACCATAACACCTATTACAATAGTAAACACATTGGATGAAAGAGGACAGCGATGGCTACGTTTTGAGGGTAAAA
TGATGGCTGTAGAGCGAACGCTGCAGACACAGCAGCAGTTTTAAAAAAGATTTTAAGATTAATTTTCGACCTGCTTTCAC
TCTGGCAGTTGAGCTGTCTCACTCTAGCGGCAACATTCCGTCCCATACACACCCATTATAAACTCTGAAACGGGTGAAAA
AACATCATGAAACTTAAACTGGAACTGAAGAAAAAGTATAATAGATATTGAAAAGATAAATACAAGTTGAATAGTTGAAT
GTCTTGTCTTCGTTTTAAAGTTTGAATGGTGGCTCTACGTCAATGTATGTGGAAGTAGATACAGTTTGAATAGGAGTGAG
TTGAATGAGAATTTGAAGGGTCTCTCCATTGAAATACATGGGAAATTTTTGCTGAAAAAAGTTGAATAAAATTAAAAATA
TAAATGTTAAAAATAAGAAAAATAGAAGCAGTCATGTCCAAAAGAAGAGGAATCTAACGGTGTTTGAATGGTTTTTCTAA
GTTGAACGGTTTTGAAGGAG
>TCONS_00000431 gene=XLOC_000278
TTTCAACATAAGGAGTGGTTACAAAACAAAGTAAACAAAAATGTGTACCTGACCCGTTGTAGAGGCAGTCCCCACTCCAA
AAACTGTGTATATCTGATCACATGTCAGCAAGGCGGACTGCAATATGTGGGAGAGACTGGTAACACCATCCTGGTCAGAT
TTACACAGCACAGGTATAACATCAACCCCCAAAAGGATAACCATGTTCCTCTCATTACCCACTTTGTTGGAAAAATGTGA
GGGCCACAGTGGTCCACGGCACAGAGGAGGAGATCTGAAAGGCTGTGGATTAACACACTGAACACCGTTCACCCCAGAGG
CCTGAATGAGAAGTTCAATTCATTTCACTTTTATTTATATAGCGCCAATTCCCAACAAATGTCATGTCAAG
>TCONS_00000434 gene=XLOC_000281
TTTTAATCTTAACTTTATAAACACTGCATCAAACAAAAATTAAATTAAATTCAACAGTCTTTGACTTTAATAAATTTGTT
TAACATTTAAACATATTTCTGCACATTACACCATATTTTAAGAAAATAAAGGCTTAAACTGTATTTCTGCATACTCCAGT
AACCATCCATCCATCCGCTTATCCTTTTCAGGGTCGCGAGGGGCGCTGGAGCCTATCCCAGCTGTCATAGGGCGAGAGGC
GGGGTACACCCTGGACAGGTCGCCAGTCTGTCACAGGGCCAACACACAGGGACAGACAACCATTC
>TCONS_00000435 gene=XLOC_000282
TAATGCCAGTCAGGGTGGCTAGCCTGTAGTGGTCTGTGCGTCCTTCCATGGGTAAGTCCCCCCAAGATCATGACTGACCT
ACCACTAAACCGGTCACGCTGAACGATGTCACAGGCAGATTCTCCACGGCTTTAGCAGGTGCACAGTGTGCGCACCCTGA
GCACAGACATGAAAGGGCCTGATAATTATGGTATTCTACTGCAAATGCCAACCAGGTTCCATAGTGCTGGGGAGTGAACA
CAGGACCCTCTAGTGGATGTCAGGCCCTGAGACCACCCTCATGAAGTCTGCTTCTGATTGTCTGGACAGACAGTCACACC
AGTGGTCATTTTTAAGGCTCTTGTCATGCTCTTCCTATTCCTTCTTACATAAAGGAGCAGATGTCAGTCCTATTGATGGA
CTTTTGAAGGACCTTCTACAGCCCTGTTTAACTCTCATAGAATAAGTACCTTACTGTGAAGCACTTTGGTGTACCCCCTG
GTTTTAAACGTGCTATATAAATAAAATTGTATTGTAATGGTCTTTTGCATTTGATGTTTTGTTAAGCTGTATGTCTGGAA
TTTGTTCTTTTGCGCCCTCTGGTGGTGAACTATGTAGGGTACAGTTGGTTGCAGTTTGGGTCTCCACCCAGTCATTCTTT
TTGCTAGTGCACATGGTGTCGGTGCACTAAAAATATCAGTGGCCTCCACCTGTAAAACTTGCTGTTGCCTCTCTAGTGCA
CCTGTTCAGTAACACCAAAGCAGCTGAAACTGATTGCCAGCCCTTTCTGTTATTTACTGAGGAGATCGGTGTCCCTCCTG
AATTTTCTTTCAAAGATTTTAATGTGTTTTTAAATGAGCTGACAATGGCAACAATGACCTAATAGAAAGGATGAAATAAT
C
>TCONS_00000436 gene=XLOC_000283
GTGTTTTTTAATCAAAAACAAATGAATAAAATATTCACTGATGGCCCACATGGGTGCAGCATTTCTACATAAAAGAAAAG
GTTTGCCTCAGTTAGAATGAAAACTGTTATTCTGACAGGAGGAACAAAGCTTCTGCCTCCCTCCCTCCTCTTTAATTTGC
AAGAAGCTGTTTTGTTTGTCTGTTTTTGAAAACATTAAGTTATTTTTAAAGGTTTATTCTTAAAGGTTAAATCAAGGAAC
AAGAAAATGTTAACAGGGAGTCATTTTTGCTAATCTGTCTCTTAAATATACAAAGAACTGAATCTAAATTAAATTACAAA
AACTCAACCAAACAATTACTTGTATCAGGTGCCAAAAGTAGAGAATTATCTACTTTTCAAAAAGTTGATTAAAAAT
>TCONS_00000439 gene=XLOC_000286
CTGTTGCACTTCCTCTAAGTACGTCGGCACACATCTTCACTTCTGCCCTACCAAAATAGATCTACCATGGTGTGTATGTG
TGTGTGCGTGCACGTGCGAGGGCGCGTGCATGCTGTGTACTGCGTACGTGTCATGACCTCTCACTATTTGTGTCTGTATG
TATATGTCTCGCCCTTAAATGCTCTCACATCTCACCCGTTACACTTCTGACCTTCACGTGACCAGGAGCCACAGCTCTTT
AATAAGCTCAAATGCAATCATGTATAAAAGATTAAAATCATTTTCATAACACAGGTTTTCCTTCTCAGATCTGCCAATAT
GTTTGCTCCTCCTAATATAGTCTAAAAGTAACCCCAAGCAAAGCAATTTGAACTTTCCCCTATCAGTGATCCCTCTAACT
AAGCGTGTGTGTGTCTCAACGATACATGCATAATAACACCCTGCTCTTTGGCTTGCACTTAAACTCTGGCTTGAGTTTCA
CTTCTGCAAAAACATGCTCTGCAGACGCGTTTCCTGTCTCATTTTGGCACAGAGTGTATTTTCCTGTCTCTGCCCTCTAC
ACTGAGATCATAGAAGCATTAATAACATTTAAATTATAGATTCAACTCAACCGTTTAAAATGGTTCTTCT
>TCONS_00000451 gene=XLOC_000296
GCGAGACTGCTAGAAGATGTTTTACCCTCACATCACACATGATCCATATTAAATCTGATCAGTCTGTCTTAATCAACAGC
CGAAATATTACAAACATTTGAGGCGTTATTAAACTTCTGTCACGGCGAGTGAGAGGGGCCGTGTGGAAATTAAAGGAGGA
TCCAAACGCAGGCACTTGTACCGGTGAGAGGGTGGTTTATTAAACACAAAGGAAATGGACAAACAGCAAACGGAGAACTG
AACTATACTGGGTAAACTAAACTACGGAGCCTGAACAAGAGCACAAACCTGAACACGAATAGCAGGAGACGGAATGATGG
AAGACGGCAGGGAAACACACAGAATGAAACAGGGTGGATACGCAGACGGACTAGCAACAACAATGACTAAAGACGTGACT
TAAATACACACAGAGAAACACAGGGAGATTACACACAGGTGGTGGACACAGCTGGGAGTAATTAACAAGACGAGACAGAG
GTAAAACTGAACACACTCACATGAGACGCAGACCTTCACAATAAAACAGGAAACAAGAACACTACACAAAGACGCAGACC
CGACACTGAGAGACACATGGAAAATGACACATGGAACCTGAACTAAACTAAAAGTGAGATACAACTAAGAACCATTCCTT
AAACACAAATAAACAGAAACATGAAACTAATAGACATCATAATCATCACCACAACAAGAGAACAATAAAACAATCCCAGA
TGCAAAATAAACCAAAGCATAATAAACTCAAAATACTGGGTCCAACGGACCCAGAACCGTGACAACTTCTACTTAAACGG
GACTACAGTATATCTAGATGTGTTATTGTGAGAACACACTGCATGTATTTCCATTGTTAACCTGCCATAGGCTTAGAAAC
AGCCTGATAAATAGACCTTTTGGATGCATCCTCACCCTATCCCTAGC
>TCONS_00000462 gene=XLOC_000304
CTGCCTTTGAGCAGAAAGAGACGACAAAACAGAAGCCGTGACTCAGTCTGACAGTATCAGCCTGCAGAAACAAACTTTTA
TTGATTTCTTCCTGCAGATTTTTGGGGTCATGTGTGAGAGTTAGTGAGCTAATGTGTGAGTCCCGTGCACTGCAAGTCAC
GATGAGATTACAGGAGTTTTTAAACAGAGAGTCCAATCAGGCCGATCAAAGCAGAAGATGTAATATGATGATCTGAATGC
ATTTAGGCTGCAGGAATTAACTTCATGAAATATCAGATGTCTGTGGGTTTTGAATTGATAATGTAAAATTCTGGATTCAG
ATTTTGCTGGATTTAGCCTGTACAATAGCTATGAACATCCCCCAAATCCCTCCAAACAAACATAAATGAGAACAGTTTAT
ATATTAACAGCTGAAAATAAAAATTTTAAACGTATTATCTCCCACATCACAAGTCACTCGGTGCCCTCTTCTGGTCACAT
TGAGGAAAGTTCAGGGTTCAGAGATGTTAATCCTGCATTGTGGAAAAGAAATCAGAAACACACTCCAGCCGATCCAAGAG
AGAAGAAACTTGTATTTAAAAAAAAACTTTAAAAACACAATTTTCTTTAAAAAGTGATACAAAACCTTTATTTTTTTATA
AATTATTCAGCACTTTTATC
>TCONS_00000464 gene=XLOC_000306
ACTGCTAGATAAGTGGAATGGAAGGTTACTTGTCACTCTGGATATGCTTTTTGAATGTCAGCCTTGTAAATACTCCACCT
CCCACGCTAAGGTTGCAATGTTAACCCCCCTCTTGTCTGGTCCAGGAGTGGACAGCAGCCCTTTACAATGGCAAGTTTCA
TGCCTGCAGTAATTAAGCCTTGTTTGTGGAGGAGTTAGAGAAAACCTTTGTTCCCCCCTTTTAATGAGGTATAGGTGGAG
TCACAGTTACTTCATTTACATCAGGGTAATCAGTCCGTGTGCCACTTTATCTCACAGTTCTGTGCTCTAGCTGCTAAATT
AACCTGGGGAGATACTGCGCCCTGGTCAATTTTTATGGAGAGGTTGGCCAATAATATTTCCACTATGGAGCTTATGCAGC
TGGGGAGGCTATCCAAAGAGTAGAGTAAAAAGAAGCTGTGAAGGCCTTTGTGCTTACTGTTGGTTGGTTTGACATCTCTG
CACCTAACAATCGGGTGACTGAGAGAAATGCCTGTAGTTATTCACTTTGGTAATTGTGAACATTGAAGGAGATGTCCTCC
ATAGTCACACTTATACTCGTATTTCC
>TCONS_00000480 gene=XLOC_000316
CAAAGCCATAACTAGGCTGAATAGACACTTGGTGTACTGTATAACGCTTTCAGGTTAACCCTAGCTGTCTGTCAATATTA
GATTGGTGGGGATGTCATGGATCAGCAGAATGATAGACCCACTCACAGACTGGTTTGTTTACGTGTGAATAGAAACAGAG
GCAAAGCAGCTGGTGAATCTCTAATGCAGGGGTGTCAAACTCCAGTCCTCAAGGGCCGGTGTTCTGAAACTTTTAAATGT
GTCCCTGCTGCAATACGCCTGAATAAAATTAGTAGGTCATTAGCAAGACATTATTGAACTCGACTGCGTGCTTAGGTTAC
AACCCCTAACCTAGGGGTTTCGAACTCCAGGCCTCGAGGGCCCGAGTCCTGCAGGTTTTAGATCTCACCCTGGGTCAACA
CACCTGAATCAAATGATTAGATCATCACCAGGCCTCTGGAGAACTTCAAGACATGTTGAGGAGGTCATTTAGCCACTTGA
ATCAGCTGTGTTGCAGGACACTGGCCCTCGAGGCCTGGAGTTCGACACCTGTGCCCTAACCCTACTTAAGTAAATTTAAA
TAAATGTAATTGTTTGGAATAATTTACTTCTTAAAGCAATTTTATTGCACCACATTCATTCACTCATGAGCTGCTGTGAC
ATGAATCAAATGGCTGAATTACCACCCCTGAATTGCCAGCATGTTCTATAGTCTCTTGCTAATGACTTATTAATTTTATT
CAGGTGTGCTGCAGCAGGGACACATGGAAATGTTTCAGGACAGGACGACTGGAGTTTGACATCCGTGCATTAGATATTTG
GGAGTGGCGGTGAAAGTATTGCAGGCTTTCCAAGGGCAAACATGCACTATTGTTTTAAACTCATGGGGCTCAATACACAC
AGAGAGACTGATTATTCCACTGAAAGACAAACAAAAACTCATATAAGACAGAAGCAGAGAACGTACATCACTGTAGCAAT
AATATGGCAACAACTGAGTATCTGCTTCCGTCTTAATACTCAGCTTGATTAGAAATGGAGAAGCAGGTGAATCTGATCAG
CTGATCCTCTACAGGAGAGCAGCCAATGGGGCCGCAGAGAAAATGAGTGGAGCTACCTCTGAAGGGAGGTAACACATGTC
CACAAACACCAACAGGAGAGAGAGAGAAAGAGACAAAAGGCAGGCCATCACGAGAGAAACTCAGGGACCATGACAGGAAA
CTGTTGGGTTTATCTGGCAGAACCATGTTACCATGGAACTACATGGAAGACAAGGTATTCATGTCAGAGAATAACAGCAT
TTAACTTGACAGTGGCACTGCTGCATTAGAGTCTGCACTGGCTCTTTCTATACCTGTGTGGGTTCTCTCAGGGTACGTCT
GCTTCCTCCAAACATATGCATGTTTGGTCAATCAGTGATTTGATTTTGGCTGGAGGTGTGATTTTCTCCTTCCTACTCTG
TTGACCCTCTGATAGACTGGTGACCTCTCCA
>TCONS_00000481 gene=XLOC_000317
GGAAAAGAAACATGTAAGCTTATCATACACATTGACTGATTTTAGAAACAACACAGGAAACGTCTGTAAACATGCACTGC
TCAAAAGAAATTAAAGGAATTATTTTTAATCAGAGTAAAACATCAGATCACTCAAACGTCTATCCGCGATGAAGTAGCAG
AAAATGCAGTTAACACTAGGTAAACTAGAGGGGCAACAATGAAACAACCCCCCAAACAGGAATTGTTTTACAGGTAGAGG
TCACTGACATTTTTTCCCTCCTCACCTCTTCTGACTATTTTTTCACTATTTTTGCATTTGGCTAGTGTGATCATTGTTAC
TGGCAGGGTGAGATGATCCCTGGATGCTACAAAGGTTGTACAGGATGTCCAACTCCTCTAGGATGCCAGTTCAATTCATG
CTCACGAGTTTGTCACCCACTGTCAGACCCTATTGTGCTGTGGGTCCTGGGTTCCTCCTGGTATGACGATGCCCAGCCTC
ATGTGTTGAGAGTATGCAGGCAGTTCCTGGAGGATTAAGGAACTGATACCACTGACTGGTCCCCACACTTGCCTGACCAA
AA
>TCONS_00000485 gene=ENSONIG00000023790
ACCACACTAGGAGCGGGAGGAGTGGGAATTATTTTGTTGGCCATGCTGCTGATTACAGGCAGGTGTCGGGAACCAAAATG
AGAACCAGATGCAAGAAATATCTCACGTTAAAACTGTCACAACGAATCCAGTGATAAATAAAGCCATACCTGAAGGATCC
AAAATCTGCGCACTGATTTCAAAGTCCCGAAAGGAAGGCTCAATGGCACAATCATTTAGTCATGAAAATGTTACGCATGG
TACAGATTATAATTATTCTTATTATAACTGAGTAAGCAGGTGTTAAGAATTTTGCAAACCTGTGATATTTTGCTAGGTCA
AAACTATTAACATTTAAATGCTTGATTTTTCCAGCCACTGGAAGCATCCTCAAACATGGGAATGAGACATCTGCAGGGAC
AACCTAAGCCTGGGGTAAAGCAATATGAGACCTTTTCGTGTGAAAGGTTTTTACAGACACTTTTGTTGCTATTGTTAAGT
CATCTGAAACAAGCTAATTCATACAACTTTCTATTTCTAACTTTCAAGACTTGAATGGGATTCTGTCTATATTCTCTAAA
AATTCAACTAAATAAGGCAATAGCAAAAAAGTATTAAATCCAGCAAACATAGATCTAAACAGCTACATTCTGTTATTAAT
GTATTATCTCTTCTTTTTCACCCCTTTGTCTATATTTTTCAGAATTTGAATACTCTCCAGCAGGATGCTCTCCACAGATC
ACAACTTTGAGCTCAGTGCCAGCTCAGTTTCTCATGCTTCCTTTGACCCTGAAATGGCCTGGGGTATCCATACTCTGGCC
TTGATCAACAAGCCCACTAACTTCAAATGTACTCATAGTCTCTAATATGTCTCTGTTACGTCCCTCTGCAGCCCCTAATC
ATCTTAATGTGTTCAGCTGGTGCTAATTGGCCACACCTAGTCAGGTGTGGATAAAACCATACCTGAGGCAAGCTTCCGGG
GAGCTCACTTGCTTTTGCCTTGGTGGCACCAGCCAT
>TCONS_00000486 gene=ENSONIG00000023790
TGACTTTTTTAATGTATATGAGCCTATTAAATTATTTTAAAAGGGATTAAAATAACTTAGACCAAGATATAAGACTTAGA
TATAATTATCCAACAGCACAAGTTTTATTTATTGAATGTATGTAAACTTAATTGTGACTGGTTTTAGTGGAAAAACTTAA
AACACTATTACCATTTCTGAGGCAGGTGTCGGGAACCAAAATGAGAACCAGATGCAAGAAATATCTCACGTTAAAACTGT
CACAACGAATCCAGTGATAAATAAAGCCATACCTGAAGGATCCAAAATCTGCGCACTGATTTCAAAGTCCCGAAAGGAAG
GCTCAATGGCACAATCATTTAGTCATGAAAATGTTACGCATGGTACAGATTATAATTATTCTTATTATAACTGAGTAAGC
AGGTGTTAAGAATTTTGCAAACCTGTGATATTTTGCTAGGTCAAAACTATTAACATTTAAATGCTTGATTTTTCCAGCCA
CTGGAAGCATCCTCAAACATGGGAATGAGACATCTGCAGGGACAACCTAAGCCTGGGGTAAAGCAATATGAGACCTTTTC
GTGTGAAAGGTTTTTACAGACACTTTTGTTGCTATTGTTAAGTCATCTGAAACAAGCTAATTCATACAACTTTCTATTTC
TAACTTTCAAGACTTGAATGGGATTCTGTCTATATTCTCTAAAAATTCAACTAAATAAGGCAATAGCAAAAAAGTATTAA
ATCCAGCAAACATAGATCTAAACAGCTACATTCTGTTATTAATGTATTATCTCTTCTTTTTCACCCCTTTGTCTATATTT
TTCAGAATTTGAATACTCTCCAGCAGGATGCTCTCCACAGATCACAACTTTGAGCTCAGTGCCAGCTCAGTTTCTCATGC
TTCCTTTGACCCTGAAATGGCCTGGGGTATCCATACTCTGGCCTTGATCAACAAGCCCACTAACTTCAAATGTACTCATA
GTCTCTAATATGTCTCTGTTACGTCCCTCTGCAGCCCCTAATCATCTTAATGTGTTCAGCTGGTGCTAATTGGCCACACC
TAGTCAGGTGTGGATAAAACCATACCTGAGGCAAGCTTCCGGGGAGCTCACTTGCTTTTGCCTTGGTGGCACCAGCCAT
>TCONS_00000488 gene=XLOC_000320
AAAACATCTAAATCACGTCACGTGACACAGCGCAACAAGAGGGGGGAGGGGGAGCAAAGTGTGCCTACTCTGTACTGACA
CAAGAGTGGCGAGTCCAGCGACCTGGCTGTTTCGTCTTCGCCGAAAGCACAGCATTGCAGACAAGAGGGGAACATCAAGT
AAAGAATCTATCTCACCAGGCTAGTATCAATCTGATACCGATGCTGACTTGGTATCGATACAATGGATAATTGGATCGAT
CCGCCCACCACTAATAAAAAAACTAAAAGGCAGGAACTAACCAAGACAAAACTGGGAAAACTAAGTACTAAACTAAACAC
ACGAACCCTGGAAACAACAAACATGGAAAAGTGAAGACCTAGAAACATGGAGGCTTGGAAACATGGCATGAACACAACAG
ATGACCTGACAAAGAGTGAATGACAACAAACCTCACAAGTACACACGAGGGTGATGAGAGAAGGGGGAACATATGGGAAA
CACAGCTGATACAATTGAACATGACACCAAAGGGGAAGCAGAACTAAAGACACTGAACATGAAACATGAGACTGTCAAAA
TAAAACAGGAAGCACAGACGCAGACCTAAGAC
>TCONS_00000491 gene=XLOC_000322
TTTGTCCCTGATGGAGGAGGTGAGGATGGATTCGATGATTGCAGTGTAGAGTTGATGGTGGTACCCAGGAAGCGGAGTGA
GTCCACAGTGGTGATGAGGATGTCAGTCAGGATGATTGGGGGGAGTGGGGCTGTGTGCTTCCTGAAGTCCACAATAATCT
TGACTAGAGATGGCACGATACCACTTTATTATGTCCGACACCAATATTATAAATTTAGATATCTGCAATTACCAATATGA
ATCCGATACTATGTATTTTATAATCAATAAAACTGTTGTTTTTTAAATATCTTGCTGCATTTTGTATAAGTTCATACCGA
AGTTTAAAAAACAAAACACTAAAGCTATTCTG
>TCONS_00000496 gene=XLOC_000326
CCTCCTTCACTGTGGTCTTCGTCTTTTCCTTATGCCTGACAGCTCCATCTTCAACTCCCTTTGTCCAATATATCCACTAT
CTCTCCTTTGCACTTGTCCACACAATCAGCCTGGTTTCTCTAACTTTGCCCACTCAGCCTGAGCTATCCTTCTGATGTAC
TCATTTCTGGTTATGTGCTTTGTGATCACTTCTTAAGTAAATCTTAACATCTTCAACTCTGCTTTCTGTCAGTGCCACCG
TCTCCAGACCTCCAAACATCTTAACAGGATTTCTGACCAGATATTCCCTCATCTGCAGCTCTGCACTGACCGTGATGGGT
TAAGGACTTTCTATGGTCCTGTCCAGCTGATGGCCTGTCTCCTGGAAACAATGTTCTTTGGACTGTGCTGGGAGACACAG
TAAACATTCTGGCTGTGACATGTGTTAATGTGCAATCCACGAGGACTTGGATTACCTGTGTTTGTTTGCTATTTTGGCCT
TAGAGACGCTGATGTTGTTTTGCTTTCTTTTTAATCTCTGTTGAGTTTGAATATATAATCTTAAATGCTAATACGCTGAT
TATATTGGTTTATATAATAGAGGCCCAACTCTTAGTACAGTTTGTGCCGACAGGACTGACAGGAAACCACATGCTTTTGC
AGGCCAAAGTTAAACTAAACAGAGTGTTTGATCGAAACGTAAAGTGTGTGTGACGCTGATGTTGTTTTGCTTTCTTTTTA
ATCTCCTGTTTATTTTAATGATGTAAGTTAATTATAAATAGTTTATTGTAAATAAATACTATGAAGTAAGGGGTTTGTAA
CTGTATATGTAAACTTCTGACCACAATTGTACATCAGTATTTTCTTAAGCCAATCTCATATGCTGTCCAGCCCAATCAGA
ATGAGAGACCATCTGTCAGTTTAACTGCAGCAGTCATAATTTTTGTGTCGGTATCAATGTCATGTGTGAATCAATCAGTG
CCTCAAACATCCAAATAGAGCCTTATGTATTGCTACAGCTCATCAATATTTTGGGTATCAATTTGTAGGCACCATCTTTG
AGTGCTCAGATTAAATCAAAATAGTGGAGTGTTTGAAAGAATAGGGCAGAACGAGTTTTGTTTCTATTCCCATTAAAAAA
AGAGGATTGTTT
>TCONS_00000497 gene=XLOC_000326
CTCTTTTTACTTCTTTCAGGTGCTCCTTTCAGAGGTCGCCAGAGTGAATAATCTGGCTCCAGCTCAGCCTATTGCTAGCG
TCCCCCTCTGTCACATGTCCTCCTTCACTGTGGTCTTCGTCTTTTCCTTATGCCTGACAGCTCCATCTTCAACTCCCTTT
GTCCAATATATCCACTATCTCTCCTTTGCACTTGTCCACACAATCAGCCTGGTTTCTCTAACTTTGCCCACTCAGCCTGA
GCTATCCTTCTGATGTACTCATTTCTGGTTATGTGCTTTGTGATCACTTCTTAAGTAAATCTTAACATCTTCAACTCTGC
TTTCTGTCAGTGCCACCGTCTCCAGACCTCCAAACATCTTAACAGCTCTGCACTGACCGTGATGGGTTAAGGACTTTCTA
TGGTCCTGTCCAGCTGATGGCCTGTCTCCTGGAAACAATGTTCTTTGGACTGTGCTGGGAGACACAGTAAACATTCTGGC
TGTGACATGTGTTAATGTGCAATCCACGAGGACTTGGATTACCTGTGTTTGTTTGCTATTTTGGCCTTAGAGACGCTGAT
GTTGTTTTGCTTTCTTTTTAATCTCTGTTGAGTTTGAATATATAATCTTAAATGCTAATACGCTGATTATATTGGTTTAT
ATAATAGAGGCCCAACTCTTAGTACAGTTTGTGCCGACAGGACTGACAGGAAACCACATGCTTTTGCAGGCCAAAGTTAA
ACTAAACAGAGTGTTTGATCGAAACGTAAAGTGTGTGTGACGCTGATGTTGTTTTGCTTTCTTTTTAATCTCCTGTTTAT
TTTAATGATGTAAGTTAATTATAAATAGTTTATTGTAAATAAATACTATGAAGTAAGGGGTTTGTAACTGTATATGTAAA
CTTCTGACCACAATTGTACATCAGTATTTTCTTAAGCCAATCTCATATGCTGTCCAGCCCAATCAGAATGAGAGACCATC
TGTCAGTTTAACTGCAGCAGTCATAATTTTTGTGTCGGTATCAATGTCATGTGTGAATCAATCAGTGCCTCAAACATCCA
AATAGAGCCTTATGTATTGCTACAGCTCATCAATATTTTGGGTATCAATTTGTAGGCACCATCTTTGAGTGCTCAGATTA
AATCAAAATAGTGGAGTGTTTGAAAGAATAGGGCAGAACGAGTTTTGTTTCTATTCCCATTAAAAAAAGAGGATTGTTT
>TCONS_00000500 gene=XLOC_000329
AAATAATTATGTGGACACATCTGGATCATCAGCAAACATGAAACCAGGCGACCACCAGGACCAAGCTGACTGCTGACACA
GAGTTCATACTCTAACTGCTAGCTGCTCTGCTAGCTAAGTGAACTGATGTTAAAGGTCAGAGTAAAGAAATGACGTGATG
CTGCTGGGAGTGACACCACAGACTAGCAGCGTTTAGTTACTCAGCATATAATGCAGTTAATCTGAAATCTCTTTTTCTCT
CTGAAACAAAGTGACAGCAGACTGAGTCAAAGACAGAAACCTTATTTAAACAGCAAATATTCACCGGCTTCACTTCCTGA
TCCAGGATTCAAAGAGGACGTTGCACTTACTCAGCTTCTTCCCATGAACGTCTTCACTCTGCAGCTCTGCTGTCTGGACC
AGGTCTGTGTAGAAACAGAGACAATCTTCTGCTTCATCAGTCCTCTGTGTCTGCAGGCTGAAGTCACATTAAACACTTCA
CACCAGCAAAGACTCACAGGTCAAAGGTCAGCTGCT
>TCONS_00000505 gene=XLOC_000334
GGGGGGGCAACAGTGTGCTATGCTGGCGTTTGGCCTGACAGAAATGATTAGAAGAAGAAGAAGTGACACCATGCTACTAT
CTAGCTAACACTAGCTAACACACGTAAGCATGGACGAGGACTTTTGGGTGGAAAGTTTCTCTTTAAGAAATTGCCTGATG
GCTTGTTGGACAAAACGAGAGTAAGATGCACAATTTGCAAAGCTGAATTCAGGTACCACAGAAGCAGTTCATCACTGGCG
TATCACCTGAGAGCAAAACACCCAAATGAATCCACCTCTACGGGACCTCGCCAGTCTACGCTTCAGGAGTATGGTGCTTG
TGGACGAATAACAAAAAATGTGAGAGAAAAATTAACCAATTCCTTGGTTGTTTGGATAGCTAAAAACTGCCGACCAGTTA
GCATAGTAGAAGATGATGGACTGAGAGAAGTCATTCGCGCTGCATCAGGAGATGAGTGTTACAATCTGCCCTCGAGAGGA
A
>TCONS_00000522 gene=XLOC_000345
GTAGGCTAAAAGATCTTAAAAAGCAACGAATCAGGCCATGATCTAAAGAAACTCAAGAAAAGATGAGAAATAAAGTCACA
GGGTTACAAAGACCTTTTTAAGCCTTTGGGGCTCAAGCGAACCCCGGCAACAGCCACAAGCTGGTGTAAACCTAACAGCA
TTTCATAAATAAATTAATAACGTTGATAATATGAAACATTTAGATTTGTGACAAATATGCAAAACTAAATATATAGAGCT
CACTAAAAATGGGATAGCCATGTGGTCACAGCAACCTTCACATCTGACCTCAAAACACCAAAATCGAATAATTTCATCAC
TGAGTACAAGTGAACCCTGGTCCCTGCCTCTTCATCCTTTATTTGGGAAGAATTGTACATATTTTCAGCAGGCTTTAAAA
ATACTCAAGGAATCACTGCAAGTACATGATACACTAATTGCATGTGGATATGTTTCAGTTAAATGCACAGGGAGAATCCA
GTGATTTTAGGCACAAACACTCAAAAACAAAATTAAGACTCATCGCGTTGTACTCAAAGCTGGTTTATTCAATTTACGAT
TAGACCCTGAAGTTTGCGTACACATACACACATACACACACACACACACACACACACAAACAAAATTAAGCACCACTCTC
TGTGCCTGTACAGTGCAACATGCTGAAACAAACACACAAAACGTATTAATGACACGGCATATATCCAATCCACAAGAAAG
TCATCATTAGTCGGTACAAACATGTATTATTTGGATTGTTTGCTATGGTGAAAGTAATTACCTGAATTCATTAATCAGAG
AGCAGCACAGCTTCCCGAATCACAATAGGAATGACGACTTTATTGGATTAGTTGGATTAGATATACAGGGAGTATGAATT
AATGGCCCATTAGAAAATACAAAAAATAGTGGTCCTATGTATTGCTGGACAGAACTAGAAAAAGTATATAAAAATGGCAC
ACAGTTTAAACAGAAAACAGAATAAGACAACAATCTGTTATTTTACAACTTATTTACAGAAGCCATGGTCTCAAGGTAGT
CTCGTCTCTGTGGACTCCTAAAGCTTCACTAGCAGGCGTGTTTGTGTGTGTGTGTGTGAGACTGCAAATAAATTATACTG
CTCCGCAAACTCCTGCTGTGTGCTGCCAGTGCTGGCTCTGTGCTTCACAAATATCACGCATGAAGCACACTACATAGAAA
ATAACGATGCATGAGCTATCGCGTTCACATCTTTTATCTTTGGAGACTCAAATATAAGATGTCAAAATTAGTACACATCT
CCATTTCAAAGGCAGAGAGAGATCTCAACTGAATTTAAACTTTCTTTTTTACGTTATTGGGAAACAACTTGTTTTGTGTT
TTTTTTTATATGTTTAAAAGAGCGTGTGAGGGTATCAAAGGACAAAACAGATTAAGAGCTTGTTAAGTTTGACAGCACTT
CTTGGAAATGTCTAGCACGTTCTCCAAGAAAGGATAGAAATGTCATGAATGAGCTTAAAGAACAGAGAGAAGATTACAGA
TATTGTTCCATTATCATTAGACTCCACACGCTGGAGTCCTGACAAACATGAAGCCACACAGTTTCCAATGTGAGTCTTCT
ATCAGCTGCATGTTGCTGTCTTGTAGATGGTGCGCGATGCTGCTTCTCTCCTCGGGCAAACAGGGAAGTCTATGCTTGGA
AGTCGTTTCCAAAGTGTCTCCTCTGTTCTTCGGTCATGGACAGGCAGGTGGCCCTCATAGTGGGAGAGTACTATAGACAA
AACACCAACACAGAGACATATATAGAGAATATTACAAGTCTGTTGTATTAGATTGTGGTGATGTAAACATGTAAAACTCA
TTTGTAATGGAAGAAAGTAGGGGAAATGGGCTTAAAGG
>TCONS_00000529 gene=XLOC_000352
TTGTGTATCACATTTGTCCTAAAACATGTAGAGTTCATATTTATAATTCCCAAGTGACCATTGTCACCACCATTACCGGA
GATGACGTGAGTTGTAATTGGGTGAATGTCATAGGCATTCAACCTACTGAGTTACTGTTTCTTCATTCTTTGCTTTGTAA
CTATTACCACAATTTTTCTTCTTCACCCCTCTTAAGCAGACAGTTCAGCTTCTTCTGCACGTCGGTTTAACTAGCTGGGA
TGAGCGCCAGTTTAGCTCATGCAAGATGAGCAGGCACCCTGACAGCAGGCGGCGCCAGTTCAACTCCTACCCATGACCGT
TCAGCTTTTTCACCGCTTTTCAGCAGATAGTTCCGCTTTTTCAGCTGTTTTCGGAAGACGATTTCCGCAACACGCCATTT
ACCCGGCATTTTCACAGGAAATGCAAAATTTTCTAGCTTCTTTTAGATGTACTTATTTATTTATTTATTTTTTAGAAAGA
AAATAATTTTGCAACAAACAACAAAACGCAATTTTAAAGATTACTTCATGTTTAGGGGTGTTGGTTATTGAGCTGTCCTA
CAAATACAAAAGTCAGCAACATTATGAACCACTGCTCCTGTGATAAAGTGTTCTCCTGCAAGTAAATAGTGAAAGGCTGT
TTTATTTGTTTTGTTTAACTGTAGGTCCAAAATCATCTCACAAAAATGTACTTCTTGTGTAAAATTTTATGATAATAAGA
GTACTGTTTGGC
>TCONS_00000530 gene=XLOC_000353
CTTTCCTTCCTGTCACGACTGAGCAGCTGGGGTGTTGTGGTGTATAACAAAAAGTGAGCTGTTTATTAAGGCTGGTAGCA
AAAACAAAAAAACAAGGCAAGGCGAACTGGGAGAAAGTTAAACTAAACATGAAAACTATGACATGAACATGACCTGGACA
GGAGCATGAGGAAAACCTGAGACCTGAAGAGACGAGACTCAAAGAACATATGGCGAGACAAACAGACTATTAACCCAACT
ACAGCCATACTAATACACACAAATGTGACACAAGAATTTAACAATATTACCCATGTATCATAAGAAATCAAAAAATAGAA
AATACATTAAAAAATGCTGCCCCCTGGCACTTTCAGGTGAGTCAGTGTGTAGCATGCCGG
>TCONS_00000532 gene=XLOC_000355
GATAGATATATAGATAGATACAACCTGGTGACCATTACCGCTACATTTTAAAGGGTAGACAATTATACTTAAAGGAACAT
ACACAAAAAGCATTTGTTTTTAATGACTCATACCTGGTCAATCTCACATCACTGTGTTGCAGCAAAAAGATTAATCAGGT
GCGTCCCTGATTATTGCCTAATTGTGTTTACCCTTGTCAAGATGAGAATGTTTTCTGAGAACTACAATTGCCCAACAGTT
ACGCAAATGAGATTAAATCATCACTTGCAACTGTGTATAAAAAGCTCTGCTGTCAGTACTGCATTACCACAATTATCCAC
ATCTCTGAGACAGTCTGCTGAAGTTGTGAAGACCTGACGGTGAAATTACTGAAACCATGATCAAGGTTGTGTTTCTGCTT
GGATGCCTGCTGAGCCTTGCTCTGGCAAATCCTAATGACTCAGCACACGAGCGCGATGCACGTTCTTCATCTGGGGAGGG
GAGTTTTGGGACCCTAAATCGTC
>TCONS_00000533 gene=XLOC_000356
TGGGGGTGAATTTGCTTGGAGGGCCAGACCTGGGCATGGTGGCAATTGTTTTGAATGTGCTCCACTTGTAAATACTTTTC
CAGATGGTGGAATGGCTGATGTCAAATTCTTTTGAGATCTTTTTAAATCCCTTACCACACTCATAAGTGGCCACAGTCTT
CTTTCTTAGGGCATCAGACAGCTATTAGATCTCACTATGGCGCTCACCTCAACACTTCAAAAGTGAGGAGCATACCAAAC
TAAATCTGAGGTTTCAATAGGACAAGTCTCCTTTATAATGCTGGGTAACGATGTACTGATCCTGTGCACCTGGCGTGATA
CACCTGTGTGTGATTTTAACCATTTTAAATGATAATAATAATCTAATAATAATACAACTTAACAGAATTCAAAAAAACTA
TACCATTACTAAAGAATAGCACATGAATTTAACATATTATTAATAAAAGAAATCAACAATACATAATAACACAAAATGCT
GGGTCACAGACCCACCCCTGAACGGTGG
>TCONS_00000534 gene=XLOC_000357
TCTCAGTCAAAATGAAAGTAATGATATTCCATTTGAAATCATAACTTTATTCCACATTAAGCTGTTATGCAAGAAATCAT
CAGAGCTTTGACCCCTTACACCATAAAGGTTTCTCCCATCAGTGACTCTCTATAAGATGCAGGTAGAGTGCCAAGTTTAT
TGGTTTAAAACATTTGGGTGGAAATAGTCTTGGCTCGAAACAGGTAGAAAAATAACACCTATGTCCTGCAGAGCGGCCGA
TTGTCGCTGCTGACCTAATTATTCAGCGTATGTGGACTTGACTGTAACTTGCTGGATACGATATTCTCGTAGGGCAGCCA
GTATGTGACTTGACTGTAGAGCCCCACCCTCAGTTTAAAACAGAAAGCACCGAGGAAGCTGCGGTGAAAGAAGCTTCACC
TAACAGACTTAGAGATTTGAGTTTTGGTGATACCTCTGTCTTCGTCCACCATGAGCACTCCGGCCGCTGACAGCATACCT
AGTCCAGCAGAAAGTGAAAAGAAGAAGGGTCAGTATGAAATATGGAAATGCTGCTGAGTTAAAAGTTTTTAGTTTATTGT
TTTTATTTAGTTTTTTGTACGTTTTTTTGCCCCCGTGGGTGTCGTTGGACGGCGTTTCCTTCTTACTGTCACAGCATGTT
CTTAATCACGTGTCTTCCTTTGTTCAACTTACACATGTAGAAAGAAAAAGAGAGCAGTGTGCGTCATACTGGTGCTTTAG
CTGAGCTGTTGGCTATTGCAGTTTATAGGGCTTGTTTCAGATGTTTGAAGATTGAAGCCATTATCTAAAATATAAGCTTC
CAATGGGGGGAAACAAAACCACATAAGTTTTATAATGTTTTTTACAGTACTTTCATAAAAAGAAAAAAAAATCCAAAATG
GCAGTGACTATTTTTATCTGCCTTCTTCCTGTAAGTGTGTGTGTGAGTGTGTGTGTGTGTGTGTTTAACTAACACACAAA
CAAACACTAGTTAGCAAACAGTGATTTTGAAAAGTGCACGTTTAGCCTCTAATGTTGATGTAATGTTCATTTAATGTTTG
CATCTCGTTTCTTGTGTTCCTTATTCCCACTTATCTGCTCTTTAGGGTCTTTGTATCTTTATAATAAAGGCTTCTTTTTA
CTTTTATCTGCGTTGTCTGCCTCTGTGTCCTGCTTTTACTGCTTTTAGCTCTTCTCATCTCACTCTACATCACAGCTAAA
CCATCACTGATTGCAAATCTAACTGTGTATCACAAAACCAAGAGACTCTTTAAGCTGTACACCAGCATTATAAATGTGTC
ATTAAACTTTACAAATATAAATACTTTAGGTAGTTACAAAGTTGCGAAGCTTAGATTAGTAGCTTAGTTATTTAATAAGT
TACTTAGCTAAGTAATTAAGGTTTGTAGGATCAATAAGTATTAAGAAATGCAATGGGGTTTTTGTGTAAGTGAGCCCAGG
ACCATATATAGAGCTGTGGTCAAGTTTACATCTACTGAATGCCTTCATAATTTTGGGCTTTCAGTGATTTCTTTGGACTC
TTCATTTCCAAGGGTGGAATGATTGTACATCTTTAATGACCTAAAAACAAACAAAGAATTAGGTGTACAAGTCTGATTTT
CTTTGGGATTTTCTCCAATCCACACAGGGTGAAAAGTGTACATATCTTTGGAATAAAGGCTTCTTTTTACTTTTGTCTGC
TTTGCCTGCCTCGGTGTCCTGCTTATATACCTAAATATTTGACCCTGTGTGAAAAGTATACATAGAAACTGAAATATATA
CATACACTCCCAGTGATATTTGGTTAAATGACTCTGAGCAAGTTGCACCTCAATCAGAGACTTTCAGTCGCCAACAACAA
GACTGTGCTTAAAACCCGGTTCTTTGCCAACAAACCAAATAAATTTAATAACCAACTCTGAAAAGAAGAGCAGTCAAACA
TTCAGCCAGAATTGTGCCACACGCTTGGTGATGACTACCGAAAGTTTCTGCTTGAGGTGCAACTTGTTAACAAAAGATTA
GTAGGCATGTACCTACATATACCTATATATTTGACCCTGTATGTAAACTTTTGACCCTGTGTAGATTCAAGAAAATCCAA
AAGAAATTCAACTTTAAATATGTATGCTGTACGATCATTTCACCTTGGAGAAAGAACAATTAAAA
>TCONS_00000535 gene=XLOC_000358
GATCAAAGCAAAGAGTTAAGACCTCAAAGTATTAGAAAAAATGCAGATTGCACAGCAGCAAATCCACACATTTGAGAAAA
AGAAATTAACATGAACTTATGATGTTAAAGTCAGTTCTCATGCATGAGTCATCTTCTTTCCATTGCTTACTTAAGGTGGT
CTCCACAGTGGATCATCTGCCTGCATCTTTCCCATCCCTAACCGCCTCCTGTGTCAAACAACTGTCTTTCATGTCCTTCA
CTATATCCATGAATCTTCTCTGTTATATTTCTCTTTTCCTCCATACCTGACAGCCTCATATTTGGCATTCTTTGTCCAGT
ATATCAATTTTCCCTCTTCTGCACATATCCAGAGCATCTCAGGCTTGCATCTCTAACTTGGTCTCCAAACCGCTGAGCTG
TCTCTCTGATGTACTCATTTCTAATCCTGTTCAATCTGGTTGCTCCCAGTGAAAATCATCTTCAACTCTTGGGGAAGACT
GGGGATCTGTCCACAGAGAAGCTCTGAGAATGTTTACAGCTCTGCAGATGACATTCATTTATATATCTCTTTTAAGCCGC
AAGATGTTTCTTAAATTGATGAGGAAACAGAAACCTGAAGTTCTCTGAAGTTGCAGGTTTGTTTACAGCAGTGTTTCACA
AAGCTCGAGGGAAAAGGTTTCCAGTTAGTGAAATCGCCTGGGTTTACAATTCCTGTTCTCCACAGGATTCTCTCTCTCTC
TCTCAGAAGTCTCTCAGATTTCTTTTAGGTTTCTGCACAGAAGAGAAAAGAGCTTAGTTAAACTCACAGATTAAAACAGA
GCAAACATACAAGCAAACAGAGGCAGCTTCACAAATACAGTTATTTCAATGATCCGGCATCAACTGAAGGTCTTCCTTAA
CCTACAGGTCCATGGAGTTTGAAGGGTGAGGACCCAGGAAAGAGCAACAAAGAGGAGAGGGACAGAAAATGGCAAGTCAC
AAAGGAGGCCTTGGAGACCATGATGAGAATGTCCACCTCACTCAGGCTTTTTGCTTTAGGCTTTTCATTCTGGACCAAGC
TATGTGCAGAAATGTGCCTAAAACCCTGAAAACTGTTAAACTTACCACAGATATTCACTTAGTGTCTATAATAATGACAT
TTAATGGTTTCATGAATTGTGTTCATCTCATACCCAAA
>TCONS_00000543 gene=XLOC_000364
GTGACATGTAATAAAATAGTAAATGTGTTTTCAAGATTTTTGAATCACTTTTGAATTGATTGCAGTAATAACAAAACCTT
TATTTGTACACAAACCCATTTCCTTTTACTGTAGCTATTCTGGAAAGTGAATCACCAAAGATCAACAAACCATCATCTAT
CATGACCACAGAATCAAGTCTCAGCAAACCCACTACTTCATCTTCTACCACTTCAGTGAACTCACCATCAGGATTAACTA
CTATTCTCAGTGCTGCAAGTGATGTGGACACTCGTCCCAAAACAGCTCAGTATATGACATCAGGAGCCAGTACTACAG
>TCONS_00000544 gene=XLOC_000365
GGGGGGTGCCACACATTGAAACAGTCTGACATGCAAAGGAGCAAGGCAGCCTAGGCAGAGAAATTTTGCTTTTAGACTTT
GCGACTGATTTTTTTTCTCTATCTAATAAGAAAACTATTCAATCAGATAGTTATTTGTGGTGACTGAAATATAGTTACAG
TTTCAAGGAGTTTTTAGCACCACATCCGAAATTCGCGCTCTTTTCAAACCTTGAAAGGACAATATTAAAATCCAAGCATT
TTCAAGGATTTCAAGCACCTGTACGAACCCTGCATTCTTCTATGATCTGTATTTGTATTTTCTGGTCTTAGTTTTGTTGT
CCAGTCTTGGGTTACTGTTATCATGCCTCCACTATGTTCCACGTCACATGTTTAGTTTGTCTTGTTTTCATGTGTGTTTC
TCTCTGGTTCCCGTGTCAACCTGACATGTTTGAGTCCCAGTGTGGGTTACTTCCTGTTTTAATTTGGTGACTCCTGCTTC
GTGTGTGTCATGTTCAGTTCTGCTTCCTTTGCCTCTTTAGCCTGAATTAGTGTCAGCTGTGTTCCCACCTGTGGACCGTT
TCCTC
>TCONS_00000545 gene=XLOC_000366
ATTTGCTAAAACTGGAGTGATGTGATCATAACTTCTAACACCTGTTAAAAGATATGTGTCATTTTGCACTGCAAACAATG
GAAAGATGAGTGTTCAAGGCTGTTGGGTTTTTATGAGAGAAGACAAATATGCTCAAATTCTACGTTTTCACAACAGTTTT
CAATGGTTAGAATTTCAGATTTGTTTACATAGTGCCACGGACCTCCATCTCTCTGGCTGAGAAACAAAGGCCTGCCGCAC
ATAAGCAGTAAACAATTTTATTGCATGTGGTAAAAACAGAATGTTAACATGATTGGCCAACAGTTGGAGGAAAGACTTTA
GGCCCCATGTCCGGCTCACGTTTCATCTTCTGCACCTCTGCATCTCTTTGGACATCTCCCTATAAGGAAATGTTGCGTCT
GACATCACCATGGCAGCCATCTCTTTTCCTGTAGAGTTCGAGGGAAAAAGAGCTTTTCCTAACAACTGATTTATAGTGTT
GTTTTGGTCTAATGGAGCCAAAGTCTACTCTACGCACCACTGTGATATTTTCCGGTTGTGGAATGTGTGGTAACAAGACC
AAAATAGAATGAATTTCAGTAGTCCAATTTAGAGGTGAATATGTTTTTTTCCATGACAGAAGAGCTAACTCCTCATGCCA
GCACTCTGCAGTCTATTCACACCTACAGGCTGGTGGTCACTCTTTCAATGATGAGGATGTACACATCCTGTACAGGGAGG
AACGCTGGTTTGAGCGGGGAGTCACGTAACTACCTGTCATTTATGCTAAAGGAATGTAACATCATCGCAACACCAGTCTA
CTACAAGCACATCACACCACAAACATAACTGTGCTTTTCACTGAACACAATTGGAAAGCCTATCACCCATCAGCATGTCC
ACAGCGGAAAAGATATCTCCGTGTTACAGTCTCCTTCACTTACATTTAGTCTTCGTTTTTTCTCACTTCTAATATGAAGT
AACCCAGTGAGTAAGAATACTTGAGGAAAAAAAGATCTGCAACTGGGAGACATCCTTTATCTGTTGTTTTTGTTGTTGTT
GTTTTTGGGGGGGTTTTTTGCCATTGCACAAATCAACTTATTGTTCCTGCAGACATGCTGCTTATGGGATTCCTGATTTT
GTGCCAAAAGGTGATTGCCTGTCAGAAACGAACTGCTGTCTGTGGGAGTATGCGCAGCTATAGCAGCCACAACATGCAAA
TAACCACAAATTAGTGTCCCTGTTATAATAAAGAGTGAAGTATATATTTATGGAATTTAAAGGGTTGCTGGCAGTATATA
GCACATTCTCAAATGACAATATAGGCAACACAGTATTATAATTA
>TCONS_00000549 gene=XLOC_000369
AAAAATCCCTACATAGGCCAGTTTTTCCTAAATTTCCCACAACGCCTCTGGGTTGCTTTCCACACTTCAGACCATGGTCT
GCTACAGTGAAAAAGACCAGGGTCACATGACTGCTGTGATTACCTTCAGACATCACAGGTAACCCAAGCAGAGACCCTCA
CCATTCAGACTGTAACAGCGCAACGATACACAAACACACGGCACCTCAGAGCTGATCGATTAACTGACTGGTTGACTGAC
AGACAGTTTGTGCAGTTGTAGCAGCTTCTTTAATGGTTTTTACAAGAGAAACACTGTAGTGCCACCTGTGGTCACACCAG
AACAAGCAGCAGTTACACTTAAACCAACTTAATCAACCAAAACATCGTGGTCATGTGACCAGGATCATTTAAGTGGAAAT
GATCCTGGACTTTGGTTCAGTCTGTCCTGACTCCCGTTAAACTCTAATGATCAACAGGCTTAAACTTGAGCTGAAGTAAA
GAAACTAAAAACACTGGATGTTTCCAATGCTGTGAAACCCTGACAAATACCTCCGTGACACAACAACTAAGCCAAGGAAC
AAAACAAATTATGAAAACAAAACACTGAACACGACTGATTGGTCTTCATCAGATGACTGACAGGCAGAATTATTCATATT
AAAACTTAACACTGAAACTAATCTGAAAATGACTTAAAGTCAACAACTTTATTAGATCCCAAAGTCATGACTCTTCACAA
TAAAAGGCTGAACTCTGTAGTGCCTAGAGTCTTTGTGTAATTAAACAGAGACAGTTAACTCCACATGTTATGATAACTGA
TGAAGAAGACTCTAAACCACTGATCGGTTATTATCTGTTATCACTGAAAAGAGAAAAAAATGAAACAAAAAACTGATACA
AACAAAAGAGGATCCCGGGTCGTTCCCTGACCCTAACATTTTGTTAAGATCTAAATTATGACACTGTAATAATTAAACCA
GATAATAAATAAAACTGAAATGTTGACTAATAAAATCTGAGGTATGAAAGTTGGGAGTAAATCTTTGACTATGGAAGCAA
AAAACTTTGATGCGTTGGCTTGTGCAAGAAAACAAACTGTGGTTTGAAGACTGAACCCTGAAAATCAAGCCAGTAGTATC
GTTTGCAGAGTTGAACTGTTGCTCAGTCAACTAATCAGTTAATCGGTTAATCAGCTCTTTGTGCCACCTGGGAAGACTCA
CACACATCTGCGTTGCAGCTTTTTTGATCTCCTCTAACGATCACTTCATAAACATAAAATATGCAGGTAAACGATGAAGC
TTAAAGGGATCCATCTGCATCAGAAACAATAGCAGCAGTAGTGAATATAAAAAACAGCCGATCTTTAATAACAGTAATAT
AGTATATAGTAAATGATAGAAGACGCAGACAACAAAATCTGATATTTTACTGACTATTCTCAGCACTGATGGTTATAAAG
TCATGCTTTTGTTAGATTGTGTTGGATGTTTTGCTGTTTTTGGTAAACAGATTATTTTTGAGGGGTTTTTTTGGGTTGTG
GGGTCAACTGGAACATTTCTTTGGAATGTTTTGTTGTCAAAAACATAAATAAACTTCACTTTTACATTTTAGTTTTTTAA
ATAAATAATAAATAACAGCCTAGTTTTAAGTGCTTATTTTCCCTTCAACAATAATTTCTTCAAATAAAAACAGAGCAAAA
AAAAATTGCATAATGTACAATGACCTCCTTTAGAAGCTGCTAATCATCTGCAGAGATCCATGCCATCAGATTTAGTAAGT
CTTCAATTTGCTGGAGCTCCTCTATTGTTAATAAATGATAATGATAATAATAACAATAATAATAATGATAATAATAATAA
TAATAATAATAAT
>TCONS_00000562 gene=XLOC_000380
CAGGAAATGAGAGAACTTACCTGTATAAGTCTGCTGCTCCTTTGAGTGAGGACAGTCGTGACTCCTTTTATGTTTTGCAT
TTCCTGGTAAATGAAACCAGAGCAATAAGCTCTGCTAGTCTTCAAGAGGAAGTTTGATAATCCAGCTGTTTAGATGAGGC
TATCAAAGAGCAACACCAGTAGTAGTTTAACAGTCACGTAAACTGCAAATTATTGATCTTTTTACGAGCAGGTTTAGGTC
CAAAGTTTGAATATGGACGTGTCTGCCCGACTGCAGGGTGAGAGATTGCAGTAGTGTCTGTAATCTAGAAGCTGGTTACA
AATGAATTTCAAATAGTGTACGGATGTTTTTAATGGCAGCGTTTTCTAGTATGATTTGTTTGGTAATTCAGGTTTTCATC
ATTTAAAGGTGTTCTATCATTGCTGTCATCACATAATCTTATATCTTTCTGCCATCATATGTAGAAAGATGTGATTGTGT
TACAACTCAATTTTTTTTCCCCCAAAGATTTATTTATTGCTTTTCCAAAAGTATTTTAAACAAGGAAGACAGAGAAAAAT
>TCONS_00000564 gene=XLOC_000382
CACAGCTCCAAGGTGACCTTCACTGATTCTTCAGGATCTATCTAATTTTTTTTTACTTTGTGTTTCTAAATAAATAATTA
TCAGTCACACTTCTCTTTATTAAAATGCATTTAATAGCCACTGAGCACTTATATATCAGTTTCTTAAAGGGTGCTGGACC
TGCTCAATTTAGTGGGATTGCACAAAGCCTGTAGAAAATTCTTCCTAGAGTTTTGATACTGACTATAATCCTGTTTTCTG
ATAATGTAAAAGGTTACAGTGTTTTTCTTTGTTTTGTTTTTTGCATTCGATGTGAAAAAGCGGGGGCAGGGACATGTTTA
CCACTAGGTCACGTAAGCTTTTAACAGCACTGTTCAAGAAATAGAGACATTAATTATCTACACAGCTTCTCTTTTCTATG
TTTAAGAGAAAGACCTTGAATAGTTAAGATGCCTTGTGAGACCTGCCACATATTAGTGTCCTGTACATTGGCTCTTTTTT
CAGTATTTATGCTTCTCACATATGATTGCTTGATTATTTTCTCCTCAACCAAGTTTATTGCACTACACCTGAGTGCCATT
CATGCACAGCTGAACCTTGTACCACC
>TCONS_00000567 gene=XLOC_000385
AGAAGAGCCAACTTTACAGAACAACCGAGGATGCCAATGTGCACATTTTGGACAGTTGATTTGAAAGAGGAGTGAAATAA
GCCATCTATGTCCACTGTGAACAATCATCTTCTAACAGAGTTGGTGGCTTACGACACCAGCCGTCTGCCATCTATAATTC
AGTTCTTAGATCCCTTCCCAGATGCCTTAACGCCCACTCACATCTTGGGTCATTTGATCTCAGTTAGTCACATGATAGGG
TGAGCAAGGTCTCACAATGGGTTCACCTGAAACCTTGGCTGATTGTGACCTAAACCCGTTTTCACACCCTGCCTCATGTG
ATTGGGCAGAGAATTGATAGGGGGTCCATGACCCTCTTAGGGACATTCCTAATAGACCTTAAGTCTGGGACTCTCCGCCA
ATCGCTCTTAGAACTGAAGAAGCTCCTCGGATGAGAGGTGAAGTCCAGATGCTTTTTTAAGACGAGGTGGCCAATGTATG
TTGAGCATAATGATTAACATACAATAATCATATGTTGGTGCAGTGAAGTGTGTTTCTCAAATAATATACAAAACTCTCAT
ATGAGAAGAATAATTTAAAAATACAAATGTTGATGCATAAATATGCAGTGAGTCCAAGCATTAAGTTAAGTGTACATATG
ACTTCTTTAAAACACGTGTATGAGCTCGAACAATTGGTAAAACAAGTCTGAACAACGTTGGACATGCCCGATGAATGAAC
CAAAATAAATAAAGAAAAACTGGACACACAGGATAAAAACAATACAACAAACCTTGAGTGATTGTTCCACAAGTATTTCT
TCTTTTATACTCAAGTCTTCCTCATCATTATTTTTTCTCTTTCCTTTTTTGTTGAGCAATCACCCACAACTTAAAGATGC
TCGGGAGAATATTTTCATAGCCATTTAATCATGTCAAGAAAATGGGATGAAAGTAACTGCAGAAAGCTGAAGTAAAGAAT
GGGGTGAAAGAGAAAACATGACTTGTTTAAAACACATGTATGAGCTCAAATATCTGGTAAAACAAAACTGAAAAACACTG
GACACACCTAATGCATGAACATAAATAGCAGTACAAAAACTGGAAACACAGGACGAACACAACACAACAAACCTTGAGTG
ATTGTTCCACAAGTGTTTCTTGTTTTATAGTCAAGTCTTCCACATCATCATGTTTTCTGTTTCCTGTTTTGTTGTGCAAA
CAGACACAACTTAAAGATGCTCTGCAGAAT
>TCONS_00000569 gene=XLOC_000387
CTGTGATATCTTTGTTCTGGGTCCAGGTCAGGCGCTGTGGCGGAGCTCCAGACAACAACCTCTCCTGCAGGAACTGTTAA
TCGAGCCCCTCACCTGTCCCCCGATCCCAGCTTTGTTTCACTGGTAAAAATAGCCAAGAGAGAGTGTAAGGTGCTAGTGC
TGGAATGAATCAAAGATGTACACAAAAGGTGATCTGGACTGTGGGAGCTTATGACAAAAGCATCACTGTCCTGTGGCTGT
GCTTCAACACAGAGCAGCCGTCACATCTTTGTCTTCATCCCAAGAAGAAGCAACAATCATACTATAATAAATGCTAAAGA
TGGAGTCAGTGAATGAGGAATGAAACATGAATCAGAGGACTGGTGCTGATGAGATTCTGATGTGAGCTCAGGTTAGTGGA
GGGATACTTCTGTTTGTTACGCTTCTATCTGATGACAAATTCCCTCCATCACATCAACATTTTTATATACTTTAAAGATT
TTCTTCACACCTTTTAAAAATGTTTGTTTTTGCTAAAACTGTTTAACTGTGTATCACTGTTATTCATACACGTCTCTGTT
TATGCTTGAATCTGTTGGTTTCACTCGAGTTTCCTTTTAGGATCATCGAGTCAGGCTCAACAGCGTAAAGTAAGCTCCAG
TATGTTTCATGTCTCACAATGTGGACGTGATAACACAACTA
>TCONS_00000574 gene=XLOC_000390
TTTATTGATCCTTTTGTTGGAATGTTTCGTCATATATAATGCTTAAGGACTTTATTAAGAATATTCATTTAAGTTCATAT
TTCTTTTTATTTTTGACGGCATTGTATCGGCTGTGGTTGGACATCATTACATGTTAAGGCATGTCGAAGAATCCTCCTGT
CCGAAATAAATGTCAGTTTAAACACAAAGAACAAGTTGAGCTTTATTAAGACGCGAGGGGAGTAACAGTCAGAACTCAGC
CTGCTTCGTGCTGGAGGGGGGGAAGGAGAAAGAGGTCTGCCGCAGTGGAGCCGAGTGGGAGCGGAGCTGAGCCGACAGTG
CGCTGGGTCACGTGGTTTAGCTCGCGTCTCTCTCTCAAGCATCAAAGACACCCAAACACACACACATACATCCCATAAGG
CAACCAGAGTCCAGTGGTGCAGCTTGCTTAAGCTACAAATAAGTAACACGTTTATACAAGTTAAATGTGGAGAGTAGATT
TCCTTAGCTCATCTTAAAGGGACTCTGTCAAGCAATGAAAGGGGAAGTGTGGTGGTTTTGGAGTAAAAGTTTAAGTTCAT
GTTATTAGTTGTTTATGCTAA
>TCONS_00000579 gene=XLOC_000394
GAGAGATGTGTGTTGGTTAAGCAGTAATAATAATAATGAAAATGTCTTAGTTTTGTCACTTTCAGGTGAAAAGCAGACCT
GAATCAATTTTCCACATGCAGCAGTCGGAAGAAAGTTATAGTTTAACATCATTGGAAACGTTCAGGCCAAGTTTCTGGCT
AACTTATTTACAGCGCCATGTGTCCCTCAACCTCACAAGCGAGCTCTCACTCCTCCCTGAAGACAAGGAATGCAGTTCCA
AAGAGCAATAACATGGCAGATAAAGAGACAGCAGCAAAGTCCTGAGCAAAGAGTCCCAGCAAGCAGCAGCAGTGTGGACA
AACAGCAGTGGAGAAGAAGAGCAAACCATCATCCTGATTGGATGAATGGC
>TCONS_00000581 gene=XLOC_000396
ATGAGCCCCTTTAGTTAGTGTGTTGCTGGCCTGTCATGGGAGTCATGGGAGTGGGGATCGCTCCTGCATGTTAGGTCCCG
GTTACCCCTAGGCCGGGTCGAGGGTCGAGGAGTTTCAGCCCCTTAAAATGTGCAACCCTGTTTTTGAAGGGAGAAAAGTA
ATTATTTTTTTAATACTCAAATTTCCCATCGAGAGGGCCAATGTGAGTTTATCATTTTCCAGATTGAGTTGATTGGTTCA
GCTGCCCGTCATGTGCGAAGGTAACTCTACTTGGACAAACTGCCTGAAATGTGTTGACAGAAACATTTCAGGGATTTTGA
GTCATTCTGCACTCCGAATTCCTTAATTGCGTTAAAAATTTTTTAATTGCGTTAACCGTGATGGTGGATTAATTTGCGTT
AACACGTTATTTTTGACAGCACTACTTTAAACACATCAATCATGTAATCTTTATCTATTTTGGGATTAGGAACTTCTGTA
TCATCATTTAATATCCACTAATGATA
>TCONS_00000584 gene=XLOC_000399
CTGCATACGTGGTCGCAAATTTTGAAGCCATCCTGATAACCTTCTCCCACCACCTATGTGGAGATCCAACCCTTTTAGAT
CCAATTAAAATCAAGACACTCAAAAAGATGCTCTGGAAAAGAGTAGAATTCTTGTGGCAGAGTTTAATACACTGAATCAT
ATGAACAGCAGGAAAAATACATAAAGACATTTAGCAAGAGAGTTACATAGTAGAAAGCAAGCAAAGCAAAACCCCGGGGT
GTACAGCCTTAAGCACAGACAGCAGAGCAACACAGAGACGGACAGAGAGAAACAGCAGAGGGGAAAAAAGAGCTGGGGTG
TCCTCTGGTCCTCTAATATACAGGGACCAGTATCCCCGCCCCCTGCTGCTGGGTAACTTTCCCACGCGCCCAAACACAGC
TGCAGGGGTCAGGTACAGGCCAGGGTACATGCAGGGCTCTGGCTGAGGGACACCCTTAGGTTAACCCTTTGCTTTGCCTT
CTGACAATAGGTCACAACATGGTCAAAGGTCACACATTAATCCTAATTATTAAATCTTCACAATATATAATCTTATAACT
ACATAGGTTCTTAAAACACTTCAGTGTA
>TCONS_00000585 gene=XLOC_000400
CACAAACAAAGGGTGCAAACACAAGTGTTGAGGACAGACAAGAAGCAGAACTGTTCATAATAAAACTTGCACAAGAAAAC
ACATTCAGCTCAGAAATCAAGGACAACTCGAGGGGAGAAGATTCAACTGAAGGATAAGACACACAAGCTGTAAGTCCATG
TGTTAATGAGCAGAGAGTACTTAGTGTGGGAGGACATTTAACAAGAGCAACTCTGCAACCACATATCAAACATCCTGCCA
TTATCCCCAAATCAAGTCATGTGTCGTGTTTACTTACTACAGCTGTTCAAAATCCCATAAGGCTGGCCGGCATGATAGAT
GATTGGCAGAGCTGTGAGTATTCAGACTGTGCTTTGAACGCAATATGGATAAGATCTTGGAGAAGAACAATGGGAATTGA
GAGAATTGGTGACCAAGTGATGGACATTAGACCAACTGTAAAATTGGATGCAGTTGTTCGCTAAACCCTACCACGAAATG
GAGCAGCATCAAGGAAGAGGAAAAACTGTCAACGAGCTGGACTATGGATCACAGGATGCAGCAATGCAGGAGACATACTC
AAGACCAACGGATGTCAGATCTACCAGAGGATAGAATGGAAACAACACCCCCATTCTCCTATTGTGGCCCTGACTGTTTT
GGACCTCCTGACACAGTATGAACCTTCCAGATC
>TCONS_00000590 gene=XLOC_000404
GTACGCAACATCATTACTGTAGGTGGGGTTTACGTTCAAGCCATTTTTCTTGTGAAGAATTATTTCTGACTTGAACTTAG
TAAACAGAACTTCCTTTGCAATATTGTAGGCAATGTTGAACTTAATCATCATCCCGGCCTCCTCTAATGACCTGTTTACT
CGGTGGGGAGAGGGGACACTTCGGCAGAGCATTTATCACAGGATATAATGTGTTTTAGCGATACTGTGCGCTTCTTCAAG
TGTTTCAATTCAAAATGTATTAGCACCAGTCGCAAGTGCAGCGTTACCGGCCATGGTCTTTCCAGACTCACGACAATAAA
TGCAGTGCATCATATAATCAGTTTATAGTCAAGCCACTCTCTTTGAAATTTATACATTTTCCCCCTTTTACTTTCAGTGG
GCTCTGGCTCAGAGTCGATCTTATGTGGCTCATTTTCTGATGCCGTCTCCAGACCAGGGTTTGACATAACCTGAGAGGCT
GATGGCTCTGTGTCAGAGCACAGGCTATGAATTTTGGACGGATCAGGCCTTAACTTAACAAAAAAGTTATCAATTGTTCT
TTTCATATTTTCTCATTACCAACTATATCCACTTCTATTGGGCCTAGGCTACTTAACCCTCTCTAGCCGCCTGCACTTTC
AAACGTACACAGGTAGGCCTGCTGAAATATCCGGACCACAGACAATCAGAGAGGTCCCCGCCCCTGACTATTCTGATTAG
TTTAGACCACGACATGGGGATAATGTGTGTTTGTTGCTGACCACACAGAGACTTTCAGAGACTTTTCGGAGACTTTTAGT
CGCACCATTGAGAAATTTGGTCACATTTGCGACCAAATTGGTCACACTCTA
>TCONS_00000591 gene=XLOC_000405
CAAAATCTCCTGCCTGCCACGCCAAACTTGGCCTTTGGCCCTGGCTACTCGCATCACTCGGACTTCATCCTGAAAGTTTA
AAAACTTTACGGTAAGGACTCTCGGAGTGTTGGGTCGATTAGAATGTGTCCAGTGGGGCAACCTATGTGCTCTTTCAATG
TAGAGTGGTGTCAGAAATGTTTCAGGTCCCAGCGCCTCAGGGAGCCACTTCTCCAGGAAAGCCACCGCATCATTTCCTTG
CATTTTCTCCGGCACTTTGGATCAGCGAGAGCGGTTTTCGAGCTCGTCAAGTTTATTTGTGAGGAGAGTTACTTGTTTAA
CTAGCGCATCAGACTTGTCTTTCTCTGAGTTAACTGTGTCTACTGCGTTGCTAATTCGCACTTCTGCTTCAGTCCTGCAC
GTCCCTCTTAACGTCTTGAATCGCTTTCAAGACCACATCAATTGGAAAAGTAATTTCTGATCTAGTCGAGTGTCTGAGTA
ACATCGGGACTAGCATCATCTGCTGAGTTAGCTTGGTTGCTAGCATACAAGACGTCGTCTTCCTCATTTGGAGAAAAGTT
AGTTTAACTTTGTTTTGTGCCTTCTTCGCCGGCATATTCTCGCAGGTTACAATAATAAATCGCCACAGGTGTTAAATTTC
TACTGTGTCTGGAGTTAGAGTAGAATTCTCAGGATTTTCAGGAGCTCACAAAAAGTGAACATACAGAACACATACGGAAC
ATACAGATGTTCAGTTCAGTGCCATAACCATGCCCCCAAAGTGTAGCTTTTAATCATTGTCACATGCTGCACTGCAACAT
GTTTTTTGTATAGCAATCATTGCGACATTCC
>TCONS_00000596 gene=XLOC_000408
TTACGTAGTTTGTCTGTGGGTACATTGATGCTGAAGCTCAGTGTGGGGCTCAGATGTTTCAGCACCAAGGACAGCGAGTG
TCCCCTCCACTCCAGGGTCTGTCCGTCTGCCTGCAGTGAGCTCTGTTACCAGAAGGGGCATTGTACAAAGTTATTACAAC
CAGCCTGTGGGCCTCCACTGCTCGTGTTTTTTTTAGTGGAGTTGTAACACACAAAGAGCTGAAGTGTTAAAAACAATGAA
AAGTGTGACTGCTGTCACTGTTTGTGCTTTTAATGCTTTATTTATTGGGATTTTAACTTTTCCTGTTCACTGTGAACTCT
GGTATCGCTCCCTGCTCTAGCCCTTGTTTTCAGTCACATGACTGACTCACTACCCTGGTGGGTAAAACAGTAGACAATAG
TGGACAGTCTTTCCACTTGTCTGTAGCCAAGACTGCTTGGATCTGTCCATGGAGGAAAAACAAAGATATGAATTTTGTAT
CACCATAATTTCATGAAGTCATAAAGTCAAAATGTCTTCAAATTAATTTATTCACAACTGAACATCATTAAGCAAAAGAA
CACAGACCTTAAAAGTGGTTGAAATGCATCTAAACTTTGATTGGCTGGTCTAAGTGTTTCACAAACTGCTGATCATATGG
GATTTTCCCACACAGCCACCTCCAGAGTTCACAGAGAGTGAAAAAGAGGAAATATCCAGTGAGCAGCAGCTGATGTCAGA
GGTAAGAGGAGAATTACCAGACTGTCGTGAACGCACATTTATTCAGCACACCGTTGGCCCCTTAGTACAAACTAAGCACC
TTTGAGATGTGGTGAAACAGGAGAGTTACATCACGGAGCTGACAAATCTGCAGCAGCTGTGTGATAATGTCACGTCAACA
TGACCCAGAACATCAGAGGAATGTTTGCAGCACCTTGTTGTGATCTGCTGTGGTTGGTAAAAGCTGC
>TCONS_00000599 gene=XLOC_000411
CCAGCATTTACCTTTTGTGCTCTACAATGCAGCTTTTTCTGTCCTGAGTGCACTTTGCACTTTACCATTACATTCCTTCC
CTTTTGTGCAATAAAGATTTTTTTTTTAAAAAAAAGAAAGATTTGTGCATTAGAGAGTCTCCACTATCACGACATGAACT
GACATCAGCTGATTGTGAGAGAGGTGAGATCTAGAAGTGGTCAGTGACATCCCACTCCAGGAACTGTCATATGGCGATGC
TGCAGTGCTCATAGAAGCTCAGCCTCATTAGTACCTCTGTGTTAGCTCTTTATACACAGGAAACATGTTTATGTGAGCTT
TTGTCTCTCTCTGCATGTACACAAAGTCTGCCAGGAGGGGGCACCAAAAGATCTGTTTTTACACTGGCAAGATTTAGGGC
TAAAGCAATGTTTCTATCAGGAGTCAGGACCACTTAAAGTCAACCTTCTTGTGCATAATTTACACAATAACATTGTTAAA
GTCACATTTGTAGATTTGCTTATTTACTTGATGTGAATAAAGCACAGACCATATGGGCAGTTTAATTTTTAACACTAAGT
GTTGCCACTGTGTTCACACAGACCAACGCGTTCATTGTCCTTTCTTGCCC
>TCONS_00000601 gene=XLOC_000413
GGTGGAGTCCTGGTTCCTGCTCTCTCCTCTCCTCTACTGTCCACACACCAACAATAGCCAGTGGAGCCATGGCACTGAAA
TAAAGATGAGAAATAAATTCCATTTTGGGGCATTTTGAACTTTATTTGATAAACAATTAAGTGTTTTCAGACAGGAAAGA
TACACAGCAAAACCAACTGGGACAGAATCAAACACGGGCCACTGCATTGAGGCCTGTAGTTTACAGCTGCCTGCTCAACC
AGGAGAGCTAAACTGCCACCAACAAATGCTTTGTTAAGAAGAACAAAAAGAAGTTATAGACAAAAGCCAAAGAAGAAACT
GTAGTTATTA
>TCONS_00000606 gene=ENSONIG00000023812
TGCAACCACAGGTGGCGATAGCACATGCTACAGGAGTAAAAATTCTTAAACATCAGTGGGCTGCTGCTCTTCAGGCCCAA
ACACCCACTTCAATGGTGCGTGTTCTTCTGACGGCTGCCTTCCCACTGGAGGTTTTGATCCAGAGCAATTTAAAAGGAGG
ACACAGCAAAACAGACATCGGCGCAGAGCGAAGAACTGCCCTTGATAAAGAAACCATGACAGCCATATATAGTAAGTGAA
GACTGTGTATCTAAAATTGCATACTGCACAAGTAACTCACTTTGCAACAATAAAAATTGCACAAAGAGGTGATGATGCAT
TGAAGTAGTGTGACTCAGACGAAGAAGGTCAACAGATTGAATGCTGGAGAGTAAGGATAGATGACCAAAAGGGGTTAGTA
TTACTGTAATGTGAACT
>TCONS_00000613 gene=XLOC_000420
CAAACTAACAATCCAAAGCAGCAACTTTCAAATCACTGGATTCTTCTTGGTGGCTTTCAGATGAGCTCATGTTACAATCA
GCTGCTGTGTGTGTGTTGTTGTGTAGCTGAAGCTCTGACTCACATTTCATATGTGACCAAAGGAAACTTGGTGCTGTGTG
TGTGTATGTGTGTACATGTTTAGACATCTTTGTAAGGACAGAAAATTGGCGTGCCACCATTCTTGTGGGGACCAAATGCA
CATCCCCACAAGCTTAAAGGCATGTTTGAGACACAAAACGTGGTTTTAGTCTCAGGGTTAGAATTAGGTTAAGGTTAGGT
TTAGTCATTCACTTCTGATGGTTACAGTCAGCGGCCAGGGAAAGCATTAGGTCAGTTAGATGTACTCACCAAGGTGTGAG
AAGATATGTGTGTGTTGTTGTGCAGGTCTGTGCCTTTTTGTTGTTCATCTGACTGAACAGTAATTTCATGAATGGATCAC
AGACTTCAGGAAACTGTTTGACTCAGTTTGAGTCTGTTTCTTCTGTTCAGCCACAGGTCTTTAATGTCTGGTCCAGATTT
CAGGTGTGCTGTGACATCTCCACCACAGAACACCTGTCAGATCTGTAGCTGAGTTATAAGTGGGCAGATTAGGTCTCTGG
GCTGTAGCTGAGATCATCGTATGCTGTGTAGAGACTGTTGTGGTGCTGTGGGCGGGGCCTGAATACTAATAGCTGGTTTC
AGTTGTGCACCTCTGAGATGAAAGATGC
>TCONS_00000626 gene=ENSONIG00000022986
CGTAACAGAGTCAGATACATACAAGGCTGTATGAGATATAAACAGTACATTAAACACATATTTAACCCAAAGAGATATCA
AATGTGTTTTAAGGATATTTTGCTTTAGTGAAGCATAAATCAATAATCAAACTCATGAAACCAAACAGAAGTGAGTCAGG
TGGAGTTCAAAGTGATGCTCATTCACAGACAAACACTTTTCTTTGTATGTAGTTGAGAAAGCTCTAAAAATTAAGTTGAT
TATGTTTTTGTTTTTCTCTTTGTTAAAGGATCTCTGAGCTGCTGTTCAGCGGACCGTATGATGCAATTCAGAATAAAACT
GGAACAGGAACGTTCACCCTGAAATGGACGCCGTCTAAATCACAAGACACTGACACCCTCCCCTTCTGCTTTGTTGTCCA
GGCACTTTCCAAGGAAACCAAGTATCACTCAGACCTTCGATGTGTCAGCGTGACTGTTGGAAATGGTGCTCCAGCCAGTG
CTTCAGGTTTTGTCCTGGTCATGGGATCTTTCCTTTCAACTCT
>TCONS_00000631 gene=XLOC_000432
CGTCACGTTTTTTTGTGTGTGTGTTTTAAGCGTTTTCTAAGTGTAGCACCCAACTCAAGTAGCTCTGGATTAACCCTCGG
TTAAGGTGGTGATAGTACTATGAGCGGGGCCCTGGGTACGTTACTTAATTTTACTGGTAAACAGGAGAAACAATAATTAA
CCAGCTTTCACCTTTTACTTAGAAGTCTTAATATTGGCGGTACCTCCACTTAGTGAAAATAAGATCAGTTCTGTTTAATC
TTCACTAAGAATAATGAATTTATCTAACATGTTAAACCTCTCTTTTTTTTTTACCTTTTTAGTAACCCTTATCACTTATA
AACTCTGTAAATAATAATTATGACACAACACAAAACTTTAAATTCAAATTGTAAGATTTAGTCAAAATAAAGTATGATTT
AAATAAAAAAAATACAATATTCCAAGTCTGAAGTGTTTCCTTACAATTCAGTTGGATGGTTTCTCTTCACAACTCACAGT
CAATGTTTTAGAAAACACATTTATCCAAAATATTCCTTTAAGTTCAGTTCAATTTTGTAACCTTTGTGAGCTCATTTACT
GAAACCGTTGCAGGCCTGATCGTTGCTCGGGCTCGTTGGGCCAGAAAACACACAAATGGCCGCTTCACTTGATAAACAAG
CAGAAAACAAAACGCACGTGCTCAGGTCTACTGACAAATCCTTTGGGCTAAGTGTGAGGGCAAGCTGAGGGGCAGGCTCG
GTTGGTGACCATGCGGCCTCCACTCAGCAATGTGGTCGGAATTAGCGGCGTACCCGGGCTGCTGAGTACACTGGGACAAA
CCCACGGAAATCCTATCCACAGCAGAAGGGTCCAAAGAATTCCTCTCGGTCCACTGTGCATTAGAGATTACTATTTAGTT
CCATAGAATAATCTGTATCTTACATACTCAGCATACATAGCTATTACTGGCGCTAAAATGCTAACATGCTAACTCGCGAT
TAACATCATACATTTTAAGTATTTATACATTCCGTTTAAGCTCAATACTAACTCTACATTCAGTACTCACTCATCACAGG
GTAAAACAGTCCATAACAGGAACGTAGACTCTGCATCCACGGCTACTGTTTGACTATTCTCCCGTTAGCTCTGGTACACA
ACCTCCGGTAATGTGCAACTGCTGACTCTCACTAGCTTAGTTAGTGTTTTTTCCTTCCGCCTCGCTTAGATCCCGCCTTC
CTCACGTCTGATTGGACAATAGGTTT
>TCONS_00000637 gene=XLOC_000437
ACGGCATCAAGACTGACGGAGTGTGTTTGAGATAACCTCACAAGTGTCACAGATGACACATTTGGCGTGTTTTTGTTTCT
TCTTCTTTTCTTTTTTTTTTCTTTTTTGCTGGTTTGTCGGTAGCAGCTCCTGAAACGCAAGTCTGCCACACATCTGTTCG
ACCAACGCCAGTTAATCTAAACGCCAGTTGATCTGGAACACCGGCGACAGCGTCAAAAACAAAAACAAACAGCGTCAAAA
ACAAAAACAAAAACAAAAACTGCCACTTTAGCTTACGTTAGCTAGTTGCGGCAGTTGCTGCACGCAGTCAAGATGGTCCG
ACATATCGTGGGACATAGAGTGTCTTTCTTTGACCATGTCTCACTGTGTTTTATTCTTGACGTTGCATTTGAGTCTTGCA
TGGCTCTATTTTAATTAATGTTAAAATGGATGGATGGCTAGACGGACCCCCTGAATTTAAAATCTGAAATCTTTTTATTC
CTTTATTCCACTGCTTTCAGGCATTTCTGTGCATCTAAATTTATATATAGATATCGAAACACACATACACTCATATCTGT
GCAATTTGTTAATATCTTCATAATCTCCAATAATGTTACACCCCAGTGCTTTCATTTGAAC
>TCONS_00000638 gene=XLOC_000438
TAAAAAATGGTTAAAATATAAATAGTTGATAAAAGGTTTAAAAATCATATACTTGAGTACCAATGTATTTCATTTACAGT
TAAGAGTCCAATAAATAAAAGGGTTTCATGATTTAGAGTTCATTTACTGTGCAGAAGCAATATGTTGGGGTGTAACCTAA
GTTTGTTTACCCATCTAATGTCAGTTATCTTAATGTTATATTGCCATTGGTTGTTGTGCTGATGAGCCAGTCAATGTCAC
TCTTCTCTGTTATGGGGCGGGATGAGTGGTAAAGGTTTGTGTGAATCTGTGGGAGCGGACACAGAAGCTAAGTCCGAAGA
GAGAGATGTCGTAAGGCAAACGTGGTGTGGATTTTGCATCTAAGTGTATCATTGAGGTCGACTACCCGTGGTCCTGATAT
GACTTATTTGTGATCTGCAAGAGAAGCCGAGGGACGCTGTAGAAGGAGAGGGAGAGCGAGGTTTCTGCCCGGATGGACCC
TACTGTTTTCTTGCCCCCTGACTGTCTTCACTACTGGTGAACTAACTGCTAACTGCCCGTTTCTGACTGCCCCCACTAAC
AAACTCATTGGACTCGTGAGTACTAACTGGAACTAAAGTGCACGTATTTTGTTTATTGCTCAGTTTGAGTGAAGCGGCCA
TCAGTTTTAGGCCTCACCGCACCCGAACTTCGAATCAGGCCTGCAACAAGCACTGTGTTACAGGTGTAGTGTGGACAGGT
TAAAGTGTGTGTGTGTGTGGGCCCACTGTTACAAATTTGGTTTAAATTGAGTAAGTGTGTAGTTATAATCAAAGTTATTT
TCAAAGGTTGAAATTCATCCCTTTTAAAGGTGTGAGTGGTTGTAACCCAAATAACACTTGGCACCTAAGAAAGAGTTATT
TTGTTTTGATAATCTTTTATTTATAACCCATGTAGTC
>TCONS_00000640 gene=ENSONIG00000023997
CCAAGATCTGAGAAGCCTCTGTTTAAGAGATTTAATCTGGAGCGTGTTGTTTTTGTTTACCTAAAAAAACTCCCTCCTTT
TGTTCTGAACAACTGATAACAAGTGTTTTCCTTAGTCTGATGGCCGATTCTCTCTCTGTGACTAATGTTTTTCTAAAAAG
TCAGTTTCAAGTTTGAAAACAGTCTTAGAGCAAGTGAGGAATGTCTGATCTCGCTGCTGTGAGTCACAGTTACGAGAACG
CGACTGCTCTGTTTCCTGTACTGGAGCTCACATGGATTTCACAATCATGAACTCAAACGATTTTCCAAAGCTTACATGAG
AAGGGAGAGCAACTTCAGGGAGTTATCTGACACTGACACTGTCACTTTTTTCTTCAGAGTTTTCAAATAAAACTCACAAA
AGTGTTTTATGTGTGAAAGTTTTTTGTTTCTATAAAGGAAGCCTCAGGAATCTGCTTTTCAACCATTTGTAAATTTTTAT
CATCACAGCTATGGCAACCATTTGACTCAATCCATGAAGTTTTTTTTTCTACAAAGAAATAAACACGGGAGGATTATCAT
GATCACATGGTTGTTACTGCTGTCACTCTCTACAACGAGCACACAAGATGGACAAGAAAACAGTGTTTTGCGTTGTGGAC
CTCAGAATGTGACTCTTGACTACGACAGTTTCCT
>TCONS_00000642 gene=XLOC_000442
ATTGCATTAAACCATATAATAATCACTTCATTGAAGCAGTTATTGAAGCTGCTGACATTACATTAAAGTCTGTATTACAG
GTGTTATCATAATCACATAATAATCTCTCATTGCAGGTGCAACTGTAATCATGTTATACACATTGCATTCTGTGCTTATT
AAAAAGTTGTGGCTCAGTCAATTAATTAAAAGGATATAAGCTCCGTTGGGCGTGAATGTCCCGGCGAAACATGGAGTAAG
TGACTTGGAGCTATGGAAGGTTCAATGCATACACGCCTACAAAACACATATAATACATATAATCAAGAAGCAGGCTTGAG
TGAAGGCCTGAATGTATTCAGCTTCTTGTTGCATTTGAGTTTGCCTAGTAACAGGTGACAGAGGATGGGCCAAAGAGGAG
GACAAGTCCTTGGAGATCTTCAGGGCCTGAGATCATCACCATATTTGGAGAAGATGCCAGAAAGGGGAACGTCAGTGTTT
GCATTTATCTCTTAAAATTGCTCATTGTCTGTAAAATATGCAAATTACGTTCTTGTAAAACGCGAGAAGGGGCGTTAACC
AACCCTGACGTTATAAAAGCAATCTGAAGTGTATTTTTGGGCGGAGATCTACAACTGATGTTTGGC
>TCONS_00000644 gene=ENSONIG00000027090
AGGTGATTTATCTGTGATTCAGCTCAAAGTGATTAACAAGACACAGCCCCGTGGTGACCCAGAGGAGAGCTCTGACTATT
ATAATGTCAATCCAAATTCAACCCCAGGTCCATAAAGAGCAGCTCACCATCACGAGCGTATGGCACCACAATGTGTTCCA
GTGTGTTCTGAAAAAGGCCTTTTGGTATTATCCTGAAATGTACATTATTTTGCAGTTTCGGGTAACCTTCCTGTGGCAGG
GGTGTGGTCTTTGCCTCCGCAGCAGGGGAGGGGTGGTGCAGCAGGGGGCAGTGCCAGGGACACTGATGGAGAGGGTGGAG
ATAGTTCCTCTAATGAGAATCTTTTAGTGATGCCAAGACGCGTAAAGAGCAGTGCAGTCAGCTGGAGAGCTGAGTGACGT
GGGTGCTGAACCGAAAGCAGTGTGTACACTTCAGTAAATGAAAAAGCACAATCTGACTCTGGTGTGGGTCCTTGTGTGTT
ACACTTACCCTTTTTTAACCTCTGGCAGTTCACCACTTACCTTTGTACCATTTCATTGCATTAAATAACTGGAAAAATTG
GGGTGTTGTAAAACTTTTGACCAGTAGTGTATGTTAAGATGAATAATAACCCATCATAAATAATTAATTACAACAATACA
ACATCCATTACCAGGAAGTACAGTTTGTTAAATCTACATGTGTGGTTTCCTGCACGTGCCTGTCAGAATCTGTTTTGTTG
TCGAACTTCAATAAAATTATGTTCAAATTCTTGCAAGTAATATAAAT
>TCONS_00000645 gene=ENSONIG00000027090
AGGTGATTTATCTGTGATTCAGCTCAAAGTGATTAACAAGACACGTGAGTATCCAACATAAAAGATATTAAATTTGCAAA
ACTGTTTGTTTTTTAAATGCTTTCATTCCATCACCTCAGCAGAGCCCCGTGGTGACCCAGAGGAGAGCTCTGACTATTAT
AATGTCAATCCAAATTCAACCCCAGGTCCATAAAGAGCAGCTCACCATCACGAGCGTATGGCACCACAATGTGTTCCAGT
GTGTTCTGAAAAAGGCCTTTTGGTATTATCCTGAAATGTACATTATTTTGCAGTTTCGGGTAACCTTCCTGTGGCAGGGG
TGTGGTCTTTGCCTCCGCAGCAGGGGAGGGGTGGTGCAGCAGGGGGCAGTGCCAGGGACACTGATGGAGAGGGTGGAGAT
AGTTCCTCTAATGAGAATCTTTTAGTGATGCCAAGACGCGTAAAGAGCAGTGCAGTCAGCTGGAGAGCTGAGTGACGTGG
GTGCTGAACCGAAAGCAGTGTGTACACTTCAGTAAATGAAAAAGCACAATCTGACTCTGGTGTGGGTCCTTGTGTGTTAC
ACTTACCCTTTTTTAACCTCTGGCAGTTCACCACTTACCTTTGTACCATTTCATTGCATTAAATAACTGGAAAAATTGGG
GTGTTGTAAAACTTTTGACCAGTAGTGTATGTTAAGATGAATAATAACCCATCATAAATAATTAATTACAACAATACAAC
ATCCATTACCAGGAAGTACAGTTTGTTAAATCTACATGTGTGGTTTCCTGCACGTGCCTGTCAGAATCTGTTTTGTTGTC
GAACTTCAATAAAATTATGTTCAAATTCTTGCAAGTAATATAAAT
>TCONS_00000646 gene=XLOC_000445
TTCAGTTCTAAAGCAACTGGTGAGGAGTCACAGGTTATATACCCCTAGTGGGGACTGTTCCCTTTGGAGGTGATCCTGAG
GGCCGTTAATCAATCATGTCAATCATGTAGGTTGTCACATGAGACAAGGTGTGAAAAAAGCCTGAGTCATTAGTAATAAA
TAAGAACAAGAAAAAAATGTTTTGAAAGACTAGTAAAGGAGTCCAATAGAAAAAATCCCTTTGTAATTTACAAATCTCAT
GTTATCAAACATTAGACTCCAAAACATGGAAAACACTGTTAAACCGGAACCAACCGAAATACAAACGAAATACAAGGAGC
ATGAGTCCTAAACTGAGTCTAGAAATACACAAAAACAGTTCGAAACAAAAATGCTGGAGTCCAGGGAAGCAGTCCAAAGA
AATCAAAGTTCCAGCAGCAGGGGCCCAAAACTCAAACTGAGGAGCTGGGTCAAACATGAGTCCATAGTTCGACGTCTCAG
GGGGCCGATCCCGTGAAAAGTGGCAGCAGCACGGGCAACTGAGCAGGTCCCGAGGCCGGCCGCATGGAAGACGACGGCGG
CTACAAAGCAGGTCTGGAGGCCGGCCGCGTGGAAGACAGCGGCAGCTACAGAGCAGGTCCGGAGGCCGACTGCGTGGAAG
ACGGCGGTGACTCTCAGGCGTCAGGCGTACTGGTCGAGGCTTGGTGGGCACAGGACCAGATGAGGCAGGACCAGACGAGG
CAAGACCAGACGAGGCAAGACCAGACGAGGTAAGACCAGACGGTGGTGTGGCAGCCACAGGCGACGGAGCTGGAGCAGAT
GGTGGAGTAGATGGCGGCTGAATGGACTCTCCTGAGCCACCAGCGGAGACGAGCAGGTGCTGGCCGGGCTCACCAGAGCC
GGGCAGGTGCTGGCCGGGCTCATCCGAACCGCCAGCAGGAACAGAGGCAGGACCAGCAGGTGTGGAGACCCCTGACCACA
GGGACACTAACTGTAGCTGCACAGGGCTCGCAGCCAGCTTAGAATGCAACGGCTGGGGCTGTGCAGGGTAAACAGTCTGT
CCAAGCTTTGTCAGCACAACACAGTCCTTAGCTGGCTGAGTGAGCTCACAAGAGCTTCCAGTGCAGGCAGGCAGTGACTG
AACAGGTTGAACTGAACTGAACTAAAGACATAGTCAATAACTGAAATAAGTGCACCAGGGACGAACATAGGAGGTGTAAT
GGTGGTTGTGTAGCTGGTAGAGCAGGTAGCTGAACCGGTGACTGAGCTGGTGACTGAAGTGCACTCCGAGCCACCCTTCT
CCGGGGAACAGGAACAGGGGCTGGCTGAACACCAGTCATCCCCACCCAAGGAACGGGTGTAGGGACGAGCTGTGCTCTGG
CTGTATTTACCCTGGGAGCCGGTGTAGGTGCAGGTGCTAGCTGGACCTCTGCTGCTCCCACCTGAGGAACAGAAACAGGT
GCAGGAGTTGGCAGGATCACAGTTGCCCTCACCCGGGGAACCAGAACAGGCGCAGGTAATGGCTGGGTGTCTGTCAACCC
CACCCGAGGAGCAGGTACGGGTGCAGAGACGAAAGGGGCCTCTGCCAGCCTGGGGACAGAAGCAGGGACCAGCTGGACCT
CAGCCACCCTCACCCAATGACCTGATACTGGTGCAAGGGAAAGCTGGGCCCGAGCTGCCCTGGGAACAGGAACTGGAGGT
GGAGAGCGGAGAGCGGAGCTCAGGAACAGTAACAGTCACTGGATAAACAAGGTTAATGGTGCCAAACTGTTTTAGGGGAT
ATAGATTTAAGGCAGGC
>TCONS_00000647 gene=XLOC_000446
GGAACAGTGTGCTGTCTAACACAGTTCAGAGAAGGGAGAACGACAGAGACAGTTCTTTTCAGACAGGAGGGGAGGAGAGA
ACACGGGGAGAGCACAGACATGATGGGTTGGGGAAAACATGGAATAAAACACAAGGAGGAGAAACGAGGCATGGGGACTC
ACAGATACATGGAGGGGGACACATAGGGTAAATTCATGAGGGGAAATCTAATAAACACCTTAACAGAACAACCTAGGCAC
CCTTAGAATAAACAGTGGACCTAAAACATAATAACATCAAATGACAACAATACAAGAAATACAAAATACCGGGTAGGAGT
CCCGGGACCATGACAAAATATATATAATCATAAAATATAATCAACAATTATCCAGTGTAGTCCTGCCTTTCCTTTTTGTG
AACTGAGTTACTTAAAACATGACAGCAATAAGTTACTTTTTTTTAACCCATGTTGTATGCATATATTCAGATATGATACT
GAAATACACAGCATGGAAAAAGTACTGGGCCAACAATTACACCTACAGGAGCTGCTCAGACATGCCACGAAGCTCAGGAG
CACAGTTCTTTGTGCTGATGTTAATGTCAAAGGAGTCTTCAAGCTCTGTTGGTAACTTTTATGTATTATATGCATCGCCA
>TCONS_00000649 gene=ENSONIG00000022642
TATAGTCTGAGGATGATACCAGATGATAAGAAAGAAAAACTTGTGTTTTTTTGTTATTTATTGTTTCAGGTCCTCAAACA
GGCATTTACCTTGACACTGGCATCATAGCTGGCATTGTCATTGTCACTGTGATTGTCTTTGCCTTGATAGGAATGGCTGA
TCAGGAGCAGGCTGGTACAACTACAAGTCAGGACACATTCTGTGCAGAATGTTCAAACGGCTGCTGGAAATGTTGTAGAG
GTTTTGTATCCTGTTGTTGTACTGAATCCCTATTCATAGGTTGTGACATATGCTGCATGTCTCTATTTTAAATGGAAAAA
TTCATCAACAATAATTATTTCACTGCTCCTTTGGATACTGTATGCACTACAGTCATTGTCAGTTGATTGCCTGGGCTCAT
CTTTCATTTCATATAAGACTAAATGTTTATAATAATTTTATAATAGGTTTATAAGTTCATAAGTTTACAATAACAATACA
CGTTAGGCACCTTTCTAAACACTCAAGGTCAACTTAGAAAAAATAAGTAATCGAAAAAACAAGAAGAATATTTTTAGAGT
GGCCTAGCCTTAAATTACACCAGATTAAGACGCTTTGATATGACCTTAAACATGCTGTTCATGCTCAAAAACCTTCCATT
GTGGCTACATTCAAATAATTCAGCAAAAAAAAAAAAGAACAAAGGGGCAAAGCTCGTTGGTTTAATTTGTTACACAGGAA
GGTTTGGTTAGTTTTTTTAGTTGTTGTTTTTTTTTTAATCAATAAATTAAATTAGAACTTAAGAAAACTGTATTCTACAT
ATTCATGTTGTCTTTGTCTATTATTACAATTTTATTGATGATCTGAAACATTTGAATGTGTAAACTGTGCAAAACCTAAT
AAATCAGGAAGGGGCTGATCCTTTTTCACAGCACT
>TCONS_00000659 gene=XLOC_000453
ATTTCCAGCATATATACCTACATATCTAAATTTCCTTTGCCTCAAGGTGTTGCCACCACAGGTAGTTCCACAGCAGAGTT
TTGGGCAGAATTTTAGGCTGGATATCCTTCCAAACACATTACCAAAGAGGATTTGTGTCTCCGACTAGCATAAAAGCAGG
AACCATTCATATGCCACCTTAATGTGTTGACCATTACACCACCGAAGGCATGAGCTGTCAGCAAATATATAAAATATTTG
ACAGAGTGCAAGAATGCTATGTTTTAATCTGGTCCAAGTTGTGTTGTTAAACAGTGGAGGATGAACGGTGTGCATTTGGA
GGGTGCTGTTGACTCTGCTGGGTTTTCTGTAACACTCATCACATACCATTGCAATACAGCTATGGCAAAAGATTTGATTA
TATTCTTTTATGCAACATTATGAAGAGAGTACATGAAAACATTTATAAACCACAGAAACCTCACAGTTTTCTCTCCTCAC
TGTCTCTGCTTTGAAACACAGAGTGCCCACAGAGAACCCGGGCGTAACATTTGTGTCATCTTTTTCTACTGCAGACTGAT
ACACTTCACCACAGGGCACAAAGCAAACAGGTTCTCACAACATGAGCACTATTATTAGCCAAACCAACACACAAAGTGGA
GAGAAGTTTCTGCAAAAACACTGAAAAATAGATGCTGTGGTTTTAAATGCGAAGAGGCTGAAAGCACAGAGTTAAAGGTC
GTTGGTCTGTTCGGTCTTTCTTTTTAAACACCTCATACTATCCAGACATGACCCTGCAACTGTGGTTTGCAGTTTTTATT
GTTATCATACACACTGCTTTGTGTCACGTTTAGAGCACTTTCCAGTGCAAGCTGCTCTGGCTTCGGTGCCATCCTCCAGC
AGCAGCCCCCTCTCCCTGGCCCGGCCGCTACTGAAATAGGGAAGGCATGATTAGAAAATGCTCACTGGCTCTGCAAAACC
AACCTCCCCGACACCACACCCCGAACCTGGTGCTCAACTCTTTCCCTGCAGCCAAGCCATCAACCATACCCTGCCGCAGT
CTTTGTGTTAAGCAAATGCAGTTCAGCAGCTTTGAGGAGTTAGCAGATAAGCCTTAAAAATATGTATTTATTTCGTAACA
TTTCTCATAAACTCCTGATGTGAACTGACACGTTCTGTTATGTTGCCTTGTCTGAGCTGTTTCAGTGCTTATCAATAACA
TTGCTGACTGTTCTTT
>TCONS_00000662 gene=XLOC_000456
GTTCTCCCCGTGTTTGCGTGGGTTCCCTCCGGGTACTCCGGCTTCCTCCCACCGTCCAAAGACATGCAGTTTGTGGGGAT
AGGTTAATTGATTAATCCAAATTGGCCGTAGGTGTGAATGTGACCGTGAATGGTTGTCTGTCTCTGTGTGTTAGCCCTGC
GACAGACTGGTGACCTGTCCAGGGTGTACCCTGCCTCTCATCCTATGACAGCTGGGATAGGCTCCAGCACCCCTGAAAAG
GATAAGCGGAAGCGAATGGATGGATACATCATTCCAAACAAAAAAATTCACAAAAAGACCATAAACTCAAAAATGC
>TCONS_00000663 gene=XLOC_000457
ATAATAACATGGCCCCAGTGTGAGGGTGTGTACTGGTGATAAAAAGTGAAATTAGAAATTCTTTACTGAAAATAGATGAT
AAAATCTTATCTAAGATGAGAATCAGTCAGTCCACAAATAATTTCACCAGATCAGACAGCTTTCATTTCAAACCAGCACT
CTAGTTCAGATGTCAGAAGGCTGTTTAGTATCGTCTTCTCGTCCCCATCCTAACCCATCCCATCACTCAACTCAGCGCAG
TTTCTACTGAAAGCACCCTGTGAAAAGCCAGAGCACTGTCCTTCCAAAATGTCAGCGTCATCTTCAAGACATGACAACAG
GTGTGACAACAACACCCAGCTGTTGGCTTTGTAAGTTTCTCTCTCTTATTCTTGGCCCTTAATTTCCCCGCTTCTCCCCG
TTGTTCCTGAGTTTTAGCGCTGTAAGTAAAGGAAGCCGATCAGAAATGTTGACTGCAACCAGGCGGAGGAGGCGGGATTT
AAGCTCTGCTGTGTCACACGTGGGCGTAGGCTATGATGTAAGCCACGCCCCCAGGACAATTCACTGGAAAATTGTAAATA
AACATGCAGGAGCAAAGAACAGTGAGTCCTGACAGGGTAATAGATCATCTACAAACACATACTCACTGTATTTCAGAGCA
TCACTGCTATTCTGTCTCTTCATTAATGGATTTAACTGAAAGAGGGGGAGGTGGACGTTTAACAGTGGCATTACAGCACA
TCACATAATCATCACATACTCGGATTACAGCACATCGAAGGGCTGCCCCGGCAGTGAGGCCTATCATCGCCCCTTATGCT
CATTCTTATTTTCTTAAATCCCTTACAACAGCACATGTTCATATTAAACATTCCAGATAATGAGTATGTGAGCCAAAGAT
CAGGCTTCAGACTGCTCCACAAAGCCTCTGTGACGTCAAAGGGAGCAGATATCCCTAATGTGATCATCTTAGGAGTAACA
TTCACAGGAGCAAAGGAACAAATGCAGAAATGTCCGGTAAGAACATCGCACTTCTCCTGTAGTTTACATAAACTTTGATT
ATCTCAGTGTGATGCGTTCAGGGTACATCTGTAGTTCCAAGCACAAAAACATGGGTTGCGCTCTTCTCAAATGGGACTGC
TGAGATGAATGAGTCTTAACAAACATATGTTAAAATGTGTTTTTAGCCACTCTGGTGGAGTTGAAAATAAAGAGGAGGAT
ATGTGGAAATGAGTGGAACAGCGCCACTCCATCATAATATTCCTGCAGACACTGGAAATCCAGGAAGTGAGGGCACATGC
GAAAACACCAGAGGCTTTGAATCCAGCCAATTTTCTGCGCTTTCAGAAACAAATGTAATCAGAAAGCACAGAGTTTGAGT
TTGCAGGTGCACGTGGGCTAAAGTCCAGCCCACACAGGATCAGAGCAACACCAACTATAAGCTATTCTTCTGTTGTGTGT
GTCACTTTCTATGTAGCAGTGATCTTTTTTAATATTATATTTTGAGACTGAGACTATCCAAAAGTCCTCTGAAGTTTTAC
TGCAGTATTCAAACAGACAAAGCTTTCTTTTTGCAGATCCATCGGTTCTTCTCATTACAGCTCACTGATTTAAATCTTTT
GTCTTTGACAGGGATTGCACAGTGACCATCAGAAGGAGACAGCAGGTCGATCCAGGAGCTGAGGAAAACAAGAAATCTGC
TCAAGGCTGATGGACACTGATTCCTTCCATCCAGCCACTTCCATTTCCCATCTTCAACTCTCAGACCAATCCAGTATCCT
TTGTTTTCATCATATGTCCAACTCTTTTCACTGACAGTTTTCAGAGGACAGAGAGAAAGTTGTCAGAGATATTTAAATGC
TTTGCTCTAAGAAAGCTTTCAATCTAAAGAAATTAT
>TCONS_00000664 gene=XLOC_000458
CACAAGGTTCAAAACAGATTTGAATCTACAAGTGAAATACAAGTATCTTTACTTTTTATTTCAAGTTAGTTACTAAATGT
TCTTACTTTCATCTTCTGTAACAGTTATTATGATGGAGGCCAAGTTCTGTAAAAAGTCAGTTTCTGATCAAGAATGTTCT
TTACATCCATGACACCCTGAACACATTCAACCTCATGCTCTCTGAAGCTAAGCAGCATTGGGCCTGGGTGGCACTTGGAT
GGGTTGACAGGTTGCTGCAAAGACATCAGTTAGATCCTAAATACAAGAAAACGACCCAACATAACCAGGGAACATGCTGC
TGTGTGAACTCTGAGAATTAACAACATGATGAGTCTCCTTATAAAAAAACAAACAAACTAAAAAGAAACTAGCAGGAGAC
CTTGTGAGGGCAACAAGGTAAGAGCAGTACTATATGCAAAATAAGTTTGAAGACATTAAAGAATATCTTTGTCATTCATA
TATGAATACACCTGTGGATGCATCTGTTATTAAAATAAAACTCATGTGACTGTCGTGAACCCTCTTGTTATGGCCCGTCT
AGGGGTGGCCAGACCACAACATAAGGGTGATCCATCCTCATCAGACCCCAAGCAGCCACATCACACAACTGGAAAAGTTT
GATAATGATTTATTTACAATGAGTTGATTTGTAAGATTATTTGACACAAAGAAAGGAGCTGATTATAACTTCAGGGTGCA
CCCAACGCCAAAACAACAAAAAAAAGGAGCCTCAATCTAAAGCCTACATCTCAAGGATTTAACAAACTTACCTACTCTAA
AAAATTAAACCAAATGACAACAACCTGCCTCCCTAACAAAGAAAAACATGAGAAAACAATAATCAAACAAAAATGCAGTC
CACCCCACATACTTCTGTATAAGACGAACAGCAGTG
>TCONS_00000672 gene=XLOC_000465
CTTAATTTCAGGATTTATCCATGGCTTGTTGTTAGAAAAACACCGTACCTTTTTGATGGGTATGGTGTTGTCCACACAGA
AGTTCATGTAATCCGTAATGCAGTCTGTGATGCTGTTGAGGTCATCCTCCAGGGGGCTGCAGAGGTTGTCCCACACAGTA
GAATGGAACTGCTGATACTGGCTGCCAGCTCAGAGCGGTGCCGGAAGTGATGTTACTACAGTAAGTCAAAGCTAAAAGAA
CCCGAAATGTTTGTAAGCATGTTTGTAACCTAGGAACCTAGGGTTAGGTTCCTAGGTTCCTGTATTCCTCCGTACAACCA
TCAATCCCACATATCACATGAAAGTCTGGACTACGGCTTTGAATTGTATTAATATGGCTCAAAAGAGACTTTAATGTTAA
GGCAACAAAAACAAAACAAATCCCACACCTCCAACACGCCATCTTGTTTAGGAAAAAGACCTGAAAGAAGTTGGGCAGAG
TAGTAGAGGTCAATACCAAGTTTGAAGGGGTGGTTTATACCAAGTCTGCATTTAACTTGTGTAGTAATGTGATTGTAAAG
ACGACTACAACA
>TCONS_00000677 gene=ENSONIG00000026953
ATAATAATAATTTCAATAACAACCTGAAAAATCTACTATTTGTCTACTGAGTTATCTAATTATCTAGTTTTTGCAGTGTG
TGACTTTTTTAATGTGTACCAATATTAGGGAAGCATTATGATGTTTATAACAGTTTGTTAGGGTCCCACTGTGTCTTTAA
AGTGGCAGCATGTGATCACAGTATTTATATCTGTTTCCAGTGAGCCTGAGATTGTTTTTGGAGGCAGGGACAGACTTGTG
TAAATCATTGAACAACATTTTTTTTTCTCAGTCTGCAGTGTTTAGTTTTCTTTGATGGATCGGGCTCACAAAGACAACAT
GCATGCAATAACCAAAAGCAGGATCCTGTTTTTGTGCATATGTTCACTGATGTCAGTGAAGAGCCAAGCAGCTTCAACAT
GTGAAGCACCGGTGATTGAAAATGGTTTTGTACTTGGAGATATCAAAGAGTACAATGAACGTGAAATCATAAACTATGAA
TGCAATCCTCAATATAAACGTGTTCAAGAATTACCTTC
>TCONS_00000679 gene=XLOC_000472
GGGCTTTGGAGCGTGATGTCACGGGGGTGGGCGTGGAAAGGATTTTGGCCCGATCTGCCATTTTGGGGGTCAAAACAAAT
TGCAAGTGAAAACGGAGTGAAGGCACAGCCATGGTTCGTACTTGCTGTGTGGTCGGCTGCAATGTTCAATCTTACGACCG
GCATGGGAATAAGCTTGGGTTGTCTTTTTATGCTTTCCCAACCTGGAAGCAACTTGAAGGAGCTTATGTGTTGGATGTTA
CCAAACGAAGGCGTCTAGTCTGGATAGCAGCTGTGAGATGAGCTGATATCCAGTTCTCTTCCATCCCCAGATATCTGTTG
GTGCTCCAGACATTTTCATTCCGGTAAGTTCTGTATGTTCACATCACTCTTTGTAGCC
>TCONS_00000684 gene=XLOC_000475
CAGATGATGATCTAAAAACAATTACAGATTGGATTGGCAAATCAGACTACAATGATCAAAATGAGCCATACAGAAACGAA
GTCACCAACCTTCTCAGAACAAAAGGTATAATCACATTTAAAAAGGACATTTAAATAAATCACGTATACATAACTTATGT
GTGATTCTTAATAAAAGGGAATGGAGCTGCTTAGAGTGGCATTCATTTGAGTGGATTTGTGTTTTCAGTTTGTGAGGTTT
GAGAATGTGACTTACAAGCAGATCACACAGGACACTATGAAGATCTTCCACCTGGCTGATCATCATCAATAGAGCTCTCT
GTGTCGTGACTAATAACGACTATTTTCCTATTCAGGAT
>TCONS_00000687 gene=XLOC_000478
GTTTGCTATCACATTTTATTTGTAGTGTGAACAAGTAGACAAAAAAAATCAGATTTGATCAAAAAATCGGAATCGAGCAT
TAAGACCTGCAGTGTGAACGTAGCCAAAGAGAAACACGGGGCTTAAATACACTGAGGGATAACGAGGGAAATGAGACACA
GCAGGACAGCACAGCTGGGAGTAATTAGGCAGGATGAGATAAGGGAAGCAAAACTAGAAACACTGACATGAGACACGGAC
ATTCAAAGTAAAACAGGAAACACACTGACTGAACTCTAGACACGCAAATAGACAGAACATGTAGACCTCAAACGTGGGAC
AGAATGGCACAGAGCAGACACAACATTAAACACAGGGAAGCTATATAAAAAAAAATAAGAATTAAAACCTTAACAGCCAT
AACCAAACCTAGGGTAATAATAAAATAATCAAAACAGCACAACAAAGGACTCAGAACATAAACCATGATATAAAATACCA
AAACACAAGAGACCCAAAATGCTGGGTCACAAAGACCCAGAACTGTGACGATTAACAGTGGTAACAGAAACAGAAATATA
AAGGTCATTATCTGCGTCAATGTACATGCCACTGAGGCCGC
>TCONS_00000688 gene=XLOC_000479
GAATTTGTAGGTGCTGCACACCAACTGTGCTGGAACAAAATATAAAGAGTAGACAAAAGGAACAAATAGCTAAAAGGAGA
AATATATACAAAAACAATAAAAGGGCACACATTGTAGACAGAGATCCAGACTCCAGACACATAAACTTGGTGGCGGAGCA
ACATACACATGACAGACAAACAGGACAGGGCTGAGGGAGAGAGAGAGAGAGAGCAAGAGAGGACGCTGAAGCCAGAACAC
AAAGATGAAGACTATGACAGACATGATTAGAAACTAAACTATACCAACAGAGACAAGGATCACAACAATGATAAGTAAAC
AAGATTCAAAAGTCCGCAAACGGAAAACACTGGGTCAACGACCCAGAACCACAGCATTTAGAAACAAAACAATTTGTTTT
CAGAACAGGTAAACAGAAGAAAG
>TCONS_00000689 gene=XLOC_000480
TATAATTGTTGGTGTGATTAGAATTGTACCATACTAATACTGCACTATTCTACCTGCAGAAATAACAACAAAAGCTGTGA
AAATGAACTAAACTTTTTCAGTGTGTTTGCTGCATACTACCCCAAATCAAATGTTGACAGACACTGTACTTTGATAGTCT
GAGATGTCTTATATAAAACCAAAATGTTTCACATACGATATACAAACATACCTTAAAACAGAAACAGTCTTGTTTAGAGC
AGCTTCCTCTCTGGGCAGTATTTACTTTTTGTGTCATTAGCAAGTGAGCCAGCTTTAAGAGCCAGCTTTAAGAAGCACTG
ACTCCTGTCAGGAAAGGGCCCGCGTTCACCTCTTCTAAGAATCCATGCAGCTAGGGCCAAGATTTGATTTTAATGTGCAC
ACACAGATGCTATGAAGACAGCGATTATAGGCCAGGTATCGAGATAGACCAGAGAGATGGGGAGCTGTATTTAAATGCTG
TCAGAACAGGGTCAACAACAAACTTCCACCTAAATCTAAGAAACACTCACCAGTACATGCAGCTGGAGGAGAGCTTGATG
TCTTCCCTCCACCTGTCATCCACTGACTGGGGATGGGGATCGAGTATGAGTTCTTGTAGAGAACCAATCCCCACAACTCC
ATTTCCATGAGATTGCTAGTATGCTTGCCTATTGATCCCTCTTATCATCTCCAGTTGTACATGCACTACGATCAGCTGAT
TTTAGTTAGTTAGTTGAAAAATAGTGGCTACTTTCTACAGTGTGGATATGGACATTTTACTTTTATTTTTATTGCACAAA
AGAATGTGTGCATGATGTTAAAGTGGAAACTGCTTGCATGACAGAAACAGCTGCATTACTCTGC
>TCONS_00000694 gene=XLOC_000484
GCCACAGTGATTCTACTTCAGAAACATGAACAGGTATAAATGGAGTCTTCAAGCCTGATTGTTCATGTGTTTGTTACCAG
TTCAAGTTGCTGGGCTGGGGGCTGGGGTCACCATTAACTCAGCTTTAACATCACCCTGGGTTCTTGGCTAGCTTAGCGTT
AGCATGCAGGTGCTTGCAAAGAGCTGATGTTGTATAATCATCATAATGCAGTTGTTTCTGTCCTGTTGTCCATTTGTGCA
GTAAAGATAAAAGTAAGGTCCTCCAACACACAAACTGAAATAAGCTGATTGTAGTGCAAGTACAAGTGGAACCAGTGAGT
GGAGTCGATAGACACGCAGATTAATACAACCTGAGATGAACAATAGCATGTGTTCAGGCATCTGTTAATACAATACCACA
ATCTTCCCAGGATTTAATTTGTCAGTAATTTCACCCCAAGGTCAGAACATGCAATGCTCAGATAAACTGCAAAATGCACT
ATGTCTGGCAAAAACAAAAACACAGCATTTCAGCACAAACTCCTCATGTCAACATGAACTCCTTTGCAGATCAATGTACT
>TCONS_00000696 gene=XLOC_000486
AAACAAACATCAGAGAAACTGAAGAATCAGCTGGAGAACAAAAATCCAGAGATCATCGTATCTGAGAACGAGAAGGATGA
AATCTTTCAGACGCTCATGAAAACATTTCCTACACTGGAATCAAAGGTCAGTGAAAGCATCGCTCAGAAGACAGAGGTGG
GGTGTGGGGGGTGTCATAATGCTGAACTAATGTCAACTAACAGCATTTATATGTGACTGTGTCCTCCAGATGTGTAAAGC
ACAGGTGAAGAGCAGAGGACATAGTTACTAATTACTGATCACTTCTCCAAAAAAGTAAACCTGTCACATTACTCGTTACT
TGAAAATGTAATCGGATTACGCGTTATTGCCCATCTGTGGTCAGCACACTCTCTGAGTACTTGTCCTTGAATGTTGTCCT
GCTGCCTTTCATACATTCACTCTCCTCAGAGTTTTACAGACATCAG
>TCONS_00000697 gene=XLOC_000487
GCTCAGGGAGTTTGTGTGTTCGCTCAGACACATGAAATATTAGAGGGAACATTGGTTATAACTCAGTAGAAAGTAATTCA
AGCCACTGTAAAACTGTAGTTTGCAAATAAACATATTTAAGGTAACTTACTTTCAGGCATTAACTTAACACTTGGAGTAT
CACTGTGAAGGATTGCAAACAGGAACACAGCTTACATCATGAGGTGATAACCAGAAACTGACCCAGAAGTACCCTCTCTC
CCTCTGGAGCAGCAGCACAGCACATCAAACTTATGCTTACGTCATTTCCCATAACCTCACTCAGAACAATATTTCAGGAA
CATAAAATCTCAGAGCCTTTTATACAGTGTTAGCCCTGTGATAGACACCTGACCTCTCCAGGTTCTCTATTTATTTACAA
AAGGCTAACACATAGAGACAGACAACCATTCACACTCACACCTACGGGGAATTTAGAGTTACTAATTAACCTATCGCCAC
TAACTGCATGTCTTTGACATGTAGGAAGAAGCCAGAGTACCTGTAGAGAACGCACACACACACGGGGAGAACATGCAAAC
CCGACACAAAGACCCCGGCCTGATGGTGGAATTGAACTCAGGACCTTCTTGCTGTGCGGCAACAGTGCTAACCACCATGA
TTGCTTGGGTTCTCTCCGGGTACTCTGGCTTCCTCCCACAGTGTGGGTGCCAATGGTTATCTGTGTCTATGTGTTAGCCC
TGCGACAGACTGGCGGCCTGTCCAGGGTGTACCCTGCCTCTCACCCTAAGACAGCTGCGATAGGCTCCAGCCCCCCCTCG
>TCONS_00000700 gene=XLOC_000490
TACAGAGAAATGGCTCTATCCAAAATAAAAACTATACTATACGCTTCTTCTGGGCTATATTCTCAGCAGCATATTAAACA
TATTAGGTCCCCATAAGGAGAATCATGTCCTAACATCTGTCTAAATGACTCGGATAGAGTTTGTAGCATGCATGCTTGTT
GTTTTTGTCTGCTTCCACTTGTCTTTGCGCTAGGATGATGTCGGCGTAAATGCGCAGTCATATTCATTGTGTTCCCACTA
GAGCTGTCAGAGTTAATCTCGTTAAAATGACATTAACGCCATAACACCACAAGTCTCCGTTAACGAGTTACCGGGGATCG
CCCCGTGCGTGGGTCTGGACTGCGTCAACACGCTAACAAGCAAGCTAACTCCGCTAATGCACTCGTTCCCACAAATTGAG
TCACATCCGACATAGTTTTACTTTTGTCCATGACACGCTTACCGTCATGCTCCACATGAAAACCAAGATAGTTCCAAACA
CCAGATCTGAATGAGGGTGGGGGAGGCTCAATTTCGAGTAGCATTGAGGCAGTTGCCATGTTG
>TCONS_00000701 gene=ENSONIG00000023862
CAACGTCTCATTCACCCAGCGGTGCAGAAAGAGTTAAATTACGTTCTCTACTGGAGTCCTACCTCATGTGACAAATATGG
CCAATGTGATTGGCTGTGCCTTTCAGGGAGCTCTGTTTAGGTTTAGCAGCGGCAAGCCTGCGCTGCGAGGACCTGCAAGG
AGGAGAGGAGGATGGCAGCAAAAAGGAAGAACCTGGATATAAGAAAGTATTTTTCAAAGAAACCTGTAAGTCGCTTAAAG
TCAAGCTCACTCATAAAATGTGTCCGTCACAATAACGTTACAGGCTATGCTAGGCTTTGGCCCACATCAGTCTAAAATTG
TATGTAACCATGAATAACCTGTTTTGGAAACTAACTGCACAACAGGCAGCACTATTAGTTATCTCAGTCTCAGAGTAACA
TTTCTAATTTTGATTGAAACTGTCAGAGAAAACGGAGCCTCGAGCAAGCCAGGATATTAGTTTACAGAGGCTGTTAAAAT
TATATGTCTAACGGTAAAATGTTGGTGACACAATAATTTCATCCTAATGGTGCTGACATATTCATAGGGTTAATTTTTGA
GACAAAATATCATGAGGTCGTCATGATTTTGCAAATATTCCACCTTGTAGTGCAGTTTGCACAAAATGTTTTAAAAATGC
ACTCACCCTACAAACATTACTGATGAGTCAAGATCTGCACAAATAGACAGAAACACTGAAGCAGCTACACATTTTATTCT
TATTGTCATGTATGTCCTATTTGTCAGGTGACAGAAGAACCAGCGCAAAGCTCAGAGAGTAATGTTGATACAAGATCACA
GGTGAAATTGGATGATGACTTGTTGATTCATGACTGTATTTGAAGCACATGCATCACTGCATGTATTTGGAATGTCTCAC
TGTTATTTATCAGGTGACAGAGGCAGCTCTGCCATGTTGTAGCTCGGACAGAGGTGAAGAGGCGAGGTCACAGGTGGCAA
TATGTCCTAGTGCAGTCAGAGGGGAGGAGCCAGGGCCAAAGGTGAGGCACATCAGGCACATAATAATAATTTTAATCTGA
GGATAAAACGCATGTACTCAGGCTGAAAGAAGCTTCAGTGCTCTCAGAAGACTAAAAAGATGGCTAAGGTCAACAATGAC
TCAAATGAGATTAAACAATGCTGCTGTATGCCATGTCCACCAGGAGAGACTGGACAGTATAGATGTAAAACAAATATGCC
AGCAGTTTATCTCAGTTAACGAG
>TCONS_00000702 gene=XLOC_000492
CAGATTTCATGCAGAACAGCTGATTGTTCTGTAAATAGTTGGCCACTGTTGGCAAGGGCACTTCCAAAAAGGAGAACTAG
AAGAAAATCAGTCAGGAGCAATACTCTGTGGCCTTCCCTGCGCAGGGGGGCGTTGACTGTCCAGTGCAGCTGTTGTCACT
TCATTTGGACCAAACCAGGTGGAATGGATCCCGATGTGCGATGTTTCTCCTGTGCGAAGCCGGTACGCCTCCGAGTCGCA
TGGGTAACTTCCCGGGAAATTAAAATTTGATGCAGTTTCCTTGGTCATGTGATGCAGGAGCTTGACTCCTTTGATCAACC
GAGGCCTCCGTATTCAAACTGAGTCATTATCTGGAACAACACTAAGCTGATATCTTTAACTCTTTTACGGTGTTTTTAAA
AAGCGCATTTGAGTACTTACATTTCCATCACAGCTGGGACATGATGTTGCTGAGTAGACTGTGATTAGCCTCTTGTTGCA
GAAGACAAT
>TCONS_00000704 gene=XLOC_000494
GGTACACTCTCGATTTTTGAGAAAATTAAAGGATTTTAAGTGTGCCTTTATAGTGTGGAAAATACGTTATACAGAAGAAA
ATTATATATCGCGATATATATTGTTACTGCATGTGCTTCAAATTATATCGTGATATCAATTTTAGGCCATATCGCCCAGC
CCTAGTTTAAAGCTGCACTTCCCCCAAAAAGAATAAACTATAATATTGAAGAATGTAATAAAGTCTTCCTGTGTCAAACA
CGGCTGCAGTCAAAGCCAGGAAGGAAAGCACTGAAACCACTGATCAAAGCTCGTTAATCAAAGACCGCTGATCAATGGCC
ATGAGTACCATTCACAAAGAGTTGGAGGGTCGCTGCAATCACAGCATTTGATCAATGAGCTTTGATCAGTGGTTGTTGAT
CAATGGTCATGAGAATATGCATATTAATGTTCAATAACTGACCTCCCAGCCCATTGTTCCTTCAGTGGTGCTA
>TCONS_00000705 gene=XLOC_000495
ATTTATTCTTTTTATTTAATCATATTTTATGATTATACTGTTTCACTAGAGGTGAAGCTGAAGTAAAGACAAAAGCATAG
TGTTCTCAGATATGATTCACCCAGTACATTTCCTTTGCACCTGGTTCTTTATGAGCCGTTTCACTCCCAGGAAGGGGAGA
GCAGGACGTTCTTATCTACACTCCCAAATACCAAGAGGGGCCTGCTCTTCAGCATCACACACACAGAAAGCAGCATATAT
GTGATATTTAGTGATTATCTACGGAACACACACACACCCAGCTAAACTGGAACAAACCTGTTTCTCAGAGGCAAATCTTT
GTCTCCTCCTTAAACAGTTAAAGCCACTATGTGACTATAAATAAAACCTGTGCCTGCGCTCGGTGTGGGATCTCCTCGAA
ATCTCACCCAGCGTGCGCACGTTGTTACCATCTAAACTGTCTTGAGTGTCTTTATTTCGCCTGAAGAATGTCTTGTTTAA
ATATTTACTCCTTACATTTATTTGGTCCTCCGAGCCGGATCTTGGACATTGAATTTTAACTAATTTTGTGCTCCAACAGA
GTGACCTCGTCGTCTCCTGGAATCGTGAACCCGCGCTGAAAGTCTGTCCGGACAGCCTGTTTCCAGTGAAACAGTAAAGA
CCAACTACGTGAATTCGCCGTTGGCCAGCGTTTTTAGTAAGAGGTCCACGATCCCAGGGAGTGAGGAGGATTCTCTCTGA
CCGGCATTTTCGTCTGAACCAGGTGAATATAAACACTCAAGAACACATTGCGGCTAAAATCGGTTTTTAGGTTGACACGG
TTCTGAAAAGACTCGTCCTTAGGGACTGGAAGTCGGGAAAAGACTCGTCCTTAGGGACTGGAAGTCGGGAAAAGACTCGT
CCTTTAAGGACTGGAAGTCAGGAAAAGACTCGTCCTTTAAGGACTGGAAGTCGGGTATTAAGACTCGCCTGTAAGACGGA
ACTGGCAGTCCCCTGGGAGACTCGTTCCGCAATTAAAAGGCTGG
>TCONS_00000720 gene=XLOC_000509
CAGTCTTTATTTCAAAATCCCGTTTTTCCTGATGGCCTATTTATTTCATAATGCGACTTTTCAGCAGAATGACTTTGTCT
GTCAATCAAGAGAGACAGGGCGGAGCCAGTTGTGTGATTGGTTGCTCCTTTACTCAGACATAAGTAATAGCACATGAAGT
GTCGATTTAGGTTTAATGGTGCAATGCGTCTCCTATGCAGCCAGCGGCAGTATGCAGCTCAAAATAACGTTAAGGCACCG
ACAAATGCAAAACACTGGGCGCGAATAACGTTACAGGTGTATCAATGCTTGTGAAGGGCATGACTGCAGGAGACAAGTCC
ATTCTGAGTTACTCAGAGAACTTGCTAACCGCTTAGATTGTACGTCTTCACCTCAGTTTGAGAGAGTATTGCAGCAGCGT
ACTGGAGATGATGCGGTCCCTGGTCCAAGTTCTCATCACAACCGCACAGTGTTAACGTTAGCAAATGCTAACGCTATCAC
AGCTAGCTCCACTCCACGAAAACGCTGTTCAGGGTAAGTAACGATGTGTTAT
>TCONS_00000724 gene=ENSONIG00000026467
CTTGCATGTATTTAACACAATTGCCTCATGTTTTAAAGTTAAATGTAACTATATAGTGTAAAAACTACATGATATGCAGA
AAGGGTGTATTAAATTGTTCATATCATGTTCAGGTGAAGTAAGTCAATAAGATAGCAACGTTAAATCTCGTGAAACCACG
CGTGATTTCATCTCGCGGGCTTTGGATCATGGTTTAAAAAAGGCATCCATCTCAGTCAAGTCCAGCAGCCAACTCTACGT
TTTTTGGTATGTCTTGATTTTTTGAATTAATATTTACCATATTTCAGCCAAATGTAGTTAAACGTCTAGAGTGTCGCCAT
GTAACATGTTAAAAAAGAACCGTTAGCTTATTTGCTGTTTTATCTGTTGTCAAAGAATTGGCGCTTTTTCATCTGAATTT
GGCCGTAATATCACATTAAATTAATTACGAGGCACTCATAACATAATTTGGTTTTCTGTGTGAATAGATTTGCCAACTGA
CTTTTCGGTTGCATTGTGTATTTACTGCACCATGGTGTTAGTGAGATTTTGGACATTGAACAGCTTTAGCTAATATCATC
AGCGGCATTATGCTAGCTTACTCCTGCCCTCACCTGCTGTCCTTTTGTTTTTGTTTGTTTTTTTGCTACACATTGAGAGA
CGACTTCTATTCTGCATTTCACCAGGAGTCAGCTGATGGATTGTGGGTTCAAGGTGTTATGATAAAATGCAGCATTCCAG
TGCATCCCAACCATGCCTTTACAGTCAAGGTTTCTGACGGAGCTGGGTTTCTCTCTGACAGTCTGCTGAAAGTGTTTGCA
AAGTGA
>TCONS_00000735 gene=XLOC_000519
TTTGCTTGGACCCTGGTGACACTTTGAAAGGGAGCAAGCCTTTGTGCTGTCTTTCGTCGAGGACTACTATGATACATTGA
TAAGGACTATTAAGAATTAAATATGATAGGGCATTAGGTGCTCAAAGCAGGGTTCAAAGGATGTCCCATTAAAAAAAAAA
AAAGCCACTGTTGTGGCTTAAAGAATAAGTGGGGTGAGATCTGGACTTAACCTGTCTTGAAAGATACTAATAATGGACAG
TGACTTGCTTGTACCTCAGCACAGGTATCAACCTGGTATAAAATGCTACCGACCATTTGAATGTTTGACTAGTAATAGCA
GCAAAATTTTAAATTTTATCTTCAAAAGATTTCCAGGTTCAGAGCAGATTATTGTCGGAGTCGGGCTACATAGTGATTTC
AAAGTCTGTGAGGTTCAAGAATAGAGCTTCCTTTTCGAGTTCACCCCAGTCTCTGGAGTTCTACACCTACACTCTGCCGG
CCATACAGCCAGTCTGTGACACCACTGAAGTGCTGTGTGATGCAATTCAATCAGGAAATACAAACAATAGTTTTGTAGGG
TTAGACGCTGTTAAAACCTGGTGGCATTAAGTCTTTT
>TCONS_00000736 gene=XLOC_000520
GGGTAGAAAAAAATCCCAAAGTGCCGCCTGCAATTACACACACTTTTGACATAAAAGAATTCACCTCCTTCAGATATCAG
TGGCACTGGTTCAGGGTCGGGAATGTCTGTATGGGGAGAGTCGGACAGCTGAGCCTGAGGAAGAGGCACCATTTCGGCAG
ATCGGTTATTTAGTGTTCTTATGTACAGGGGTGTGCATGGACAAATTACATGTTGGCTTAAAAAATACAAACACATAATC
TTCTGTTAGAAATGAAGTAAGCTAATTAATACTAGGAAAATCGAGCAGTTTCTTTCATTGTGAGTTTAATTAATTTCCAC
CTTTCTTTTGTCTTTATCTCGCGGAGGGCTCAGTGGTCAGCTCGAAGTGCGTGCACCTGGACCAAACCAATCATGAAATA
AGAAGGGGGGAAGGAAATATGTTTTTGTACCTTGTGAAGGGAACAGTTTTTATAGCGATAGATTAATTATTTTGGTATGA
AAAAAAAG
>TCONS_00000737 gene=ENSONIG00000026307
AAGTAATAAATGCATGAACTAGTTTTTCAGCATCACTCTGAGACAGGATATTTCTAATTTTAGAGATGTTGCACAACAAC
AAAATAGTTATTTTAATTGTAAAAACAATATAAATTAACTAAAGCTCAACTAAAATGACATGAAAGGTTTGATCAAACTT
AATTTAATCAAACAATTTTATTTAAAAAAAGCAACAATTCTCCTTCACTGCTGGTGGTTACCATGGCAACAGCAGAACGT
GGCAGCTGATCGATGATAAAAACTACAAATGCTCCCATGATGCATTTTGTCTGTTTCAGCGATGGGGGTGCGCAGACAGA
GCATGCCCAGTGCCTCCGCTACCGACACACCCACTGCCAGAGTGACGGGTTTTCTGTCTCGCAGGTTGAAGCAGTCTCTG
CGTCGGACTCGATCTCAGCCCAAACTGTCTCGTCACAGCAGCTTAAAGACCGGGCAGATCAATGCAGCTGACACTAGGTA
ACAGTCAGTTACCCAGAATTCCACTGGGGTCAATTACTTTGTTGTACAAGTACAGCCTGTCAGTTTAATGTCATGAGACT
GATCCTCTGTGTTGTGAGTAAACCTGCTATAATTTACAGCGTGCTATAAAAGTGAAGACAACAGATCTCTTTCTGTCAGG
ATCCTGGTCTCCTGACCCAGTGTTGAGTTTCTTGTGTCTCAGTGTTTTTGTATTATGATGTATGTTCTAAGTTCTTTGTT
GCCCCAGTTTATTCTATAGATTCTAGTGTCTTAGTTTGGGTTTCTTGTATTCTGTTTAGTTTTCTGAGTATTTAGTAGCT
GCCCTCTGTGCCTCCTTTATGTTGCTCTCTGTGTTTCTTTGTTGCTTTGTCTCCCCTGTCAGCTGTATCCCCGAGTCAAG
TCCCCTTCTCTGTGTTACATTTCCTGTTTTACTTTGAAGTTCTGTGTACTACGTGAATGTATTGTGTTTCGCTTCCCTTG
GCTCTCGTTATGTCTGATTTCTCCCCCCTGTGCTCCCCTTCTGTGTCTCATTCCCCTCATTATTTCCCAGTGTATTTAAG
CCCTGTGTTTCTCTGTGTCAGTGTCGTGATCTCCCTCATGCTGTGTGTTTCCTCCCTGCATCTTCATGTGTATGTTTTGT
TAGATTCTTCCCAGTTTAGATTTTGTTGAGTTTTCTGTCCAGCAATAAAAGCTGCCATTTTGAGTTTAAGTTTCGCCTCA
GTTGAGTCTGCATTTTGGGTCCTTTTCCTGCCTGCACACAGCCGTTCCATGACACTGTCAGTTTATGACCACCTGAGTAT
TCAGCATGGTGCGGCTGTGTGAGGCTCAGTTTGTTTACAGCAAGCTTCATTATGGCGGCGCTCAGGTCTCTGAGGTCGTC
AAGATTTAATCTGAGCTGTTTTATTGCAGTAATAAACTACAGTTTGTTCCCAAGTGAAATCCTGTATGCTTTGAAATTTC
CTCTTGGGGAGTGCCAGTAAGGACACAGAGTACCAAATCCCCAAAACTCGATGTGCAGCATGATGAGGCTTGTATCCTGG
ACGAGCCCCCAAATCTGTAACTGTCCCTAATTTCACGGCTCAAAGGAAC
>TCONS_00000738 gene=ENSONIG00000026307
AAGTAATAAATGCATGAACTAGTTTTTCAGCATCACTCTGAGACAGGATATTTCTAATTTTAGAGATGTTGCACAACAAC
AAAATAGTTATTTTAATTGTAAAAACAATATAAATTAACTAAAGCTCAACTAAAATGACATGAAAGGTTTGATCAAACTT
AATTTAATCAAACAATTTTATTTAAAAAAAGCAACAATTCTCCTTCACTGCTGGTGGTTACCATGGCAACAGCAGAACGT
GGCAGCTGATCGATGATAAAAACTACAAATGCTCCCATGATGCATTTTGTCTGTTTCAGCGATGGGGGTGCGCAGACAGA
GCATGCCCAGTGCCTCCGCTACCGACACACCCACTGCCAGAGTGACGGGTTTTCTGTCTCGCAGGTTGAAGCAGTCTCTG
CGTCGGACTCGATCTCAGCCCAAACTGTCTCGTCACAGCAGCTTAAAGACCGGGCAGATCAATGCAGCTGACACTAGTTT
GCTTTGGCTCTGTACCCACAGAGCACAGCGCTGTCATCAGTAACCACCAAAGAGCGGCTTCCCTGCAGTCGGACATGCCC
ACGCCATGATGCTGCCGCCACCATGTTAGACAAATGGATGCTTTAGACCATCATCTTTTCTCTCCATCATACAACTTTCT
CTCAGCTTCATCTGCACAAACACATTTTAGATGTCACTGGCCTGTAGGTGTAAATAGACTGCAGAGTCCTGGCCTGACGA
GGTTGCTCTCCTGTGTTGTGCCATCCATTTAATCAGAGGTCGTTTGGTTTCCCTGATGTATAAATCATGCCAATCCTCCT
GGCACTTAACAGCGTACACTATGTTACTCTGTTTGTGTCGGGGGACCCGATCCTTGGGGTGGACCAGTTTTTGGCGCAGC
GTGTTTTGAGGTTTAAAAGCCACAGAGACACGGAGTTTAGAGAAAATGCGTCTCAATTGTTCCGATACTC
>TCONS_00000740 gene=XLOC_000523
GTTTAACAGAGATATAATTAGAGCATGCAGTGACAGTCACCGGTTCTCAGCGATGAAAGTTTGCGGTGCGAATGAGTTCA
TAGCAGCTTGGAGATGGACTGCGGCATCACCAGAACTCCCATTGACCTTATATTGCCTTTTTAGACCTTTTATACCCCAA
GTAGTTGTGATTTTGACTGTGTCTGTGCTTGATAAATACAGTCACTGGCAGCCTTAAGATAATTTGTTCATTGCTCGGTT
CTACTTGTGGGTGGGCTTGTTGACCCAATGAAGGAGAGATGACCCCGGAGAAGAAGATGAGTTGGTCTAGTTCTGTATGC
AAGTGTTCAGAGAGTTCTGACCTCTGTAGGGGATGCGTGCTTATCAGCTGTAAGATATTTTGCCGTACTGTTTAGACCAG
GGGTCTACTGAATGACTTTGCCACATGGGAAAACCGCAGAATTGGAGGACATCATTTTTGGACACTTTAATGTTGTATAG
CAAGTAGTTAAGGTTGAATCCCTTCTTTGGAGTGGTTGTCCAGC
>TCONS_00000749 gene=ENSONIG00000024182
TACTACTTCATCTTTGGCTCTGGAACTAAACTGTCTGTAACAGAGGTTCCAGCTCCAGCAGCCTCCTGTCCTCCAGAGAG
AGAGCCAGCAGACCTGCCAGCTCTGCAGCCAGCTGACTTGTCCTTCCAGTCTCAGTGCAGGGTGAAGCTGCTCTGCCTGC
TGTACACAGTGCTGATAGTGAAGAGTCTGGTGTACTGCTGTGGACTCTCTCTGCTGATGATCCTCACAAACAAGGGACCG
TCCACCAACTGCACACATGCTGACTGACTGTTTTCTGCTCACCTTTTCTCACCATCAGATCTCATCAATTCATCTCATTC
ATCACTTTGATCAGTATCACAAATGTTAGTTATGATGTGTTGTGCTTATTTTGGCTTTTGATTCAATAGTTAGAAGATCA
TCTGAAATAAATACATCTTTACATGTATTGTTACTCTGAGTTAGAATTCTTTTTGTACTTATTGTGACTTTTATTGTAGT
AACAAAAATCATCAGGTATATTTTTATCACAAGTTTTCTGTTTGATTT
>TCONS_00000756 gene=ENSONIG00000023043
GTTTTTTGGTATGTCTTGATTTTTTGAATTAATATTTACCATATTTCAGCCAAATGTAGTTAAACGTCTAGAGTGTCGCC
ATGTAACATGTTAAAAAAGAACCGTTAGCTTATTTGCTGTTTTATCTGTTGTCAAAGAATTGGCGCTTTTTCATCTGAAT
TTGGCCGTAATATCACATTAAATTAATTACGAGGCACTCATAACATAATTTGGTTTTCTGTGTGAATAGATTTGCCAACT
GACTTTTCGGTTGCATTGTGTATTTACTGCACCATGGTGTTAGTGAGATTTTGGACATTGAACAGCTTTAGCTAATATCA
TCAGCGGCATTATGCTAGCTTACTCCTGCCCTCACCTGCTGTCCTTTTGTTTTTGTTTGTTTTTTTGCTACACATTGAGA
GACGACTTCTATTCTGCATTTCACCAGGAGTCAGCTGATGGATTGTGGGTTCAAGGTGTTATGATAAAATGCAGCATTCC
AGTGCATCCCAACCATGCCTTTACAGTCAAGGTTTCTGACGGAGCTGGGTTTCTCTCTGACAGTCTGCTGAAAGTGTTTG
CAAAGTGA
>TCONS_00000759 gene=XLOC_000535
GAAGGTTTCACGGGTTTAAGAAGAAGTTAGTGGACACAGGTAGCTACAGAGAGAATCTTTCTGACCACAGTTGTTGAATG
AATCAGTGAGAGCATAATCATTATAGGATGGAAGGACTCAGCAAATTCCTGATCAGGGTGGATGTGAGGGAGTGAACAAA
AAAAGTGAAAACTTTTTAAAGACAAATATACTTGCCACTGTAAAATGTGTGCATGGGTGGAGGAGGGTGGAGGAGGTGGG
GAGGCAGATTTACCTGTTGGCGGGAGAGGTGGGGGCCGAGTCTGACTGAGACCATGTCCACACTAATACGTTTTCGTTTG
AAAACGCATCATTTTCTCTCCGTCCACACTGAGACGGCGTTTTCAGTCAAGGAAAACAGAGCTTTTTGAAAACGCTCTCC
AAAGTGGATACATTTGAAAATCCCGTTTTCGTGTCGCCTTGTGGACTGCAAAAAAAACGAAGGTTTTCGAAAATGATAAT
GCATTTTAATCATGTGATGCAGTCATGTGACCTTTTCAACTAAGATGGCAGATGGCATTGTACGGC
>TCONS_00000760 gene=XLOC_000536
CAACAATGGAAAACTATAGCGTGGATGCGGATGTTTTTAGATGAAAACACCATTTTCACATTTATCCAGATTAGTGTAGA
CGTAGGCTGATGGATGCCGGTTGGTAAGGATGCCTTTGATCCAGGGGTGGGTGGGTGTCTGAAGGTGGTCCAGTTTGGTG
CTGAGATGTCTGAGATTATGGTGTTAAACGCTGAGCTGTAGTCCTCACGTAGGTCTTCCTGTTCTCCAGATGGCTCAGTG
CTCAGTGAAGGGCAGCAGTGATCCTACATGGTTTAATTTGCTCTGTAAGCAATCTGGTAGGGGTCAAGAGAGGGCAGTAG
ACAGTCTCTGATGTGCTAATACACTATCTGCTCGAAACACTTCATCACTACAGACATGAGATTTATAGGTCTGAGTCATT
GAGGCTGTCTGTACCAGTGTGTACTTTGGCTCATGATCTGTTCGACGCCTTCTCCATGCTTTTTTTTGCCATCATTCAGG
AAGAGGTTGATCTTGGTTTGATCGGTTTGTTTATGTATCTAATCATCTGGTAGACTTAGATATCAATACGCCAACCTCCT
GGAATGTGTTGCTCACTTGGTTGGCTTTTGTCTGTTTTTTCTGATGTCACAGCTCAAGGATGGATGGTTTCACCTTCACT
GAGAGCTCCTTTTGACCGCAGGCTGTCTGTTAACAGCAAAATCTTTAAAATACAAGCACCACACCTCAAATCAACTCCAG
GCCTTTTATCTGCTTAATTGACAAGAACATAAGGAAGGAACTATCC
>TCONS_00000763 gene=XLOC_000539
GGTCGACGATGTTGGTGATTGTGTTTCCCAGGGGTTGGAGCCAGATTTAGCGGGGGAAGCGCAAGCAACTGTGACTCCAA
GTGAACAGGAGGAGAGTGATGGGGCCTCAGTGACGAGTGACGAAATGCAGGAAGAGCGAGGTGAAGTTTTGCAGTCTGAG
CGTCCATTGAGGCGAACCAGAGGGGTCCCCCCTGCAAGGTATAGGGATTATGTTATGAGATGAAGTAATGGGCCACTGTT
ATGTTCATTTGCAATGTAATGTAAGTCATATGTGAATGATATAGAGTGTTACTGAACAAGTGAGTTAATATGTGTTATTC
TGTGTTTGTTACAGGGATGCACAGTCGGAGACATCGCTGGTGTGGCAGGGTTTAGCTGGGGGGAAATGTGAGGGCACATA
CTTATAACTTGTGGAAAACTGCCATGTAGGGTCTTTAGCAGCCTGTCTGAATAAGCCAAGAGGAAATTACATATTTAGGA
GAGCCCGTGGGCGCGCAAAAACAGGGAGGTGCGCTGTCGGGAGCGAGCGGGTGTGCGGTACCGATCGCGCACGTGCCTCT
ACAGCCGAAGAGACCAGGAAAGTCCCACGGTCAGAACAAAACCCAAACAAAGAGTAACCAGGAGGTTAGTGGGGCAGCAG
ACAGTACCGCAGTGAGTCTATGCGGAGTTTCCCTCTGTGTGTGGAATCCGACTCCGGTTACCGCGCGCGGCGCCGGGGTG
TAGTGTCGACGGAGATAGCGTGAGCAGGGGAGCTAAGTGAGAGCTAAGGCTAGCGGCCGTTCCCTTTTAACTCACCTCAG
TTTCCCATCGCTATAGGAGTTTGACTGTAGAGCACGTATAGAAAGCGAGGCAGCATGGTTGGCTGCCTGGCAAAGGGCTA
GCGTGTTTCCGGGAGGGGAGTTGGACGGCTTCGCTTCGCACTGCCCAGGGACTGCCGGAGCTCCGATACATTCCGCGGAC
CCGAGGTTTAGGACCTCAGGAGTCGGCGGTGTTTGGATTACCCTGCCACTCAGACGACGTTCTGGTCGTACACCCTGCTC
CAGCTATGTGAGAGCATCGCTCTTTTCTAACCCGTTGGTTCTTCACGCCCCGTTTCCCGGGAGGCGAAGGTACAGTTTCT
GTGTTCTTTGTTTCTTTGCTTTTTTTGCGCACCTGTGACTGGATGTTCTGCTCCGGCTGTGGAATTTCTGGGCAGCCTAA
CAGACTGGAACTCTGGTTCACGACGGCTACCCCTAGAACTGTTTATTGGTTCCACATACCAGGGACAATTCACTGGATCG
GACTGTAAAGACTGGAACTATTTTTTTGTGTTGTTGTTTGGACATTGCAAGTAATGTGACGAAGCTGTGTTAACCATTCT
AGATAAAAGAATTTCTGTGTTAACCTTAATCGTTCTGCTGTATTGTGATCTTCGCGCCCTTTTCCTGTGGCTAGTGTGGG
TTGGGAGGGATCGAGAACTCTCAACATTGTGTCACAACAGCCTGTTTGATTTATTTTATTTTATTTCTTTTATTTCTGTG
GTCTTGGGGAGTTTCCTTGCTGTCGCCCTTTGCTCTCCAGGGCCCTGTTAACATTGATAATCAGTCTTGTTTCAGGAGGG
CCATCCGAACAAATAAAAGGGGCCACGTTGTTTAAAAAGTCGTTGTTGTATGCTTCTGTCCAACCCAGGTTGCCTTGGAG
TAGGGGCACCCGAGTTGTCTGGTTAGGTACAGAAAGAAACGGAGGTAAGTGAGGCTGTGTTAATATTCAGCGCGCCAGGC
ACTGTTTGTTTCGCAGGTTTGGGCCCCGGAGCCCTTCTTCTGTGCCTGTAGCAGCCAGATAGCTAAAACCATTCTTACAG
AATTAAGTATCAGGGTCAACTGTACCAAGGGGGGGTTACGGACTCAGATCCCACCACCCTTTAGTAGTTCAGGGCAGCCT
GTGCGGCTCTTCACCCCTACATAGCTGGGCTAGTAGCCCCTTACATATAGCAGCAGGGACCACCAAG
>TCONS_00000764 gene=XLOC_000540
AGAAACGCAAACCACACGACACAACAAAATATGGACAGGACGGCACAAACCGCAGTACAATGGAGCAGCAGATTGTTCAT
TAGTCCAAGACTGACTCTCTAAAAACAGCCTCACACGGTTCAGTTTGACTTGTGTAGGTGATGAAATCCACGTGTTGATA
CCCCAAACAGAAAGTGTTGTTTGTCCAAATGAGGATTTGCATAATGAAACCTTAGTGTTTGCAACAGATCCTCCACACAT
TACCCAACCCAAAGCTTTAAGAGGAACCACGAGGTTACACAGTCCTATAAAATACTTTGTAACCAGAACTGTAAACTAAC
TAAATCTAATAAAACTATACAAATTTAGCATATTCAGTGGTGAGATTGTATCATGCCTCTATCCAAACTTTCAGTTGGCC
AATTGTATATCATCACGGGAGGCTTGATTTAGTTCTGCCAGTGGATTAGTGACTGGTTAATCATTAGTGTTGTCATGGTG
CTCATTGGACAGCTCATTCAACTGAGAAACCTCACCTGAAGAATTAGTCTGGGCCCAGGAAACCTCTACAGCAGGAACGT
CACACTCATGTCATATCCGGAGCCAGACCATTAAAAATCCCCTTTCTCTCAGTATAAGTTTACCTGC
>TCONS_00000767 gene=XLOC_000543
GGGAGCCATGGTGGCTGCAGAGTTTGTGTTGAGTCATTGGACTGGAAAAGATATACGTTAATTGGAAGTAAATCTGACAG
CTCTGGGAGGAAGAAATGAGGCACAGGAAGGGGTGAGGTGTGGGAAGCAATACGATCAGCAGACACCTAGATGCAGGAAA
GTATTAAGCACTGAGCTCTCAGATCTGAAAAGGGCATTTCAAACATCTTGTAGTCATTATGTACTTATTGTTTGCAATAT
AGTCCTTATTTTTCTCAAGTATGTAAGTAGAGGAAGAGGCAGAGACGCAACTAAGGTCTATAATATTTCCAGGGAAGCTT
TGTTTATAAAAAACAAACTATTCAAATATAGTTATGAAATTTGTTTGCCTTAATGTCACAGAGAGCTGGTGAATCTAATG
CAAATACAAAAACAAATACACAAATACTAGAACAGGAATGTGTTTTGGTGTTTTTGAAGCTGACAGATTTTCCCCTCCCA
TATGAAAGAGCACCCTGGGACATCAGAGGGAAAAACTATGGGCAAGGAAAGAAGGAAAAGGACTAATACTGAAACCTGTT
GCCAAGATAGTTGAAATAAAAGCATAGGGAGGTAAAACAGAAATATAAGATGTGTGTGTATCTTATTTACAAAGGATTCG
CTGAAGTGTTTTTTTTTAATCTCACAAAACACAACACAACTGCCCAACCTCATATCTACATTGGCATGATTTGGTTTCAT
CAAAGTACTCTCAGGTGGGTAACACTCATCGCTCTTTATCAAGCCAGACAAATATCCACTAAATAAAACAAAAATGACAT
GGATAATCCTGATGCATAGCTGGAGAGGAAATCGTTGAAAAAGCTATTATCCAGCATGGATAATCCTGATTGCAC
>TCONS_00000773 gene=ENSONIG00000024123
ATCTGGAGCCCACTTTCTTTTTCTTTTAAGCAAATTTCTTGAATGAAGTGAATCATTTAATGTCAAAATTAATAGAAAAT
TATCAGTGTCTTTCAGTAACATATAACACTTATGTCATGTCATGTTGATTAAGCTCATTGTGGTTCTCTTTTTGTGCAGC
CCATTCCTCAGCTCAAAGTGTGGGTTTGAAGTGCTGCCACAAGGTCATCACCCAGGAAGTAAAGACAATCCAAAGCTGCT
TTGAACAAAAACCACGCTATGGCTGCAGGCAACACGCCTTCCTGATCATCAACAAGCGGCATAAAAATAACATATGGTGC
ATTGATCCAAATTCTGAGTGGCTCAAAGACAAAATAGAGAAGGTGAGTCAAACGTGACATCGCTCAAAGTGACTCTACTG
CAAACAAGTAAGATTATTGGATTGAGTTCCACTAAATGAAACACCTGACTAATCTAAGTTGCCAAACGTCCATCTTCCAT
CATAGTCAGCACGATACGTTGACTACAGCGAATTTATCACTGGAAAATCCCCTCCCATCTAGTTTAGTCACTGCGTCTTT
CAGCTGCCTCAAATCTCTCCTCTTGCGGTTGAATGAACTCCAGCTCCATCATCTCAAACTGTGCCTGGTGACAGCAGACT
TTCTTTTCTGGAAATCCAC
>TCONS_00000775 gene=XLOC_000550
CCCAGATAGACTGCAGGTCATAACTTCTTACCTGAAGTTTAGTACACTTGCCTCGAGTCTCTCCTCCTCCTGCATCACCT
TTCCCTCATTCACCCACTGGCCTCTGTGGAAGCTCCGCCACAGACACCACCAAACAATTCGGTAATTTTTTACACATCGG
CCACCGTCTGGCCAATCCACCACCTTTCATTGTTTATGCTGTTACAAAAACAACAAAACCATCGGCTTGTAAATCACCAT
TGGGCTCACCGGGCCATTGCACAGAACAAGCCTTCACAAAACAGCAGTTCGGGGATGACACATGGGTCCTCTTTCGGAAT
ACAGGAAAACCCAGATCCATGAAATCCATGAATCATTGATCTTACTCCTTCAGTCAATACTCAATACTATGGTCCCAACT
TGTGGCCATAGGTTAGGGTAGGAACATAGAACTCCGCTCTCTCCTTTGGATCAGTCGGATCCCAACTACACTTCACTTTC
CTCTCTCCCTA
>TCONS_00000785 gene=XLOC_000560
ATAGTCATGGGTAATTGTGGGCTTTTTATCACTTCCCAGTGATACAGCTACACCTTTGTGAAGTTTCCTTTGTGAAGTTC
TTGTCCGAGGTCATATCTGGTAAAAAAATAAAAAATAAAATAAAATATCACAGCTGATATTGTGACCCTGCAGTCCAGTG
GTCATATCAAGGACCACACATTTTCATTGGTTCTTCACAGGGATGCCACTCGCAGCTTTGACTGTGAAAATCTGTACATT
CCAGGCATAGTTGGTTTTTGCATCACAGGGTTCCCAGATTTTTCTGCCGTATTTCCCTGGCTTACTGGGTATGTATTGCC
GGAAGGGGCATTTTCCTCGAAAAGTGGACAAGACGTTCATCCACTGTCACCTCTAGCCCTGGGATGAACATCAGCAGAAG
AAGCTGCACCCATCTCACCCAGACATCCCTGATGGGAGCAAGCTTGTCAGACCTCGGTCTGGTCTCTCTGTTGTCAAACC
TGAGGTCTCTTGAATCAAAATGATATCAAATGTGTGAAGTGACATCATTGCCCAGAAAATATTTCTGCCTGTCGATGCGT
CCCATAAACTATCAGTGGCCTCATTGCAGCATCTGTACACTCCAGCAAGAAGAAGAACACATCCAGGTATTCCTCATCAA
TATCTTT
>TCONS_00000788 gene=XLOC_000562
TGCAAATGCCACACTGTAGACTTCCTGGATTTGATTCTTGTTTTTATTAGATTTTAATATTTGAGCCACAGCTCAACAGA
GCCACAGTCATTCTGGACTATCCTGCAAGTTCTCCTGGAAACTAAGAGCCAATATTAGAGGTTTTCTGCCTCCATGTTGC
TTTTTTCAGCCATGTGGATGAGGGGGAGCCATGTTTAGTTTGTAACTACAAGAGAAAAAGAGTCACTCTTAGACAGTCAA
AATGGAAAAAAACCAAAAATAAACGTGGGGTTAGACTCATTACTCATGAAAATGCACAAACTACTGGTGTCAATCATCAG
GCTCTTGACCATATTTGAGCATCTGTGAACTTTGTGTGTGTGAGGCTGTTTCTCAGAAAGCTCTCAGTGAGGTGTTGATA
GGCTGAAATACTGAAGTGTCCCTGATAAGAGGTGAAGGTGTGATATGCCACAACCACACACACACAAATGCAAAGACCTA
CAGAAACCCGTCATCAGTTCTGCCTGCAGATGTTCCTACACTCACCAATAAATAACCAAGCATTGGTCAGCTTGTATAGC
TTCAACCTGATCAGTGAGCCAGACCGCCGGTGAAAATGTCTGTGAAGATCCTCTCCATCACTCTCCTCCTGCTCTTTGTG
TGTGTGAGCTCTGCAGGTAACTGTGCTTTTACTAAAAATATATCAAATAATTCAAATTGAAGACAAGAATTATTATTATG
CAGTAGCTTCTACCTGTTTGTGAAGGTTGATGGGCTTGTGACTTTCTTTGGGTTTTAGTTGTGTATCACTGCTATGTAAG
GACTCTGCTTGTCTCTTTTACCACAAACTTTTACATCAGTCATATTTATATATGTACCTGCAAAAATTTAGCTTCCTGTG
ATTTTCGGGTGGCGTGTTGCATAGTAGACATCCGTTGTAAGGTACTTTTGACTACTGCCAACTTACTCAGGCGGGTGCAA
TGGTTCCTTTCCACCAAATGTTATTTCTGGGAAGCATGGTTACATTGTGACTCATTGCATAAGTATAAGGATATAATCTG
CAAGCAGAAAAAGACACAGAGTATAAGATGAGTCGAAGTTATGTGATAAAGGTTGCTTCCCATTCATGAAATACTGACTG
CTGCTACTAAATGAAGCTTCTTGTGTATTCGTA
>TCONS_00000789 gene=XLOC_000563
GAACCAGATATGTAAATCTTTAACCTTCTTCTTCTCAGCTCGTCATCCTTCAAGAAGCCGAATGTGCTGCATTAAGGTTA
CCACTTTAAATATGAGCCCTGAGGTGGTGGGGGAAACGTATCGTGAACAGGCTGCAGGATCACCCTGTGTCAAGGCTATA
ATGTAAGTCAGCACATGTTGTCCTGCACACAAACATAAACACAAACAATCTGTATGATCTTCTCTCTTTATTTCCAGTTT
CAACACAGAATATGGACAGCTTTGTGCTGATCCAAATGCTCAGTGGGTCAAGGATCGTAAGTTATGCTAACACACAGACA
CACAACGATGTGAAAAGTATTTGCAGAGAAAAACTCAAACACCTCTTATGTTTCCTCTCCAGTCACTGCCAACATGATGA
AGGTGTGAAGCACAGAGTCTATGGCGAATCATCATCAGTGTTTCCTTTGACATGAACTTTAAAGACTTATTTAAAACCAG
A
>TCONS_00000790 gene=XLOC_000564
TTTGGCAGGTGGGGAAACCCTATATTGGTTGTAATGGATTTACACAACTGAATTCAACAAGGAATAAGCAGATATTTCAC
AAGCTTTCCTGGCTGTAATTGAATAATTCGGTGCATTAAAATGCAGATTAACAGGCTCCCATACTGTATATTGTACATAC
GCTAACAAAAAGTGTCCAGGTCGGAAAAAGGAGACACAGAAGCAAAATGGTTGAATTAAAGAGTTTTATTAAAGTTTCTA
TTAATAACTCAACTAAAAGAGACGGACAAGCCGCTATCACCCTTTAAAGAAACAAAGCAAAACTCAAGCGTCGGTCAGTA
AACTGAAAAGTCAAAAAGAGATTAGTGACCAAACACACTCCTCTCCACAGAGCAAGAGCAAGAGCAAGAGCAAGAGCAAG
AGCAAGAGCAAGAGCAAGAGCAAGAGCAAGAGCAAGAGCAAGAGCAAGAGCAAGAGCAAGA
>TCONS_00000792 gene=XLOC_000566
ATTAAACATTAGTGATGCCTTTGAAGGTAATCAATGCCTGGACACCATCACGGATACTTGATTTTGAAATATGTGCTAAG
CATGAACTGCACCTTCTTAAAGTATCCAAAAATGTACTGCTCTGGTCACAGGTCCTCATTCTTTTTAAAGGTGCCAACTT
TCTGTAACTTGTTATAGAAGAGAGAGAGGTTTTAAATATTTTTTTTAATAAATACCGTAGAAATACCATACAAATCACTG
CCTGCTGCTTTATTTATATTTTATACAACATCCTAACTCTGAACAGGCTTGATTCATACATCTGTACACCCTAGAGAATA
TTCACTTACGAAAGGTTAGGAGGATATAGCATGAAAACTGTCCCATGTTTATGTAATTTGTAACAGCAGAGTGAAATCAA
G
>TCONS_00000798 gene=XLOC_000570
CTAATGGCTGAGCTGGTGAGTGGGCTACATGCTGAGCCAGTGAGTGGGCTAACGGTTGAGCTGCAGGCTGCGCTACAAGC
TGAGCTGCTGTGCAAAAAACTGGGCCGGTGACTGAGTCAGTTTTTTAATGTCCACAAAACTCACCAAACAGGGGGTGGAG
GACAGGAAGCTGTCAAAGAGCACCACCTGTATGTGCTGCTTGCAATTGTCCGCGGCATGGATTACGCTCCTGCAGTAGTC
CCATAGCTGTGCAAGCTATTCTTCCTCCGAGGCAAAACGTGAGTCCGCTGGGTCCATGTTGTGGTCATGCAGGCGGGCAG
GAAATGGACCCAATGTGCAGATTCACAGAGGCGGAAACTTAAACTCAACTGAAAGAACCTCAGTTTCATGGCTGGCAAAA
AGCAAAACAGAAACCCAACTGGAAAGCTAGAAAACCGAACTTGAAACAGAACACACAGGCTAGAAATTCTGAAAACTCAC
TTATGAATTCTTATTGTATTTAGGGGCACAATGACAGCAAAGAGCACTGAGTGATTGACTTCAAA
>TCONS_00000804 gene=XLOC_000574
GCTCACGGCAAAAGCCTGCCATCTAGTGGGTCAACAGCAGAAACTCGTAGTAAGGGGAGAGAAGGAGAGTTTTGCTCAGA
GCACTTAGCAGGGAAGGTCCGGTGCTTCGTGCCTCTGACGATTCCTGCTTCTGTTGCTCTTGAGATGGCATAATCTTTTT
ACAAGAATGAAAGTATGCTCTCTCCTTCTCTCGCTGCCAAAGCTGTTTCCTGTTAAAAGGGAGTTTTTCCTTCTCACTGT
TGCCAAGTGCTTGCTCACAGGCTATGTTAACTATTGTAGTCACTCAGTGAGAGTCCTGGAAGGGACAGAAGTTGAGGGCT
ATTACATTTTGAGCTTGTCCACTCTTTTACTCTTCAGTTAAGTTGGATTTGGATTTTAAAGGTTCTGTTCAGATTTCCTG
GAGGATTTTTAATCTAGCTGCCTGATATAACTAGAGATTTGCAACCTCTCATTTCAACCCAGCTGCGTATCTGCTGGGAC
CTTTTTACATAATCTTACTCCCCTTAGGAAGTATTATTAGAACACACAGGATGCATTTCCAATGCAATGCAGCTGATAGC
CAGTTATGGTTATCTATGAAGTCAGGTGACACAAATAGGACATGTCTTATAGACATAAAGGCCTGGATGACCTCGAATTT
TCTGCTTCAAATTC
>TCONS_00000806 gene=XLOC_000576
TGTCGGTGTCAGGCCACAGCAATGGTTTCTGCTCAAGCAGCATTAACACCGCCCCCTGGGTGGACATTGAGGGGTCGTGC
TGACACCCGCTGCTGTCTGGCAGAAAGCACCATGCCCCTCCCGTGTTCTAAATGCACTCAGAACAGCATGCAGCAACACC
ACATATGAGTGGGCGGAGAGAGGTATAGGGTATAGTTCTCTGCTCACCATTGGAGTGGGCAGAGAAGGAGTTGGCCTCTG
CTGGCCTCTCTGCTACTGCGGGACAGGGGGCAACTTGCTTGTCTCCATTGCGGGGCAAAGGGCAACATCTCCTGGGTCTG
GGGCAGATTGTCCCTCTGGGGATGATGGTTCCTGGCCTGGGGGTATATAGT
>TCONS_00000831 gene=XLOC_000593
CACCATTAAAGTCGAACACAACAGCGTGCTGCTGATTCTGTCATAAAATAAAATGGTTTGTTATAATTTCTGAGTTTATT
CATCAAAGATTTAATCCATGTCCATTCTTCTTAAACTATACATGAAGTTATTGCTATTGTGCAGTGTTTAGTTAACATGA
TCAATGGTGTCAGTGTTTATGCGACGTTTGTGTGTTATCCATGCTGATATACATTGGAGGTAAATATGTATGAATGATAC
TGGAACACTTATCAGATGATTAATCAATAGTAAATTCTAACATTTTGAATAACTGATGATTTATTTTTAAGCAAATATCT
GCTCTAAGGTTTCATATTTCTTTAAGAAACTATTAATGTAATATCATGAACAGTCTGAAACTCTATTTGGCTGTTTAGAA
AAAATGCGTCTCAACTGTTCCGATACTCCTGACACATATGGGATCACTACAGGTTTTCGCCTGGGCAGCGGTTGTCCTTC
TCTCCTGGATCGGCTGGAGCTTTCTTTAGGTGCCTTCCCAGCTTTGACAAAAGTCCAGCTGGGATAAC
>TCONS_00000832 gene=XLOC_000594
AACAAGCAGATCATCAGTGATGCTTCATCAGTGTGATGACTCCTTATTCTGCTTGTTTCTTCCTTTCCTCTTTCTCATTT
CCCATCTTGCATCCTTGATTCTGCCCCGCCAGCCACCCTGGCACTGCAGCGGAGCCAGAGACCGCACCCCTGCCACAGTC
CCCCTGTCTCCTCAGCTTCCTGTCTTTGACCTGATAACTTTTGATTAAAAATAGATAAAACATCTCGACATCCTCTTGTT
TTAAACCTTGTTTTAAAGGTGACTGATCTACATCATGAACAGTTTTGTTAAAGTCCACGAACAGGAGCATCTTATGATGT
CAGGTGTAACAGAGATAATTACATGTTTCATATTTACGGACACTTAAATCAATTCACAGCATAAATCAGTGTGAGAGATA
TCAGAGCTCACTTACAAGAGTCCTCCCTCCATGGTCTGGAAATTCCAGCTGTGGCCACGCCCCTTTTCTACCTGAAGGTC
AAAGGACTCCTAAAGGATCCACCTTTGCATGATTCCAGCTCCTCCTGCAGCCTCCTCTCTCCTTCTGCCAGCAAGTCTGA
GCTCCAGTTTTGGTGTGATTGTATTTGGATTTTACTGATTAGCAGGTATCTGTGTCTGTGTGATGATGATGATGATGATG
ATGATGATGATGATCAAAGACATCAATACAATACAACACAAACTCTCGTAGAGGACATAAAGTCAGAGAGATAGATGTTT
TGAAACAACAAGGAGCAGCAGGCACATCTAGTACACGTAGTGTGGCAGTAAAAAAATGACATACAAGCAGAGCACAGCAG
CCAGCACAACACAACTTTTGGATCCTTCACTCTAGTTAGCAGTGAGCGCATCATGGTGCCTCCAATGTGAAAGGGCCTTG
ACTCACACTGCACTGAAGCAGTACTGTCGCCATCCTCCATCTTTAAAATGTATCACCCTTCCAGGACCTGAAGCTTGGTA
AAGTGAAACTACGGCTGTATCCCAATTCATGGTCTGCAGCCTTAAAGTACGTAGCCTCAACGACCGTTAAGGGCCCCGTA
CTCAAAGACCGCTAAGGCCGGAAGTGCGAGGCTTGTGAAATGGGACCGTCTAGCCTCCTTCGCGCTGCCCAGGTTGCCTA
GCAACTGTGGTGGCAGGTTTCTTTTCTCATGTATTAATCACATATTTAATCATATCACATTAGTTATAGTTATATCACTT
TCTCACTTTACTATAGTAAGAGCACTCCTTTTACTAGTTTACATGCATGTGTAATGTTAACACAGTGAGGCCGTTGTAAT
GGGAGACATTATACAGATAGTGAGACTCCTTCTGCTTATCAGGGATGTAAATCCTTAGGTGAAGGCTAAGCAGAAAACAA
GGTCATAATTCTCTCTGTGAGGGAGAAGGTATAGCCCCCCGTGAGAGGGGGGTAAGACATGTGAGATTTTGTGGAATGTT
CTTTGTCTGTGTGTCTGTATATAAGATGTAAGGGCGGTGGCCACAATTCAGAGATGATCCTGGTGTTTCACTGGGATGCT
CTCTCCACATTGCAATGTGTTCATTAAACCCACTTCAAATCAAGCTCACTGGGTGTGTTGCAGGTTATTGTTAAAATTTC
CACAACACAACAATAACACCAACCGTTGGAAACGTTTCATACAGCTTTGTTTGACAGAAATGAAGGAGAACATATTTTGT
TTATTTGTTTGTTTCTACACAAGCTTTGTGTGATTTAATAAGTATCTGAGGCTGAGACCACAGGACTGTAAAACAAGACT
GTTGACCTTCATATCTGTACTGAACAGTCATATAAGATTAGCTAGTAAATAACAATTAGTCTCATGAACAACATTAGCTA
AAGTCAGTGTAAATATGATATGGCCAATATTATAGTTATTATATTAATCATCATAAGTTATTACAGCAGTGAGTTTGAAC
TCTCAAATCAAATCAGTTCTATGGTAACATCACATGTGCAGGTACACTGGTACAGCACATGTGAGTGAAATTCATGTGAG
TGAACTCTGTGTCTAATACTGAGCTTCAGTAAAAATTCAAGTTGCAGTTATTTATATGTCCTATCACCTAAAATCTTCAC
TCAAAAACAAATAGGGGTGACCGTGGCTCACG
>TCONS_00000837 gene=XLOC_000599
GATAGCCGAAAGCTCTGCCTCCATTTTACTTTTAGAAACTCTAAGGAACCACAAGTAAACCTGCAGCCTCAGAGTGAAGT
GCTCTGTTGGAATAATATGACGTCTTCAGGATGTTTTATGGCCTGACCTCTCAAGACTATTTAAGTAAAAGGAAGGAAAA
TGGCATTTCCAAACATGCAAACAAACTGGCAAAAACTTTTAGCTTGGCCTCATGACTCGTGTAAGTGGACAGAACTGCTA
TTTCATCCTGTTTAATCCTGTCAGTCACAAGGACGGACTCGAGTTTGAATTATATTTTTATAATAGCTCTTTCCTGGCTC
TCAAAACATGCC
>TCONS_00000838 gene=ENSONIG00000023396
CTAGGAACACGATCAGTTCTCCAGCTCATATGATTGTGATTTCTGGTCAAATGCGGAAACGTGTGGAGGGAGCAGCAGAC
TGTGTACATAGGCACCAAGGAGGACAAAACTTCACCACATATCAAGGAGAGGAATCACAGCGTGGGAATTGGGAACACAC
TCTGGATTGTTGGCACTGTTTCATAGCTTTTTGTACATAAACACACTTTTTTTCCATTCAGAACGTTCCGCATTTGGGTC
CTCCTTCAACCAACCCTGACAAAGGTGGTTCCTAAAGACCTGTATGCAGAAAACTTGGTATATTTGGGTACTGTGTTCTT
TAAAACAAATCTGTGGAAGCTGGACAAGTGGAGGGCAAAAGAAGAAGCGACAGGCCCAAAGAACTATCTAGATCAGCTAT
TCCCGGCACACTTAAAAAGCCCATGAAAATCCCATGGGGCTCACTCACCCAATCTTAAATCTGCACTCTAAGCAAAATAT
ACAGGAAATCAATGTATTTTCTGGAAAAGTTTATTCCAAAACTATTAACAGCACAGGCTGTTGGCTATAAACTGACAAGT
CATACACAAAGTGGGAAAACCAATGTTTGACCGACCTGCCACT
>TCONS_00000842 gene=XLOC_000604
TTAATCTCAAAAGGTCATCACTTTTTTATAATCAGTCCTATCACCACAGCATAGGCCGCAGTGAGTTATACTTAAATGCA
CCATGTGTTATTACGCACAGTAAAATTTGACCGGGTTTCTCAAAGGTACTTATTTGTTTATTTAAGCCTCAGGTAAAAAC
CCAAGAAAACTCAAACGTCAATATCACCCGTTATGTATTGCCTAAATTAAAACAGCTTTAACTTCAAAACATCCAGCTTT
GCATCACAACAACAATATTCCAAACCCAGCTCATCAATAACATCCTTGCAGCAATGAAACAAAGCCCCATGCATATCCCC
ATACAAACAAAGCAACGTAATATTTACAGTCAGTTAACAATATGTATAAATCATGCTTATGACCTCAAAAACACTTTAAA
CCAAAACAGAGATCCTTGTGCGTTTCACAGCGGCCAGCTCATTTGCATATGTTCGTACTTTCACCGTCCGTTACCCGGTC
CAGTGGTACTCTATGTCAAAGGGACTAAAGGCATGTTGGCAGAACGATAAAAACGCAGTGGCAGCTTCACCTGGGTCTCT
TTCGTGTGTCTCAATGTATTTTTCCAAGCACCGGAATATCAGGAAACTACGAAACAGAAAGCTAAATAACTCTAACTCTG
ACCGTCTTATATCTGCGGACACTGTAAAACCATAGTGGTTCTCCGGCGTTTCAGCCCAACAAATGCATCTCATATGAATA
ACACTCCCCGTACGTGAATATTCAATCTGACAAGATCCAGAAACAAACATCCTTTTTTATCTTAAGAAAAATCAAATCAC
AGTTCATATATTCTATCTCAAAACTCAGCAAAAACAGTCATACACTCATGTCAAAAATTAAGACTTTACTCACAAAATGG
TAATAAACAAAACCAGCATTTTAAATACACGCATTCAGCAATACATAACAATTTCTATAAACTCCCCAAAACTCTAGGGA
TTTCGCAGCCACGTTCTTTATTAAACAGCTGTTCAAACTCCTTCGTGCACTCACGGTAGCAGCCGCTTCATTTACATAGA
CACAGGTTATCTGAAAATAACTCACAGAGCTGCAGCATTCTCCCCCTCAGTCAAACTCATCACGCACTCACACACTTAAA
CGGTGACCCTTAAGCTCGGTCACTGATCACACATTCACCACATTTAATTCGACTCTATTTATCCTCTCGTAATATACAAA
ACCAACCTCTTAGTTACAAACATTTTAGCAAAATTTTT
>TCONS_00000845 gene=XLOC_000607
TTCCACATCCACAAAAAGAGAGTAAACAGGAAGTCCCAAGATGCATTTCTTGTTAAGTTTTTTTTGGAAAACTGCAGTTA
ACCCTTAAGCACTGCCACCCCCCAGTGACCACAATATGCAACTACACCAACCTATAAAAACCTTCAAGTGCACACAACAT
GCAGATAACAAAAGAAATAGCACAAGCAATAACATTAAATTACCCAATAACATTCTTGTCTTACCATACATGGAAACAAA
GAAACAACATTTTAAGACCCCTTTTTGAACCTTAAATGGAAAATATTATTATTAATTTACCACTCGGCTA
>TCONS_00000854 gene=XLOC_000611
CAATACAGCTCTTCTAATTAATGGCTAATTAATATTATGCTGAACACAGCGCAGACGTGCAATAGAGTCTATGAGCTCCA
TCAGTGTCTCACACTGACTTTTCACATATATGTGTGTGATCGAATTTAGAAAACACATCGGTGCAAACTACAAGTCTATA
TCATGATGTTGTCGTGGAGTTTTTTGATAAAACGTCTGCAACTGAGAAAGAGCTGTGGTCAAACTATTTATTACTGCGTG
CATACATGAGAGCGAACACACACATCATAACATCACAGGTCTAAGTTATGAGCACTCCACCCTCAGGACGTCTCAGCTCC
TCTTTTATACGGCGCTGGCATGACGTCGGGGCACCATGAGTACCAGCAACTTTTCTTTTCTACTACGGTCCTGTGACCCA
GTGTTTATGTCTTTTCTTGGTTCATTAATATTCTTTCTTAATCATGGTTCAGTTTCCTGTCCTGTGTACAGTGGCGGTTT
TTGATACGGGCGACATGGGCTGCTGCACGGTATAACACATTTTGGACATTCTTATTTCACATCACTGCAAGCCTTCAAAC
ATCTAAGCCTAAATAGAAACACATGAAAGGCTTCTGTTCCTTTATTTATATTTATTAAGATGTCGCATAAAAAGAGATGA
CGTGTGCTAAAGTCGCAGGTTAAAAGTGGGACAGTGAATGACTGCAGGTGTCCATAAA
>TCONS_00000855 gene=XLOC_000612
AAATCTTTTTTACACATACAAATCTTTTTTACGCACGCACAAATTCTTTTTACACATACAAATCTTTTTTACACACGCAC
AAATTCTTTTTACACATACAAATCGTTTTTACACACACACAAATCTTTTTTACACATACAAATCTTTTTTACGCACGCAC
AAATTCTTTTTACACATACAAATCCTGATTTACAAGTACAAAACTGATTTACAAGTACAAAATATTTATGACCACATTTT
GAGCCCATACGCAATAACAGAAGTTTGAGTTGAGCAGGAATCTTCCCAGTTAGCCTAGCGTTCAGCAAGGAGGCTGCAGC
GCTGCATTATGGGATCTGTAGTTCGTATATTATTAGCGCCTCATATCGCCGGGCCATGCATAACAATAATAGTACATCTA
TATAAAATGATCTCGCGGGCCGGATATAAATGTACGCCGGGCCGGATGTGGCCCGCTGGCTTTAACTTTGACACATGTGC
TGTAGACTTCTTTATCCCCAGAAGTCTTTTTTTCCCCTCATTTTTTCTTTTGCAAATAGAGAAGGCCCTCTGCTGGTTAT
TTAAAAAATTGAGCTG
>TCONS_00000859 gene=XLOC_000616
GCCACAGTCAACACCTCTGAAACCATCAAGGATGACTCATACTGAGGAAACTGTACTTCGTGTCAGAGTCCAGTGATCTA
CAGAGCAGAGAAAGGTACTGCTGTCTTCTGAGTTTTTCAGTTTCCAAACTGAGATATTCAAACCTCATCACAGAGCTTGT
GTCTATCTTCACCAATCTCACACTCACATGGTGTGAGATTGCTCTGGCCTGCAGCACCTATGAGAACAAGCTCGTCCTGC
ATGCCTGCATTTCAGCTTCTTAGACTCTACACAAGTGGACAGAGTGTCAGTGTTTGACCGCTCTTATAGACACCGACTTC
TGTCACCTCACTGCTACTGATCTGGCACCTCACTCCAGGAAGACAGAGGGTTGCAAGCCTGTCATCGTTTCCAGTGTGAC
TTTGCATTCTTGGAGTAGCATCAGATTTTTCCCACAAATATTCAAAGGTAACATTTATTTTGAGCTTATTTTTTTAAATC
AAAAGCCTTCCATTGTGTAAATTATATTTTATATGTTTTTGTCTTCTTTTTGATTTAGATGCAGTGATCGGATATGCTGG
GGCTTTGTTAACAGTGTGGAAAACGTGTTTGTGATGGTATTTAAAATGAGGCTTTAAGGTGACAGTTTCCATGTAATTTC
AGTCCTTTTACTAAACAAAAACATCTTTTTCATAACATCTTTTTTATTTTTTTTTAGCAGCACATCATTGGTCAAAGGTA
AAAAGAGTCACATGTCACATCAACAATGAATTTTTGACTCTATTTGTGTCACCAGATTTAACAAACAATATCAGTATCAA
ATCATATGATATTATATGATATATCATTTGAAACTGAGCTTTGGATTAATGTGGAAATATATTGTTTTGTATTTTCGATT
GTTGAATATTTATGTTGTAGAAAAAACCCAATCTATTTACCCAAACAACGCAACTTGTTTGGGTAAATAGTGGATTAGTG
TAATTTTAGTCTATAAGCATAGCAACCTGAATTCATACAAACACACAGCTCTAAATCTTGAATTGTTGGATGCACAATAA
TGATCATTTGATTATTATGGACA
>TCONS_00000860 gene=XLOC_000617
ATTCATTCAACCAATCACACAAGCACCTTTTCTAACCTTGTAAGTGCTCACTATCTGACATTCATACACATTCACACTCC
GATGGATGCATCAAAGGGCAACATGGGGTTAGTATCATACCCAAGGATATTTGGCATGCTCCAGACTGGAGCAGATTGAG
ATCGAAACACAAACCTTCCAATTAGTAGCTGACCTGCTCTGACACCTGAGCTACAGCTACATATAGCACATGTAACTTTC
AAGAGCTTTTTTTTTCAATTACAGCTTCTTGATTTGATAATAAATATGGTACCAAACTACAAAATACTGTTGAAATAAAG
CCGACATTGGGATATATTTCAGGTATGGAGAGTCACACAGCTGAACAATTGATGCACATATTTAAAGAAACAGGGATGAA
ATAAAGAATATTTCCAAAACAGGGGTGCACCTGTTTTGGCAAGAATATTGTATGTTATGGTTCTACTCTGATCAAAACTC
AAGTCAGCTGTGTGACCTCATATAAAATGATAAACAGAAACACATAGCACTGGATGAGACCTTCATGAACTTCATGAACT
TTTCAAACAGACTTAATGGGTCAAACTATATGTCTGACCGATTATCTGTACATATTAGAGCAGTTTAAGCACAGATGTGG
AAAACCACTGTTACACCTATTCCATACTCATG
>TCONS_00000864 gene=XLOC_000621
TTCAGGGAGGTGAATGGAAAAGCAGACAAGCTTGGACAATTTTTGAGAGAATTGAGCCCTAGTTTCCCTCGGCTTTCCCA
AATGTTCAAGCGGACCATGTGCCTTTTTGGTAGCACATACTTGTGCGAAAAGCTCTTCTCCACTTTGAACTTCAATAAGT
CCAAGTACAGGTCCAGACTTACGGATGATCATCTTCAAGACATACTGAGGGTCTCAACTGCTTCCTCCCTCAGGCCAAAT
CTGGCTCGGCTATGCGAGAGGAAACGCTGCCAGGTCTCTAGCAGCAAGGAGTAGGCAAGAGAAGCCATGTTCAGAAGAAC
AATTCATTTTCTACAGTGTTCCATTCATGTTCAGAAGAAGGTTATAGAACTGTTAATACAGAC
>TCONS_00000866 gene=XLOC_000623
TTACAGTAGCTGCTTTCACTGTGATCTTTATGTTCCACATCCTCTATGAACTCTTTGTGGATGTCGCAGCTGCATTTCGG
ACAATTGTTTACTGGCCAATAGACTGGACTCTGGCAGTAATTCAAGCAGCCAGAAGAAAAATTCAGATTGGACAACTAAT
TGAGGCCTGGGCAACCTGGCTACAACTACAACCTGGGCAACGTTGAGAATTACTGTGGCAGCTTACACTGTGATCTTTAT
GTTGCACATGCTCTATCAACTCTTTGAAAAGGTCACAGCTGAAACTTTTTACTGAGCAACAGACTGAATTATGGCAGTTT
TTCAAGAAGCCAAAAGAAGAATTCCTGTTTCTTCACCTTTGAGTGAAGAAATTTCTATTTGGATTCAAACACACAAAATT
AATAAAACACCACCAACAGAGTTGGACGTTTTAAAATCAATAAACACAATCAATTGGATTTTTACACGTCTGCTTGTCAC
TTTATTAAACAGGTCAAATATAGAAATTAGTTGGTCTAAAGCTGTAGTGTCCAAGTCTTTCCCTCCAAGAATCAGGGGAT
TTGACAGGATATTATTTTCCACATGGAGAAACTTTT
>TCONS_00000867 gene=XLOC_000624
AGCAACCATGGCATAAGCAGCTACAGCTGTGGTGGACAGCCCATGTTTGACATGTTTGATGGAAAAAGAGGCCAGACTGG
AGAACGACAGGTGGTTGCCATGGTAATGGGAGTGTTGCCTGCAAAAGGGTCATCTCCATATAAGGCTGATATCCAGAGAG
GTGCAGAAGAAGAAACGTGCGAAAGTATCAGACCAAAGGCCACCCTCAACTGATTCCATCAGTCATGTTGACATTCTGTT
TCTGTGACCCGCCATAAAAGTCTATACTACTTGGGTGTGGTGCTCTTTGTTCGTTTGGCTCTCCTGAGTGAGCAAAGAGA
CACGGCAGCCGTTTTTTTAACTTGAGCCTTCAAATGCTTAATAAATTTAAAACAATGCACTTTGAGCATGTTTGTCTTCT
CTCTCTCAAAAATGAACCTAACAGTATGTAATTCATGTTTTATATACAATTACTCCTCCTCAGTATGTCATTTTTAAATA
CAGATATATTTATACATCTGTTACTGCTACACCATGTACAGCTATCACTGATAGTAACTCACTGTTAGTATGAATTAAAC
ACTTGCTAATACCTTACTAAAACATTAATAATTCTTAACATTGTGACATTATTATTAAGTGCTACCAAAAACCTAAGTTT
TACATACATCCCGTACATCTGTGATTTTAAATATCTGGGTACAGGTTGCAATGTGTGCTGTGAAAATTTATAGCAATTCC
ACATG
>TCONS_00000873 gene=ENSONIG00000025705
ATGGAAATCTTTCTGAGCAAAGGAGGGACACCTGGAAAGAAAATAAGAGGCCTCATGCTTGCCATCTCCAAGCATGACAA
CATCCATACCAGACGAGCATGCATCTTGAAGTCCTTATGCATCTACCTAAACGAAGACTATGAGAAGTTAATAAAGGAGT
ACTTGGTGAGTCACTGTGACAGCATGTTGACTGTAACATTCTCATACAAATTGTGACGTTGCCTCAAATGCAACTGTACT
AACACTTCTATACCTGTTTTATTCTAGCAGCTGAATTAGCCTTTTCTCGAGTCCTGTCCCCCTAAGTTACTCTTGCTACA
TCCGACAAACAAATGGTTTCCTCTGCGTACCAAAGGGTACCCAAATGTGCGAGCAGACATGCTTCATAATGTTTGGTACA
TTTATCTGGGAGTGGGGCCATCCACACTGTTTAATCCATTCACGTTGTTTTTGACTTTGTGAATGGAAAGAACACAACTC
CTCCAGACACGATCTTTCGGGGTATCGGTGGGCACACCGCTTCACCATCTTGCTTGAGGTTAATGTTTGTCAGACACAGT
AACGGTTGCTATAATATGTAATTGGACAATGGCCCTTTCGGGGGAGGGCCCGGAGAGAGGTCAATTATGCCACCTGTTTT
GACATGAGAGGTGTATTTTATAATTTATGTATTGGAGTAATTACTAACAACTACTTTAGTGGTGTGTAATTTTCTGTTTA
TTACTTTGACTTCTTGGACTTTATGAACAGCATAGAAACAGTTGTTTAAACAA
>TCONS_00000875 gene=ENSONIG00000026654
ACGGTTTACATAACCTCTTAGCTGTTAGGTGCAAGGGAATCCCTCCTCCTCTTGCATGTGCCCAAAACTTCTACTGTAGG
TGCGACTACATTTCACCTGTTGTTCCTCTTGTCTTTTATCCTGGTAGAAGACTCAGTTGATCCTCCTTTCTCTGTTTGGG
ATTAAACTGGTGCATGGCCTTCCATGCACTGAAGAGACAAAAACCTGGATTTATTTTTTCAGAGATGGAAGAAAAAGGAG
GGTTAAAATCTTAAAATTCAAGGACCTACATCTGTTTGCAAGCAGGACCCAGAAGACAAAAGAAATCATATTTTTGTTTG
AGGTTATAAAATATGGAGAACCTGAGTTAAAGATGGGAACTGTGCTGTCATACTTTTGCCATTTGTGTGGACACGGAAAT
AAGGAAGAGAAGGAGAGATGCTTGCGGGCTAATGACAGAAC
>TCONS_00000876 gene=ENSONIG00000026654
GTCTTTTATCCTGGTAGAAGACTCAGTTGATCCTCCTTTCTCTGTTTGGGATTAAACTGGTGCATGGCCTTCCATGCACT
GAAGAGACAAAAACCTGGATTTATTTTTTCAGAGATGGAAGAAAAAGGAGGGTTAAAATCTTAAAATTCAAGGACCTACA
TCTGTTTGCAAGCAGGACCCAGAAGACAAAAGAAATCATATTTTTGTTTGAGGTTATAAAATATGGAGAACCTGAGTTAA
AGATGGGAACTGTGCTGTCATACTTTTGCCATTTGTGTGGACACGGAAATAAGGAAGGTGAGATTAGATGCACGTAAACT
TTGCTCTACTTTACTGCATTGTTCAGTTACT
>TCONS_00000879 gene=XLOC_000634
TTTGTATGGGCCCTTCAGTTTGATGAGCCAGAATATAAAGAAACTCAGAAAGAGATGAGAAACAAAGTAACTGACCTCTA
TCAGTCTGTCTGTCATCTATTATCATTTATCAATCTATCATCTATCATAAAAGGTTACCAAGCCATGTCTAAGGCTTTTT
GGGATTCCACTGAATGATGGGTGAGAGCCATTATTCATAAATGAAAACAAATGGAACACCTGTGAAGCTTCTCAGGAGTG
GCCAGCCTACCAAAATTACACCAAGAGAGCCTCGACATACTTTTTTGTACCCAAAGCTAATACTGGGATGTCTGGTATGC
ACTGCTTCACTTTCTTGGCTGTGGGAAGTTGCTCCCATCACGTTTGTCTGACTAAAACTTTGTTCTTTGCTGTCTGTAAA
GAGCAAACACTTCCATTTATGGATAGAGAGCTTTGAGTCAGTAGTTTTAATCTCAGCAGTGTTACCCTCAGGCAGTAAGA
AGATTACTTATTTTGTCCGCTTCTTTTTCAGGCATTATTAAGTGTTTAGGAATAGCAACAGTGGAAGTAATATAAATAAT
TATATGTTACTAACCTGAGCCTTTACTGTGATTTAAGCTCAGTTTAAGGCTGTCTTTGGGCATTACCTTATTTGGCTCCA
GGAAGTCAAGCCAAAATTGGTGACCTGGATAAGGGCATTTGGAGTATCAAAATCAGGACACTTTATTAATCCCTAAGAAA
ATTATGCACTTACAGTTTCTCCAAGACAAAAACAGTAACAAACTAAAGTAAAATAAATAATACAATATGTTACAAAGTTT
ACATTTATAAGAAATAGCTTTAATAAATACAAATATCTCACTTATAAATATCCAGAATATTAGATAATATTAGTAGAAAA
CTGGGATACCAGTTTCATGATAGCGGTGCCTACCTACCTTACCTACGCAGCACAAGCTGACATTGATTAGCCAGTTTAAA
AGAGACAACTTTGTGACATAGTAAAGTTTAACCAAAGATGTAGCCATGAAACAGAAATGGAACAATTATGATGAATTTAA
ATATTGGTAGTGTAAGCCATTACTTATACATAAACACCTGTGTCATTAATGCATGTCAGTGTGGGTCAGGGGTGAAAGAT
AAGTGTATCGCAAAGCCAAACATATGACCATCTTGTCAGTGATGAGAGACATGCCAAGTAAAGACTCAGCTTAGATGAGA
ATGTTTTCTGCTGCTAAGCCATCTGAAAGTAGAGCTGGGCGATATAAGATTTTTTCATATCACGATATGTTTTTTTCATT
TCTGGCGATAACGATATATATCACGATATAGGCCAAATAACTATATTTGTAAGATTTAAATGTACCGTTGCTCAAGAGTA
AAATGTGAAATAATCTGCAGCTTGTTTTGATTTAAATATTTATTTCCCATAATAAGTTCAACAGGGCAGATGTACTTAAG
GAACATGAGACTTCAGTTTCAGATAAATAAAGGCAAATATTGCAAACTACACAAAAGGCAGCCGCTAAAGAGTTTAAGTT
TCAAAATAGAACAAACAAAAC
>TCONS_00000881 gene=XLOC_000636
CAACAACATTAGGAGTACTCGATCCCTCCTCTGTGATGTCCATCACGGCGACTAGAATAAAACAAAAATGCAATATTTGT
TCCTTTAAAAAAAAAAGATGTGTCAGAAAGAACAACAATAAATCACAAAAGTGCAGCGCTGAAACTGGCCCCACGTCCCT
GAGAGGAGTCCGTCCAACCAGCTGATTGACGGCTCACGGCACCAATGTAACTCCGCTCAGTCTCTATGTCCGGTGCTGTA
TGAGTAAAACTCTCTGGACTCGAGATGGGTAGAGCTCAGGCGTGGTTTATTCCCCTTTTGTGGGTCTCTGCAATAACATG
GGATATGAATAACCATGGGTTTCAGGCAACAGCATTCCGCCCAAACTATCAAGAGAAGTTTCAAATTATTAGACACGGCA
ATCTCCTCTAGCTGTTAGCCACTAGCTCAACGTGTCCATTTTTC
>TCONS_00000895 gene=XLOC_000644
GTTTTTTTTCCCCACAATTTTAATTATAAGCTAGATATATTTCTACTAATGGAATTAGCTTGCTAACAGCAACAAGGATG
AGTCAGTGAGTCAGTTGCGCTTGTGAATCATGATTCACGAGTCAGTAAAGTGATTCTCGAATATTGAACGATTCGTTCAC
GAATCGAACATCACTACCGGCCATTCATCTCCCGTAGCATTTATCACTAGCATGTAATTCTTAAAGAATTTGCGCCACGT
CATAAACGGTATCGGCGGCTCACCCGCATGTTGCAAAAAGGGCGGTGGGCTCGGTACTGAAGCGCTCATTCTCGTCACCA
GTTTGTTGCGTTTGTAAATCAGGCAGCGGAGGCGACGTCTGGGTTCAACACTGTATTTTAGGCTTTACAGCGGCACTCCA
TCTTTGTTAACTCTCTCTACTTTCTTCTTCTCTCCTCTCTCTTACCCAGCCTCATTAGCGGCAGCCCTGGTCTGACAGGG
TAACAGCATGTGCTAATTTGCTTCTTTTATTATAGAACCTTGTAAACACAACAAAGAGGAATGGTGATAAAGGGCAAAAA
TCAAAAACCAACAAAAC
>TCONS_00000896 gene=XLOC_000645
GTGAATATAACAGTAAATACTAAATATTGATTATTATTGTGCAGCACGTAGGATCGACAGCGCACAGTGTGCTTTGAGGT
AGGAGCCAAAAAGGGTGTAGTTTGTGTCTGTGAGCACCCGTGTGTACACCTATGAGCATGAGCGCGCTTGTATTTAAAAG
GTTCCTTCATGTAATGATCTGCTTCTTCTTGTCTAGTTATTCAAATTCTATTCAGCTGTGTTCCCTGGTGTTTCTCATCT
CCCTAATTTCCTGGTCTGTATACATTGGCTGTGTCCCAATTAAGAGACCGCACGCTTGAAGTACGCATTTTGAGTGCGAT
TACGTCACCGACACACGACGACGGCTGTCCCAATTCGAAGTGTACTTCAAATGCATACTCCAAATGCACCGTCGATTTCC
CCAAATATCAAGCGTGGTCAGGTGCACGCTTCGTG
>TCONS_00000898 gene=XLOC_000647
CAATGTGGAGAAAACGATCACCAAACAGTTTTCTGAGGAAGGACACCGCCCTGAATTATTGTTAAACCTTCCCAAACACT
CTCGAAACAAATAACATTCCATAGCATATCATATATCTCTGTGCCTTCAGTATAGAGATATATGCTGGCAGGCTATAAGA
GAATTAGCTAACACTGCTGAGAGGACCAGTTGCTGGCTATGGTTAAAAAGGGCTGACATCACTTGGGCAGCTAAGGCAGT
CAGCTAACCGCGAGATACACGCCCAGGATTGATCGACCCGTGGTGGGCCTGCCTCAACAGGGGGTGTCAAAGGGGTAAAA
CATAACATTAGAGGTTTGCTGGTTGACTGATACAGCTGTCTCAGGGCCTCCTGGGGACTGTGCAGTGTCAGGAGTAGGAA
GATATTTTGCTGCTATTATTTGCTGCTATTGTTTATAATCATCATTACCATTTCATTAATAACAGAATTGATATTACATT
CAGATGTTCAAACATACTGGTATCATATTAGTCTTTAGTATAGGAGCAGTTAGAACCACTTTAAACTGTGGAGTTGAATC
TATAACCCTAAATGCTTTTGAATGTTTTTATACTCTTACACTGAAGTCCAGGGTCAGTGGGTGAAAGACTGGGTTGCAGG
CTGACAGGAAACGCCATGCTTTGCAAAAGTGAAACCAAAAGCAGAGTCTGAGTGCAAGTTATTTTGAGCAGGTTATTTTA
TTATGCATTTATATCTTTGATTAAGCTTTGATTAAGTTTTAAGTAGTTGTATTAGATTGAAACAGTTGTTTAATACATTT
TACATATAAGTTAAGATCATCACACTCAGGATGGCCTTAGCCTGGTTGCCTAAGCTGAGGTCAATTAAAGTGCAGCGCGA
GGATCACACATGCACAGACATACACCCACATACAGTTAGGGAGGTTCATTTGTAGGTGAAAGTTTAAGCATGTTTTGCTA
GGGTTGCAGTTTTATGTTGGTGTACGTGACTGTTTGATGAAGAAGCAGGTGCACGATGCGAG
>TCONS_00000902 gene=XLOC_000651
GGGCAGCCAATCAGAAGAAAGTTTTCTCAAGGTGGGTAAAGCTATCTATTAGATAAATATTAACTAAATATTAGATAGTA
TTAGACAAATAAGGCTCACCTGTCAATCAAAGTGGTCAGCTGGTGCATTTTGGGGAAGTTTTAATGGATTGTGTGACTAA
TATTCTGATATCTAATAACCATCCCAGAGGTTTGTGCTACAGTTCAGGTGAGTGAAATTCAAGTGTTTTATTAGTTTATT
ACTTTGAGCATATAGAGCTCAAACACATATCAGTAAGTATGTGTCTTAAGTGCGTCATACTGTACAGTTTTATGGATGCA
GCTTTTTAACCAAGAAAGCAGAGAACCAACTGACCACCCTGAATGTGGTCTAAAAATGATGATGTTTGCCTTTGTTAACA
CCTGGGGGAGGCTAATGTGGCTTTAGAATATGGATTTCACAACCATTAAGTCATCGTGGTGACATCCATCCAAGAGAAAT
GCAGTGCAAGAGAGGGATGAGGACCAAAATGCAGCATACTGGGCAACTTTACTAGTAAATCGCATAGAAACCCTTTGCCC
TAAACCATTTAAGTTTTTATGAAAGATTAAATTAGAAAT
>TCONS_00000906 gene=XLOC_000655
AGGAAATCCTTTCAAAAACATATTTGCTTGCACAGAGCAGTGAGCCTTCTTGGTTTCCTTGTAGATTAAAAACAGGATTG
GAGTGATGAGGTGTGCGGTGCTGCACGGCTGTCTATGGATGACCTGTACATCAGAACCACATCAGCCCAGACCCAGACAT
CTACCAGCACAAGTACAGAGCCTTTATCTCACATGTCTGAGCATTCGTTCACCTTCATCTGTTTGTTATTAGTGACAACT
CTTCATCCAGTCCACCTTAAACACAGTGGGTGTGATGCTGGGAATGGGAGTTACCTTATGGGGCTGTTATTGCAGTAAAA
CTGTTTGTATTTCAGTCCATATGAGTTCATGTAGCTCTGTGTGGAGATCCTTGTGTACATATTGAAACCTGTCTGTGTGT
CACTCAGCCTGGCTTTTCAATCAGCTGTTTTTGTTTTTAATACATGACCTTTGCTAAAGTTCATCCAAAGGTGCAAATGA
TGTGTGACAGGATGTAAAGATGTGTTTGTCTGTAGGACAACAGTTTAGTGATCTGTGGCTGACAGGCTCAGTTTCTCTCC
AGCTCAGTACTAACAGGTGAATATTCCACAGGCTGAGGTGTGATGTTAGAGGGCTGCTCGTGGTGCTGATCACAGACAGG
CTCAGTTGGATCTGAATGCACATCTGTGTCTAAATACTGCAGTAAGTTCACATGTGGTAAATCCACTGCATCGGCACAAC
CGTCACTACCAGTCGACTAACGTGACACTTGCAGACTGAGTGATGCTGGTGGTTTGTACTGAGTGTGAGACAGAGCTGAC
CCCTGACCTCAGGGTGGAGAAATCTGATAGAAAACTCTGACTCAGCAAAAATGTAGCCAAGGTCACATGTAAGAGGACAG
CCAATGAAAAAGCTGGGTGAGTTGTAGCTAATAACTGAGCTGCCACAGTCAGATACATGCCTGTTTTTATGGCAGGTTTA
TTTGGCTGTTTTGAAAAGCATTTTATCCCAATAACTCAGTTTAACTATCACAACAATGAAATGGTGCAAATGTAAAATCC
TTGAGGCTCTATTTTGAGTAACTTTATGATTGGCTGCATGTGATGTGGGGACATGTGGCAGTTATAACAAAACAAACATA
ACTGAGGCTGCATGTAAATGGGCTCTGTGCAGCTTTGAATCAGCTCCTGTTGGCCTCCAGGTTCTGGAAACAAGCTTTGC
AAGCCCGACTGGGACCAGTTCCCAAAGCAGGTGGTCCCATCATGTCAGTGGTTGCTGTGTGGGTGAGGAAAGGACTCACA
GGTAGGTGAAGGCTGGTGTTCATTATCACGAACACAGGATGACTGGCTGAGCTCGTAACACTGCCAGGCTTAGTGCAATA
CTCCAGCGCTGTCTGTCACTCAACCACACCACTGAATATCCCTGCCCAAGCTGATAGATGATTGGCAGCAGCTGGTGAAT
TGATTGCAGGTGCGGCAGCTTCGGG
>TCONS_00000914 gene=XLOC_000662
AGAATGATGAGGTGAGCAGCCATGCTTGTGTGTCAGTACATTTAAAGCACATGAAACACATGTGAAGTCTGCTTCTATTT
TTGAATTTTTGCAATTTGCAAATGTGACACTTTAAACCTTGCTTACTGTCAATTCCTGTATGATGTTATGCTTGAATTAT
TAGATCATGTGTATACTTTGCTGTAGACTACTGCAGGTGTAAAAATCACCATCTACAACAATTTAAAGCTACATGGACTG
ATTTACCTAACAGCAAGCAAGTAAACAGTCATAAAATAGAGTTCAGGATTATCTGTTGACGTCGATGCTTACAATGCTTC
TTATTGCAATACAGCCAAGGAACATGTCAGTGAAAAACAGAAACTGAGCAACAAAACAAATTGTGCAACAAACTTTATAT
ATTTTTAAAACTTTAAAAAAAGAAGAAATGTGACACAGTTCAAATACATAGATACTGCACAGATAAAAAGATAAAAAGGC
AAACACGTTGTATGTCAAGTCAAGTCAAAGTGTATTTATATAGTATGTTTTTAAACAACTTCCTGTCACGTTGTATCAGG
CAGTACTCAAATGCAGGACTCAGAACTGTGCAATTAAAGGGAGGTTTATGTACAGCACCAGGTGGAATATATGCATATGC
ACAGTGACAAATTGATAGAGACTCCAGGGATTCCAGGGCAAAGGTCCAGGGCAGGGGTCACGCTTTCACATGCCTCTTCA
CACCGTCTGTTACTCACACACACTCAGTCCAGTCCCACGCTGAAAACTCACTCATTCAAACAGGGTCCACGGGAAACAGG
CAGGGGTCCAGGAAGGTGGAAGTAAGTACAATGATCTAGCAAAGAACAGCACTCCAACACAGCTTTAAGTGCTGGCAGAA
TCACAGATGATGAGCAGCAGGTAAGTGATGAGTGGGTGTGGAGAACAAGGCAGAGACTAGGAACCAGACGCTGCCCTGGC
AGGGAGGAGTGAATAGGGAGAGAGCTCCAAAACCAGAAAAGACTGGACGACCATGACACTTCCATTGACCACAGTGCTTT
ACAAGTTATACAAAATATACACTAAATACAAACAATCACTAAATTAACAATCAATATAAATTTAAAGTAAAATAAAACAA
G
>TCONS_00000917 gene=XLOC_000665
GAAGAAGAGTGCTCCATTGCCCATAATTGGTACCTTGCAGAAGTTTAGTCGGTGGGGTAAGTATAAGTAAAAGCTGGATG
ACAGAACAGCACATATGTTTAAAAATAAATGTAAACAAACCGACACATTTCTCTTTGAACATTTGAAATGTTGAAAGTAA
AATGCTTCGTCTGTATTTTTTTGTTTGCCATTATTAACATATTAACAGAGAGTATCTTAAAGTGGTGACTGAAGAAGGTT
GAACTTTTACAACATTTTGATATATTCCGAATATTATTGAACACCACATAGACGTGAAAGACTACTTATAATGAGCTGTA
AGGTACTGCAGTAAAATCAGAATCCACTAGCTTCATTTATATTTTGTTTTCAAATCATTTGGACTGAACTGCTAAATCAA
ACATGTGGCCGACAGGATGGACAAGTAATAGGAAAAGAACTAACAGGAAAAAGCTTAAGACTAGAAAACAATGGAAACAG
GCAATTGTGCAAATCGAGGATGGTGAGCAACTGGTAGAAATACTTCAGCAACCAATCAGAGAACAGGATGCAGGCGAGGA
GTGGTGAGGAAACTACTGGCAGACGAGTCAGGGAGGTGAGAGTAACAAGTTGTGTAATGACTGAAGAGTTAGGACATGAA
AACGGAACAACCAGACTGAATGGAGGAAGATATCGGAC
>TCONS_00000921 gene=XLOC_000667
AGGGACAAGGCGCACTAGGTTACGATCAGATCTTCCCTGGGCAGGGGGAGGTGATGAACTGTATGCCACTTTTTCATTGG
CATAAATTAAGTACAATGTTTTATTGCCTACGGTGGGGCAGGTCACATACTGGGTGAAGGTGGGCAGTGTGGAGTCCAGC
GAGACATGATTAAAGTCCCCTGATATTAGAAGAAGAGCTCTCGGAGATTGCGTTTGGAGTCTGCGGACCACAGAGAGTCA
GAGGCTGCCTCCACGGATGCTAACGGCTAATGTCTCAATGTCTGTGTTGCAGAGTTGTTCTTTCACAGCGATGTGCCCAG
GGATACCACAGCTGTCTTTAACAAACACTGCCAGCCCCCCTCCTTTCCTCTCACAGAGGAAGTACTGCCACTGTGACCGG
GTTAGCGTCATTAGCTCCTCAATCATATCAGGGAGTGATCTCACATTTACAGTGATTACAGGAAAGATGGTGTGTAAGGT
GTCCTTCTCGGGAGACATCAC
>TCONS_00000924 gene=XLOC_000670
TACGACTGCCCATCAGCAGGGAGGCAGGCTGGAGAGACTGATAGTTTGAAAAGGGAGAGGTTACCGGCAGCTGCAAACTT
GAATCCAGGAGAGCTTGGTAGGTGGGTTCCAGATGCTGATGAGAAAACAGAGAAATAAGGTAAGTACACACGACGATTCA
ACAAGGAACAGACGTGAGGCCGAGAACTGACTAAAGTTGGCAGATAATCTGGCGAAGACTAGTTGTGTGCGCAGGTCATA
AATACTGCCGGTATGATTGCCATCAGGTGAGGAACAACAAAGACTCCACCCAGGGGGGAGGAGCCGATGCTGTGGAAAAC
>TCONS_00000930 gene=XLOC_000674
GAAAGCCAAAATGTTGACGTGTGCTGTGTGTTCTGTCTGGGCTTTGTTGCTCAGAACTGGCATGTTTCTGACCTGTCGAC
AGCAGCTGAAAGCGTGTGTGGAAACCTCATTTATTATAGTCTTGAGTTGTGTAATGCTGATTTGCAGGTTTACCCAGTTT
TAGCCTTTTAAAGCTTTCTTAAGCTTGAGAATCTTGGCTCAGGGGGCTAGCATGGCTTACCGTCTAATTATACTAAACAA
CTAGGAAGAAATGACACTAAAAGAATTTCTATTAATCTGCAGAACAACCCGTGACATTCATGTTTTAAAAAAGAAGAACA
ATGAGAGCCAACGAGGTGACAAAGTGACAAGTGCCAGTCATCTTGGCACTTTAATGACAGAGGCTGCTACGTTGGAAAAA
TGAGTTGGCATACTTGTTTGTCTTCCTTTGTTCAGGCCACCGAGTTCTCACCATCCAAGGTTCGAACCTCGGGCAGCAAG
ACAATGACAGCATCGTGCTCGTAGGAAGGAAGAAATGTGTCACCGTGCTTTGGACGGCAACAAACATCACCTGTCTTCTC
CCTGTGCTGCCACCTGGCATGCATGAGGTGGACGTACAGGTTGGGAACAATGGCTACCCCCAGACGAGGTA
>TCONS_00000931 gene=XLOC_000675
GTTTTTTAACTTTTGAGTTTTGTAAGAATCTAGGCGTGTTGTGCTGATGGTATCATCAGGTTGGGTAGGCAGGATCAGTA
TGGGGGAGGGTCTTTGTTTTGTTGTGTTTTATGTATACTGCAGTAACTAATGAATGAATATTTTGACAGTAGTAAAGCAG
AAAGTTTCGAGGGGATGATTGTGTCCCTTGGAATCCTCCAGCCTTGCTCAAAGACCTCGTTCCTGTAGCTGCACAGGTGT
TTCTCTGCTCGTCAGCACAGTGTGAGGAAAAGGTGTTTTTCCTGCATCATGGGGACCTTCCAGAGCTCATCTTCCATCCA
GCACCACTTTACAAGAGAGGGTTTAAAAAAATGGACTAAAATAGACTAGGGTTAAATGAAGATAATGGTTTACTTACATT
GTACTTGTATCCTTTCTAACCGTTGAATAGATTTTTATAGGTTACTTCTGTTAGCTTCTGCATGCATTAAATTGAAGCCC
ACCGGCCATTACTTTCATTACTCGGACTCCTCCCACCTGAATGCTGTCATTATAAAGCCACTTGAGCTCGGTCCTTAAGA
TGTTTCAGATTAGGGATGGGCGATATGGCCAAAGTTCATATCTCGATATTCTTTAGCTGGATGGCGATATACGATACATA
TCTCGAAATTATTTTAAAGCCATAAAGTAAGAACAGAAAGAGTTCTTAGTCAAAGCTGTGTCCCAGATCTCACACAGGCA
CTTTTATTAACATACAGCGTAGATGTACATGAAAAAATTATTCAGAATTAAATTATCATCATTTATTAAATAAAAATGCT
CCAAAAAGCTCACAATTGTGCAGTCAAATTGTAAACTAAAGGACTCTGAGCATAATAACAAAGACAGACAGATTTCGTAG
CTGTTCTGTTTCCAAGTTCTACTGCATGACTGACA
>TCONS_00000938 gene=XLOC_000682
CACCAATGTTAATCTTGTTGAATGAGCAAATGTGACTTATGTCTGTAGTAAATTGATGGGTCTGTCTAGCACAGACCCGC
CACTAGAATGAGAGAATTTTAATACAACAGCAAAAAGCATTAGACACCAAGCGGGCAAAGTTCTTTGTTTTTCGTGCACG
GTACAGAACTGGACAAATGCCGTTCCTTCACTTGACCCCGTCTCGTCCGCTCCCTTGTAACACTGCTCTTTTATTGAGGT
TTGATGAATATACATAGGTTCATTAACATATGACGTTTTACATAGGTATACATACAAACAAAGACTAAGTGCAAGTGTGT
GTGTGTGTGTGTGTGTGTGTGTGTGTGTGTGTGTGTGTGTGTGTGTGTGTGTGTAGGGTCATAATCTGACCCCATAAACG
ATTTCCCTAAATCGGCTGGTCTGGAAGTCCAGCAGTTCATCTAGACAAAAGGCACTTAGACTAAAACAGATATAGATATG
TTTATCCTATCATGAAACAATAAAAGAAGGTACGACCTCTCCCATGCTCCCAGGATGTGGGTGTGAATGCCAGAACACTG
GAATGCACACAAAGTCTTTGCAGACTACTAAAGATCAAACCTCTACCAACATTACATTGATTATACAACTCTAAGCATTT
ATGAGTAGATATTTCAAAGCATAAATGACAATCCAACAATACAAATCTAACATACATGTTGTGTCATATTACATTATGTT
CAAAAAAAAATTCACCGGAATTACAACATCCATCCTTGTATCTTTATCTGGGCTGCGGGGGGCATAACCCTGAATTGATA
AGGGTAAGAGGGGCAGGGTAGATCCTGGACAGGTCGTGAGTCTATCACATAGAGACAAACAACCATTTGCACTCACATTA
ACACCTTTGGGTAATTTAGAATCACCAGTTACCCTTACCCTAATAACTGCATGACTTTTAACTGATAACTGTAGAAGTAC
CCAGAGAGAACCCATTGCAAACTGGGCCAGATTGTGGATTTGAACCCAGGACCTTCTTGTTCTGAGGCAACAGGGCTAAC
ACCATGCCCTTGAGCTGTCAATCCAGACATAACAAAAGTATGCAAGCTATGTTTGATGCAGAATTTTCTTTATGTTTTTG
TCCTTGACAGGTTAAACCACAATAAATAAAAACAGCATATGTGTTGCCATGGTTGACTGGCTCTTATAACCCCAGTGAG
>TCONS_00000939 gene=XLOC_000683
CATGTCAGTTTCTTGATCTGATGACGATCAACTTTTTGTGTAGCAGCAACCACAGTCTCCCAGACACTGTTCAGAAAGGT
GTACTGTTTCCTACACTGTAAATCTCTTAATTAAGCAAGGCCCACGGGTTCTCAATAGGGTTTAGGTCAGGGGAGGAAGG
GGGCCATGTCATTATCTTTTCATCCTTAAGGCCTTTACTGACTAGCCATGCAATAGAGTACTTTGATGCATGTGATGGAG
CATTGTCCTGCATAAAAATCATGGTCTTCTTAAAAGATGCAGACTTTTTCCTGTACCTCTGCTTTAAGAAATTGTCTTCT
AAACAATGGCAGTAGGTAGGTTTTGAAGTTGATTTTTAGGCCATCTTCAACCCGAAAAGGTCCAACCAGCTCATCTTTAG
TACCCCACCTTCACCTTGCTGGCGTCTGAGGCAAAGTGGAGCTTTGTGTCCATTACTGATCCAACCATGGTCCCATCCAT
CTGATCCATCAAGAGTCACTCTCATCTCATCGGTCCGTAAAACATAAATCTCCAAAAGTTGAT
>TCONS_00000952 gene=XLOC_000692
TGAAGTCCTCGACATGCGAAAATTCTCTCGCCATTCTTCTGGAAGAACCGCCTCGCTTTCAAAGTTGTCCCACCAAGCAG
TGGTCCGACCCGGTCGAGTCCAAAACCGATGAAGACGTTGGCGTCGGGATTTAGGTTGTGGGAGTGTCTGTGCAGAAAGA
AGCCACGTCCGGAGTTCACTGTGGCGCCGCTGTCTTTCGAAATGGAGGGACAGTAACTGCGTGTGTATATGTATGCCTGT
TAAAGCTGCAGAGAGTAAAATTAACAATAAAAGTATTTTGCCTAAGTCCGCCATTGTACAAAGTCATCTCACCAAAACAA
AGTGGCGCACACTGTGACGTCAAAAAAGGCGCACACCTTTGACGCTGCGTTTTCTCCGTTTTTCTCGTACACACGTAAAT
GCAAAAACGGAGTTTTAGAAAATATCCACCCTGGCCGGAGTTTTTAGAAATCTTCGTTTTCAGTGACCGAAAACGC
>TCONS_00000954 gene=XLOC_000694
GTTCAGAACGACAGGATGCGGTTAGTATCTGCATAAGTTCATCACACAAGTTACTAGGCAAAAGGTTATTTAAACATGTG
CTTAATCACAAATAATGAAAGGATACATTTCATGTAGCTGATCACATATATACAATTTTCTCTTGACAACACTCCAAAAG
ATTTGTAAATGTCACAAATCTCTAACACTAGTCGGGACAGGGGCATGTTTACCATGGTTTAGCATCTCCTCTTTCCAAAA
CATTTTGAAGACATCTGGGCATCGAGGTTATGAGTTTCTGGAGTGTTAGTTTGCAGCACCTAAAGAGTTTGTGCTCATCT
TTGATGTATTTTTACTTTAATGATACGCCAAATGTTCTCTACAGGTGAAAGATCTGCACTGAAGGCAGGCCGATTCAGCA
CCCAGTCTCCTCTCAGATGAAGCCATGCTGTTGCTGTAGTATGTGGTTCAGCATTGTCATGCAGGCCTACCCTGAAATAG
AAGTGGTCTGGAGGGGAGCATATGTTGCTCTAAAACCTTTACATACCTTTGAGCATTCATAGTTCCTTACAAAAAATGCA
AGCTGCCCAAACCGTATGCACTTATGCATCCCCGTACCATCAGAAATGCTGACTTTTGAACTGACCGCTGATAACATGCT
GGAAGATCTCCCCCCTCTTTAGCCTGGAGGACACAATGTCTGTGATTACCAGC
>TCONS_00000955 gene=XLOC_000695
AAAAGGTTGTCAATAAGTTCACAAATTGTTTCAATAATTTCCACTGCAATGTTTAAACTAAGCCAGAGCGGACACTAGTA
TAGATCACCAGGTTCAGCATGTGATCCATCTGCTGTAAAGCTATTGCTATTGCAGGAGCTTGGTACTAAATCTGCCCTAG
ACCATTTGCTGTGTGTCTTCTTCCTGCTCTCTGTCGTCCGTTTCCTGTCCACTCTCAACTGTCCTATAACAAAAAAACCC
CGAAAAGATATATATAAAAAAGAATTAAACCAAAGAAACTGGAAAAAAGTCAAAACAATTTGTGTCAAACAAAGATTATA
AAACAAACAAATTCACACTCTTGGAACATTTGGCATAATTCAGTTAGAAAAGTACTATTCCTCTGGCATCAACAAAACTC
AGACTTATCCGACTCCAGACAACACATTAGCACTTCTTTAGAGTCCAGTGGCAGCGTGCTTAACACCACCGCATCCAACA
TTTTGTATTTCACTTGGTGATGTGAGGCGTGGATGCAGCTGCTCAGCCCAC
>TCONS_00000959 gene=XLOC_000699
ACTTAGATGTTTTTCTTGTGTGTTCACAGACTTTCCAAAATATTTGCACTGTAGTATTTGACCATATGATGGGGCTGTTG
ATGTCAAAATTATCAACTCATCTGCACCACAACACAAAACATCCAACTATGCATGACACAATGATTACCACAATACTAGA
CATAAAAGTTTTAGTAACACTTGTCTACAAAGGTTTTCAGCTTTCAATGCTGCTTGTCACAGAATGAGAAGATAAATTGA
TTTGTAAATGTACGTTTCTTTTTTTAAGCACAAAGACAAAAGGGTCGGAAAATTAGCAGGAATGGTGAAATGCTATGAAG
TGCCAAATAACTGAGGCTAAAACCACATGTCAGATGTAAAATTCACCAGTCAATTTTAGAGAGAAAGTAGAACTGAAGGT
TTACCACTTCTCAAAGTGTTTGAAATGTGACTTGCTTGGCCTACTGGTACTCATCAACTGCCTGTTGAGTCCTACAAGCC
AGCCAAGCTGTCTCCCTTTGTATCTTTTGTCCACTGTTTGAGTTGACTCCGTCCCCAATTGTGAGGTGTCATTTCATATC
CCTAAAGCAAGTTTAACCAACAAGGGTTTGGACTGAATTAAAAAACTGCACAAGGTCCAGTATGTGTCCATTTGTGTCTT
TGTGTGTTATTAGTGG
>TCONS_00000963 gene=XLOC_000703
AAAAAGAAATTTGTTAACTTACCATATAATTGTTTTGACTGTGTGATAAAAGATATAAAGAAACCTTGTTCATACACAAA
AGAAAAACCTAATGAGAAAAAGATGATAAAATGTGAAAAAGACAAATCCAAGAATAAGATTCTACCTGTACACCTTGAGG
CTGGTATCGTTTAGGAGAAGACTCAGCAGTTGATTCCAGTTTAAAGCTGCTGGCTTGTCTTAACTACTTGTTCAAAAGAA
TTTCTTAAAATGTGTTGATAATCATGTGACTGTCTTCTCACAAACATGAAGAGGAATTCTAAGGATTTGAGATGATCACA
TGAAATAAAGCAAAATAAAATTCTTTCATCCAATTTAATGCTGCAGAAAATCGTCTCTTTATTTGTCACTATTTTTTTAT
CTGGTGTTGAAATGTGAAGAGAAAAGTCACAAAGACTCTTGTAAATAATGCTTTTTGTCTTGCCTGTGCCACACATATAT
TTTCTTAAGCTTCCTTAGCAGTATTCAGAATTTTATAATTAGGAATTTCAGAAACTA
>TCONS_00000964 gene=XLOC_000704
AAGATGAAGGTACAGTGAACTATGAAAACATTGGAGACTCTTCTGCTTCTGTCAGACTCCACTGACCAACAACTTCAACA
TCAACTGATCACAGAAATGAATCCACTGATGTTTAAAACATTTACATTTTGCTTTTATCACATATTAAGAATCAAAATCT
TTTTCATGTGCAGTTAGTTAGCTAGTTAAAAATAACTTAAACTCTGTGTGTCTGAAACAGTTTATCCAGTTACATAAAGA
AAAGACTCTCAGACTGGGAATGTTGCATTCAGGAGGTTGACTGAGAAGTCAGGTTATGACAAAGTAAACTGCTTCAGACA
TGAAGGGGGAGGCCAGCTTTGTTGCTCTTTAAATTTATTTTGATGTATTTGATTGTTTTACTCTTTATGTTTATTTGTGA
CACAGTAACCAATGTTGTTTTCAATTTCATAACTT
>TCONS_00000976 gene=XLOC_000715
CTGGTGTCCTTACCGGTGACCTTGGGTCTGAACTGTGGGCTCCTCCTTCCAGGTGTTCGTACTGCCTGAGTGGGACCAAG
ATGTGCCGTCTTGCCTTTTTTGGGGTTTCTGCATGTTTCTGGCTCAGCATGCAAGTATCCACTTCTTGGCGTTCGCTGCT
GGTTGCAGCCACTTGAGGCACTCAGGAGAATAAGTCATGATGTTTCTTGTGCTTGTCAATCACCAGTCAACAGTGTCACC
ACTGTGAACAACATCCTGCGACTGTTCGAGCCAAAATCTTCGAGAAGTCCCTGCAGCCGCTTCAAAACTCATCACTGAGC
TCGATCTCTCTTTTAACACGCTGGAGACAATAATGAAAGATGACTTTCTTTCATATGTTGCTTTGAGGGCTTTGTTCGTG
AATAACAACAGAATCAAAA
>TCONS_00000990 gene=ENSONIG00000025620
GACAACAACAAGGAGATTCAAGGACCTCTTCTGCACCGAGATATTCCAATGGCTGGTCTAATGAAATGTGCTGCTACCCC
TTGCTGTCTGGCAGCTTATAATTCCTCTTTTTCACGCGGTGAGTACAAGGTTTATTACCTTTGCAAACACAGTGTGAGTA
CTTCTACAAATACAGGTGTGCGTGTGTGTGTGTGTGTGTGTGTGTGTGTGTGAAAAAAGAATAATTTGTTATAAGGACAA
ATTAGAGACTATTAGATACATATGACTCAAACCACTTCAATGGACTTTTTTAAATACCTTTTGTATACAATAATACAAAA
AATTGAGAGAACTCCAACAATCATATGACCCCCTATGAGGAAGCATTTTGGTGACTGTGGGAAGGAAAAACTCCCTTTTA
GCAGGAAGAAATCTCCAGCAGAACCAGGCTCAGGGAGGGGCGGCCATCTGCTGCAACAGGTTGGGATGAGGGTAGGAAGA
CAGGACCAAGATATGCCGTGGAAGAGAGCCAGAGATTCAATTCAATTCAATTCAGTTCAATTCAATTTTATTTATATAGC
GCCAAATCACAACAGCAGTTGCCTCAAGGTGCTTGAAGAATAATTAAACGCAGAGAGGTGTATAAACACATAGTAAGTGA
AAAAGGTATCATGGGAAGAAGTATCATGGGAATCCCTCAGCAGTCTAGACTTATTGCAGCATACTTAAAGAGGCTGCTGC
TCTCTCGAAGCCTACAGCAGTGAGTACAAGTTTTGTTACCATTACAAACTCAGTAAAAGTACACACACGCACACACACAC
ACAAAATATACAAAATATTCACCTCTTGCCCCTGCGGGCAGTCTGTCCTTCAAGCTCGCGTCCTCTACCAGAGGCCTGGG
AGCTTGAAAGCAACGTATTTTTTGGACAATAAGGCGAACCGG
>TCONS_00000991 gene=ENSONIG00000025620
AAGGACCTCTTCTGCACCGAGATATTCCAAGTAACAAGAATAATTAGCAATCCTATCTAGTTTATATTGTTCTTGGGGCA
TTCTTATCTTATCTTATCTTATCTTATTAGTGGCTGGTCTAATGAAATGTGCTGCTACCCCTTGCTGTCTGGCAGCTTAT
AATTCCTCTTTTTCACGCGGTGTACAGTACTATTGTGCAATGGATGACTCTGAAGGTATTAGTTTTGACTTCTTTGCTTT
AAATGGACACACTTTATGAATATGTACTGATTCTTTTCCAAGTGTAATTTGGATTTTTCTACTATTAATTTTAACTTTAA
AATTTTTAATAAAGAAAGGTTTACATTGTGTTATAATTAAGTGTTGAGCATGCTACTACATTCAGTCTGCAATGAGGGAA
AAATGTTTTAGTTTTGATTACAACTTC
>TCONS_00000992 gene=ENSONIG00000025620
AAGGACCTCTTCTGCACCGAGATATTCCAATGGCTGGTCTAATGAAATGTGCTGCTACCCCTTGCTGTCTGGCAGCTTAT
AATTCCTCTTTTTCACGCGGTGTACAGTACTATTGTGCAATGGATGACTCTGAAGGTATTAGTTTTGACTTCTTTGCTTT
AAATGGACACACTTTATGAATATGTACTGATTCTTTTCCAAGTGTAATTTGGATTTTTCTACTATTAATTTTAACTTTAA
AATTTTTAATAAAGAAAGGTTTACATTGTGTTATAATTAAGTGTTGAGCATGCTACTACATTCAGTCTGCAATGAGGGAA
AAATGTTTTAGTTTTGATTACAACTTC
>TCONS_00000993 gene=XLOC_000728
CTTAGCACTGGATTCATGAAGGATGTGCAGTGACCAGTTTTGATCAGAATAACTGCAGAAGAGGAGACAAATAATCTGGT
CTCAAGAAACAGAGAAGCATCATGTCATGATGCTGTCACCTCAGTTGCTATGGTTTCTTGATTTTATTTCAGTAAAGGCA
ATACATAATATTGATGATATTGTAAAAGTGAGTGGGATTTTTTGTTTTTTATATCTTGTTTGGCTGCATCAGTCTTGTTT
AACCCATGGCCTCTAGAGGACTAAGTCTGCATATAGCCCACTACATGCTAGAATGGCAATTTATTACTTCTAGCTGGCCT
GTTTTTCTTTTAGTTGTGTGCTATTCCTTCATCATTTTGTTTGTAGTCCTAAGTAAGTGAAATAAAATGCATACTTCTGG
TAATTCTCCAAAGCATAATCTAAGTTATCATTTCATACTATGAAATAGTCACACAGTGGGCCCATGTATTCAGAATCATT
TATTGCAAAGTTGGTTTATCAGTATTACTAGAATGTTGAAGGTTGCTTTGGTCCATGTTGCCACCATTTGGAGGTACAGA
CTGCAAACAGGAAACAGTAAATTCCAAGCCTCTTTATAGTAGAGGGGAATTGGGCTCTTACCAAATCGTAAGAAACAGTG
GGGAGTTTGTCTTTTAGTCTTTTAGTCATTGTGAATAAACTTCTGTATTTGTGATTTTTGTGTAGAAGCCTCAGAAGTGA
TGAATAGAATATTTTGTTATATTTTGGGTAAGAGTACCTAGTGTAAAGTAATTATTAATGCTTACATGGTTTGCTCTCAG
GGGAGGGGCTTAAGCTTCATAAGCCTGAGTTAATTCTCCTGAAGGTGGAGTTCAAGGTGGCCTTGTAAGAATAAAGACAA
ATTTTCTTTTGTTGATTTATTTTCCTTAGTTCTGCAGTGTTTGCAGCAAAGTTTGTTTGTACAAGTTTCTTTTTGGTTGT
TCACACCAACCAGTGCTGCTTGGCTATTAGTATTTCTTTTTTTGTAAATAAATTGCCCGTCAGGTGAAGAGAATCCCTGG
CTCCACCACTTCTGCGGCCCCCCTTACTGTGCCCTCTAGATAAATTTTGTGCTCCACCTGAGACTCAGTCCTCAAGAACT
CACACAGTCACAGAAATTCTTAATAGTTTACTTTTATATCAAAAACACAATAATTCTTCTTCAGTGTCCCCTAATTTATC
TCCTCACACTGTTTTCAGAAACAGTGTGTGTAAAACCTGCACTTACATATTACCTACAGTATTAT
>TCONS_00000995 gene=XLOC_000730
CACACTGACATGCACATTCACTCACGTGCACAGACATATACACAGGTACGCGTACACAGTCATTCACGTGCACTCACATA
GACATACGGGTATGCGCACACACAGGCACTCACGTGCTCGTGCACATAGACACAGACACAGAGTTTGCAGCACATTGTGG
GCGGTTTTATGATGGGGTCGCTCCTATAAAGCTGCCTGGAACTAACAAAGGGGTGAAGCTTGTTTCAGAGGGACACTGGC
CTCGTCTTCCCTTCTAGAAGTGCATGCTTAAATGAAGATGAATAAAGATTTTGTAAAAATAACTACTGAGTTCCGGTGCC
ATTTCTGGATCCCTCGACGAATAAAGAACCGGGGTAAAAACTGATTTCGTAAC
>TCONS_00000996 gene=XLOC_000731
GGGGGGAGAGATGAGATGAGACCACAGTGGAAGGAGCAGGGGAGAACATGGCTGTTTTAGTGTGGGGAATGAAATTTGGG
TTTAGGAAACTGGGAAGAAAAAACGACTGCCGTGTGTGGAGAATTGAAAAGTGTCTGGAGCACCGCAAAGAGGAGAGGTA
CACAAAAATTACACAAACAGAAAAATGCATTAATCCTACTAACACAAACACACATGCAATGAAGCTCATGAAGACCAAAT
AGTATTTTAAGCATGCGTTTCTGTTACCATCATCTTGTCCGGTTCACTTAGTAGGTTAAGAAGTGATACATAGACTAGTG
AACTAGTATTATTTTGGGGAAGGATGATTGAATCATTGCAGGGGTGAACAGAATGATGCAGGGGGGTCAGATGAGTGGG
>TCONS_00001003 gene=XLOC_000738
TTTCTCATTGTCTGAGAGTCCTTTGGGTGCCTTTTACTTAGGAGTGGCTATCATCTGGCCACTCGACCATACAGGTCTGA
TTGGTGGAGTTCTGCAGAAATGGTTCTCATCTCTCCATAGTAAGATTGGGCACCAGACTATGAAACACATCATATGCAGA
CAGGAAGTGGTATTCCTGTCCCTAAGACCTCCAGGCATTGGGGAGAGCCCTCCAGACCAGACCTCCAAGTTCTTGGTCAG
CTCACTGTCTAACGCCCTTCTACCCCGATGACTGAAAGAGTCATGGTGGTTTCAGTTCTTTGATATATGAGAGAATGGAG
GCCACCGTGCTCTTTGGGACCGTCAATGCTGCATAAATGTTTCTGCACCATTCCTCACAATGAAACTGTAACATACAAAA
TTTT
>TCONS_00001006 gene=XLOC_000740
TAAGAATCATAAATTCTATCTATCTATCTATCTATCTATCTATCTATCTATATTTCAAAGGTCGAAGAGGATTGAGTAGT
AGTGACAAATGCCAGGATGCAGAAGACTCGTGTTTCTCAGACAGTCAGCACCCGTATCGTAATATGTGTATGAAAAGTGC
AACAACATTGTAGGTGCGGCTAGCTTGACTGTAACAACTCATGTGAGAGCTCACTAGCCCTGAAGACTTCAGTATCACAA
ACAGCAGCGCTATTACTCGTGATTATGACGCAGTATGTGCAGCACAAAATAAAAGGCTCTGGTCACGACACTTGTGTTAC
CACCGAGAGAAGAGAGAAAGAGAGAAAACAGAAAACGAGAAGAGAGAAACTTGGCAGACATGGCGTACTTCTTCTTCTTG
TCCGCAGAGACGTGGACCCTGCTGGCTGCCCTCATCACACTGCTGTTTGTGTAAG
>TCONS_00001007 gene=XLOC_000741
GTGAGAATCTAATGAAATATTTACGTACAGTTTCCCTGTTATAACATTAAAAATATAGATGTTGCATCTTTAAAAAATAA
AAATGAACTCACTGAGCCTCACACCGGAATATCGTTGCTACTTGTTTATTGAAAAAACAAGTAGTCACCTGCTCATCGGA
AGGTTAGTGGTTCGATCCCTGGCTCCTCCAGTCTGCATGTCAAGTATCCTTGGGCAAGATACGAACCCCAAGTTGCCCTC
CGATGCCTCCGTCGGAGTGTGAATGTGTGTGAATATCGTTAGAAAGCACTCAGTTGAGAGACAGTGCTTGTGAGAATGGG
TGTGATTGGGTGAATATGGCATGTTGCGTAGAGCGCTTTGATTACTCCAGGAGAGTAGAAAAGCACTTTAATAAGAATCA
GTCCATTTACCACTTGTTTACTGAACCTTTTTTGGAGTCACGTGTTCATAACATCTGTGTCCGTTCACTGCCTCCTACAG
GACACTCTCTTCTTCCACCTTCTTACAGGACATTCACGTAACACGGCACCGATACTCATACATGCCAACCCTCCCTATTT
TTCCGGGAGAATCCCGAATTTC
>TCONS_00001011 gene=XLOC_000744
TTTATACTTTAAGATTAAATACCCTTAAAAAACAAATTTTGCAAGTTATGTATGATATGTTGCAAGCACAATTCTCAGGG
TAATTTGAGACATAAGAGAGGGAAATTCCCCAGACCCAGTCACCCATTACAAATTATTCACATGGACTATAGAGCTGTCC
AACTGTAATAACTATGAGTATTGTTTAGTGATAATGGTCCACACTTTGTAAATGAAGTGATTAGATTAATGGCACAACAT
CTAGGGATAACATTAAAACATCATTGTTCATATCACCCACAAAGTGCAGGGTTGATAGAGAGAACTAATGGAACAGTAAA
GTTAAGACTTAGGGAGACGCAGGACATGGTTAGACTGTGTAGAATTAGTTGAGATGTACATGAGGATTATTCCAACAGAG
AACGGTCTGACTCGTTGAGATTATATATGTTAGAGCATTTAGAGTTCTAGTCTTCTGTAGTGACGATAGAGAAGCAGAAG
AGAGAGCATATTAGCAGATTAGATGCTTAAAATGTTTAAAAATAAAGAAGTCTTGAGAACAAATGATCTGCCAGATGATT
CTGTTTCTCCACAGGAGCAGAGTCTGAAGTCTGGAGATTGGATTTTGATAAGGCCATGGAGAGGAAGTGCTGGTCCAGTC
CACGGTGGTCCCTATCGGGTGATGCTGACGACGACCATAGCAGTGAAGATTGCTGAAAGGATTACTTGGATATGTGACAG
GGGTGTAACATTTGGAGGCACCTCTGGGATCGCTGCTTAGATGTCCGGTGTCCACAATCTGCACATCGTAGTCCAAGCCA
GCCAAATCCCCCCATACAACCCAGGCAGACTGCAGTGAGGAAAGTGTTGCTGTCGAGGCGAACTGGTAGCTGTGTTTTAG
CGCATGTTTCCTGAGGCCAGCCAGAGATCATCAGGGGCTGCAAAAACGACTCAGCTCAGCGTCACCTGTACATGTAAAAT
TCTTCCTGCCTACTGCCACAATGTCTTCGGTGGAAGAGCTGCGAGAAGAGGTTGTGCGTGAAATGCAC
>TCONS_00001013 gene=XLOC_000744
TTTATACTTTAAGATTAAATACCCTTAAAAAACAAATTTTGCAAGTTATGTATGATATGTTGCAAGCACAATTCTCAGGG
TAATTTGAGACATAAGAGAGGGAAATTCCCCAGACCCAGTCACCCATTACAAATTATTCACATGGACTATAGAGCTGTCC
AACTGTAATAACTATGAGTATTGTTTAGTGATAATGGTCCACACTTTGTAAATGAAGTGATTAGATTAATGGCACAACAT
CTAGGGATAACATTAAAACATCATTGTTCATATCACCCACAAAGTGCAGGGTTGATAGAGAGAACTAATGGAACAGTAAA
GTTAAGACTTAGGGAGACGCAGGACATGGTTAGACTGTGTAGAATTAGTTGAGATGTACATGAGGATTATTCCAACAGAG
AACGGTCTGACTCGTTGAGATTATATATGTTAGAGCATTTAGAGTTCTAGTCTTCTGTAGTGACGATAGAGAAGCAGAAG
AGAGAGCATATTAGCAGATTAGATGCTTAAAATGTTTAAAAATAAAGAAGTCTTGAGAACAAATGATCTGCCAGATGATT
CTGTTTCTCCACAGGAGCAGAGTCTGAAGTCTGGAGATTGGATTTTGATAAGGCCATGGAGAGGAAGTGCTGGTCCAGTC
CACGGTGGTCCCTATCGGGTGATGCTGACGACGACCATAGCAGTGAAGATTGCTGAAAGGATTACTTGGATATGTGACAG
GTTGAAGGACTACTGTTGAAGGACTACTGCATATAAAACTGTTCAGTTAATAATAATTCATATCAGTTGATAATGTAAAT
ATGGGGGCTTTCGCGCGCTCTCCTCACTGCAATAAACCACTGCATGAGAGACGCAAGTCATAATCACTCTCGTGATTCTT
TTCCCCCTGTTTTCAGGGGTGTAACATTTGGAGGCACCTCTGGGATCGCTGCTTAGATGTCCGGTGTCCACAATCTGCAC
ATCGTAGTCCAAGCCAGCCAAATCCCCCCATACAACCCAGGCAGACTGCAGTGAGGAAAGTGTTGCTGTCGAGGCGAACT
GGTAGCTGTGTTTTAGCGCATGTTTCCTGAGGCCAGCCAGAGATCATCAGGGGCTGCAAAAACGACTCAGCTCAGCGTCA
CCTGTACATGTAAAATTCTTCCTGCCTACTGCCACAATGTCTTCGGTGGAAGAGCTGCGAGAAGAGGTTGTGCGTGAAAT
GCAC
>TCONS_00001014 gene=XLOC_000744
TTTATACTTTAAGATTAAATACCCTTAAAAAACAAATTTTGCAAGTTATGTATGATATGTTGCAAGCACAATTCTCAGGG
TAATTTGAGACATAAGAGAGGGAAATTCCCCAGACCCAGTCACCCATTACAAATTATTCACATGGACTATAGAGCTGTCC
AACTGTAATAACTATGAGTATTGTTTAGTGATAATGGTCCACACTTTGTAAATGAAGTGATTAGATTAATGGCACAACAT
CTAGGGATAACATTAAAACATCATTGTTCATATCACCCACAAAGTGCAGGGTTGATAGAGAGAACTAATGGAACAGTAAA
GTTAAGACTTAGGGAGACGCAGGACATGGTTAGACTGTGTAGAATTAGTTGAGATGTACATGAGGATTATTCCAACAGAG
AACGGTCTGACTCGTTGAGATTATATATGTTAGAGCATTTAGAGTTCTAGTCTTCTGTAGTGACGATAGAGAAGCAGAAG
AGAGAGCATATTAGCAGATTAGATGCTTAAAATGTTTAAAAATAAAGAAGTCTTGAGAACAAATGATCTGCCAGATGATT
CTGTTTCTCCACAGGAGCAGAGTCTGAAGTCTGGAGATTGGATTTTGATAAGGCCATGGAGAGGAAGTGCTGGTCCAGTC
CACGGTGGTCCCTATCGGGTGATGCTGACGACGACCATAGCAGTGAAGATTGCTGAAAGGATTACTTGGATATGTGACAG
GTTGAAGGACTACTGTTGAAGGACTACTGCATATAAAACTGTTCAGTTAATAATAATTCATATCAGTTGATAATGTAAAT
ATGGGGGCTTTCGCGCGCTCTCCTCACTGCAATAAACCACTGCATGAGAGACGCAAGTCATAATCACTCTCGTGATTCTT
TTCCCCCTGTTTTCAGGTAAAAGTGTTTAAAAGTTGATATATTTCCAATGTGTACACTGTTAAGATATTTAAGAGATAAT
CCTTCATTGTTTTGTAAGCTTTAGAAGCATTATATTACGGGTTTTGTGCACATATACGTGGCGGTTTTGAGCCTCAGTTT
TGTACTGTGTGGTGGCCATTAAGATAACGGCAAGAGCTAAAAACGCAGCTATTGTCAGCCATTTTGTCAGGAAACCTGCT
CAGGTATCTGTATAGTAAGCACTTTGGTATTTTGGTTTATTGTTTGGTGTTTTCTTCCACCATGTGACATTGAGCAGTGC
AGAGTGTGAAATGTTTCTGTTCATTTTGACTGCAATAAACCACTGCATGAGAGACGCAAGTCATAATCACTCTCGTGATT
CTTTTCCCCCTGTTTTCAGGGGTGTAACATTTGGAGGCACCTCTGGGATCGCTGCTTAGATGTCCGGTGTCCACAATCTG
CACATCGTAGTCCAAGCCAGCCAAATCCCCCCATACAACCCAGGCAGACTGCAGTGAGGAAAGTGTTGCTGTCGAGGCGA
ACTGGTAGCTGTGTTTTAGCGCATGTTTCCTGAGGCCAGCCAGAGATCATCAGGGGCTGCAAAAACGACTCAGCTCAGCG
TCACCTGTACATGTAAAATTCTTCCTGCCTACTGCCACAATGTCTTCGGTGGAAGAGCTGCGAGAAGAGGTTGTGCGTGA
AATGCAC
>TCONS_00001015 gene=XLOC_000744
TTTATACTTTAAGATTAAATACCCTTAAAAAACAAATTTTGCAAGTTATGTATGATATGTTGCAAGCACAATTCTCAGGG
TAATTTGAGACATAAGAGAGGGAAATTCCCCAGACCCAGTCACCCATTACAAATTATTCACATGGACTATAGAGCTGTCC
AACTGTAATAACTATGAGTATTGTTTAGTGATAATGGTCCACACTTTGTAAATGAAGTGATTAGATTAATGGCACAACAT
CTAGGGATAACATTAAAACATCATTGTTCATATCACCCACAAAGTGCAGGGTTGATAGAGAGAACTAATGGAACAGTAAA
GTTAAGACTTAGGGAGACGCAGGACATGGTTAGACTGTGTAGAATTAGTTGAGATGTACATGAGGATTATTCCAACAGAG
AACGGTCTGACTCGTTGAGATTATATATGTTAGAGCATTTAGAGTTCTAGTCTTCTGTAGTGACGATAGAGAAGCAGAAG
AGAGAGCATATTAGCAGATTAGATGCTTAAAATGTTTAAAAATAAAGAAGTCTTGAGAACAAATGATCTGCCAGATGATT
CTGTTTCTCCACAGGAGCAGAGTCTGAAGTCTGGAGATTGGATTTTGATAAGGCCATGGAGAGGAAGTGCTGGTCCAGTC
CACGGTGGTCCCTATCGGGTGATGCTGACGACGACCATAGCAGTGAAGATTGCTGAAAGGATTACTTGGATATGTGACAG
GTTGAAGGACTACTGTTGAAGGACTACTGCATATAAAACTGTTCAGTTAATAATAATTCATATCAGTTGATAATGTAAAT
ATGGGGGGCTTTCGCGCGCTCTCCTCACTGCAATAAACCACTGCATGAGAGACGCAAGTCATAATCACTCTCGTGATTCT
TTTCCCCCTGTTTTCAGGTAAAAGTGTTTAAAAGTTGATATATTTCCAATGTGTACACTGTTAAGATATTTAAGAGATAA
TCCTTCATTGTTTTGTAAGCTTTAGAAGCATTATATTACGGGTTTTGTGCACATATACGTGGCGGTTTTGAGCCTCAGTT
TTGTACTGTGTGGTGGCCATTAAGATAACGGCAAGAGCTAAAAACGCAGCTATTGTCAGCCATTTTGTCAGGAAACCTGC
TCAGGTATCTGTATAGTAAGCACTTTGGTATTTTGGTTTATTGTTTGGTGTTTTCTTCCACCATGTGACATTGAGCAGTG
CAGAGTGTGAAATGTTTCTGTTCATTTTGACTGCAATAAACCACTGCATGAGAGACGCAAGTCATAATCACTCTCGTGAT
TCTTTTCCCCCTGTTTTCAGGGGTGTAACATTTGGAGGCACCTCTGGGATCGCTGCTTAGATGTCCGGTGTCCACAATCT
GCACATCGTAGTCCAAGCCAGCCAAATCCCCCCATACAACCCAGGCAGACTGCAGTGAGGAAAGTGTTGCTGTCGAGGCG
AACTGGTAGCTGTGTTTTAGCGCATGTTTCCTGAGGCCAGCCAGAGATCATCAGGGGCTGCAAAAACGACTCAGCTCAGC
GTCACCTGTACATGTAAAATTCTTCCTGCCTACTGCCACAATGTCTTCGGTGGAAGAGCTGCGAGAAGAGGTTGTGCGTG
AAATGCAC
>TCONS_00001016 gene=XLOC_000744
TTATACTTTAAGATTAAATACCCTTAAAAAACAAATTTTGCAAGTTATGTATGATATGTTGCAAGCACAATTCTCAGGGT
AATTTGAGACATAAGAGAGGGAAATTCCCCAGACCCAGTCACCCATTACAAATTATTCACATGGACTATAGAGCTGTCCA
ACTGTAATAACTATGAGTATTGTTTAGTGATAATGGTCCACACTTTGTAAATGAAGTGATTAGATTAATGGCACAACATC
TAGGGATAACATTAAAACATCATTGTTCATATCACCCACAAAGTGCAGGGTTGATAGAGAGAACTAATGGAACAGTAAAG
TTAAGACTTAGGGAGACGCAGGACATGGTTAGACTGTGTAGAATTAGTTGAGATGTACATGAGGATTATTCCAACAGAGA
ACGGTCTGACTCGTTGAGATTATATATGTTAGAGCATTTAGAGTTCTAGTCTTCTGTAGTGACGATAGAGAAGCAGAAGA
GAGAGCATATTAGCAGATTAGATGCTTAAAATGTTTAAAAATAAAGAAGTCTTGAGAACAAATGATCTGCCAGATGATTC
TGTTTCTCCACAGGAGCAGAGTCTGAAGTCTGGAGATTGGATTTTGATAAGGCCATGGAGAGGAAGTGCTGGTCCAGTCC
ACGGTGGTCCCTATCGGGTGATGCTGACGACGACCATAGCAGTGAAGATTGCTGAAAGGATTACTTGGATATGTGACAGG
TTGAAGGACTACTGTTGAAGGACTACTGCATATAAAACTGTTCAGTTAATAATAATTCATATCAGTTGATAATGTAAATA
TGGGGTGTAACATTTGGAGGCACCTCTGGGATCGCTGCTTAGATGTCCGGTGTCCACAATCTGCACATCGTAGTCCAAGC
CAGCCAAATCCCCCCATACAACCCAGGCAGACTGCAGTGAGGAAAGTGTTGCTGTCGAGGCGAACTGGTAGCTGTGTTTT
AGCGCATGTTTCCTGAGGCCAGCCAGAGATCATCAGGGGCTGCAAAAACGACTCAGCTCAGCGTCACCTGTACATGTAAA
ATTCTTCCTGCCTACTGCCACAATGTCTTCGGTGGAAGAGCTGCGAGAAGAGGTTGTGCGTGAAATGCAC
>TCONS_00001017 gene=XLOC_000745
AATACCAGTCATGTTTGTTATCACACATCTGTGAATATTGTGAACAATCCAAACCTTTTTTTAACACATCATCAGCAGTG
TATAGGCTTTATGGTACTAGGGTAATATTTACTTATGCATTTTTAAAATGCTTGAATTATGTAACTTGCTCTAACCATTG
TACACACAAGCTTAAAAGATACTGCTCATTTTTAAAGTACTGAACCAAATGCCCATTCGTCACTTTACTTATTTGTCTCA
GGGCTCACCACCTGGTTTGGCTTGACAGTCTCCTTGCCTGTGTTCCCTTCCACTAGCCTGTCACTCTGCTTGCCTGCCTG
TGGCTCTGGAGATTGTATTACTTGGTCTGAACTGAGATCTGCCTCGCCCCTACCTGTGGTTCCAGAAGGCCTCTGCCTGC
ATCTGTATTTTCAGTTGTATCAAATTGCTCCAGAATGCCACCAATCCTCCCCGCACGCTTGCAGCTCTTTGATTTCATTT
TCTCCTCATCATCGTACATTTAATATGTTACTGTAAATAACCTGTCACTGTGAATAAACTTTATTCATTGCTACTTCCTA
ACTTAACTGTTGCAGCATTGCAACAGTGTTTTGCAGATATGTCTTCCCCCCCTGCCTGGCTGTACCAATCTCTTGGAACA
TAGTTTTTAAAAACACTCATCAATAGGACAGTGCAATCACAGCCTCACAGGTTACCTGAACATAAAAGACAACTTATTCA
GAGGGAATTGGCCAAAATGCTAAACCTGGGAATAATAAAAGAGTCACTCAGCACCTGGTGTAGCCACATATTTCTTGTGG
TGAAGAAAGATGAGTCTATACGGTTCTGTGTTGACTAGTTCAATGAAGTGTCACAATTTGAGGCTTATCCCATGCCCTGG
GTAGACAAGCTCCTGGACCATGTTAGTCACTGCTCATTTTTTCCACAACACTGGAGTTAACCCTGATATTGGCAGATTCC
CTTATCTGCAGAGTCTAGAGTCTAAA
>TCONS_00001018 gene=XLOC_000746
GAGAAAGGCCTTTTATAATGTTCACAATTAAAAGACTTTTAATGACAAATAAACAAACTTGCAAGTGGAGCAACTCCCAA
AACCGAATAGTGGTATTTTTGCTCAAGTGACAGTGCCCATGTTTAAAAAAGCAAATTTTATAAATGATGTAGTTCAGAGC
TTACAGAAACTTAGGTAAGATTACCAAAAGGTGACTCTCCCTCACCAACATGAATATCATTAGTAAAATCAGGTTATTAA
AATAGGAAACAAATGCGGTAAGCTCATATGTGGTTCGAGGAACAGACAACATAATGCCTATAAAATGTATATACACCCCC
TTGGATATTTTACTCTTTTATTGCTTTAATAAAATAAATCATGGTTAATATAATTTGACTTTGTTGAGACAAATCAGCTG
AAAAACACTTCTTCCATGTCAAAGTAAAAGTAGAATTGAAAAAAAGAGAGCAAATAAATTGAAAATATATAATGTAAAGT
GAGTGACTGCATATACATTTAACCCCTTTAGGT
>TCONS_00001026 gene=ENSONIG00000023820
CAATCTGACTTTTATAGTCATTGCTTCGTTTCGTCTGGTGTTCAAGCTCCCAGTTGGTTTGCGTCTGACGGCTCATCTCG
CTGTCCAGCTGCTTCCTGGCATCCTTCCTGGTTTCCACTGCAGTCTTGTAAGTGTCCTGGAGGACGACCAGCTCTTTGCT
GATGCATTCAGTATCATCGAGCGTGAGTGCAAAGGCAGCTGGCAGAGGAATGGCCAAGAAAGGAAAGACCTCACTGAGCG
ACAAAGATGAGGACAAAAGCTGGTGATGATTCAGTGCAGCTGGTCTCAGGGGATGAAGCAAAAGCCTGATCAACTTCTCT
ACAAAAACAAGGTGAGTTTAATGTTATGATTTATTTTACTTTTTCAAGATATGTTCAATGTATGTTACTTTAATTATATA
ATGCTCAAGTCATTTTCCACCTCAATTTTCTCAATACATCCTGACCAGGCTCAATGAGACGGGGGAAGTAAACAGCGATA
CATTCACCCAGACTGCTGATGTTCCTGTATGAACTGAAAAACTTTGAACATCCAAGAAAAAGCTGAGGTTATTTTCTTTA
CAGCTCATATGGATCTTGATTGACTGAACATTCAGACTTTATTCAGGACTTTGCTACAGGGAGAGAGGTACCAACATGTG
TGAGCACATGTGTACACACACACAGCATCTCACTTCATGCTTGCCCTTCCCCTAGACTCTTGTGTCACTCAGCAGTTTGT
CGTCTTATTTGTTGAAATTTAGGGTCCATGAGCACAAGCAGGGATTTATGCTTGATCTCATTCTCAGAGGCCTCGCTAAT
ATTTAATGGTCGTGAAATATGTCAAACTTTTCTCCATCCCTAAAGTTAAACAGCTGAGAGCATCTTTAGCACAGCAGAGA
AAAAGATGTGCACCATCAACCGGAGTTTAAGTGATCCATTTAAGTGATCCTTATGCCTTTGCTGCTGATGAAAAGTTTGC
ATCAGAACAAGCACTTCTAATTGTACTCATTGTCTTTGAAAGGCAAGAGCAGACAAAACAAATCCAGTAAATGCAGT
>TCONS_00001039 gene=ENSONIG00000024497
CGGGAATTTTAAATTGCCTCCGTCGCTGGTCTTAGCCTGTGGGGAGCCAGACCAGCTTGCGATTGAGGCTTGGACAATTA
CTACCAGTACGAGTGGACCCGTGGGGCATAAGCCTTCCAGTGTGTGGATGAAGGACGTGCCAGTGGCCCTGGGACCTCAG
GTGGTGGGTCGTTTTCACACTTTCTTTTGTACAGCACCTGGTGGGCTGCAGTGATTTTCGTTTTGTGTGATTTTCTTTTG
GGTCCACGGCTGCTGGTAAGTCCAAGTTCCATGATTGTTTTATTTTCACTTTAGGACACTGTCAACAATGACGCTACATC
TTGGTTTCTAAATATTTTATTTATTTTTACTATAAATAAAACTGTTTTAATATTGGAGCCAACCTGCCTCAGTGTGCATC
CCTTGAATCTGTGCGGCCTCTTTTATTCCTCTTTTTATCTATTTTTCTTAAACATATATTTCCTGGGGGTGAAATTCCCC
TAGGTGGCGTTGTCATTTTATTATTTCTTTTATAACCCTG
>TCONS_00001047 gene=XLOC_000766
GTGCAAACAACAACAAATCACTGCTGGCCCTTTGACTTGATAAGCTCGAGCTATTCTTAACAAGACACAGACATGCCCAT
GAGAATGCCTAACTCATACAATTGCAGATTTTAGCAGCTCCAACTGATTCCTCTACTAGAGATGATAGTCAATTGTGGCC
ACAAGATGGCAGCAATATAAAAGACAGTTGTTGTAAAAAGGCATGAGACAAAACACTGTTCAAGATAAATGTAGAGCGAT
TGCTTTACTTCAGTATGCTTTAATTGTCACATGTCACTATGACTACAATTACCAATATATACATACCTACACCCATCCAT
CCTCTATTCTCTGTTTATCCTTGCCATGGTCACGGGGGACTGGAGCCTATCCCAGCTACCACAGGGCAATGAATCAGATT
TAAAATTAAATCAGAATCTAAGATAATTTTTAACTTGTGGTGTTAGATTGTGGGCTAACTGTAACTTATTAGATTATGTT
TGAATTTAGGGTAAACTCCTCATCCAAGAAGCTTCTTGAAGTCTAACATCTAAATGGTGGAGTGTCCCAGGCTTTAACCC
TTAGTGGGCGTGCCCCTTAAGAGCGTCGTTGATTAGGTGCTTCATCACATGATCGAAGGTGTGAAAACTCAGCTGTAGAT
CTGCATATAAAGGATGAAGGCCACTCTTTTGGGGATGCCAATGTTCATATTATGGCACAGAAAACAGATGGTTTGAAAGA
AGATCTGTACACTGTGAATGACCATTGTTAAATTAACCCTCTCGAGGCAGGCGTTGCCGATTTGCAACAGTTAAAAACTA
ACAACCTGATTGCCCCACATACATATTTTAGGAGTTTTTTTTTACTCAGAAGTACCACTGCAAGGACTTGGTTGTGCATT
AGCAACAAAAACTTAATTTGAGCCTGAGAGGGTTAAGGGGGTGGCTTCCAACACCAACTGCCTGTCACCTACAATGCAAT
TTTGAGATCTCTTCCCAGGTCCCTCAACTCCCAATCTCATCTTGCGCCAGGTGATCTTAATAGGCCACATGATAGGGTGA
GGCAAGGTCTCACAATAGTTTCAAGAAACTCCTGGAAGAAGTCCAGTCGCTTTCTTTCCAAGCTCCTTAGTCTTTTTTAA
TGTAAACTCCTCATGTTTTGCAAAAAACCTGTACGTGATGGAGGGAAATGGAGGTCATTTCTGGATTAAGCACCCTAAAA
AACCTAACATTTAAGAAAAATATGCAGCTGAGGACCTGTGTAATCGTCTCCTATGTGTTTACCACAGCTGTGTCTAATTC
CCATTATCGGCTCAGTCTTTTATCAGTTCATCTGTTTACTTTCCTGGAGCTTGT
>TCONS_00001048 gene=XLOC_000767
TGAGTGACAAAATGTTTATCCCACTGAAAATATTATATAAGGACGAATAGAATCAAATTTCTGGGATTTCCTTGTCTGGA
TGATTGAGCATGCATCAAGAGCTTTGTTGCCTCAATAACAAAAAGATCCTGAGTTTGAGTCCACCACCTGGCCAGGGCCT
TTCTGTGTGGAGTTTGCATTTTCAGCGTAGGTGTGAATGTTGAGTGTGATTGGTTGTCTGTCTCTCTTTGTGAGCCTTGT
GATAGATTGGTGACCTGTCCAGGGTGTACCATTCCTCTTGCCCTATGTGGTATCTGGATAGGCTCCAGTGAGCTACAGTC
TGTTGAATCGAACCACACAGGCCAGTCTTTGCTGACCAGTATCAATAAGCATCAATTGCCACCTGTGACCCTTTCCCTGA
TTTATCATTGTTCCTGACCACATTTGAAAAATACTGTACACTACAGATTGGAAACACCCCACAACAGCTGCAATTTTG
>TCONS_00001050 gene=XLOC_000769
GTCCCCACCAACGCCAAAACCAAATCTAAGCCCTTGGTCTAACCAGATCACACCTAACACAAGAAAGAGTGGCAAATCAT
CAAATAAAGAGAAATCAGTCAAGAGAATTGTATATTAAAGCTTCACATTCTTGGCTGGCCCTACTTTGTCCTTGGCCAAA
CCTGGCACTATGTGCCCAGGTCAAGCTGCGCTGGAAGCCCGACTGCTGGCATGTCACATGGGCTAAGTTAAGATCTACCA
CATCATCACACACGGTGCCCCATGCGTCCTTGTCCATCGTTTGCACTGCGCCAGTTTAAGCCTGCAAGGCGTACAAGGAT
CTCCTGTGCATAAAACGGAGGGGGCAGAGGAGAAACAGGACAAGAAGCGTAGACAAGGAGCTGAGCCACCGCATCCTGGT
AGGGGGGAAATAAAGAACGAAAGACAGACTGATAGAAACTATGTGACATCAGCTCAAAAGAGTAAAGCAGACAAGATGCT
TGTAGCTCCCAAAATAAATGTGTATGTTACCACAAAAATCTTCAAAATCACACAAAGCCATGGAAGTCACATTCCATAGT
ATAACAGAACATATAATTAGAAACTTCTTCTTCAACCCC
>TCONS_00001055 gene=XLOC_000772
GGGGGCTGGGGCATAACCCCAGACAGCTCACCCGTCTACCACATAGAGACAAACAACCATTTGCACTCATATTCACAGGT
AATTTAGAATCACCAATTAACTTAACTCTAATAAACTGCATGACTTTTAACTGTGGGAGGAAACCAGAATACCCAGAGAG
AAACCAGTGCAAACTAGCCAGATTGTGGATTTGAACCCAGGATCTTCTTACTGTGAAGCAACAGCACTAACCACCATGCC
ATCAATCCAGACTTAGCAAAAGTAGGAAAGCTATGATTTCAAGGCTTAATGCAGAATTTTTTTGTATGTTTTTGTCCTTG
ACAGGTTAATCCACAATAAATAGCGACAGCATACATGTGGTGTGTGTGTAGTTGTCTGCCTCTTATAACTCCAGTGATTT
CCCTGCAGTTTGACATCTCGTGCAATCTTGTTAATTTCATGAGTCCAGACACTAACCACT
>TCONS_00001056 gene=XLOC_000773
TAAAACTCTGGTTGTTGCAGTTCCAGTATGACATGCTTTGTACTGCTCTGCTGCAGTTTGTGACACCTGGTGGATGAGTT
GTGAAGGATGATGAAACAAACACTTCACTCAATGTTTTCCTTCTAAACTGGATGTAATTTTGGCAGCCGAGAGTTTTTCA
CACTCTATCCCAGCTGCAAATAGGAACACAACAAATAAATAACTTTACCACTTGGATCCTTATCATTCAAGATTGTGAAA
AGATTCTCTACTCAGAGAATACTGGTGATTTTAGATGAGAGAGATGATTTGGAAGATGATGAAGGGGAAGAGTTTTCAGA
ACTTGAGGCCTTTTGTCTTCACTGTATAGGACAGAGAAGACAGGAAGGGAGGGAGAAGTGAGGAGAATAACACACAGGAA
ATGGTCTTGGGCAGACTCAAACCAGGCCCTGGAGTCACGACTCTAACTTTCAGTACATGGGTCACCTGCTCAGCCAGGTA
AGCTACAGCAGTCAGCAGTGTGTGAGTTAATTTGAAGACAATGATGACTATAAGTCAGGTAAAAAAAATACTTATCATCA
ACCAACAAGGGGAAAACAGTGAGCTTGAATGACCAAGCTTTGACCAAGGGTGGCTCACTCCTCGGTCTTCTTGCCCAAGG
AGTGAACCACCCTGCTTGGCTATCAATGTGGTGCAATCAAGGCCATCATACAGTACAGGCATCCAAGCTGATTTGAACTT
TTCATCCCAGATACCACCTTAAAAATCATCTAGATTAGGAGATGTTGGCTGATCTGAATTGTGTTCTAGATCCAATCACA
ACAAACAGAGAGCTGTTGTGTGTCCA
>TCONS_00001057 gene=XLOC_000774
CAGGGAAGGTGTGCTTAAAGGAGAAGTAGCTAAAACAGCTGGTTTCAGACTGAAGATGAACTGAGGCGCTGCACCCAAGT
CTGTAACAACATTTTGACAACAGTGTGAAAGAAAAACTGGAAGAAAAGCAGGTTCAGGGAGGGACAAACATCTGCTGCAA
CCAGATTGGAGTGAGAGGAGAGAGCAACAACAACACCAAACACACTGTGGAAGACTGAAGCAGAGTTTAGTTTAAAGTGT
AACTAAGGATGTTTGTATGGCTGCCATGATTCACTGAGTAATTCAAATGCTTTGTTTAATGCAGGACCCACCACGCATGT
AAAAGCAAGTGTTTCACCAATATTTGTGACTAAAAACAGACCTGCAGTAGAAATGTATCTAGGAGCATGCATGTGAATAT
AAAGTATTACAACATCAGGCACATGCAGCCCCCAGATTTTAAACACAGACTGATAACATAACAGCAGCAGTGATGATCAG
AGTTTTTGGGTGGATTCAGCGTCTCGAATACACCGAGTTCTTGAGCCATCAAAGAGGTTACAGTTGTATTGGAGAAATCC
CAAAACTTTAGGATACAAATTCATACAAAGATAGAAAGCCTGATGAAATAAATTACTGACACAGGTGGATGTGAAAAGTC
CAGTATCAAAGCTCAGGAATCAGCAGCTCCCACCTCGTTTTCTTTCAACAATTATTTTTAGCTGCTGTGTTTTTGTGTTT
CTGCAGACCTCAGACATCCTGCTGCTCTGGAGAACTGAAGCTCTAAAGGGCTCAGCCTTTATCTCCAAGAAACAAAGCTG
ATCATGGAGACCCAGCAGGTCAGCTGATCTGTGGACAGCCCAGGCATCTTTAACTAAGTG
>TCONS_00001064 gene=XLOC_000779
CTCTTGTTTTCTGAACTCTGTTCCTGCTTTCTTCATCTCCAAAAATCATCACACATTCACATGTTTTCACCCAGCTGCAT
TTTTGGCCAACAGACATACAGATTGTGATCTAAACTGCAGAGAAACTGTTTTGTATGTGTGTGTGTGTGTGTGTGTGTGG
TGACAGAACTGAGCTGTTGAGCTGGTAGAAAAGTTCCAAAAATGTCTAGACGCTAAAGATTAGAGTCATTATTACATATG
ATATATTCATTGCAGGGACTAGAAGTGTGAGTTGGAAGGACTACAGGGTCACATCACCTTCTGTTATATTTATTGTCCCA
ATCTGAAGTAAGGAATACCAGGCTGAACTCCTGATGCAGACAGAATCACTTTATTCAAGATTCAAGAGCTTTATTGTCAA
CACAGCAGTACACACAGTATACAGTGCACCGAAATTCTGTTTCACCCCAAGCCCCCCATGGTGCATTTACAAGTATATAA
AAGATATATCTCCAAGAGATATAAAACTAGA
>TCONS_00001067 gene=XLOC_000782
GCCTGTAATTAGATAAGACAGTTGAATCAAGTAAGGGCTTTTTAAGTAATGGTTTAGTTACCACCACTTTAAAAGCCTGT
GGTATCTACTCTTTTAATACAGACAGATTAACCTCATTTAGAATTTAAACACTATTAATGGTGACATTTATTTGAGCAGT
CTTGTAGGAATGGAGTCTAAAAGGCATAATCATGGTTTCAAGGTAGAAATGATTGAAGTTAACTCAGAATGATTAATAAG
AGAGAAATAATCTAAACTTCAGAAGTCATTAAAGAAAACATGAAACATTACAACTATAAAGGCTGATTCACACCAGGGAG
CCCTGCTGTCAAAAAACGGACATAGATTTAACACTGTCTGTGAAGCTCGAGTTAAGAGAGAAGTGTTTAAAGTTTTTAGA
ACATATTTAGCGCCAACTTGTGTCAGTGTAGAACATTACATCACAGTGTTGGTCGGTTGCTGGTTATAGACTTACATTAG
TTTATGTT
>TCONS_00001069 gene=XLOC_000784
AGGAAATAGAGCACGTCTTTAGCACATTTGTGTCGTTGTCTGTCAGATGATATGTTCAGTGACAGTGTAAACATTGAGGG
CAGTGAACCTCAGAAAGGCAGCCAAACCAGATGTAGTGACCAGGAGGGTCCTCAGAGAGTTCAGATCAGCTGTCCAAGGC
CTTAACTGAGATGTTAAAAGCATTACTTCCCTAGTCCTTCATCCCACTATGCCTGATTTCAGCCACAATCATCCAGCTGC
CCAAAAAGACCCACCTGACACCTTTTACAATGATGTGTTTTGAGGTACTGATCCGACGCCTCCCTCCCAACGTTTGACCA
ACTTCAAACTCATACAGAGCCAACAGATCAACAGAAGATGCCAAGATTACAGCAGTCCCCACTACCATCTCCCACTTGAA
ACAACATTGGTGTTACGCTTGGCTGCTCTTTATTGACATTAGCTCCATAACATCATATTCCTGGACAGAGTGACAGTAAA
ACTACTGAATATTGGAC
>TCONS_00001074 gene=XLOC_000789
TTGTTTATATTTTATTTTTGGCTTATTTTTGGTCCAACTGTTTGATCCTGAATAAACCCCTGGTGTGCTGAGTGATGCTG
CCGTCTCATCGGCTGTACTGAATGGAATTTGGCTGTTTCTCTCAGGATGATCCTGGATCTGCATCTCGACTCATAGTTTC
TCTATAATTACAGTCTCTGTGTGTTTCAGGTTATAAACCAGACGATAACAATCGTGGAGACGCCTGTGAGGGAGACAGCG
GTGGACCTTTTGTAATGAAGGTGAGAATCACAATGAAAGAAGAATAACTAATGATAGATTAAGTCTCCTCTTTACCATTT
CTTATCATTAGATAACATCCGGTTTATATCTCAAGCAGCTGTTTAATAAAATATTTGTTAAATAAATTATAAGACCTACT
GCACGGGAACACATGGAAGTGA
>TCONS_00001077 gene=ponzr1 (1 of many)
CGACCTCTGTGATTGCTGCTCTGATATGGAGACCTTGTGATGCAGCCAATAAACATGGATGGTGCTTCGCACTGCCACTC
CTGGACGTTTGTGGTGTGGTGTCCTGCTTACTCCGTCAGTCCATCAGAGAGCGCCACAACATCTATGGCTCGTTCACTGA
TGACTGCTGTAAAGTGTGCTATTGTTACCCATGTGTTTGGTGCCAGATGCATCGTGAGCTGAAGATCAGGGAATACCGTT
AGCCCGCCACCTCGACTGTGATCAGCACGCAAGTCGTCTGTGGATACGATGCAAACATTTTGGCTGTGTGATGACAGCCT
ATGTCACTGCTGAAGCAAAATGCTTTAAATGTGTTGTCATATAATGTGTTGAATGCCTATGTGACTTTTTCAGGCCAATA
AAATCCTTTAATTTTATACAACATCATGTGTGAGATTAATTGTCCTCTTCTGCAGAGCTGAGTTTAACCAGTGTTCAGAT
AAAG
>TCONS_00001078 gene=ponzr1 (1 of many)
GCTCTGATATGGAGACCTGTTGCTGTGGTTTTTGGTGTTTCCCCTGCCTGCAGTGTGATGCAGCCAATAAACATGGATGG
TGCTTCGCACTGCCACTCCTGGACGTTTGTGGTGTGGTGTCCTGCTTACTCCGTCAGTCCATCAGAGAGCGCCACAACAT
CTATGGCTCGTTCACTGATGACTGCTGTAAAGTGTGCTATTGTTACCCATGTGTTTGGTGCCAGATGCATCGTGAGCTGA
AGATCAGGGAATACCGTTAGCCCGCCACCTCGACTGTGATCAGCACGCAAGTCGTCTGTGGATACGATGCAAACATTTTG
GCTGTGTGATGACAGCCTATGTCACTGCTGAAGCAAAATGCTTTAAATGTGTTGTCATATAATGTGTTGAATGCCTATGT
GACTTTTTCAGGCCAATAAAATCCTTTAATTTTATACAACATCATGTGTGAGATTAATTGTCCTCTTCTGCAGAGCTGAG
TTTAACCAGTGTTCAGATAAAG
>TCONS_00001082 gene=XLOC_000796
GCTGATGTCAGTTTCACAACAGGAAGGTTTATTCTTCCTCTGTGCCCCAAAACGCTACTCGATACCACTGCGCGTAATGC
GCCCTCTAGCGGCTGGATGCAGAATAGCATTGTAAACTGACAGGTACACAAATACAATCATAACAAAAACCTTTAGGGGG
GGGCTGTTTTCCCCAGTTTATCTCTGATACCAGATTTTACTAGAAAGCTTTTTCAACTCTCTACACAAAAGTGAGTCAGA
ATTCCTCCAGTTCTACGAGTCTATTTCCACTTATAGCACGGGTTGTACTTTGACGTTAATTACAAGGGGTTTATGCTAGG
AGATTTAGCGAGATTGGTAGGGGCATGTGACTTACCACCGTAGCATTTGTTGCGGGTGGATCTGTGCACCGCAGTTGGGT
TATTTAGCCACTAGAGGGCACTGAAGACCATGTAATTGCTGACCTTTCCTAATTTGAGGGCATTAAGTCTTTTCTGTTGC
CTGAGATATGCAGATATCCTTGTTTCCTGCCTGTTCAAATGAGATTGTGGGACTTTCTTATGTCAGAGCATTCAGCTGAT
TATTTGTGTTACAGTTCATTATATTGGCATGATGTTGGGAAGTGACAATTGATATATTTACATGTGAAATTTGTTTCTCC
TTGTTTCTTGTTATTTAGAACCACACGCTTGTCCGCCCCTCCCACACTTGTTAAAAATGCCTGCTGCTGTACTGTTGAGC
CGCTGTTAATCGTCATTAAAGTATATCCGGACACCACTCTCTGTGCCCCACTCTCTGATCGGAGTTTTAGTCCTGAGGGA
GCTATCATCCCAGCATCCCAGAGAAAACTCTCTAACACACACTGTGACTGAAGGAGAAAGCAGCACATTAAAGAATATAA
ATGTCCCAAACTTTAAAATGTCAAATACAAATATAAAACAGCTAAGCTGGAGTGACTAAAGGAAGTGTCGCGTGTCCACG
GGTTCATCCAGTGTGTGTGTCTTTCTGTACATGTGTGCA
>TCONS_00001084 gene=XLOC_000798
ACGGATGATGCTAATTCACATCAAATTAGCAATAGTTAATAACGGTAACCTACTGTTAAGGGTTCAATATTGAGGACGAG
AGTAAAAACAACCATGGTCCAGAAGAGCTTGGTCAAACAATTGATTTTAATGAACACACGCAGCGTGAGGAGATGAACAC
TGCAAAACATCAGCTGTAGATCTCCGCCCAATAACTACACAGGAATGGTTTTATATCATCAGGGTATTATAACGCCCCCT
CATGCGTTAAGCAGACACAATACATGCATACGTCAACTCAAAACCACAATGACTTTTAACACAGTTTGAAAAGAACATCG
CCTCGTCTCCATCCCAGGTGTCTTCCTGTCGCACGTCCTGCCCGCGCTTATCTTCTGGAACATCAGGCACACATTCTGCA
ACAAACTGTTCTTTTGCAGGCACAAAATGCAGTCACAAGCAAAATGTGATTAAACTTTCATCTATAAATGAGTCTATCTA
CTGTGTGTGTGTGTGTGTGTGTGTGTGTGTGTGTATGTGTCGACCTCAAATGCTCTCTCATCTCACTCATTGCACTTCTG
ACCTTTCACCAGACAGAGAGACAGAAGCCATTCTCATATGTATAATAACCAGTGTTG
>TCONS_00001085 gene=XLOC_000799
GATGTTTTAAGATTGGATCAAAAATGAGTTTTAGTTGTGGAATTTAATTAAAATTCATAATTAAAGATAATTAGCAGAGA
TGCATAAAAAATGTGACAAAATGTAGAACACAGTGCAGCATGATGTACAGCTAATAAATCAAAAACACACTTACATTTTC
TTAGACCTGGTCTCATCCACTGGTCTCCTTGAGGCTCCACACTGAAATAAGCACATTATCATTTCGTGCAAAAACATGGC
CTTTATATTCTCTGATTCATCTTTTCTAGAGAAATTATCTTGTGCTTTATTTGATCTCACAATAAAGTGAAAATGATCAT
ACTTTCTCATTTACTCATTTAAGGTTTTATTTTTGTTTTTATGTATCAACTCAGTTAGAAAAATTATTTGGTCTGTATCA
GGTGAAGTGTATAAAAGATGTAAAAAGCCAAAATCCTGTATAAAGAACACTCTGTATAAAACAGTGCACCCCTGTAGAAT
CACCTCAACAATGAGTAGTAATTGAATAACTTAAGAAGAATCATTTACAGAAGAATTGTGTTTTTCACATGACTATATCT
GCACTGCATGAAATAGCAAGTGCTTATTTCATTTTTATTTGACACTAGGAAACTCAAAATCCTGTTTCAAAGCTTACAGT
GGATCAGCATTTATTAGCATAAAGGTACACAGTAAGCTCCAGACTGAGAAGACAATCTGACCCAAAACACTGGCAAGGTA
TAACAATAAATGTGGTAAGGAGGGAGCAATGAAACAAAAATGTAATATGATGTCATGATGGATTTTTGGAGTTTGGAGTT
TTGGGATGTTTGGGTTTTTCTGGTTTTGTACTTTTGATTATTCTCGGTTTCATGATTATATATTCTGTATTGGTTTCTTA
CTTTCTTGTAGCAGCATTTCTTGGTTTCAGTCTGGTTTATTTTCTGCCTCCCTGTGTTTCTGTCACTACAATGTGTTTGT
TCATTCTTATAATCACATAGGTTTTAAGCTATTTGAGTCTGAGTCAGCTTCTGTCTTTGTCATTGTTGTTCCAGCATTGG
TGGGAAATACCCTCAAAGTCTGGTTGGCTTCCAAGGTTTCTGGGAGCGTGTGACATCCAGCTTATCCTACACAACATCAA
ACAAAGCTAGAAGCTGGTGAAG
>TCONS_00001086 gene=XLOC_000800
TTTACATAATGGATCTGTTGCGTTAGGTGCTTACTATATCAGCAGTGGCATAAAGAGTACCCATCCATCTTTCACGTCTC
CTCCTCTTTTCTCACCTCTAATCTGTGCTCTCTCATCTCTCTTTGCAAGAGGAAGAAGGTTAGCCGAAATCTCCACAGAT
CAATTAGGAAAAGGGACCTGCCCTTCAGAGGGAGGGAGGGGCAGGGAGAAGGAGTAAACGACGAGAGTACGAGTGAGGCA
GAGGAGCAGGAGAGGTGACGAAGGGAGGGAAGAGGAGGGGCAAAAGGTGGGAAAAGAGAAAGGAGAAGATGAGGGTTGCA
GGACTGGAATGGGTGAACGGAGAAGAGGAAGGCGTGACATATGCATATCAGCACAGCACCCCGCAGTGGCGCCGACTCGC
CAATCTCACTAATAAGTCAGCCACTAGTTGGCCACTTTCCTGGTCTCCCCTCGGCTCTGTGCCCTAATAGGCCGTCTCTA
TGGGATGAGAGGCATCCACGCTATTAGTATCTGTCAATCTGGCTGAAAGAGCCGAACTCTGGGGACCTTCTGGATCAGTG
GCCCTCTTGGGGGGACTTGGCATCCCTTCTTAAGCCACAGGAGGGATGACCCCTGGAAGCTGTAAAACCTAAAACCCTGA
TCTTGGAGGATCTGGGGTTCAAGACGTAGAGAAGAGAAGACGCAAGGCAAGAAAGGATGGAGGCTGGCGAGGGAAATATA
ACCTGAGACCAGGATACTGACAAGAATGCTCCTAATGAACCTCTG
>TCONS_00001096 gene=XLOC_000804
GGGGAATTAATGATGAGCTAAAAAGATGATAAATTATTCTAAAAACAGAGGGATAGTTCAAATAGAGAAAATGAACTAAG
CTTAAAAACCTAAAAAGCTGGTCATTTCAGGGTCACCTTATATCACTTCTTCATATAAGCCGAGTCTGTTGCTGAGGACT
CGAGGGGGCCCATTTGTTGAAAGAGAAACACAAAGAGAACTGCTTTCAATCCTATGTTGGTTCAGTGGTAGTATTCTTTA
CTCTCAGCTGTCTGCATCTTGTTATTATGCATCATGTGCTTGTGAACACCTGCTCGGCACTAACAGTCTGCAACATTTCC
TCTGCTGATCTATCTTTAGGGACCACAACAGGCTGAAGAGCCACGTTGCCTCCTGCGTCTTAGCCTATTGTGTGTCTTTT
TTTTATCCTAAGGGACAGGAACCCACGCCAGACTCTAACAAAAGGACAACTCCCTTCCTCTCATCTTAAGGATGAAGGCA
GGAGGCCAAAACAGTACAAACAACATACGCACATTTCACTGTTGCAGGAAAAACAGTGCAAAGCCTCGAGCCTGACATCC
TGTGTACTATCCTGGGCTTTTTCCATGGCGTGTTTGATAAAGAAACATGTGTTCAGGTCATCAGGTCAGAGGAAATCACA
GAACATTCATGCAGAGACAATAAAATGATGAAATTAAATTTATCTTGACCGGACAGGTTAACCTTTAGTGGCTTTTAGGG
GCACTGGAGCTCAGGGAAAGTAAACAGAGTGGCTTTCTGTGAAAATATAAAATGACACTGCTAAGTATTAATGTGGCACT
ATGGACTGTTCCTACAGAAGCAACAAACAAAATGCAAGAAAAGACATTTCAGATAGCTTATAGCCCGTCAACATGATCTT
ACTTAGCTATCTATGATTAACACGGGTGATGAGAGAGGTCTCCCTCAAATCCCTCACTGAGTCCACAAAGTCCAAACCTC
TCGCCACCGCATCAGATCAGGAGAACGACATCCATAGTGCACAGTTCACAGTGTAGCCTGCATTGGTCCCCCAGGGTTCA
GCTGTCAACATTAAATATTACTGCAACATCCAGAGGTTTCTGAGGGAGAACCTGAAATGTTGTGTTTCAAAAAGACTGTA
TATTGATGTAGCCACCGTAAGTTTACCCATTAGTTAGTGATTACCCAGTGTGAAGCTTCAAGCGGAGCAGTTTTGCTGTC
CGCTGACTCCTAAACTGAGGGATACACCACGGGATGTGGTGTATAAATTACAGAGAAGGCCCAACCACAAGCATGCCCTG
CTCTATTGTCCTTATCCAATCTTTGAGTGTGACATCATTAGTGAATTCCGGGCCAAAACTCCGCTTCAGATCCCAACGTC
AAACGAACACTGCGGCATCACTGAGCATTACAAACTGTTCAGATTCTTTCATCTTTAATCAAATGATCACTGTTGCTGCT
CTACCAGGTGTAACAATTAAGTTTAACATCCACATCCATGAAAACAGAATATATGAAATTTAACGGTGTTAGAAGCTAGC
AGGGAGTTAGCTCGCTAGTTTCCTGGGCTGTAGTTACATCATAAGGTTTTAAAAACTGAGCTTTAAAATGAATAGTGCTA
ATAAAAACTGAGAGAGGCTGACAGTGATCACTGACTTCTTTTAGGGGCTTGCTCAGATTAAATACAACAAGATACAAAGC
ATTAAAACATGTTAAAAACACAACAGCCTTAATAAATGCAGAGTAGTTTGGACCCGGAAGCAGCGTTCATACGTCATCAC
TTACTGACCGGATTGGCTCTAACGGGGGAACATAATTTACAAAATAAACTTCATGTTGTATTAAATTAGATGTGAAACTA
GAGATAAAGCCCATCAACTCATCACAGATCTGCAGACAATTGCCTCAAAGACTTCTGTATAAACACTCCTTTTTGAAATC
ACAGGAGGAGGAGATTCGGAATATTGCATATTTAAAGCACTTAACAGTACTACGTTTAACCACCATAATATTTGATTCAC
TTCTACATCATCAGGATATAAATATTGAAGTTATATTCTGAGTTTAGTTATTTTCTCTGAGTGACTTATTTTTAGTTTTC
TTGTGCTTATGAGTTCTGATTAGATTGTTTAGTTCCTTTTGCATTTCCCCTTTGATGCCTCTGTCTTCTTCCTGCGTTCC
CTGTATT
>TCONS_00001102 gene=XLOC_000808
ACATTACTGCAAAAGTCTTTTACCAAACTGCCCCATTTACAGCTTCACTAAATGAATAATAAATATAATGCATATTGAGT
AAAACCAACATTCACAGTCAATGTCACTCCACAATTCAACTGAAATGAACTACTAAGAATGCCTTGAGGATAATTTTAAA
AGAGATTCTGTGACAACAACAACAAAAAAGAAAAAACTGAGACAACAGTAGTGATCCTCAAAGTGTCAGCCACTGCCCCC
TGGTGAGCTATGCAGGTACTATAGGTAAGCTGTTGATGGTTTTCTATAATATCTAAACAATATTTAAAAATGTGAATTTT
ATAGTTAGATGTCAAAGGTTAAATGTTTACACTTATTTTGGAAACAAAATTTAAAAAGCCATAATTAAAAAAGTAGCATT
TTTCATATATCGGACCAGGGTTTGGTTGTCTCAAAGGCAATCCTAAAAAAATCTGAGTATATCTCATGATTCAGTAGCTT
CTAGAACAACCTTTATCAGCAAAATGTGATGTAATTGTTTTCTGTACGATTTTATCAGTCTCTCACATTGTTGTAGAAGA
GTTTTGACCCACAGTGTTGCTTCACTTTATTGGCTTCCTTTTATGCACAGTTCTCTGAAAGTTCTGCCACAGCATTTCAG
GCTGAGGTCCACAGTTTGACTGGACTATTGTGACACCATGATTTATTTTCTTTCTGTTGTAGTTTTGCTTCTGTGCTTAG
GATCATTGTCCATTTGTATCACCTAGGTTCAGCCAAACTCTAGCAATGAGACATATGGCCTCACATTTGGTTAGAATACA
TTTGTATACATAGTTTATGGTCCACTAAACTGACTGCATGGTGCCCATGTCTAATAGCTACATAACAAGCCCAAATCATC
ACCAGCAAACTGCTAAAGCATTTGCTTTTGTAGAGGTTGTCATACTTGCTGATGACGAACTAATCAGGGGAATTTTGTTC
GCAGCATATGGCTGTAAGGGTGCTTTTTCATAGGTTTGTATAGTTCTGTGAAAGCCTTTTTTAAGTGTCTATTGTAAGTC
ATCTTTGTTGGAAAGGAGTTAAATTGGAGCATTTGCTATAAGGTTGAAAATTGACCTAACTGCCAAATCATCAGAAAATT
CTATTAAAATGAAATGAAGTAAATATATTATCATGGTAATTAGAGTTAATCAAAGTTTTGAAAACCCTGCAGAAAATATC
AAAATTTAAAATTGTGCACAGTTTGGGAATGGCTGTACTAGAGTAAATGTGTGTTTGTCAGTAGTATACTGTACTGTGCA
ATGTGGTTTACAACAAGAACACACTAAGCTCAGAGTGTCCTAAGCATTTGAATTCATATTTTCTATAACTGTGTTTTTAT
TATTTATTTTGTTATATCACTTGGAGGTTATATTGGTGATGTTCTGAGTAATGTTTAGAGACTTCAGCATGAACAAATGC
TTCACCCATGTAGTCACTGAGCTATTTATAAAACATTTTTTGAGTCTCATGTTAATTTATTTGTTTTACATAATGAAAAA
TGATGTCAAATTCTCTTATTAAGAATACTTTAATGTGTTTTTTCCCCCCTAATTGATGATTTATTGTTCATTCGTTCATA
TTTGAACATTTTCATATTGTTCGAGTATGAATTAAAAATCTTGTAAAATAAGTTATACATAGTATTTATGTAAATATAAA
TAGTAAAAAGAATACTCCAGATAAGCTTTTCAAGAAACCCCTACTGTTTCTAACCATCAGAAATAGCCAGTATCATGATT
CCAGGCAGGTTCCTGCAGCCACAGACAGACATGTAGTCACAAATTACACATTCACACATGTGCACATAACCACACACATC
TAAACTTTAACACAATGTGACAGGGACCCTACAGTCTGTGTCTGAGCGCTGGGACTGTCTGCCCATCAAACACACACACA
GCTCAAGGCAAATATTGCAGCAACTATGAGCTGTGTGACATTGTCCACTGGACACTAGCTGCAAGTGCAAGTGTGTTTGT
AAGTGTATTTGCGCACACACTTGGGTGTCTATGTTAGCTGTCTCCCTTTTTATTGTAAAA
>TCONS_00001108 gene=XLOC_000814
AGGGCATGTTTTTTTTACTCTTTAATGACAGTAATACAACGGCCCAATGAAAAGAGAAACAAATTAAGTTTGAGTGAAAA
TGTACATTTTTTGCACTCTCTGGGCAACTGACTCGGTGACTCAAATGACTCAAAAAACATTTTGGTGAGTGACTTATTCA
AAACTCGATTCAGTAAAAAGAATCAAATTTACCATCACTACTCTTTTTCTCCTGCCAGTCCGCAACTACACCGCATGTAG
CAGCAAACACACAGCTGCTACATGCGGTGACACACAGCAGGTGGGTGGGACACACAGCGGCAGGCTCCTTTCCCATTGGT
CAAAACATATTGGAACCTGTGTATTCTGATAGGTTGGGCTATATCTATCATTTCTTAAAGTGATACGTTCATTTTATTTG
GGTTACACCAGCGGTGCCCAACCTTTTTTGCGCCACGGACCGATTTATGTCTGACACTTTTTTTCACGGACTGGTGTAAC
CAACTTTAAGGTATAAAGGTGAATTACAGCACAATAACTACTTGGGCTCGTAATGAGGCCCTGGCCAGTATCAGAAGACA
CCAAATTCGTATGGAGCCAAAGTATTGAGCAGCAATAATGACCTGGACACAATGTTAACTTTTGAGTAGCCACTCTTGTA
TTGTTACAAGGCACAACAGGCACTGTCCAACTCGCACAGAAAAAAAGTACAAAATAAAATAACAGTGTG
>TCONS_00001110 gene=XLOC_000816
AATCATGCATGTTCCGACAAATTTCCGAAATTTTATCTACCACTCCTACCCCCCTCCTGTTGACAATAATGCTGCTGATT
TGTGTAGGGACTTTGGTTTGCTATTACGAGTCATCAAACCACTTTCTAGCTGTGCTCCACATTTTAACCACCTCTTTTGT
TCTCTAGTTGGTGCGGCTTTCTGTTCGTTTATAAGCACATCAAGTGGTATTTGCATTGAGGAGTCAGACATTAATGTGTC
TATAGTTTGTTGTGCTGCTGCTTTTGCTGCTTGATCTGCAAAGTTATTGCCTTTAATGACCTCTGAGCAGCCTTTCTGGT
GTGCAGCACATTTACAAAATGCTAACTATATATTGTATATTGCTAACTATATAGTGTATATATTTATATCTTGGCCTGCG
TGTGTGAGGATGTCAACGGTTTCGCTTCTACAACTCTATCTGCTGTGTAGATGCAGCACTACATTTTGACTTAAGGCATT
TTAGGCAATTCCTATTTCTCAAAGAATTCATACATCTTACATATTTCAAACTTTTAAGTTAGGAAAAACTTTGCATTGCT
TATAGCTCATAGCTCACAGCTCTAAAACTCGTCATTGTTAAATCATGTGCCTAATCATTATATGTCACTGTGATCCACAA
GTATGATCACAAATTTGTTTTCCAAACTTACAAAACAAACAAACAAAAACA
>TCONS_00001111 gene=XLOC_000817
CACCCAATCACTCAAAATATGCTTCCATACGAGTATTTCAGATATGCTTTTCAAGATATATAGAGGTCACTCACTGTACA
TCCACAGTACTGAATTCAAACTCTATTTATACAATTGTAGTGAGCAAAACCAGCATCTCCATGCGCGTCACCGCTCCTCA
TTAGCTTGGTAGTGTCCACATATTTAATTCAGCTTCTCAAACCTGTAGCTTTAGCTGTTGTATACAGGGTTTGGCTCATT
AGTTGTTAGTATAGGTTTGCTCTTCATCTCAACAAAGTCTCATCTAAGATGACAGGTTTACAAGCAGGTCAAGTGTCTCT
ATGCACCTGATTAGTGTAGTTAGTTCCTTATTTTCTTCATCTCATATATCATTGTACTGAGTTTGAGCAAACCTTAAGCT
TGAATCAGACTACTTTCAACAATCTTCCACCTCACATCATAACTGACTGAGGTGCCCCTTCTTATTAATAGTATGTCATT
ATTAATGTTATCATTGTATTGTTTTTCCTTTTTTATAACAGCAATAGTATATCACAATACACTACTTTACTACTAATATA
CAATAGTTTATTATTTTATATTTTATTATGTATCCATCACGGGTCTGTGTGAATCTGCAGCTTCACACCTTCCCAAGCTG
GAGACATTTTCCTTGGCTGAACAATGACGCAGCCGTAATTTACCTTATGCATCTCTCTTTTTTATTTGATATATCTTTTT
TGTGAATTATCTGGTTTCATGCATTCTATTCATTCTAGGCACGGTCATCATGCCAACTATGTTTCATTGTTAATACCAGT
TTACAGGTTGTTAACCTTCCTATTATCTCCTATTATCATGCTTATCACAGATAAGCTCTGCTTTAATTTAAGTTAACCTT
AATTTAACCTTTTGTTTATTCCACTTCATTCCACTTTCC
>TCONS_00001124 gene=XLOC_000825
GCAGTTACAGCAGACATGTCCGTGTTCTCTGTTTCTGCTGATCTGACTCTTAGTTTGTTCTAAATGTCTGAGTCTGTTGG
TATTTTCACTCAGTAACTGAACCTGAGTTTAAACCTGAACACATCAGATTAAATTTAAGGTTTAAATAAAGTTAAAGCTG
CGGTTCAAATTCTTCCGTGTCTTTGAGGACGTGGCGTTAGACGTTTGGTAGGTTGGACTGAGGATGCACAGAAATAAGTG
CGTCACAACAAACGAGGCGAAGTGAAAATGTTTTAGTGTTCAGTTGTTGAACGATCTCCACAGAACAAAATCAGAAGCTC
TCATGTGTCGTCATGAATGAACAGTTTGTGTTTCAGTCGCTGAAGCAGAAGTTTTGTTTCTGACGGCAGTTTGATTCTCG
TTTCATCATCACAAACAGAAAAACTGAATCAATATGAAAAGTGACGAACAGGACAAACATCAGCATGGAGCAGAGTGACG
CAGTTACAGCAGACATGTCCGTGTTCTCTGTTTCTGCTGATCTGACTCTTAGTTTGTTCTAAATGTCTGAGTCTGTTGGT
GTTTTCACTCAATAACTGAACCTGAGTTTAAACCTGAACACATCAGATTACAGGTTACATTACAGATTAAGGTTTAAATA
AAGCTGAAAGTCACTGACTGTTAGAACAGATCTGGGAGTTGCGTTGGAGTGACGTTTGATACTTGACATTTTTGTGAGAA
AATGTTAACCGAGCTGTAACCATGACAACTGAAGCTTTTACCTAAATGACTGAAAATGATTTTAGAAAAAGACAGCAAAC
ACTTACTGTTGTTCTTAAGAGATTAAATCCTCAAACACTCGCCTGATCATCAGGATGGAACAAAAATCCATATAAAGATA
AAAAGTGTGAGGTTGGTGTAATCCATCTGCTTTCACTGTAGGTCCAAAAGAAACTACTGAAGGTTCCTTAAGTACACAAG
CATTTTTTTTTTTAAAGTAAACAATTCGAAGATAAAAGAAAAAATGTAAGTTCATCCGTGGGAGAACTCCACTCTGTACC
AAACAGAGGAACAAAGTACTAATATTTCCCCTTTTACTTCTTCTTTCAACAGACACACTTCGTGACATACCAATTGCCTA
ATGTGAGAGATGTGTTAAAGTACAA
>TCONS_00001134 gene=XLOC_000835
GAAGCTTCTTCAGTTCTAGGGTCAAATGGTGGGCTACATGACAACAACGAGAGAAGAGGGAGGGGGGAGGCCCATCTGAA
GCGCCGACAGCCAGAGGCCAGCTACCTTGGCATGAGCTGAGACCAGGGCCTCATATTTTATTACAGCGATCACATCATGT
TGTAGATATTGAAGATATATACATGCTTCCATTGGACAGTATCATCACAAGTCATAGCATACATTTTCGCACATGTCCTT
CAACGCACATATTAAACAAATATGTAAGACTGCTTTCTTCCATTTGTGCAACATCTCTAAAATTAGAAATATCCTGTCTC
CCCCCTCCCTCTCCTGTTGCTACTTCAATCATGAAACTGATCAATGATCAGCTGATCGGCTTTTCTCTCTTGTTTGTTTA
TCGCCCACTTTGCGCCAGAAAGAGGAAATCAGCGGATG
>TCONS_00001142 gene=XLOC_000843
CAAGATCCCTTCTGTTTGTAAGAGAACTGCAGGTTATGACATCAACTGAAACAGAAACGTTAAAGACGCAGCTCATAGCT
TCACCTCGAAACACTGGCAGGTTGTGGCATCACCCTAAAGAGCAATGGGATCATCCCCAAATGTAATGGTACCATTTTAA
ACACCCGTGGTATCGTCTACAAATGCAGCGGCATGACCTCCACATGCATCACCAACAAAATGTCGAGGATGTCATATCCA
CAGTCAGCAATGCCAAGGAAACTCACCCCCAAACACCGAGGCAAACACCGAGGCATGTTGTAGCATTTGAAGGCACCATC
TCAAGTCACGGCTCAGTGTTCATTATGATCTCGACACACCCTTTCCAAAGAAATTTGACTGCACCATAATCACTTCTGAT
TAACCACTATTATGCTTC
>TCONS_00001147 gene=XLOC_000848
TCACAGGTGAAATGTCCCGTCCTCCTTCTGCACAGCCAGGACACTGACTGATTTGTAAGTGCCCTGCACTACTTCTCCTG
TTTGTCACTAAATTATTTCTTCATGTCTCACATTGGGCCTGTCATATTTGGAAGCAGAGAGACAGAAATAGAGTGACAGT
TTCCCTGCAGGGATTAGAGATAAGAAGAACAGAAGCAAGTTATTAGTTTCTCTGGTGTCTCATTTCTTTCGTATATTTTG
TCGAGCATTTGAATAAAATCTGTTTATGTTCAAATGCCCGAGAAAAATGACAATTGTTAAATATTCAAAAAACATAAAGG
GAAGAAAAAGAGAAAAGGTGCATTTAGGCTTAGGTCATAAAGACTTTACTCAATCCTGTGTGAGAATGAGCCTGAAAGAG
TGTGACTGTAGCACTTGTTCATTTTGTTAGATTGAGGGACAAAAGTTAAATAAACCGCAGGTAATCCAAAATAAATCTGT
GTCAGCGCCACCTTTCAGCCAACCTCAGCCCTCCTGTGATAAAATAAAGAAAATGAATTTTATAATCACACTAACAAACA
GCATTCATTGTTGTTTGGTGACATAAAGTGTTTTTGTATATGACAATCACTTGCTGAAGTTTTTAAAATAGTTATGTAAC
AGTAATATCAATATGGACTTGGCAGGTTGCTTATTTTGACCAAGATTGCAACATTTTAAGAGCAGAGAATCTGACACATG
TCAGTATTTAGACAACAGGAAATTCAAGTTCTACTTTTTTCTGCATGATGGTAAAGTTTTAATGTCGACTTCCACAAAAA
AAGTTGTTGCGGTCAGTAAAAGCAGAACACTGCTGTGGAAAGATGCCGTTAGGGAAATACAGCTTCATCCACAAAAACTT
CTTATTAACCTTTATAATGGTTTGACTGAACTGCACTTAAACTCTGCTGCTGTTTTAGGTGTGGTACATGTTTTTCCAGA
TGTGCAAGATGCCAATTCCATATGCGTTGATGCATCCACAGAGTATCAGAGATGCAGAGTTTTGCACTGGGAATAATAAG
AAG
>TCONS_00001148 gene=XLOC_000849
CTTTTCAGCTACTGAAGACAAACTGAAGGCAGAGACTCACAACCAGTTAGCAGCTGATGGTGGCTTGCACCAAAGGCGAA
GCAGAGCAAATGCTGATGTCAACGGGTTCTACCCTTCCAGCAATTACTGACTGAAAACTTTCATACAAGTATTAAAAACA
ATCTTTATTATAAAAAAATAATCATATTTTTTCCAATTTCTTTTGAAAATTGGCCATTTGGATAAAAATGACTGTAATTC
TTAATCAGTTAAAGTGATCAATTTTATTCAAGCCTTGAATTAAAGCTGAAACTCTACACTTGCCTTATTTGATTTTAAAT
CCATTGTAGTGGTGCACAGAGGCAAAATTACAACACAAAATGTGTCATTGCCCAAAAATCTTGTGCACCTGACTATATCA
TCACTTTTGAGTTTTTCACATATACATAAATTGTCTCAGTTACAGGTTGTGGTACTTATGATAACTGTGAAACATTCCAG
TGAACTAAAACAAAAAGATCACTTTGCCTTTTTTAATCTTTATTGTATACAAAACAATTCTGACCTGTAATAGACCACTC
ACTTATCTCTCATTAGTTTTTATGTAAGCCTCCACTAGAGTACATGCATTCATGGAGGGAAAAAAAACCTTAAAAAGAAA
GAAAAGAGCAATTCCTGACACCATTCAAACTAAGTTAGCACAATACTGAAAGATATATAAGTAATATGTAGCTCCAACCC
AAGTTATGTACAAAGAGCTAAGCTTTTTTTTAGCACATTTATATAACAAGAGAAAGATTTTTAAAGGATTTCAGAAATAC
AAGGGCAAGTTTTAAGAGATTCCAAAATTATCTGTATACAGCCT
>TCONS_00001152 gene=XLOC_000853
GGGAGGGGTCAAAAGGTCAAGGCTAGGGTCATCAATCAAATTGACACAAGCAGGGTACCTATGTTTTTTATTAAGCCTAG
AGGGAGCATGTATAATGAGAATAACATTGGGCCAAGCACAGAGCCTTGGGGCACACCACAGCATAAGGATGCAATTGAGG
AAGAATAAGTACCCAAAGTAACAGAGTACGACCTGTTAAAGAAGTACGATTTGAACCAATTAAGGGCTTCACCACAAATG
CCCACAGTGCACTCTAATCTTGTTAATAAAATATTATGGTCGACCATATCAAAGGCTGAGGACAAATACAAAAAGACTAA
TACAGCAGAATGCCCTGAATCAGTAATTAAGAGACGATCATCAAGGACTCTCAGCAAAACTGTTTCGGAGCTGTGGTGTG
GTTTAAAACCAGATTGAAATTTATCACAGATGTCATGCGTATCCAGGTAAGCCTGGAGTTGCGAGAGAACTATCTTCTCT
AAGATTTTGGAGAGAAACGGAAGTTTGGAGATCGGCCTTTAATTAAACAGGTCGTTATGGTCAAGACACCTTTTTTAAGA
ACAGGTTGCACTACAGCATGTTTAAAAACAGAGTGAACATAGCCAGAAGACAATGATGAATTAAATGGTAAATGGCCTGC
ATTTGTATAGCACTTT
>TCONS_00001157 gene=XLOC_000858
GCCTGTCACTTCCGCACTTCTCGTACTTCCTAGTACGCGAACTGCGCGCACTCCGAAGCGTACGGTCACTCTATTGGGGC
ACAGCCACAGTTCCTTTCCACTATGTTATTGTTAATGATAAACTACAAATTTACCCTAAATTACTAAAATATCGATATTT
TAATATGAGAGTCGATTCTAGAACATAAATGACTGGTATCGGAGGAATTTATATTTCAATATAGATCCGCACATTACTAG
CTGAAATGTTGAGAGCCAGGGCTGGACTGGGACAAAAAATCGGCCCGGGCATTTTGACTAGAGCCCGGCCCACC
>TCONS_00001158 gene=XLOC_000859
CTTTCCAAGTAATAAACAAGCTTTGAAAAAGGGATGCATAACAAGTAAATTACTTTTAAAAGTGCAAATGTTGGCACCTT
GTAAATTATGCATGGCAGAGCCGAACACATTATCACTTGTTTAAACACTTTTATTTCCAGTAGCTGTTTTTACAAACCTC
AGCTTTAGCTTTCCAACTGCCACCCACACATACACAACAAGAACAACAACTTCAGTCAGGACCCAGTACAGACCTAAATG
CAATGGAGGCGTGATGAGCTGCTGCAGCTCTGGTGTGTCAGCCTCCCAACTACAACCTGGCTGGCCTGGTCGCGGTTCCA
CCATGCCCCAATACTGGGTTTTGATACCACTGTAAACGATGCATGGCTGACCCGACCACATTGTCACACTTTTATTTCCA
GCTGCTGTTTTTACAATACTCAGCTGCAGCTTTTCCAGCTGCCAGCTGCCACAACGACAATAACTTCAGTCAGGACCCTG
TACAGACTTAAATGCAGAGGAGGCGTGATGAGCTGATGCAGCTCCGGTATGTCAGCCTCCCGGCAGTGGCGCCACATACC
ATGCCCCGCCCCCACCCCCACCCATTATTAAACAAAGAAATCTATATTACATCGCTAGTAATGCTTTATATATACAAGCT
TCTGATCTAAATATATTAACTGCTCATTTTTTATGGGTGTCAGCATACCAAACTAACTCAATTGACTCAGACCCGAAGTT
CTCCAAATGAAAAGCCAAAAATTTATTTACAGTTGCCATGTAAAATATATCCAAAGTGTGGGGGTTGGGATATCCAGGGA
TCCATGGATAGGAGGGGGAAAAGGTCAATACAGAGCGTCTTAATCACACACGCCATGCACCTTTCCAGTGTCACTTGATT
AAGTGTCACTCCACAACTCCGAAACTGGGAGTATGGAAAATCCATTTAGCTCACACCAGCGTTTTAATAGTTAATATTAT
GACATTGTATTTAGTTTTACATGGTAAACTCTATCCTGAAAGTAATTGTAAAGCAAGGAATTTATAAACAGAATGTAAAA
TTATATCAGACCTGCCATGGCTCCAGTGACCGCAAAGTTGCACAGCTGTTCCCACTGAAAGGCCCTCTCCCTGGCTTGCA
ATGCAATATGTCATCAAGGGAATATGCCAGTGCATAAACAGCTTTGTACACATTATACTCAGGCCGCAGGTTGGAAACGT
CCAAGAATTCATTGTCCACATTTTCTAGATCTTCTTGTCCAGTACAT
>TCONS_00001159 gene=XLOC_000860
GTTTGGTGGATGGATCTAACCAGTCAGTATTAAAGTCTCCTCTGGTCCATCTGTCAGCTCTGTACAGTAAAATGTTTGGT
CGTGTGATTTTAAGGGTTTAATTTTAGTGTTCAGAGAGTTTCAGAGTGTAGTGATTTCTGTTTGGAGGTCAAACTGTGTT
CTGAGTGAAGCAGTTGGACATTTATGAAACATCCTGATGAGATGCTGAACCACCTCAGCCGTCCCCTTACAGCCTCTCTG
AGCTGCTGAAACCTTCTCTGCTCATTAAGATTTAAAAATATGAAACAGATGGATGAAGCTTCAGAGTCACTTTGATCTTT
CTCACATTTTAAACTGTAAATGTCCCCAGAACGAGCTGGAGGTCATCTCTCAATGAAGCAAACAAAACCACATCATCTGC
AACAAGACACGAGATCCTGACACCACCAAACCCAACACCCTCCACC
>TCONS_00001161 gene=XLOC_000862
CTAGCCTCTAACCCCTGAATCAGGGGTCAAGACATTTTCATCCAGAGAACTGAACTGACTGAGTAGTTTCTGTTTTTTGG
ACCATTCTCTGTAAATCCTAGAGATTTTTTCCCCCAGTCTGATGCACACTGTGAACCTGAGTACGTCTTGTCCATGTCTG
TATGTGTAAATGCATTTAGTTGTTGCCATATGATTGGCTGCACTGAACTAACATGTATGTATGTGAACAGAAAAGCAATG
TGTATCATTACGGTGGTCTAAGGAGCTTGGAAAGAAAAAAGCGTCTGGACTTCTTTAAGTTGCTTGAAGACGTTTCACCT
CTCATCCGAGAAGCTTCTTCAGTTCTAAGGTCAAATGGTGGAGAGTCCCAGATATTATCATTACGGTGATAATATAAATG
TTATATTTATTATATTTTAGGTTGCCTTTGTCAGCTTGTGTGTGCCACATTATAACCAGCGTATGAATTTATGTGTGTGA
TGGTCAGTGTTGAGTTTAGAGTATCATACATTTCCACCTAGGTCTAAATGGAAGATTGGGCTGTTTTTCATAAATAACAC
CTGATAAAGTTAAATAAAGCACAGGTAATCCACCTGAAATGGGGTAAATCTGTGTCAGCGCCACCTTTTAACCAACCTCA
GACAGGTTTCCAGCCTCCTGTGATAAAATAAAGAAAATGAATTTTATAATCACACTAACAAACAGCATTGTTGTTTGGTG
AAAGGTGATATTGGCTATGATAAAAGAATTAAATAAAATGTAATTTAAGTATCACCAAATATAAATGGGGACATACAATG
TTTGTGTATTTGGCAATGACTTACTGAAGTTTTAAAATAGTTATGAGAGAGTTAGAGAACGGGAAACCCTGTTCCTTTTT
TTCCTGCATGATGGGAAAGGTTTATGTGGACTTCCACAAAAAAGTTGTTGTGCTCAGTAAGATTACAGCAGCAAAGATGC
CGTTCTCCGGGCTCGCCCATGTTACTCTAACTGCATTACGTGTTTGTGCGTGTTCATGTTTGGTGTTAGGTTGTATATTT
TGTTTAGTTTTGTTAATATTTCCAGTG
>TCONS_00001164 gene=XLOC_000864
TGGGAACATACAGCAGACAGTGGACTGGGTAACTACTGTTTATTGATAATGTGACTGCTGACAGAAGAAGAAAGATAATA
CTGAGTTGTACAGGGCTATCTTCTCTGCTCAGATTCATCCAAATATGGCAAAACTGATCAGACGGTGCATCATTGTAACA
ATGGTTAACGGCCCAAAGTATACTCCAAAAGCAACCCAAGAGTTACCGAAGGTAAATGTGACAGGTGAGACCTGAGTCTG
GGAACTGCCCCTGGTAGGCGGAGCTGGTTTTGGTCACTTTCATAAGCTCAGGTGTAGGCAATTAGGTATTCTCTGGAGCA
AACCTGAAGCTGCGAGTGCTTGGTCCAAGCCGGGCAAGTTGGCACTTTCAACTTCTTTTATGAAAGCTTGATGCAGGTCC
CCTAGCCTTCTGTTAGAAAGGCAGGTCATAGAATATGTACCACTTGAGTTCTGGCTGTTTGGCAGAGATTTAAAGTTATT
TGCACCCTTGTAGGTGGGAAACATTGCGTTCCTGTGAGAAACGTGTAGTGGAC
>TCONS_00001168 gene=XLOC_000868
CTTGAACCTAAGTCCCTGAGTGACCTTGGAGTCACTGGAGGAGACGGGACTTCAAGGGTAAAGCCGCTGGGCACAGGCGC
AGGGGAAATGTCATTAACAATGACCAGTGATGAGCCAGAGAGAGAAAACACACCCTGTCAAAAGGAGTCTGAAACACTGC
AAAAGAAACATTTACAAGATCACAAAGATCACAAAGAAACATTTATAAAAATCACACATACAAACAGAAAATGCACTAAC
CTTACAGAGATAAGCTCATGAAGATTAATGCATAGATAGTGATTAAAACTTGGCTAAGAACACAAACAAATGTAATTCAA
TCAGCTTGCTAATTTCATGAGTGTTAAAAGGGTGTGAATGTTGAAGAAAATACACTTAAAACACACTTGGATAAAATAGA
GTTGTGGAATAACTCAAAAGTAGCTGTATGACAAGGGAGTGAGTTATGGAAAAACAAAAACAAAAGAGTAGTGATTAGTA
TAGAAAGAAAATGAAAATAATTGAATAATGTGATAAGGTTTAAACATGTATTTTTCTTGCCAAGTTTACTTGTGGAGATA
TGATTCAGTATGTAAATTAGCTGGAGTGAGTGACGACAGAGGAGCTTCCTGTGTGTGTGTGTGATTGAGGCCTTAAGGTA
GGGAAGCAAAGTAGACTGTTCAGAGGTGCAGATTTGGACAAGAAATTTATAATTTGGTGTTGACACATTGTTGTAATGTG
TTTATATCTTAGGCTGAGTTTGAGCCTGAGACATGGTTGTGTGTAAAACGGTGCAGCTTTTGACGAGGTTTTCAGTGCAG
TGAACGGGTGAGATTTAAGATTGTTTCAGATTTTTGAGGCTGTTGTTTTTATTTTAATAGAGGGAGTTTTGATAAACATG
GACATGTCTGAAAGGGCCCATTGGTTTTGTAACAGTGCACTCAGAAAAAACCTGTCAGGTGATTTTGTTTTGTACTTTGA
TGAGCTAATAATCAGCTCTCTCTTTCTTTCTCATTTTTGTTCTGAAGCAGGCCTGGAAGAAAGTGAACTAACAGCGCTGA
CAAAATTTCCGGACAAACAAATATGAGGTGACTTT
>TCONS_00001169 gene=XLOC_000869
GGAGAATCTGATTATTCGTGCGGGAGTCTCGAATATTGGAAATATGATGTGTGAATGCATGTGAGTGAGTGGGTGACTGG
ACCAAAGAGAGGATGAATAAATGTGGACAAACAATTTATCATGCCAGAAAGAGAAAGGGGGATGCTTTGTTTTGCTTTGT
TTTGCTTTTGCCATGAGCAGGAGGAGTGGGAGACTTAATTCTGGGGATGCTGATGTTTGCTTGGAGGGAATTTTTGTTTT
ATTTACTGGGGTTGGATTATGTTATTACATTATAAAATGCTAAATGCTAAAAGGGAAACATTTTTTGATATAACTCATGT
TACCATTAACTGAAGAAACACATGATTGATGACTGTTCTAAGTTTTCTTTGTTGTAACACAGATTGGATCATAAAGGGGG
AGTTGAGTATGAAATGTAAAGTATAGGTTTTGTTTCCAGGAAATTCCAAGGATCCAGAGTTCGATGGAGCAAGGAGTTCG
AGAAGATTTGACATAATGATTAAATTGATTTCATTCCTTAAGCACAGGTTTTCAGGGCTGGAGCAAAATACCGGAGAGGA
GGATTGCTGAGCTGTTCTGAGAGATGATATGACTAACCTTTTTCCTTTAATTTGTTAAGCTTGGGTGAAGCATTTTGAGT
TTTTTGCCACATGAGATGTGTCAAAAAAGAGAGGGATTTAAGGTTTAATTTGTTTAATTTGAAATGGGTTTTAGTATGAT
TTTATAACTAGT
>TCONS_00001173 gene=XLOC_000872
ACTAATGTCAGTGTTTTAAACAGGTAATTCTTTGGTGAAAAACAGCATTGAAGCAGTGCTCAGAGTAAAAGTAATATAGT
CAATTCAGTACATTATATCGAGCAAATGTTCTGCAGCCTTGGCAGAGGCCATCTGCAATCTGAAGACTGTGGTGTGCAGG
ACGCAGGCAGTGGAAGCTCCCAGGAGTGTTAGCATATCCAAACAGTTCATTGACATAAATGATAGAAACAGTCACAAGTG
CACAAACACACACAGCCACTCACACACCTGTACAGCAGGCCTGGTCATGAGTTAGCCTTCATTGCAGCCACACTTAAAAG
AGCCAAAACATGTTGCAGCATCTCAGCTGACACCACTGCAGCCCCATCCACAAGCTACACTAAATCTACGTTTAGACAAA
ACTATTTAGACAATTTGAAGAGAATGCAAACAGAGATACATCCATAAACTACAGACACACACACTTGTGCATGGACAGTC
TTAGAAAAAACAGCCTGCACTGAGATAAAAGAGAAGAGCAGAAGATAAAAGCTGATCATGTCCCTTGCTGCTCTGAATCA
AACTGGAATCTGAAATCTCATTGATGTGTCTCCATGCTTGCCTGCTGTTGTCGTTTGTAACAAACACGCCATAGCAAAGA
TGTTTGCTCGCTTCCTCTTCAGTTTTCCCACACTAACAATTTTCTGCACATCTGCCCTTTCTTTGCATATGTTTATGTCC
ACTGGTAGCCTTCAAAGATTATGAGATATCAGGGAGCAGACATAAACACATAACACATGTTAAGAAGCTTCCCTGAGGTG
CTGTAACATGCCTCAGTGCACACTGTTGTGTAATCAGAAAGAGCCCATCTAGAGAGGAAGAAAAACAACCCCTGTTCACT
GGTCATCGAGCAGCAAAACTCCAGGTCAGCAGTGTCACTGAGTCCTGGTTTGGGCCTGGCCAGAACTTTATATTTAGTGG
GAATAGGAACACATCTTGGAATAGCCTTCATTGTTTATGGTGTCAGTTCTGTATAACAGAAGAACTTATATAACTAAAAA
AAAAAAAAAAAACAACATGAAAGATAAAGGGAGAATTATTGTGCTAATTTCCAACTCTATAAAAATCCTCATGGACTACT
AGATCATGATTACATGATTCATGTTTGACAGTAATTCTTTGTACTGAACTTTGGTTCAACCCGTGCACATTCACTCTCTA
TAACAAGCTTTTATATCACCCTCCAAGTCAACTTCCTTTTGAGCAACTGCTCTTAGCAAACAGAAGGTTTGAACAGCGCC
TCGAGGCAACTGTTGTTGTGATTTGGCGTTATATAAATAAAATTGAATTGAACAGCAGGGGAGTGTAGCTGCTGATGCAT
TTTGGCATCATAAAGATCTAAGACTCAAAGTGTGCATGTCTAGAACCATATCCATTTTCCAAAACAGTCCCATCTTTTAT
TAGAGACTTACAAAATTGTCCTAGTCATATGCAGGCCTATCACTTAATGAGATCACATTCATTGTGCCGATTTGAATATA
AGACATAAGTCAGACCATCTCAGACCTACTAAGACTGCTGTTTTGCGGCTTTTAACCTTTTATTGGGAACTTGAAATGCT
TGCACATGGTAAATTTCACAACCCTAGAGAGTTACTGGAGGA
>TCONS_00001183 gene=XLOC_000876
CACACAATGAGGAGTTGGAACTCTGTAATTTGAACTGTCTTTCTATCTTGAAGAAAATACCTTTCATAATTAATGGCTTG
GTGTATATCTCTCCTTCTGTCAGAAAGAGAACCTCGTTTCCTTCCCAACACATTGGGGGACGTAGAGATGGATCCACCTA
TTAGACCTGCTGGTGAGGTCTTTCATTAATTATGTCCTGCTATCATTTTGTAGCATCATCATTTATTGAGCTCTGTCCTC
CTCCCTCTCAGCATACAGAAATGTGCTCTATAATGAAAGAGGGTGACCTCAGTGACCTGCTTCCTGTTTTGAAACAGAGA
TTAAAAAATATCCCACTGATGCAGCAATCTTTCCGTGGCACTTTTTGTTTTGATAGATCGAACACAATCCCTTTCTATGG
GTGATTTTGCTGGGAAAAAGCACTGACTATTTTCTACACGGATGTTTGTCCTTGTTAAAAATGTTTTATGGATGTTCATC
TTGAAGTGCTTTGGAGGTAATAAACTTCAGGGAAAAAAAATCAAAGATCCTCAGCAGGAGATGCACATAATGGGATTTCT
GCATTGGCCGGGGGACGTTGCTCTTCTCTGAAATGTACCATGGCACCGACATGACAACTTTTCTCCCGCTCCTCTCTCCC
TCTGTGTTGCAGGTGTGAGTTCATCCTCTGGTGGTCAGCTTCTCGTTTCCCTGGGCAGTCTGCTTGATGACCAGCACTGG
CACCATGTAAAGCTGGAGCGGCTCAGCACTCACCTAAACCTGACCGTGGATAAAAATACACAGCGGGTTCAAATACCGGC
TGATCTCAGCCACTGGCACATTCACATGGTGAGAGGAAACACACACACACACACACACAAACACACACACACACATTTTA
AAGCAAACGTGTCAAAAGCGCATCCACTCCTGCAGAAATATTCATTTGTTCACCAGCGTGAGTGAGTTACTCGTTAAATA
AATCAGACAGGACATTCAAGTCATATTAGTTCTCCTAGTGAATGAAAAGGCAGAAGGTGGGCAGCTTTCTGTGCCAAACC
AGCTTGAGAGAGTTTTTTCAAAAGGTCTATTCAGTGCATAATTTAACTGTGTGAGTGTACTGAGGCAATGAAGAGGTGTT
TCTGAGCTTATTTTTCTGCGTTAAAAGGCAGCGTACTCTGTGAATGAACCTCTTACAGCAACCTTGATGCCATTCAGAGG
GAGACGGTAATATTATTATAGTGTGTTTTGGAATTACTGTACAGCTAACAGTGGCAGCTGTCCAGA
>TCONS_00001184 gene=XLOC_000877
GCCAAATGCACCTAAACATTTTAGGAAAAAACGAATAGACAGCGCTCAAAATATTTGGCCTGTAAAATGTGGCAAGGAAA
CAGACCTTAAACATGCTGTGCTGAGGTTTAGAGTTAAAAGAGCTGCCATCCTATGTAGAGACACTTATAATAAAATGGAC
AGTAAATGGAGAAGTCCTCCTGTTTCTGTGTGAATTAGCCAACCTTCAAAGAAAGGTGGCTTAATGATTAACACTTTTGA
CTTGAACCCTTTCTGTGTCCCGTTCAAGGAGTTTTAAGGTTTGCTTGTCCTGCTTTGATCTGTTAAGTTTTCACAGGTAA
AGTTTCAAGTTACCATAGTTTTTCAACATGATAGCACAGTTCATCTGCAGGAAAACTAAAAGGAGTGAACAAAGATTGGA
TATGCACTGAACAGTTCTGAGGTTGGACTTCTGTGATAGAACCATGGAGTGTCTGTCCTAAGCGGGTTTTGACTGCTGCA
GGATCCCATAAGCGCCATGTCTGACGACAGGAGGAGCAATAGGAGTAATAAGGTGGGTATGATCAGAGCCTACAAGCAGA
AATGGAGATGCTTGTATTTCCTTTGAAGAGACAATACGAGGTACGTATGGTCTGAAAGTGCTAGGTGGCTTGCTGGAAAA
TTTGGAAACTTGCAAAGAATCTTGAATGGTTTCAACTTCTTAGCAGACAGTTCTAAGTGATAAGTTTTCAACTTTCCACT
TTAGGTGAAGATGCTGAGCAGATCATGTCAGAAGAATGGTGAGTTGTGAACGACTGTCAAGAGCAGCATGCGTTTCAAGC
ATTCACAGGGACAATCACTGAGTCTATCAAAATACAATGTCCTTACTACAGACTAGCTCTAGTTGTTCAGTTCTTCAAAC
AAAAATTAAAGTTTTTGTGCTTTAAGCCTTCTGTTAAAAACATCTCTAAAAAGCACCTTTTT
>TCONS_00001186 gene=XLOC_000879
AAAGTGATGAAAAGTGATAAAAGTGATGAAAAGTGAAATATATGTCGGCACCCTCAAGGTGGTTACCGCTGGAAACCTAG
TTATCCATTTAAGTAGATAAGGTGATATAGGCTAACTACGTTAACCATTTAATTGGTTAACCTGGTTAACCCAAGTGAAT
TGCTAGGTAGTCAGGACTGCTCGGGCTTTGGGGGATTTTTGGAGATAAATTCCTAGCCAGTAACGCGGGGACTTGGGGCT
CACAGTAGGGATCTGAGGGCTTTCGAGTCCACCGGTCTGGACGGGCTAGATGAAATGCGCGCGTCACGGAATGAAAGGCG
ACACCTTCGGCCAAAGTGTAAATATGTAAATAGCTGTTACTAACCCTTAAGTATAATCGCTGCTGTAAATATTGCTAAGT
AGTAGTCTAGAGTATAACAATGTATTGCTGTAAATATTGCTTAAAATAACTCTTGCTGTAAATAAGAGGAATACGCGTAA
GGGGTGGGTTTTGATAAATAAATACGGAAAAGGGAAGTTAGTAGGTAGATAAGTAAAAAGTTGTAGAGGGACTGATTTGA
GAGACTAAAAAAACTGAGCTCTCTGTGCTGCAGAGCGCTGTGTCTGCAGGCAGTTTGTGAATCATCCCTACGGTATGTGG
AGGAGTGAGAGGAGCATCAGAGCAGTTAAAAGAGATAAGTCTGCAAAAAATTAAGAGTTTTTGAATATAAAGAGGAAAAT
AGACACTGCCGCTGAAAAATAATGTTGTTGTTTAAGGAATTTAAACAGAAAGATCTGTAGAAATAATATTTGTCAAGCAG
CAACATGAAGTAAGTTGGAAGATTTGTGGGTAAATTTCAGTAAAAGAAGATATTAATTGCCAAAATAGGGATAATGAGTA
AATAGGGATTGCAGGCACTTTTTTTGGATTATTAGCTTAATAAAAGTATGACCAAAAGTTAAATAAATTGGAAATAGAGC
TGCTTGACTAAAGTAAAATAAAAAGGATAACCTAACCTAGAGCTAAATTATAACATATCCAAACTAATAACAGTAAGAAT
GAGAACTATAAACTAATTCTAATAATAAAACATAGCTGGGATAAAACTAAAATAATTAGAGGGAAATTAAATAAATCACA
CAAACAAATAATAAATGAAATAGAGAGGTTTGTGTTGTGTTTGGAGAAATATAGAAGGTAGTGGTGATGATCTAAGAACA
GCTGAACAGATAGAGACCAAATAAAAAAGAACATGTTTGGGCTACAACGGAGATAAGAGAGTCAAAAGAGCTTCCATAAA
TCGTTCTCAGTAAAATGCAGGAGTTGTAAAAGAATCTAATAATGTCTCAGAGTTTGCATGTGAAATGTATATTGAGGGTT
TGTTATCACTCACCAAAGAAATAGTAAATAATGTTGTAGAAAGTTCTGCCGAGGGGTCATAAACTCACCCAAAAGCATAC
AGAGAGTGCAAGAGGCACCTGAGTAATATGATGTGAAATGAATGATTGTTGGAAATAAATTGTGTGAAGCTTAGAGGAGT
TCAGAATAAACAGGCTGACATGTTGGGTGAAGTGGTCATGAGGACAAATAATGAACAAATTAACAAAAAGAGACACCTGC
TAGAGATCTGTTTAAAATGCTGCCATCACAAATAAATGGTTGGGAAAAGAAAAGAAGGTAGACAGGGTTTAAATGCAACT
AACTGATGTATCAAACCCAGAGAATAATAGCTAAAATCACTGGATGGAAAATAGTGAAGTGAAATAGAAGAGTTTTGTTG
GAAATGGTGGTTTAATAAGTCAGAGATTGTGACTTAACAATTTCAAGTAAAGTTTAGCGCCTGTTGAGTGTGGCAGAGGG
AGACAGTAGCAGAGACAGTAGAGAGAAAAAAGGAAAAGTGTTGTACTGAGAGAGCTCACATCAGCTGAGCCGCTGCTGCA
GGAG
>TCONS_00001187 gene=XLOC_000880
AATTTGGATTGTACTAGGTCAATAGTTGCTCACCTATAGAGGTTTAATCATGCTGACTCAACTCTGCCTTACCCTAATCT
TCCCAGTTTGTCCCATACCAATGAAATGTTCTTCTCTTTCCTTTTGGTTGCCAAGTGCCCGGTCAGACTGCATGTCCCTC
CTCAGTACTTCAAACTCTACCTCTGTACACTGTAACTAAAATAGAACTAGAATAGAGTCATTTAGTTCTGCAGGTTTTAC
TAGAGTATGCATTTGAGTAATTTAAATATGTCAATCCACAGACAACTGGACCCTGCCACACACAGGAAAGATAATTTAGG
CCCCATTTTTCTAATTTGAGGTTTGCCCATTTTTATAGGAGATCAGGCTTTAGCCTCTTTCCCTCCAAAATATCTGATAA
TTTAGATTTTCTCTTTTTTTGGGGGGGTTCATTCTTTGGGAGAGTTAACAATTTAGCTCTGCTAAGCTATATGTCCCCCC
CTTTTCCCAATGCAGTTAAGATTATGACAGAATCCTTCACTGCTTTCTCCTTTACACTGCATTCATTTTTATTTTTCTTC
CATTTGAAAGTAACTACAAATTGCACACACACTGAATTATAGCATTGTGGATAGTTTAGTGCTGCACGTTTAGAGCTAGC
ATCTTACTATTAGCTTCAGTACAGGAACAGAGGTAGCTGCCACTGGTCTATATGTAGCCGCACTAAAAAAGATAAAAGAC
AGATTATTTGTCATATCTGCACACAGATTCACACATATTTGCACCCACACAGTTACATACATGTCAGGAGGATACCCAAG
AGCAGTGTACCAGGGTCAGAAACAGCAGATGTTTAAATTTCTCATTTCATGTTACCAGGGATCCTGAGTTTCATCAGTAC
CCCAACTTTTAGTAAATCCCCATGTGTACGTTTCACCCCTTCAATAATGCAATGCTCATAAGGTGATTAATAACTTCTCT
AAGTTTACTTATCTGTCCCATGCCCTACTGGGGTTCTAATGCTCTGTGTGTATCTGTTCTAGTGTCAATGGGAGTCATGT
CTGTGCCCTTTATGTATTAAACTTTCCTAATCTTAAATAATGTTCTAATGTAAGAGTGTTAGTAATGAATATATTTCTAA
TAATCTCCTATCTAACGCTTTCATGTGGCCTAGTTCATATTATTTGTGTTCTATTTCTACTGGGAGAGTAACACAAGGGG
TGGAGCCCAGGGCTTTAAACTTATTAGTTTGTTGGGAGCATTACTGATGCAGCTGCTTCATGTTGTTCACTGCAGATATC
ATGGATAGTTAGTACTCTGGTATCAGTCACAGTCCATGTACTGAAGATTTCTCTTGGCAGTAACTTCCTTGTTGTTATGG
TGCTGCCCACATTTCTCTCGGAGTTCTCCAGGAGCATCCACACAGAGAACATCCCAGATGTAGACGATGTTGGCTCTTAG
AGGCCATCGAGTGTCAGTCCTCAGCAGATTGATGAGTATGTCAGCTGACTAAAAGTGTGTTTTAATACACTTTTCCAGCC
CTCTGCAGATACAGTCTTTCATTGGACTCGAGGAGACTCGGTTTCATGAATTGAGGATCTTCCCTTGGACGCTCCTCTCT
GGAGTTCCTGGGCTTTCACATGTGCCAGCCATTGGATGTCGTCATACAGCTGACTCCTCCTCTCCACCTTTGTACAGGCC
TCATCAGTGACGTAGGCCTTCGCAGTGCCAGTGTTGCTCTTCTTCACAGACTCATGGCCTGGTGTCTTTCACTGGTGCTC
TGTGTTTCTCCCCTTCAGTTGGTGAGCTCCTTCATCTGTAAGGAGTTCTTTTTTTTTTCTTTCATAGCAGGAGAGCCGTT
GCTTCGAGTATGTGCATACATCAGTTAGTTAGTAACTGTTTTCATTTGCTCCACCTTTTTTTCCCTTTTGCCTGTGAGCT
CGACCTCATGTTACTCTCCATTATCTTACTCCTGGTCTTTGAATTCTCCTATTTAGCTTCCTTTCCTCTGACTCACAGCT
TTCTTTGTCTCACCTATCTAATCACTCTTCACTCTTCAGCTCCTTTATCTAACTTCCTACATCTCAAACT
>TCONS_00001188 gene=XLOC_000881
GGTTGAGGCTTCTGTGCTTACAGAGCTGTGTGCCTGAGAGGATCCTATCAAGGATATCCATCATCCATCATGGTGGTCAT
CCTGTGTCTTTCTGTGTCTGCTTTGTGGGCAGAGCATTGGTTCCTCACCTGTTCTGCTCACCTGCCATCCACTGATGACA
ATCAATGAGGCTATACTTAAGGGCAGTGCATCTACTCATCTACTCTGAGGGCGACTGTGGTTCAGGGGGTTGGGAAGCTC
ATCTTGTAACCAGAAGGTTACCGGTTTGATCCTCTCCTCTGTGTCCTTGGGCAAGACACTTCACCTGCCGCCTACTGGTG
TTGGCCAGCGGGCCGATGGTGCGATATGGCAGCCTCGCTTCTGTCAGTCTGCCCCAGGGCAGCTGTGGCTACAACTGTAG
CTTACCTCCACCAGTGAGTGAATGTGAAAGTGAATGAATAGTGGAATTGTAAAGTGCTTTGAGGGTCTCGAAAAGCGCTA
TATAAACGCAATCCAGTCTGTCAGCTATCTCATGGTGGTAACCAGGCCGTGTCTTTATGTCTGTGCTCCGTACTTGTCTT
GATTTCCTTGTGTCTTGAGTTTCCCTGCCACTTCACTGCTTAACTCACTCCTACTGCATTCAATAACATTTGACTGAAGC
TTCAGATTTGAATTTCCTTAGATGAATACAGGGGCAACAAACACCAAGCACACACAGATATCCCAGTTTGGCATAAAAAC
ACGTTCTCATATTTTCATGGGAAAGAGAGTGTACCAGTATCACATAACAGTCTATGCTAACCAAAACAAGAAAGTAGATG
TTGCAGAACACATTCATGTTGATAACAGCTGATGACAATTCACATGCACTTTCACCAGAAAGCCACTTTTAGCCCTTTTT
TATGTATTCGATCCAGAAGGGCAAACAGCACAGCAAGACAAGGTCAGCTGCAGCCAAGCAGAGCTCAGCCACAGTGCA
>TCONS_00001189 gene=XLOC_000882
AGGTGTACTTAGTTTTTCACAGCATATAAACTACATATAAAACTTTCTTTTTTGTGTGCGACTGTATAATCTGCAGCGAG
TTCTGGGTCTCCCTCTAACTGGGCGTGCCCAGATAACCTCAAAGGGGAGGTGCCTTCAGTCGCCTAGCAGCAGCACTCTG
AGCTCATCTACAAGAATGAAAGCTGTACTGGCAGATTTCTTTTCTGATGTATTAATCACATATTTTAACCATGTCACATG
AGTAATATATCACTTTCTCACTTAGTAGTATGCATGAATGTTATCACAAGTGGGCCCCATGTTTATTGCACTTTCACAGA
AGGCCTGTTGTAGAGTTGACATCAGGGCAGCCCGTTCAAGAGAGGTGACAGGTGGTCGTAACTTTTCTTAGAGTGGGAGG
GGGTCAAAGATGAGCAGGACTGAAGGTATGTGCTGTGGAATGTTCTCTGTTTGAGAGGGTTTGTGGGAGTATAAAGGAGT
TCAGGGCAGTGTCCTTCCTCAGAAAACCATTTTGGTGTTTGACCTGAATGTTTTCTCCTCTGCATTATTTTTGATAAACT
TCACTTCAAAAGACACGCTCACCTGGTTGCAGTTGTATTTAAAATTTTCCACAACAGCCCAGACGCCAACCTTTATTAGA
GGAGCTTGGAC
>TCONS_00001190 gene=XLOC_000883
GGATAGGGTTTTTTTTTTATTAATATTTGGATTTTTAAGGAGTGGTTTATTAAGGAAAGGCAGGGCAGGAGATATAAATG
GATGATGAAGGCAGTGATGGAAAAAAAAGTGGGGAGAGTGGGGAGGAAGAGGAGATTAGTGCTCAGCCTGAGCTGAAGCA
GATGTCTCCTCCTCCTCTGTCACTGGCACATTTTTCTCTCTTCTTCTTTGCTTTCTTCTCCTCCTCCCATGACTTCTTTG
CTTCCTCTTCTTGCTTTTCCACTTCCTCTTCTTTCCTTTTTTTTTACACTCTTCCTGTCTGCTCAGGGTCTTCCCTTTTC
TGCCTTTGTTTTCTCCTCTTCCGCCTTCTCCTCCTGC
>TCONS_00001192 gene=XLOC_000885
GAACAGCATCCACATTTTCCATTGGGTCAAATTTGTTTGTTAGCTTAATCATTAATGGCTTTGGTAGATGGCGTAAGCAT
CTGGTATGTCCCTTGCTACCCTTTACCAGGACCCACCTCTTCCATTTGCAGGGTGTAGAGCAGACTTGGGACTTTGGCTT
TCCCCTGAGGACAGGTCACATCTCATCAGCCAGAGCCAGGGGATTGGCTGAGATGACTGGCTCTCCTCCAGAAGTTGCCA
AACCGAACTGGGGGACTGTGGTATCGCAGTGAGCACCTGGGAATGAGCACTGAGTAGAAAGGCAGCTGGTGATGTTGCCA
AGGCAGGAGACATGTAGGAAAGCCAGGTGCCTTCTTGCGTGGTTGCATAGATGAAAACTCCACTCTTTCCACTAGTACCT
AATGCTTGTCACAGTTTTCAGGGTTTTCTATTAGGTTTTAATACCTGGTAGCAGGTACTTTCTTAGTACCTACTCTACCT
AGAATCCAAGCAATCCAAGGCAATCCGAAATGTGATGTCAAAAGATTGCATGCCATTGACTGGCTTGTCAGTGGCATCAC
TCAGTCATGAAACCATGACGAAAATCACAAAAATCAAAACCGTCATTTTTGAAACCCAGCAACGAGGGAATTGGCTGCAC
AAAAAAAC
>TCONS_00001193 gene=XLOC_000886
GTTCTGACAGTAGTTAACATTTGAGTTTAGAAACTTACAAAAAAAACTTGACTGAAGTAGAAAGGATTTTACTCAAAAAT
GTTGACGTCAGTCAGGCTTATTGCTGTTAGGTGATGAGTTTGAAGTGGGCAGGCATTAGAGCAGAAAGGTGAGAGCTCAA
AGGAGGACATACCAGTTTTTGAAGAGTTGAGCAGGAGGAAGATGAAGGCACCCACCACACATAAGAAACAAGATATGAGT
TTGGAATAATTTGTATTTTATTAATTGTCCAATTATTGTTTGATTGCTTACTAAAAACAGAATAATTGTTTGGCATTACA
ATGTATAGCAAGGAAACATTTCAGCTGAACACAGAATACACATGGGTTTGTGCAAAATGAATACATGTA
>TCONS_00001194 gene=XLOC_000887
TCTGTAACTTGAGACAGATTCATCAAGATCAGGTAGTCCATCAAATTTACATATGATCTCAGTGTCTCTGATGAGGGGGG
AAAAGAATAAAACCATCTGGAAGGAGTGCAACAAGGCTGCCTCAATCAGTCGAACCACGGAAGGCCTGTGTTGATGAGCA
GTTTGCTGCCCTTGACTGCAGTTTGTGTCAAGGAAACAAATTCTCACAACTTCAGAGCCATAGCTCATACCGCTCGTCCA
TAATATATTTTGGGTGTTGTAATTTTGTCCTTGCTCAGGCTTCTCAAAAGCTGGTATATCCTTTTCTGAGCTCACACCTT
CCTGTTTTACTGTCTGGCCTTCCTCCACTTCATCTTCTGTCCTGCTTCAATGACAATCATCTGTCGTATAATGCATGATC
ACTGTTAATGTAATGGGTGATGCCACCTAACAACCCAACTGTAGGTCACTACTACTGCAGGTATAGAGAATGTAGTTTAG
TCAAAAAGTTTGACTGTGTAAAGTTACTCGTTAAAACAATGTTTTAGTGATTATGAAGTTTCCTTCATGTAATTGTTTCA
ATGTTCATGAAATAAAAAGAAATGTTACCAGAAATACACACAAAAATGATGTTATA
>TCONS_00001196 gene=XLOC_000889
CGGAGGCCGACTGTGTGGAAGACGGCAGCGGGAGCTGAGCAGGTTTAAGAGGCCGGCCGCGTGGAAGACTCCTCCAGCGG
AGGCAGAAGGCTGAACGGGCCCCTCGGACCCTCCAGCAGATTCAGACAAAGGCTGGCGCGGTTCTCCAGAACCCCCAGCA
GGAACAGAGGAAGGCTGGATGGGCCCCTCTGACCCTCCAGCAGAGGCAACACAGGGTCAGCAGGTATGTAGACCCTTGAC
TGAACAGATAACTGAGCTGCGGGCAGAGCTAATGGCTGAGCTGGTGAGTGGGATACAGGCTGAGCCGGTGATTGGGCTAA
CGGTTGAGCGGCAGGCTGCGCTACAAGCTGAACTGCTGACAGGGTAGGTGACCAAACTGCAGACTGAGCAGATAACTGAA
CAGATAACAAAATGGATGACTGAGTCAGAGGAGCTAGTGACTGAGCAACAATAACAATAACACTGAACCGAAGGCAACAC
AGCAGGTAACTGAACTGCAGACTGTGCAGAAAACTGGGCCGGTGACTGAGTCAGTTTTTTAATGTCCACAAAACTCACCG
ATCAGGGAGTGGAGGACAGGAAGTTGTCAAAGAACACCACCTGTATGTGCTGCTTGCAATTGTCCGCGGCATGGATTACG
CTCCTGCAGTAGTCCCATAGCTGCGCAAGCTATTCCTCCTCCGAGGCAAAACATGAGTCTGCTGGGTCCATGTTGTGGTT
GTGTTGTTCTGTCCTGGTCTGTGTGCAGGCGGGCAGGAAATGGACCCAATGTGCAGATTCACAGAGGTGGAAACTTAAAC
TCAACTGAAAGAACCTCAGCTTTA
>TCONS_00001197 gene=XLOC_000890
GATGTAGGATAACAACATGGCATAGGTAAGTCGGTATTTGTGACAGCAGTGGGTACCAGAATTTCTGTCCTCCGTTAGCA
ATCGGAACTGTATTTTGATCAGAACTTAGGAAATTGGGTCTTTACTGGTGTACGATCGCCAATCGCTTCTGAATCTTTGG
AGTGAAACATGACAGGAGCAAAAATAGGAAAAATAGTAACGCATCCGCACCACATTTTCTTGTTAGTAATGTTAACAGCA
TTGTAACAATAGAAATAGTAATTAGTTAGATTACTTGTTACTGAAAAAAGGAAAGCCGTTAGTAACATTGTTACTTTTAA
TCACCATTACTTTTAACTGTTACTTTTTGTCACCTCATATCCTGAATGTGGGTTAGTCCTGTATATTAATGCTCAGTCTG
>TCONS_00001201 gene=XLOC_000894
TGTGTGCTTCAGATTCTTTCTGATGTATCTCATCAACAAAGATGAAACAGAGCACACAGGCCAGGTAAAACACCTTTCCA
CTCTCTCTGCCAGTAACAGTTTTTTAATGGCTGCTTACATTGTTAAAGCCTCAGTATGGAACATTGAAAATCACCTCTGG
TCATATTTGTATGTTTGATCAAATACAAAGGATAACATTTCCTGTAATGTTTAACTAATTCCTAAACAAGGGCCTCAAAA
CAAACTTGTAATCAGTTTGTATCTTATGTGATTAAAGCAGAATACTTTATAGAAGTTTTTCATAAATGTCTTTGTAGTAA
TGAGGTTTGTTTAAAACTAAAAACTGGCCAGTCTCCCATTCAAGATCATTTTGTTGGATATATACTGATGATATTCCATC
ATGGGTGCTATTTCTGGATCACGTTCCAGAAGTCCTGTTTTGACCACTTGCTCTGTGAACCCTGAGATTACACTGTGGAC
ATTCACAGAAAACTTTTACTTTCATAATGACCCGAAGTCCATGTGGCGTATCGCCACTGGGAATGAGTGCTACAACAGGG
CAGTTTCAGCAGTTTTCAGTTAAGGAATCCAAAGTTTCCAAGCTAAACAACAACGTGTAAGGTGTGGTGAATGTTGAAGG
CTTGCCTTTTTCATACACTGAAGGAGACCCAGGCCCAATCATATAAGCACAACTCCAGCACTTTCACACTATTGACATGT
TAGTTTATGCCGCTCAGTCTGATTTACCTTTAATGCCTGTTGTGAATGCATAAAATGCAGGGCTTTATGCAGGGGCTGAT
TGGCTGGTCACTGATCAGGGTGGAGAACATTGGAGATCAACCAATTCCAGTCCATGGCTGGTCAGTGGGTGCATCTGTAG
TGA
>TCONS_00001202 gene=XLOC_000894
GTGTGCTTCAGATTCTTTCTGATGTATCTCATCAACAAAGATGAAACAGAGCACACAGGCCAGGTAAAACACCTTTCCAC
TCTCTCTGCCAGTAACAGTTTTTTAATGGCTGCTTACATTGTTAAAGCCTCAGTATGGAACATTGAAAATCACCTCTGGT
CATATTTGTATGTTTGATCAAATACAAAGGATAACATTTCCTGTAATGTTTAACTAATTCCTAAACAAGGGCCTCAAAAC
AAACTTGTAATCAGTTTGTATCTTATGTGATTAAAGCAGAATACTTTATAGAAGTTTTTCATAAATGTCTTTGTAGTAAT
GAGGTTTGTTTAAAACTAAAAACTGGCCAGTCTCCCATTCAAGATCATTTTGTTGGATATATACTGATGATATTCCATCA
TGGGTGCTATTTCTGGATCACGTTCCAGAAGTCCTGTTTTGACCACTTGCTCTGTGAACCCTGAGATTACACTGTGGACA
TTCACAGAAAACTTTTACTTTCATAATGACCCGAAGTCCATGTGGCGTATCGCCACTGGGAATGAGTGCTACAACAGGGC
AGTTTCAGCAGTTTTCAGTTAAGGAATCCAAAGTTTCCAAGCTAAACAACAACGTGTAAGGTGTGGTGAATGTTGAAGGC
TTGCCTTTTTCATACACTGAAGGAGACCCAGGCCCAATCATATAAGCACAACTCCAGTTTGCCTATGTGAGTTTACTATT
ATTAGTAGATACAAAAGGTGTGTCTACTTGTACGAGTTTGAATCCCGATGACCTCACCTCAAGGTCAAGGTCATAGATCA
AGTCTTCTGAAAATCTTTTGAATGCGATAATCTAGAGAATGAGGCGATGCAAGACTTTGAAATTGATACTATAGGTTGAT
CTACTAGCAGGCTGAGGGGTAGCACTGGTGGCCACCAGTTAATTTTGTAATTATTATTATTTTTGTATTGCTTGCTTTGC
TTTGTGCACTAGTGCTGTTGGAACAGGAAGGGTTCATCACTGAGTCGTTCCCACAAAGTTGAGAGCATGAAATTGTCCAA
AATGTATTGTGTTTTTAAGCATTAAGAGTCCCTTTCACTTGAACTAAGAGGCCAATTCCAACTCATGAAAAACAGCCCCA
AATCATAATCCCCCCGTACAATGCAATCAGGCAAGTAGCATTCTCCTGGCAGACACCAAACCCAGACTCAACCATCAAAA
TGCCAGATGAAGATTTATCACTCCAGAGAGCACATCTTCACTGCTCTAGAGTTCAGTGGCAGTGCGCTTTACACCACTGC
GTCCAACATATTGCATTGCACTTGGTGATGTAAGGTTGGATTCAGCTTCTCAGCCAGCCTTCCCATGAAGCTCTCCACAC
ACTGTTTTTGAGCTAATCTTACTAGTTTCTTTCTTTATGTCCATCAACACTGTAAATTCAAAGTGCTTAACAAATTTAGG
TGCCCTAAATTAAGAGCATTTGTAATTACCAAAGTAATTTTTTATGTTTCTGTAACAGTTCGT
>TCONS_00001203 gene=XLOC_000895
GTTGGTTTCTTAGAACATGACTGACCAGCTGTTTCTATCGGTCTACTAAATCTACTGATCTGTCTACACATCTTTTTTTA
TTACTCATTCTTTTTTATGTTTTAATGTAAACAGTGTCCACACAGTGGTAAAAGAGGACTGTATAGAGATTTTTGAATAA
ACTCAAATGAAAGCCTAAGGTGGAGACACAGTTTAACACATGTAAATAATCAAATAAACACATTAGTCCTTTTTGTGAAC
ATGGATGAATAAGTATCATTAATTTACAGCATTGTTCAGCCATGCCACTAAATGCTTTTTTACACAGTGTTTTAACCTGG
G
>TCONS_00001204 gene=XLOC_000896
CTAAGGACACAAATATGAAAAAACCTATACTTACCAACCGATACCCCACACTACACACTAGGTGTGCCATGTGACCTGAA
ACTTTGGTACAAACTCATCATAATCATTCTGTTAACACTGTTTTTTAACAATGTTTGTGTTGCTGTTCAGCAGTTTAAAA
TGTTTTAGATTGGATTACATGGAATGAATTTGAGTTCTCTTGGGGGTTTTTTGGGTGTGTTTTGTTCTTAGCAGATTTTT
TTTTTTACATACTGTAGAATTATACCACATTTCTGGTCATATGACATTCCGAGTGCCCACTTAAAACAATCCTCACAGTT
AATTCAACATTAAAACAAATTTAAAATATGTTAAATAAATAAATAAATAAAAGGTTTGCTCTGTGATGAAATATTAAATA
AGCATACATTGTACAGAGCTCTAACAATGAAAACAATCCTTTAGCCTGTTGATCAGAGAGAGGCAGTCATTATGTCCATT
TAAAACCTGTAATCAAAAAATAAAGTCCCAGATGATCCTCATCATGTCCAGTGACTTCAGAGTGGATCCTCCCTGTCATC
CGGCCAATGTTTGATGTGTGGCAAGCAGCACAGAAGCAGGATGGCTGAGGACTTTAAACGAAGAGCAGAAAACAGGAACA
TATGTAGTTGTAAATGTAAATACCGGTGATACTTGTCAAAGGGAATCAAATAATGAAAATGTTAACTTACACACTCATTT
AAGGAGGATCTTGACACTGCACAGAGGAGG
>TCONS_00001208 gene=XLOC_000900
GGGAGCTCTGGTTTTTCTGGCTTGCTTAGACAAAACATGGTTGCGTACACCCATTTGGGTTGGGTTTTTTTTCTCAATCA
GTGATTTGTTATGTGACTGCAGTGAAGATCTATATTGTTCAGTCTTTTGAGTCTATTATTATTTCTCAGTGCCTCCTATT
TTAGTTATTTATGTTTCTAGTTCTGAGTTCCTTTCTCAATTTAGTTAGCTCCCAATCATGTCCAATCTGCCTTTGCTCTG
TTTATCACTTCTCACTTGCCCTCCATTGTGTGCTTTGTGTTTAGTTTGCTTCCTTCCATCTAGTACAAGAACTAGTACAA
TGCGGTGAAGTTGTCCTGTACCCTCAGCACAAAAAAAGCGCCCCCCAAAAATGATTTACGCAAGCATGTTTCCACCTCCC
AGCTTTACTGTGAGGATGGTGTTATTTGAATCATAATCAAACCTGGGGGTTGAGTTGAAGCCACAGAGCTTGATTTTAGT
TTGGTCTGACCTCGGCACTTTCTCCCAAGCCTTCTCTCAATCATTTAGACGTTCGCTGACAAACTCGAGACGGGCCTGAA
CATGTGCCTTCTTTAGCAGCAGTGTTTTAATACATTACAGTGCAGTGTGTTACCAATGGTATTGTTAGTGACAGTGGTCC
AAATTGCCTTCAGATCATTAAAAAGCTCCACCACTGTGGATGTGGGCTGATCTACCACCTTTTTAATAATCATCTCCTCC
CCAAAACACAAGACATTCCAGACCGAGGGGGATTTCTTCTATTTCCATCTCCGATCTCACCAAGCTTCTTGCCAAGGTTA
TTATAAT
>TCONS_00001211 gene=XLOC_000902
GACCTGGATGACTGACAACCGTCCCATATACGAAGCTCTAATACTTTGGTGCTATTAGATAAGACAGTAAATATCATTAG
AAATTATTTGCTACACCTAGCACTGCACACTTTATCAAGTGGTGACATAACAATTTCAAAGCATGTAACAATTATAAATG
AAAGCTTAGATGATATATTTGTAGGTTTTAACATTTGAGGTGCCCTGCATTCAAATTCTGCTTCCTAAAAATGTTATCAA
CTGCACACAGTATCATTTAGTATATATATTAATATGCTGTTGTTTAAAAATAAATATCTACATAAAACATTAATAATATT
AATGGCCCGCTGCTACAGTTTATTTATTTGAAGGTGGGCCATTTTTGTTTTATTAATTTTCCACAAAGTGAGAAGTCAAA
CAGAGCAGCATATTTAGCTTTTTATTTAAAAGTGAGACAGCACAAACACACGTTTGCTAAACGGTTCTTAAAAATTAGAG
TCTCCTTCTTATTCTTGTATGTAACTATGTGTTTTATTCTCAGTCTTTCTCCCCCTTCCCTTAATTAACCCGCAACACAG
ACAAATGCACACACAGGCACGTGACTCTTTCTCTCCCCGCATTCAGTCAGAGGCGGTAAAATGACTCCTTTTAAGTTGCC
AAACCTGCTGCTTCAGCAGCTAATTAGTGGTTCTAAGACGGCGGCTCATTACATCACATAACCTTACAACCTAAAGAATG
AGGCTGTTTTAACCGACTAATTTGGGAAGAGAAGAACTAACTGGACCTTCTGTAACAGACTCAGAAACACTAACACACCA
AATGAAGCTAATAAAACAAAACAATAAATGTAAACAGTCAAATAAACCAACTTCATTTTATACTGGGCCTATAGCGCTAG
GCATTAGCATTGAGTTGTCAGGGCTAGCTTCTCAAACAGTCCTTTAAAATACTAAAATTACAACTTTTCATTAAAAAGCA
GCCATTGTGTTGCTTTAATATGACTTATACTTCGCCTGACTTTAAAAGTCACTAACTACAACTCGGTAAATCACTCAAAA
AGCTTATAAACATTTCATTTCAGAGAAGCAGAGAAGTAGGTCTTACCTTCAGCAATCGCGGGTAGTGTGCGGAGGTGCAG
GAGTGAGCCGGAGATGAAAGAAAACAGTGGCGTTCAGGGGTAGTGGGAAATTCCTTCATTACACAAAATGGGCATTGAAG
ACATTAAAATTTTGAAGTTCATTTAATTATACTCATACAGTATTTATTTGCTACAAAAAAAAGCAGAGTTTTACTTATAT
AAGCTGAATAAATATTCCAAACAGGATCATTTGAATTTTAAATAACGGTTAAAAATCATAACTTAATAATCATAATTCAT
TATGTTAAAATGCAATGCATTATGATAGATTTATTTAACTGACTGGACACCAAGGAACAGGTAAAGAGTTCACCAAACCA
AAAAAACAGTGCTGGACAGTCTGCAAAATGTGGAGTCAGATAGACATTGTGCAGAGAAGAGGAGGGGAAAGTTGTATTCT
AAAATGGATTAACAATTAAATTAAATTAACACAGCCACCTAAGCATCCTCATACAATAGCAGGAGCTGCAGTGAAAGGCT
CGGGTCACTGCACTGCACTGACTCAGCGATTCAGGAAGTTCTTTAACCCCACTGCCATGAGGCTTTTTAGCAGCATCTAC
TGACATGTTCTTCTCACATTTATTTCTTTTATTCCAATACGCATTGGTTGTAATCATATGAATTCTGAGCTAAATGGACC
ACTCGTTCACTCAGAACATAGCTGGCACGGGGGTAACTGATGGCACGACCATAGATGGACTGGCCATCCATCACTCACAC
GCTCACGCCCTGATATGCAAATTTGAATGTGCCAGTCCTCACAGAGGATTGGCTGCCTGGGGACCTGGCTTAGCAGGAAA
ATTGTAAAATCATTATTGCCAGCTGATAGAAAGCTAATCAAGGGTACACTTTGCTCAAAACTACTTGTTGTTCTACTAAG
GCAAATTGGCACAAACTTTAGAAAACCA
>TCONS_00001212 gene=XLOC_000903
ATCTAAAAGACTGAAAGACGTCATTTTAAACACTTACTGTTGTTGTGAAGGATCTCTGAAACCCTCAAACACTCTTCTGA
TCATCAGGATGAAAAATTAAAATTATCCACTGAAAGATAAAAAACAAAAAGTCTGAGTTCAGTATCAGCTTTTTCAGTAT
GTAAAAAGGAACACACTGAAGATTTATTCCACTTAATAAAAAAAAGTTTTTAAAAAAAGTTAAGAAATCAAACAATAAAA
TGTAGCAAGTTTAAAGTCTGTGTATAAAGTGGCCTCTCTACCACAGAGTCACAGATCAAACTAACCCACACATCCGTGTG
TCATCCTGTTTGGTACAACACACCCTTCACCTGTGTGACATCAGTGCACATAGCAACACCTTAGCAACCACATTCCTATC
TTCTCCAAATCTAAGTACACACATGTGACAAACAGCTACCACATATACAAAGAAACAGAGAAGTAATAAAGAAGTGAAGT
GTTGCAATAAATCAGGTAGATGTGCAGAGACAACTTCCCACTCCACTCAGTTCATG
>TCONS_00001222 gene=XLOC_000912
GGTCACGTGGCGTTCTGTTGCCCTGGAGGTCCACCCATTTGTAGTTAGAGCAACAGAAGATGCCTGGGACAGTTCAGCCA
TAACTCATACATGCTTGGAACGATCTTGTCACTGAAGTGGATGCGCAACGAGCTATCATAGCATGGCTCAAGCACGTTCA
TCACAGTTTAAACCCCTTGTTTTGCACGACTGAATACGGCCTCCCGTCTGCAGCTAAACACCCCAGTAGCTTTTGTAATG
GCTTTAGCCCGGTCGGACTGGGCAGCAAAAGGTTGCTTAAATGCCGCAAACTCCTCTGCTCCGCTACTTGGACCGCTAGC
GCTGACCATAACTACAGCTTGACAGACTGACCACGCGCACCATACACATACTTTTTTTTTTTTTCTTTTTAGAATCTTTG
GATCACGTGTGTACCGAACCGTGGAGTGGGATCGGTTCGGATTTCGGATCAACCGTGATCCGTTGCACCACTAAGATGTA
TTATACATAAGAGACAAATATTGTTCGTTTAATATGTTGGCATTATTACATTTGGCTCGATGCTTA
>TCONS_00001223 gene=XLOC_000913
ACTGCTTTAAGTCATACAGAATAGATATCAGAGCCTTAAACAGGCTGACTTCTGCTAAATACGTCAAACTGGGCAGAAAA
GTATACAAACACAGAACATCCTTATAGAATATGATGTAACACTATAGATAAGACCTACCCAAAGTGTGGGCAGAGCCATT
GCAGGGGGGGCGCGGTATGAAAAGTTTGGGAAACACTGCTATAGATCAACTTACCTCAGAATATATAAAGCATATAAACA
ATTACAGCAAAATGATGCAGCAAACACAGCAGTACTACTAATCCAAAATACCCAAAGCTTCATAGAACTGAAACAAACAT
TTATTTGTAGGTCCATTCAGCTGCTGATACATACTTTAGGTTTCTGAATATTAAACTTGTTGCTGCCTTTCATACTGTTT
AACTTGAAGGCTCTGAGTACTTTCTCCCACACTGAAAACACTGGAATGATGAAATTATTTAAATTAGAGATGGCACGATA
CCACTTTTTTTTTATGTCCAATACCGATACCGATATCATAAATTTGGATATCTGCCGATACCGATATGAATCCGATATAG
TGTGTTTTTTAATCAATAAAACTGTTTTTTTAATATCTTGCTGCATTTTGTATAAG
>TCONS_00001225 gene=XLOC_000915
CTTGCAGATGCATGATTGGATTTGAATCTGGGGAGTTTTGAGATCAGGTAAACCATTTGAGCTTCTTATTGTGTTTCTTT
AAGCTTCCTTAGTAGCTTTTGTTGTATCATGTAATTCATTGCCTCATAAGAAGAGGGCACGCAGAGCTCTTTCGTGCCAT
GTGTGGGCTCAATGGATGCATAGGGCCTCACAGCCAGTAGGACCCCCTGAGTTTCAAGCTCAGCCTCAGTATGTTTGGAG
AGAATTAAAATCACTTGTGTTCATTTGTAGCTAGATGAGCTCCATGTGTTTACTGGTTAAACATTAAATGTAGTAAAGGG
GTGTCCAGAGTCCGGCCCGCGGTCCATTTTTAATTGGCCCTCAAGTAATTTTATAAATAGAATAGAAAACGGCCCGCACT
TCAACTTTTGCTTGAGTGTATTGCACTTCTTGGTTTTAACACCAGAGGGAGCTACTGATGATCAAGACAGTTGCTCTACC
AAAAAGGACAATCACAGAAGAAATTTACCCCAAGTTACTAAACATGGCAGAACCAAAGAAGCGAAAGGTAGAAAGTGAGT
GCAGAAAATT
>TCONS_00001228 gene=XLOC_000918
GTTCAGGCTAAGGAGACTTTTAGATGTGTTCCTCTTGTTGTTGCTCTTTTTAGGAGATTAGATGTGAAAAGTCAGTTTTT
ATTGCGACTTTATTTTATATTTTATCTCATTTAGTCCTTTTATAGCTCTTTTAATGGCATCCTGTGACATTTGAGGACAT
TTCAAAGGGATCAGATGTGATTTGTTGTCCTCTGAGCCTGTTTGGTGTTTGAAACGTTAAAATACCACAGAAATGGGAAA
CATGATGCTCTCAGTTTAGTCAAGAAGCCGGATATGTAAATAAAGCCCTTGGTGTGCCACATACAAAGATAAGACATGTT
TCACTTGCACACTTTAGTTTGTTGACAGCTTATTAAACAGTACGAGTCACTGTGCCAGTGTCATTATGAGCCTCAACATA
GAGCACTATCAAACATTGCTGATTAGAGGAAAGTTTGATCTCGTCTGTTCACCAACAGCTATTTTCTAAATAACGGTAAC
ATTGTGATAAACAGGAAGAGGCACCGATTGGCTAATAATCCTAATTATTACTGTTCTTTTGGTCTGTTTGCAGAAACATG
GCAGACATGTTGCTGCCCTTGAGAGAACATCATTGAAGTGAAACACAGAAGACAACAAAGATATTTGTAATGTGAGAAAC
TGCAAGGACATGAGCCAAAATCCAATAAAGGGAGCATCACTCCCCGAGGTCTTTAATGTCTTCTCACATTTATGGAAATG
TCCAAAGTTTGCAGTCGT
>TCONS_00001229 gene=XLOC_000919
GAAGTGAGTGAACCAGGCCACACAGAAATCTGATCCCAAACACTGATTCAGGTAGATTATAATAAACTGATAACACAGAT
ATATTTCTCCTTCTAATCCACAAATAGAAAGTACTTCATGTGTTGGTCTGTGGGGCATCTCTGATCTCTAGTGTCAAACA
AAACCCTCCATTTGAATTTCATTTTGAAGAAGAACACAAAGCTGTAGAGACACAAATCTGCTGAGTCGGCGGGTAATAAG
GGAAGATTTTCTCCGTGTGAGCCGACGGGTTTGAACCCACCGTCGGGCCTTTCTGTGAGAAGTCTGCATGTTCTCCCCAC
GTCTGCTCGGATTATTTGCTGAGTCTAAATGTGCCAATGCTCGTCTGTCTCCATGTGTTAGGCCACCTGTGGATCACTTC
CTAGTTAAAGGAAGACTCTTCTTAAATCTCTTGTTGTGAGAAGCAGCCCAGACCCACTGATGCACATGGGCACTCAGTCA
TGTATCAGAGTGGGTAATAAGGT
>TCONS_00001230 gene=XLOC_000920
AAGATTTGATATTTTTAGTACAGATCAGAAGAAGATTGTTTGAAGAGAACCTAGAATTGTGGTTAAGGACCGAGGAGCTT
TATCGAGGGTGATGTGAGAGTTCAAAAAGCATAAAGTCCATGAAATAAAGCAGCAAATCAAATCCACACCATAAATTGAC
ACGGAGCACATGAGGGAAAACACAAGATGAGACAAAGCACAAGGGGGAGACCACTATTTTTAAAAAATGAGGAGGATTCA
GGCCGACATATTAGTGAGGAAAAGAGACATGGGTGCATGAGATCGACACAATCACAGTAACGTTAAATACAAGACACAAA
CGAAATCTGATCACCATACAAAGAAACTCCAACACAAAAGTAAACTCCGCGTAAGGAAAGGACACCAAAGGAAAAGAGTG
TGAAGTGAAGGGAACTATCAACTACCAAAGTAACTGCAAGAAATCAAGACTGAGAAAATCAATAGACAAACTACTAATCA
TAACAGAAAACATTTATTAGTAAGCAGAACTTGACAGTGCGATACCCAAAACACTGGCCAGAGACCCAGCATGTGACAGA
ACCCTTCACTAACTGTGAAGCCTGGTGGTGGAAATGTTCATGCACAACCGGATGCTCCAGATATTCAAAACAAACAAACA
AACAAACAAACAAAAAAAACTGAAAAAGCAAATCTGGTTGTTTCTGGTTAAG
>TCONS_00001231 gene=XLOC_000921
AGCAGCTGAGTGATGAGAGAGACTCTGGCTTAGTGGACGAGCTGCTGCCTTTAATTTTTGCATTATGTTTATATAAAAAT
GAACTTTATTTATCAATATTTACAGTCATCGACGTGTCTGTCTGTGTGTGTGTAATCGTGTTTTCCCTGTAGGAGGCGCA
ATGTGGCTTTGTGTTGTTGCTGATGGCGATATACTGGATAACGGAGGTGATTCCACTGTCCATGACCGCCATGCTCCCCG
CCATCCTCTTCCCCCTGTGTGGCATCATGTCGTCCTCCAGCGTGAGTCAATCAGAGTTACAGAGGTCAAAGTGTTCTTCG
TCTTGGGGGTTGTTATTCTTTATGAATGCACAGCAGCACATGTGTTGCTCGTGTGCCTACGTGTGGAAAAAGAAACACTT
ACTTAAACATGTTTGTTTTGACAAATAAAAAAGAGCCCTGTTTTCCGCATTTATTGCTCTGCATGATTTAAAGCTCAGAA
CAATTCTTTGTGCTCATCCAATTATTTAATAGTTT
>TCONS_00001237 gene=XLOC_000925
TGGTAAATGGACTGCTTCTTATATAGCCCTTTTCTACTCTTCTGAGCACTCAAAGTGCTTTACACAACTTGTGCATTCGC
ACAAGCACATTTTCTTGGTGCTTTCTAACTAACATTCACACACCGGTTCACTCTCCGATGGATGCATCGAGAGTAATTTG
GGGTTAGTATCTTGCCAAAGGATATTTGGCATGCAGACAAGGGGAAGCCAGGAATCGAACCTCCAACCTTCTGATCAGTA
GATGACCTGCTCTACCATTGTCGCAACACATTTAAATAACCCCCCTGACTGTACTGCCACAGAGTAAATATTTCTGTTAT
GTTCTTCTAAGTACAGTTACAACACATAAGTAAACAATTGAGCAATACTTCACCTACACTGGCCTGAGTCTCGTATATCT
AGAACACACTTCAGAGTCTGAAGCCACACTATCAGCAGACGAGCCATGATGGAGTTTGTTCACGTTGCTGTAACTGTGCT
CTGTCTTCTGTCACTTGGACACTCAGCTCCTGTGACAAGCTGTGAAAATCTAATCCAGCCTCGTGAAATCCACGGAAATC
AGGTCAGACTCTCTCTTATCTCACCTTTCACTTATCACTTTCTGCACATATACGCTGAGTAAAATAAGTTTTGAACACGT
CACCAAATTTACATGAAATTTACACTCGATGTGGGTAACCACCCATCCAGTCCACACATGCAAAGAAATCAAACCATTGA
TATCCATAAATTAAGCTATGTGTAATAATAAGAGGAAAAGTATTGAACATATAGAACGGAAGGTGCAAAAAGGCATGGAA
GTCATGCCACCAGCTGAAATCTATCAGCAATTACAAAGCAATCCTGCCCCCTAGTGCAAATTAATGTCAGCTGGTTCTAT
TCTAACTGACAGCCTATAAAAAGTTGTCTCATTAACAAGGTGTCACACAAGAAACATCTCATGATGGATAAAACCAATCC
ATCAGAATTACTAAACTTCTGCTTTTTAAAGGAGTCAGTGGAGTCTAGACAGCGTAAAGACAACGCCAGGGAGTTCCACA
GCCTTGGTCCTAGTGCCTGAAAAGCCCGATCCCCATGTGTTTTAAACCTAGTATGTTTCAGATCCAACATAACCAGAACG
GTTATGTTGGATCTGAAGGTTCCAGTGAGCACTGTTGGGGCAGGAGAGAACATAATTTCACCATAAACCGGCCAGGACCA
GCTGCTCCCCGCCAGTTTTCAAACAGGGGAGTGAAAAGAATTATCAGAAGAGTTGTCCAAAAGCAAAGGAGCACTTGCGA
AGAGCTACAAAAAGACGTGGAATCAGCTCATCTGCCATGGCCTGTATGCACGCTCACCATACAAGACTCCATTGCTGAAG
AAAAAGCATGCTAAAGCACGTTTAAAGTTTGCTGAACAACATTTAGACAAGAAATACTGGCAGAATATACTCTGGTCAGT
AGAGACCAAAACTGAACTGATGCCTTAATACACGCCATGTCTGGAGGTCAAAAGGCACTGCATACCACCCCAAAAACAAT
ATACCAGTAGTGAAGTTTGGAGCTGGGAACATCACAGTATGGGGCTGTTTTTCATCATGTGGCACTGTAATGTTTCATAT
AAATTCAGGAAGATGAATGGGAAAAATGTTCTGCTAGCATCTACCAGGATATTGAAGATGAAATGAGGACGGACCTTTCA
GCAAGACGATGATCCCAAACACAAAGCCAAAGAAGCTGCTAGAATGACACAGCCAATCACCTGACCTGAATCTAATTGAA
AATCTATAGATATAATTAAAGTTTAGAGTTCATAGCAGGGCTCACAGAACGTTCAGAATTTGAAGACCATTTGTGTAGAA
GAATGAACCAAAATCACACCTGAGCGATGC
>TCONS_00001239 gene=XLOC_000927
CTACACTAACCCAAACCCCGACCAGATGGTGGTGCTCTAACCTTGCTATATAAAGGTTGCTGTGTTGTTCACTGGATTAA
ATCAAACTGAGCACACAGTCAGAAATTTTTTTCCTTATTTACTTTTTTTCGTTTCATTTTTTAAATTTCTACTTTTTTAA
AATATTATGGTTTTATACCAAAATATGTTTTTACCCATTTTTTTCTTCTCTCATACATAAATATACATACATGCAAAGTT
ATTCCTAGTAACATGAAAAACTATTTTGTTGTCTTGTTTTAAAATACATTTCCATATATTTTAAAACTTTTCCATTTGGC
CAACATGGAAAAATATGACACTCAACACCACACATTACATTTCTCTGTTTTAATACTTTCTGAAATCTGTTTTTTAGTGT
TAGTGTCTTTTATTCATACAGTCTCAAAGAAAACTTTATGATGGTTTCTCAGTCAGTTCCCTTCATTATAGTTATTTGTG
ACACAGTATTTGGAACCTGGGAACATACACAGTTTAAAAATAGACTTATAAACAGAAAAT
>TCONS_00001240 gene=XLOC_000928
TTGATTCACTCGAAGAGTAAGTAACGCAACCAACTGATCAGTTTGATATCAATCTTTTGTGATACACCATCATATTTACA
TTATTTGTACAGTACGAATGATTTGCTTTGGTACCTGGTCAAACTTAAGCTCTCCTCTGTCTGCAGCAAACTTGCAGGCA
GCAGCTTCTCCCCCCTCGCTCACATGCGTGCTGTGCTCAGTCGCCTAGTGCCTGAGCTCGGATCATACCAAAATTAGGGG
GAATTTACGACGGTGCGCTCTGCGCTTCGTGTGTTGTTTTTGTTTTATACAGTTGTCAGCCAGGCATCTAACTAACAAAT
TACACTCCAAAAGACCCCATGCTTCTGAAAAAATGACCCGGGC
>TCONS_00001241 gene=XLOC_000929
CAGATTTTTGTTGAGCCTCACACTTGCAGAGGCTACGACACTCTACAGATCCCTGATGGGAGAATCATTACCTCTGCCAA
CAAAGAAGCCTGCTGGATGTTTCTTTACAGCCTGATGATGGGACCTCATGCTCTGCATCTTCAAAGTTTGTGAAGATGCA
GGGATTATTATTCATACACAGTAATGCGAAGTGTGCTCATAGCTAGTATAACTGGACCAACCTGGTGCTCTTCATTTATG
GAGGCTGTTTGAGTCTGAATGTTGGATGTTGTGTATCTCGTGTTCTCTGGGCTTTGTTGTCCTCGGTCTTTTTGCAGGAT
CAGAAAACAAAACCGGGATGGCCGTAAATGTTTCTTTTCCAGTTGGATGATGATAAGACTGTGATGAAGCAAAACTCATT
GAGTCACTAGAATAAATTCAACTAGACACTCAAAAGATGTCCTTAAATGTCCTTTAGGTGAGAGAACAAATGAACAAACA
GGATGACTGCTCAGGGGTAAGGCCATCATGCAGTCCAGCAACCTTTATGGTTCTGGTTTGATTCACCAGGAACTATTAGG
GAAACCTTCCAGCGCCTCCTGTGAAAGACACAGGCATAAACACACAAACATTTATTAACATGTCCCACAGTCTTCCAGTT
TCATCATTTTGATGTTCTCATCCTGTGGACAACAACATAGATGGATGCAGATTTATTGTTAACTTTTGTAAGGTTTATTT
ACTGAACATATCCAGCTGCAGCTCCACTGTGATCCTGAACTGGATAAGCACTTAAGAAAATGTGTGAATAAATGGACATA
CATCAGCTTACTATATTTATCCAAACAGACGGGACCAATAATGCTTCACTGAATTACAGACTTTAACAGTCTATTCTATG
TAAGAATGTCTCGTGCTGATATACCTGCAAACTTGAC
>TCONS_00001248 gene=XLOC_000934
CATGAAGTTATTATTAGTTCATAAATGGTGAAATACAAAGTTTTCATGTGACACCAAAGTCAAAACTAGACTGGCAAAGA
AAAAAAAAAGCATTAAAAGCATTTTTCCAAGATCAGTTTCACAGAAAGCTCATCAACCATGTGGCCGGAGCCTTTCTGTG
TGGAGTTGCATGTTCTGTCCGTGTCGGCATGGCAGCGCTCTGCCTTCCTCCCACAGCCTAGAGATATGCAGTTCGTGCGG
TTAGTTTAGTTGGTGAATCCGAATTGCCCATAAGTGTGCCTGGTTGTCTGTCTATCTGTCTGTGTTAGCCCTTCAACAGA
CCTGCAGCCTGTCCAGGTTGGTATGGTAGCTGAAACAGGCTCTAGCCCCGCTGCAACCCTGAATTGAGATAAGCGGAAGA
GGATGGATGGGTATTTTTCTGAAAGTAATCTGTAAAACTGAGTAGATTTGAACACTCCAGCTTAATTTCAA
>TCONS_00001250 gene=XLOC_000936
TTTGTAGCGTCGTGAGTTTTGGTGTAATATTAAAAAGGACCCAGAATATTTAGACTTTCTTCACAAATGTTCTGTTTCAA
GAGGTAATGGGACAGCAGATCTGTGATTAGAGAGCAACCGGGAGTTTGTTTGACAGATTGTCTGTAGTAGGCATTACTTT
GAAGGACTGAAGAAGATTTTCGGTACTGCTGAGGCTTTCCTGTTTTAAACCGTGTTTCTGAGACATTGTTTATCTGGAGA
AAACTAGAAAAACTGCAGTCTGCCTGTAAATTGTGCCTCAGTTTTCTTAGTCAGTTTAAACTCTACGCACTTGAGGCAGT
TTTCTTATGCCTGATGGTTAAAATGGGTGAGTCTCTGCTTTTTAGTTTAGTTTAGCTTTGCAAGATTTTTATGTGTCAAT
ATCTCTTGCTTTAAATTATCCACTGTCCATTTCCTAAACCATGTATCAAGTTTATTGGGAGTGACCAGGATGGACTAGAT
TAGAAATGATATTCTGTAAATTAGTGTATCAGAGAGTTAGAGACAAGGCTGAGACGGTTTGGATATGTGCAGAGGAGGAA
CAGTGGATATACCAGACAAAGGATGTTGAAAATGGAGCTTCCAGGCAGGAGAAAATGACAGAGACCACAGAAGATGGCTC
ATGGATGTCGTGAATGGGGATATGCGGAGGGTTGGTGTGGCAGATGATTGCGTTAGGGACTGGGTGAGAGGGACAGAGAT
GATCTGCTGTGATGACTTGTATAGGGAGCAGCTGAAAGAAGAATATGAAGAAGAAGAAGAAGTGGGTCCCAGGGGAGTTA
GAGGTGTCCCAGCTGTCACAGGAAGCCTCTGATAGATGGGTCACCAGTCTGGCACACAACTTAAACCAGATAGTTGAGAT
GAATTCTGCAGCTGTTACTGTTTTATGCTGAGAGAGCCCTGTGAAATTTAAGAGGGAAACTTTTTAAATCTATTACTTCA
TGTTTCTCTTTTCCTCCCAGGATGCAAAGTACCTGTCCCAGCTGTATACGGCCCTGCAGCAGTACAGGGAGGCAGATCGC
ACTGCCATCATTATCGCCAGAGAAGAGCAGAGTCAAAATCCTGGGTCTTTTGACCCAGCGTTTTGAGTTTTAGTTTATTT
TGATGTTCATGATATGTTTAAGTTCTTTAGGTTATCTAAGTTCACTTGCTTATTAGTTTCCCCTTGTGTTTTCAACCCCT
GTTAAGTCTCCCTTGCCCTTCATGTGTTTCATGTCTGTTTCTTATGTTTTCAAGTTCATGTAGTCATGTCTGCGTTTCAT
TACGTTTCCTATTTTATTTTGTAAGAGGTCCTGTGCTCTGTGTTTTGTTTTACTCTTTCCCTGTGGCGTTGTTGTGTTCA
TGTTGTGTCTACTGTGCCTTTCTGTCCCATGTTTCAGGTCCCTATGTTCTCTCCTCAGTTGCTGTTAAGTTTACATGTCT
AGAGTTTAGTAGGTGTGCTTCCTGTTTTACTGAGAAGGTCCGTGTCTGATGTCAGTGATTCTAGTTTTGCTTCCCTTGTC
TCGTCCAGCCTGATTACTCCCAGCTGTGCTCTCCTTCTGTCTCATTCCCTCGTTATCCCTCAGTGTATTTAAGCCCTGTG
TTCCTTGTTGTCAGTGTCGTAGTCTTCCTCATGGCTGTGTTTCCCTGTGTGTCAGTTTATCCATGCCCCAGTTTAGTTTT
GTTATGTTTTTTGTGCCGTTCTGCAATAAAGCAGTTTTTTTGAGTTTAATTCCTGCATGTTGAGTTTTGCATTTGGGTCC
TTTTCCTGCCTACACACAGCCGAAACATGACAGAAGACGTGGCATCGTTCTAATCCCATATGGGAGCAGCCAGGCACTTA
CTGACTAACACTGCAAAACAGAATTGTTAAAGTATTCATTTTAATTTCAATTCAGGTTAGATTTTTTTTGTGCGCAACGC
AGATTTTCTGTGCGCAGAGACCATGCCAGCAGTGCGCAATTGCGCAC
>TCONS_00001252 gene=XLOC_000938
TTCACCCAGGACTTGGTCAACAATTGAACGACTCTATAAAATATCTACATATATATATTGTCAGGAGTTTTCCTGTATTG
CAACTCAGGTCGGAATAAAAACACTCAGACAGGTTTAACGTGTACACGGGTGAGACTCAGGGAGACTCGCACCATGCAAT
AGTTGTCAGCCTTTTTTATTCATAGCATTCTCAGAGACGTACAGGAAGAGATTAAATAGAACTGCAGGCTTCCTGTGTAA
CTTCCCCATTTAGGAGTCTGCAGAGAGTGTGACTTCCCCATTTAAGCTGAAAGAGCAAACACATTTAGATAATGAAACGT
ACTTTTAAGCATAACATAATAAAAATCCCAAAATCCTAAAAAATCTCTTAACATATATATATATCTATAAAAGAGTCTTT
GGATGCACTAGTGAAGCTCTGAGGTGTGCTGGATTTGTCAATAGAAACAAGTCATCTGACTGGCAGAGACAGGGGTCTTA
AAGTGCGGCTCCGCGTGGTTTGGGCAAATAAATTAGAAGTATTTAGCTGAAGTGTATTTTATTTATGTTAGTTCGTTTTA
ACTCGTAGTTCTAAATTGGAAGATTATTGTGATATTGAAATATAAAAATAAAATTATATTCTATTATTTTTTCATCGCTC
AAAATAAGAGTCACACTCGCGGAAGCCGGTATACCCGCCGAAACGCCGTGCATTTCTCGAGACTTTCAACCCCAGGTAGG
CCAATTATGGATCTTTGGATCCACATTATGTCAGCAGTCTGTAGATTTTCAGCTCACAGCCCGACACACACCACCAACAA
CACAACAGCACAGATAGCGCAGACGTAAAGGCAGCGAGGCGTGATTGCAGGTGTCGCTCAGGTGCGTCCGCCTCCCCTGC
AGCGGCGCTGCAGACCAC
>TCONS_00001260 gene=XLOC_000943
ATGTAGTCCCAGCTCTCTCTTGTGAATCTGTTTGTCTGCCATCGTGTTTCTTGGTTTTCCATTTTCTTCTCTCTGCACAG
ACCTTCCTGGACCCCCGCCTGTTTCCCGTGGATCCTGTTTGGATGAGCATGAGTGGGAGTGAGTTTCAGCGTGGGACTAG
AGTTAGTGTGTGTGAGTCAGTGTGAAGAGGAGTGTAAACTAGTTACCCCTGCCCTGGCCCTTTCCTTTGAATTTCTAGAG
CCCCCGTCCCTTCATCACTGTACATATGTATACATTTCACCTGGTGTTGTAAATAAACCTCCCTTTAGTTGCAAAGTTCT
GAGTCCTGCATTTGAATCATGCCTGATCTGATGTGACAGAGATGGAGATGTGCCGGGAGGGAGCGCCATACTAGAAAGAG
ATGGTACAAACTAGTTCTTTCCTCTACTTCAATTAGAAGAGATCATCAGGAGGAACATTATTTATTGATATGCAGAATTC
ATAGTTATGAGGAGACTGAAGAGGCTCTGAAGGACCATTTTTACACAACAATGTGAGAAGTGCTTTGTGATAAAGTGGGG
AGGACATTTATGGCGTGATGGATTGCAAAACAGGCTGCATTAATGTATGTTCAGATAATGCTGTACCCACCAGGACTGTA
CTGTGTTTCACAAATACTAAACCGTGGCTCAGTCCTGACGTCAAGGAGAGTCTGCAAGTCAGGAAACAAAGAGGAACTGA
AGAGCGTGCAGAAAACAGAGATTAACACTGTCTGTCAACAGAGGTGGCAAAACACAGACATTTTTTACTTAAGAAAAAGT
ACACATATACTTCTACTTAAGAAGTATAAAAAAATACTTCAGTAAATATTTAAAGTACTGTGAAGTCAAAGTTATAGTCA
AA
>TCONS_00001263 gene=XLOC_000946
GGGCACTCTGTCTGCTCACCTGTTTACTTATATTAAAGAAATTATGGTGAACACAGCTTCTGAAGATGCTATTATGATCA
ATATTTTTTTGACAAATAATGAGGATCCAGCACCCAGAATGGAAGCAAAAGGAGAATTTTAGGTGTACATGTAAGAGATC
TCTAGGGGTAGTGTGAGTCCACTCAGTGCTGCAAGGTGTTCTGGGGACATGACTGGAAAGTTTGATCCTACTAAAATCTG
TCACTGCTGACTGTCCATTTATTATGCTACCCTGCATATCTGCAGGTTCCGAGTATATGTGAAGTCAACTGAACTACTGT
CAACAGTATATAGCCACCTACTTGTACTAATGAGATTCATGCACCTTTTGTCTCATATGATTTTGTATCCTTGAATGGAA
AATAGACATTCTAAAATTCGGCAAGATATTGGGGCTAGTAAGAGCTTTATTCGGGAGAGCATTTTACCTTTCTGAGCCCA
TACTGCAACAAGAACTAAATCCCCAGTGCTTGGCATTGGTTTGTTACTCTATGGATGCAGAGTTTCCATTTTTATTCCAA
TCTGATACACAGTTTTTACAAAAGTATTCATGCACCCATCCAAATGATCAGTTTCAAGTTTTCCAGTCACTTCCATGGCC
ACAAATGTATAAAATCAAGCCCCTAGGTATGCAGACTGCTACTCCTATACTTGTGAAAGAATAGGTCGTTCATTCCACTG
TGGTCCCACTAGT
>TCONS_00001269 gene=XLOC_000950
CTGGATAGAGCACTACTGCTAAAAAATAATATAAACCATTTGGTGCAGTCCTAGTTATAAGAACACCATCCAGGAATGTA
CTGTTTGGAAACTACATGTTCAGTTCAATTTTATACATACAACGCCAGATGACAACGGTAGTCTGAAGGCACTTTCCATT
ATAAGGTAAAGATCCTACAATAATGCAGAAAAATCAGAGAAAACCCCGACAATCAGATGACTCCCTATGAGCAAGCGCTT
TGGTGACAGTGGGAAGTAAAAACTCCCTTTTAACAGGAAGAAACCTCCAGCAGAACCAGGCTCAGGGAGGGGCGGCCATC
TTCCGTAACCAGTTGGGGGTGAGGTGAGGAAGACAGGACAAAGACATGCAACATATGAACCGTGTGTGGTGGTGTGTGTT
TGTGTTCAGACTTTATACCAGAGCCAGACGTCATCTACTCTTCACTGAAGTAGTCCACCAGTCCAACCACTGACGTCCAG
CTGACGGTCTCTAACTGGTCCCCCCAGCACCTCAGACCAGAGGACATCCACACGTTGAAACAAT
>TCONS_00001271 gene=XLOC_000952
TGAAGAGGTCTCTCCATTTAATAATAGCTGTAATAAAATGTTATGGTCAACGGTATCAGATGCTGCAATTTGGTCTAGCA
GGGAAGATTTCAACATTTCAATATGAATGAAGGCTGAAAAACTGATTAGATTAATTTCTGATGACCTTTTCTGTGGTTCT
TCAAGTTTGTAACACCAAATATATTAAAGGATGATTTAAGGCTGTTTTGGGCTTAAGGTTCACAGGAACAATTTAATTAG
ACAGCCGTTTACTATTTTTCTTTATTTTCTTGCTTTCATCACTGACATGTTCAATATGATAACTATATCAGATGAGAAAA
TAAATCCCTGTGTAGTTAAAAAAAACCCCTTTAATTTAATCAAACTGAAATGTTGCTAAACTCTAATGGACATGTCTTTT
AATCTTGTCAACAAGACTACGGTACCAAATCAACTTGATGAAGATCTCCTTTGGAAAATACATACTCACGAGACAAAGTA
AAAGCAGATCCCTCACAGCTGGTAGTACAAAACACAGCGACAACTTGTGTATTAGATGCCCTCACTCC
>TCONS_00001273 gene=XLOC_000954
TTCAGCCAGGTGACCAAGTCTTGGTGAGAAATCTCACACCCAGAGCGGGTCCACGAAAACTGCGCAGCTATTGGGAGGAC
ATGATTCTAGTCATTAGCGAAAGGAAAGGTCCCGATAGTCCAGTGTGTGTGGCTGAGCCATTGCGGGGGAAAGGAAGAAG
ATGAGTGTTACACTGTAACCTACTTGTGCTTACCTGGTTGGCGAGTCTGGGGTGTGTGAACACAGCCTGAAAGAGAAAAG
CCCTGGAAACAAACAGAGACAGTCAACATCATCATTAGACCAAGCCCAATACTGATCAAATGGACACGGGTAGTTCTAGT
AAAGATGACTGTCACATGTGGACAGCACTCAGATATGCTGATCCACCCCTCAACCCAGAGGATTTCTTGCCCCGGAGTGA
AGCACTCGGGGGAAAAGTCTGAGCCTGCTTTCAGAGCAGAGGGGCATCCTGAAGAGGAGCAGGTGGAGGAGACATGCAGT
GTGGAGGAGGAGGTTGAAGCTCCAGCTGCTGAACCTGAGAGTGAACAGAGTGATGCTGAGACATGGAGGCACAAGCCAAT
AAGAACCAGACAGCCCCAGCGTGTCTAAACATATGAAAAACTAGGCCAGCCAACCATCCAGCAATGGAGGACATGCCCTG
TCAGTGTGAACAGCCCTTCATGTGCCATCCATCGTTCCTCTGCCACACCATCATCCATGTATCCTTTTTACTATGAATAG
ATGCAACAGAAAAAACACACAGTTGCAGTTCATGATGATGTGGTATTGACACATGTTACAGTATGAAGAAAACAGGTATT
CTGAGCTTCATTTCTATAATAAATAGAGGAAAGTCTTGTCATTCTAGTGTAAAGGAGTTAAGACAGTAGTGGGTACACTA
TAGGTTTAATGAACTCATGGTTTTGAAGTGTGTAGTCACATGATGTTGGGATGTAAACGGTATTTTCCTTGTCCCATTGT
GAACATTTGGAGGGCCCACCAATACTTTGAAGGATAACCCACCCTTCAATACAAAAAGACTATGAACATTTAGTTTTGCA
TCGTGACCATGAGTGACATGTGCTGAGAATGAGAAACACAGATGGTACAGCCTCTCACCCAGTAATATGTAATATGTGTG
TGAAATATTCATTTGTTCGCTAATCTTCAGTTAAATGCTCTGTTGTTGATGAATTGTCAAAGATTAGAAAGAAAATGTGT
GGCAAGATTTTTCTTTTGTAAGGGGAAGGTGTTGCGATCTAAGGGTGGTTATAAAACTGACATTTTCTGAATCTCTGGAA
AAATCTCTGGAGATTGTATAGATTTGGTTGTATTTTATTTTTGGACACATTTTCAGCGACTTATTTTAGTTCACTAGTTC
CAGGAGGTTAGAGTTCAGACTTGTGATGTAATCAGTAAGCGCAAGAAGGAAAAAAGAAAAACAGTGTGTGAGATGTGAGA
GCATTGGTTGCTGATGATATGTTATGCTGCCTGTAAACTCCAGACCTGAACTGAGGAAAATAAAGTTGCCAAAAGGAGAA
TGGAGTCATGTCTCTCTGAGGGTTAAACACAAGCAAGAGGCTGCACGGAGAGTAACTGAACAGAAACCGAAACTGATTAA
ACCAGTATTGCCTGTCAAACATGTTTTTACTATGAAGAGGTCTCTGCTGTTTTCATCCAGGTTTTACCCTACACATTTTA
CAGAAGGTTCAATGAATTACTAACTAACCAAATTTGTGTGACCACTTTTTTTGGTAGACTCCTTTCTGACACACTACACT
GGCTGATGAATGCTGACATGAGCTTACCTAATTTTCTTCCTACAAATGTAGACCACTTTGCATTGTTGAATTACACTATC
AAAAATATGTCCTCTCAACTTCATTATCTTGTCTATACTTATAAATACAAAAACTGGGTGGAGAAATATGATAAATCATA
TTTTAATAATAATATATTTACGGACTCTGCTTTGCTTAAACAATA
>TCONS_00001279 gene=XLOC_000959
CTTAGCTAGATTAACGTGATGGTGTTGTGTTTAGTATGTTGCTCTGTTTTTTGTTGTTGTTTTTTTTGCTTGTTTTCTCT
TTTTCTCTCAACAGGTGATCCAGGAGATTTTTTTTTTCTTTTTTTTTTTTGATCATGGTAGTCAGGGTCAACTTTCTGGA
TGCCCAAATGTTCTTGAGATGGATGAAGGAGACTCTTGCTTTGCCAATCCTTTTCTTGACGTCTGCATCGGTTCCACCTT
GCTGGTCAATGATGCTGCCTAGGCTGATTCAGCAGTGACTCGACCACAGGACCCCACCCCACTTAAGAGGGAAAAGCTGA
AAGGCTGGGTATCACACTGGAGGGGAGCCTGTGTGTTAGGTTGATTTTGATAATAGTTGTCATTGTTGTAATTAAATTTG
TAAACCTTGTCCTGAACTGCATGTTTAGATGTTTTTCTGTTCCTCCTCTGCCTGTTGGAGGGTGGGGGAGGCAATTAATT
ATAGTGTTTAACTGCAGACAATGCATGTAAGGTCCTGGGTGTCCTTATTTAGAATAAGGATGTTTACTTCTTGCCATTTA
TGGCTCACCTATGGTTGTATATGGTGGGCCGTTAAAGGAGTTAAGCCATATACAGGGTGAGGTCAGATGACCCTTTTTTT
ATGACCAGCAGGAAGTCACACACACACACACACGCTCACACCTGCATACACACACACACACACACACACACACACACACA
AAATGGGTGTTTGTGAAACTATTTGTGACTGAATAAAATGTGGCAAGGTGACACTGGGAGTCAGAATCGTCTGAGGTCAA
GTGCAGAGTTGCAGCTCTGAGATTCTGACCAGGCTTCCCTTGCACCGCAAGTTAAAACCAATCGATCGTTGTTTGTCTTG
CTTTGTTCATGGGTGTTAAGTCTCTGAACCAGC
>TCONS_00001280 gene=XLOC_000960
AACATAAGAGAGGGGGGGCGGGGGAGCAAAGTGTGCCTGCTCTCCGCTGACACAGGAGCGGCTAGTCCAGCGACCTGGCT
GTTTCGTTTTTGCCAAAAGCACAGCATAGCAAACAAGCAGAACTCAAAGTAAAGAATCGATCTAACCAGGCTAGTATTGA
TCCGATACCGATCCCGACTTGGGATCGATACTATCGATATTTGGATCGATCCGCCCACCACTAATAATTATGGGCTTAAC
TGTACGTGCGGAAGGTGCCAGTTTTTAATCTCAGCATAGGTGCCCTATATATTCTTCTCTTGAGAATGTAATGTTATTAT
CCATTGCTCTTTTAGTAATTCAAAGTTGGTTTAGAATATCATATTCGGGACTCTCTGACCCAGAGACATATTCTAAACAT
TATCGATGTGTGTAAGCGTGTTTGCACTTCAAGTCCTTCCTACAATATATCAGTCCGGACAGTCACG
>TCONS_00001282 gene=XLOC_000962
CTAAAGGAAAAAGGTGTGTGACCAGATAAACTGCAATTTTTGCAAAAAACTCCACAAATAAGTCTTCTAGAAATTGATAA
AAGGAATCTTGAGTCCATCTAAACCTGTTTAGAGCAGATGTTTTTCAAACTAAAGTATTTAAAATCTCATCCAGCTCCTC
CACACCATTGTACAATATTTACTTTTTACAAACATATGAACTTAACACAAAAAGTAAGGAAACTTATATTTGGACAATCA
TTTCTTTGCTGTCACACTTCTTCTTGGCAATAAATCTTATGCTATTGGAAAGTCTGTTTATTTTCCCTTAAATGTTTGTA
AGGAAAATGTATTCCTGGGTTGAGAAGCAGAGGTGAGTATGTGGATTATGTGTTGATGCATGCTCAATCATCCAGGTAAG
TAAATCCACAAAAGCAGAGTATAAATACAGATTTAACTGAAGATTTGTTACTGATGTTTGTTCAATTTCTATCCAGGCCG
GGGGTGTCTCAGTGGAAAAGTAGAACATGGCTGAGCGCAGTTGTGCAGACCAGTAATACAGTCTAAGATTAGGGAGTTGT
AACCCCCCTCT
>TCONS_00001283 gene=XLOC_000963
TGTCACGGTCCGTGGTCCTGTGTCTGTGGAATGTGCGGATAGCCACACCCTCCGGGCTAGGCCATTCTCGGCACACCTGC
TCTCCATCGCTGTGATTACAGGAGAAGCTACTTCACCCGGCGCTGACGGATGCTCCATGCCAGTCCGTAATCACATCACA
AGTGGTAACTAGGCTCCCATGAAAGCGCGTATCACTTCTGGTTGGAACTGTGTCTAATCTGCCTACTTGTGTCCAGGTTT
CGATTCGGCATTCAGCGTCTGCCACCTGCCTGTCCTCCTGCTCGACTGGATCACTCAGTACATCACCTGGCTCTTCCACT
ATCTCCACAAGACTTCCTACTCACGGACTGCCACTCTACCCTCCCGAGCTCCCACGGTCCCGCTCTATCGTAAGCCCGCG
ACTCCCGCTAAGTCCTGATGTGTTTTTCTGCTTCCCGGCTTCCTAGTAATCTTCTCCCCTTTTTCTTGCAGCCTCCCACG
GTCCCAATTCCGGCTTCCTTGTGTCGTTTCCTC
>TCONS_00001289 gene=XLOC_000968
TGAGCCTCGGGCGTGAAATGTATGGTTTTCAGGGTTTTTAATCGTTAAGTCGGTTTCCCTGGGTCTTTTCCCGTGTTGTA
GTTGTGTGTCTTATTTTGAAATGATTATTTACGCGTTACCATAGCGACCAGAGAGCATTAAGGGGCAAAGAGGAGGATGT
TACTCTCAATGTTGTTGGCGCATTTCAGGAGTACGCTGCTAATAAAGTTACATAATTACACAGCTGAATTCGCGTTTATT
ATTATATTTACAAAATACCACAGTTTTTGTCTTTGTCTGTATCATTTTATTTTGTTATATTTATCCGCAACACCTTAAAG
GCCGGCGGGTGAAAATATTGTCTGACATTAAACTGGTCCGTGGTGCAAAAAAGGTTGGGGACCGCTGCTGTACAGTACAT
AATGCGTTTAGCTTGTCGAATTTACATAAATCTTCGATCGCTAGCAGTGTGACTCTGAAGTGCTGTACTGTATGTTTGTA
AGTTTTCTCCCAAACAAACACAACAATGCCCACGAAACGTTTTGCACGGTTTCATTCCATAATACTGGACTTATGTTTCT
ATGAAGGTTTGAACTTTAAGAGTGTTTAAACAAAAGAGAAAAGTGTGAAAATGTTCATGCCTGTCTGAGAAAAGTGTATG
CATGTAGTGAGGGGTTTTACAGTCTTAAAACATCTATAATAATTGTAAAAAATAAAGTTGGCTACTTCGCGGATTTCACC
TACCGCGGCTTATTTTTAGAACTTAACACCAGCGATAAACGAGGGACCACTGTATCATTAATAGTAGAGTCTGGGACATT
TAATTGATTAACATCAACATTATTATGCACTGTTATTTTTGTTCAAGGAGAGCAAAAAATACAAAACTCTCTCTCAGCTT
GTTCGTTGCCAAAAATGGCAACTTTTGTGTATGTC
>TCONS_00001291 gene=XLOC_000970
CTTAAATCTATTTTCACCTGTTTAGCAGGAGTGGGGTGGGTGGAGGTTTGCCCTGGTGCAGGTGTGCCGCAGCAGTCATG
TCAGTGGAAGGATCCGGCAGTTTCTCTGTGAATTTCACATTGCTTGGAAGTTTAGGGGGTTTTTTTGCTGTAAAAAGAAG
TTTTCTTCCCACGCAGTGAACAGTGGATGTTAAAGTTTTTGTCTCTTTTTACTGAATGAAACTCAAAGTAAGGTCAGTAC
TTCCATGCTTTAAGCGCTGCACAGTCATACTCACTCCCGCACTCGATATATTAACCATTGTTGATCTGCACACAGCTATT
AACCACGAATGTTGCACACGCTTACGTCATTGTCATGAGACACTCTCACAAACAAAAGCACTGGTTAATAATGCAGTAAC
GAAGCGTGCTTACGGGAAAGTAACATTAATTTAATGACCTTTTTCTGCAATCCTAATTCCTTACGTTACTCGTTACTTGA
AAAAGTAACCAGATTACAGTAACGTGTAACACGTTACTGTCTCTAATGACTTCTGATCATGAGGCTGGAAGGATTTCCCA
TCCTGAAGCCAGCCATAACTGTCGTCCATCAAGTCACCGGCTGCCGCTGATCATCCCAATCAGTGGTCCACTACTTAATA
GTGTGGCTGAGCTAACTAGTCAGTACAGCCCTGACTCTGAGATGAAACTATCTTTGCTTGATCTTGTCTTTTCAAGAGCC
TGGTAGGGAGTGTGTCACAGGAGTGGAGCTATTGTATATATCAAGTGTTGGTGTTTTCACCATTCACACTACAGACCATG
AGCACTGTGTGGGAGTCACGAGCTCCACAATGGAAGCCATATTTTTGGAAACTGTCACGCTATTGTTCACCATCTCCACT
GTGAACAAACACAGTCTCTTTTGGGAAGTCCTGCATTTGGGTCACGTACTTACCCTGAACCTGACATTGCTGGTTTTTGT
ATATTGGGTTACATTAAGAAGACTAAAAGAAATCATTGTAAAGTGATCACACTTAAGGCCTTATTGTATGTTTTTTAAAT
ATCAAAATGGATTGTGTTTTCT
>TCONS_00001293 gene=XLOC_000972
CATCAACACAATGAGTCTTAAACACAAAAGTTTCCCACAAAGTAGGAAAAAGAGAAGTCGGATATTTGTACATTCTTTGA
AACCAAAAAGAATTTAAAGTGGACTGTGATCAGCTGTGGAGGGAGACATGGTGGCTTCTGCCATCAGGACTTACAACACA
GAGTAAAAGAGTATTTTTGCAAGTTGTCTTAGAGGTTAGCCAACTCTGTTCATATTAGCTCACTACGCAACAATGCTGAG
TACATACCTGGAGAAAAGTGCATCCCATAATCTTCCATCTTTTAAATCCCAGTGATTAAAACAGGAAAGCTGGAATAAGT
ATCTCTGCTGAAAGAGCTCCAAACCAAGCAGGAAGGTGCTGTGTGTCCCAAGACTGACTTAAGAGCAATTCTCCTGGGCT
TTTAAGGAGGTTTGTGGGTGTGGGCAGGAATGTGGGGGGTTGAGCTTCTTCTTTTGTGAGTTGCTTTACAAAGCAGTCAG
GCTGTTTCTACCAACTGGCATCATTTACATTTCTTTAAAATGTTGTTTCTCAGGTCTGAAAAAAGAAAGTACAGTTAGAA
AGCAGACATACAAATGAGCTTTACCAAATCCTTCCAGCTCACACTTTATAAAATATTAAACTGTTAATGCCTAAAATTAC
TTTATCGTTTTAATCACTGATACTTCAAGAAATGACAAAG
>TCONS_00001295 gene=XLOC_000974
ACTAGTGAAACATCAGAATCTCAGCTAAAACTCACAAAAGCATTTCAACAACCACCAAACTGCTAAAACAATAAACGATA
AAGCGCAGGTAAACAGCTTCTGCAAAAACATGTAAACACAAAGCAGCAAAGCCTGCTCACCCGACAGTATGTACACAAAT
ATGCCATTGGATGCTGAAAACAGACATCTCAAAGAGTCAGAAACTGAAGTTTTTGTCACTCTCTGACCAAAATTTACTGA
ACCAACAGCAAAAGAAGACCAAAACTGCACTTCACATTTAACAAAAACATTGTAATGAATTCCT
>TCONS_00001296 gene=XLOC_000975
AAAAGTAATAAAATGACATTAATTACAGGTTTTAGAAAAGGGACATACCGAGGAAAATAAATACATGAACTAATAATTAC
ATTAATGAATTGAAAACGCACGTACACAAACTGTTACATGTGACATTATTGTTGGAAAGTTAATACACACATGAAATAAA
GAAAGCAGTTTACACTCCTTTAATTTACAAAACCAGTGTGTCCCCTAGGCCTGATAACACCCTTGCCCAGTTGGCCCCCG
TATCAGGTGAGCATGGAAGGCTGGATAGCCCATGACGGGTAAGATCCCACCTCGATACCCTGGGACAACCTAAGGCAGGC
ACAGTCACGATTGCTCGCTAAGTCCCTAAGTGAGCCTGGAGTCACTGGAGGAGATGGGACTAAAAGGTAAAGCCGCTGCG
CAAAGGCATAGGGGAAAGGTCGTTAACAATGACCAGTGGTGAGCCAAAGACAGAAAACACACCCTGTCAAGAGGAGTCTG
AAACACTGCAAAAGAAACATTTACAAGATCACAGGGATCACAAAGAAACATTGATAAAAATTACACATACAAACAGAAAA
TGCACTAACCTTTTAAAGATAAGCTCATGAAGATTAATGCGATTAAAACCTGGCTACGAATACAAACATATGTAATTAAA
TAAGGTTGCTAATTTCAGGAGTGTTAAAATGGTGTGGATGTTGAATAAAATACACTTGGATAAAGAAGCGTTGAGGAAAA
ACTCAAAAGAAGTTAGATGACAAGGAAATCAGTTATACGAAAAAGTGATTAAAGTAGTTTAAAAAGAGTGACTTAGCAGT
GCTTTTGCACTGAGTGATCAAAACAAGTGATTAGTATAGAAGGAAAATGAAAATAATTGAATAATGGCATGGGGTTTAAA
AAAGTATTTCTCTTGCCAAGTTAAATTGTTGAGATATGGCTGAGTATGCAAAAAGTTCGAGAGCTCGTGTGAATGTGGAC
AGAGGACCTTGCTGTGTGTGTGTGATTGAGGCCTTAAAGGAGGGGTAGATTGTTAAGAGGTGGAAATTTGATTAAGAGGT
TTATAAATTAGTGTTGACACATTGTTATAAGGTGTTAGGCTGAATCTGAGTATGGTAAAGTGCTTAAAGGGGGATATTGT
GTACAAAACGGTGAAGCTTTTTACGAGGTTTTCAGTGTGTTGAATGGGTGAAATTTCAGATTGTTGAAGATTTTTGAGGT
TGTTGTTTTATTTTTAAAGAGGGAGTTTTAATAAACATGGACATGTTTAAGGGGGGTTTGTAACAGTGCACTTAGAAAGA
AAAACCTGTCAGGTGATTTTGTTTTGTACTTTGATGAGCTAATACTCAGCTCTCTCTTTTTTCTCATTTTGTTCTAAGCA
GGCCTGCAAAAGAAAACAATGAATAACGGCACCGACAATAGTCTCAGGAAAACAAAAAATAAGGTGACCTTTTCCAGATT
ACAATGGGCGAAGGAAAGAGGCCACGTGTGGGGATCTGATCAGATTGTGAGTTCCTGTCTAAAAGGATTGCAGCGAGCCA
ATCCAATCCAAAAGTATAAAGAACTATTTTCCTAGAAACAACTAAAAAGAAAATAAATGATTATATAAATTAACTGAGTT
TACTGAAAGTGGAAAATGTGATTATTTGTGCGGACGTTTACCACTACCCGATGTTAATGCGTGTGAGTGAATGTGTGGGA
ATGGACAGGTGAATGGACGGACCAGGCAGACCATAGGTTGGACCAACTGGATAATGACAAAAGACTGGACTAAGGTTGGA
CACATGACTGATAACTGTTCTGTTTTAAGTTTTCTTTTATAACACAGGTTGGATCAAGTGGGGAAAGTGAGTATGAAATG
TGAAGTTCTGGTTAACACACAGGTTTCTGTTTCTAGGACGTTTCAAGGATGCAGGCTGTGGATGGAGCCAAGAAAGGATT
TGACATGATGATTAATTTGATTT
>TCONS_00001299 gene=XLOC_000978
CTGGAGACAGCCTTTACACCGCTGTCTGCTTTGGTCGCAAAGGCATCATGGATCTCTGTGGAGATCCAGCTTTTTTTTAG
ATTCAGTTAAAATCAAGGCACTCGAAAAGATCCTCTGGAAAAGAGTAATATTCTTGGAACAGAGTTTAATACACAGAAAT
ATATGGACAGTAAGAAATTACACACAGAATATAGCGAGAAAGCAAAGTGAAGCAAACCCCATGGTGAAGAGCCTTTAAGC
ACAAACATAACGAATTTGCAAATGGATAACAAACAGTCATTATAATTCATCACACACTGAAATATCAGACAAATCAACAA
TACAGCTCTTCCAATTAGTGGCCCATTAATATTATGCTGAACACAGTCCAAAAGATTCAATAAGTCACATCAGTCTCTAC
TGTCTGTCTACTGTTTACTATCATAGCCAAGTGGCTAACAAAGGTAAACAGCAGTTTTCTCAATCCCTACTAATGAATGT
TATCTTGTTTCAGGACAATACCAGGTAAGCAGATGTGTCGTTTTTTTCTGGGATTTCACACAACCCAGGAAAAATTATTG
ATACATAATAGGCTTGGAGTGACAATATGAATCATAATCAAGCAGCCCGCCCCCTCCCCTTTCAACAGGTTGTGTGTGAG
ACGTCAGCACAGCAGCAAGCAGGTGCACCGAGGGCCCTCACACTCAGTTTTTACATATATGCTGTTAATGCTGTCATCAA
GATTGACACGATTACAATTTTTAACCCATCTGGAGCGCAGAATGCAC
>TCONS_00001300 gene=XLOC_000979
AAAAAAATGTAGGAGGAGAAGAAGAAGAAAACCGGAAACACTGTTGGTACGTACCAACAGTGTTTCCGGTGTTTCCGGTC
AGTCAGTGGACGCGCCTACGGGTTTACTCCATTGTTAAAGTGAAAAATCATCGAATTCCATAGAGTGTGTTAGTGTTTGG
GATGTACCGGGATAAACGGGAATGGCTTTACTAACACTCCCGTCTCTCTGCTGGGCTCTGCTGTTCCTCTTCGTCGTGGT
TTTGGCCGCTGAAGGTGAGCTCTCCTCCAGCTTCCACTTTCTCGTCGGGCTACGCCATAACGACAGGCCGCGAACGTTCC
TGTTGTTTACTATAAACAACTTTCACGTATTTAAAAAATTAAATACATTAGTAACGTACAAGCTGCCTCAGGACTCCGAG
GCCCGAGCTTCGTTCCCATAAACGAC
>TCONS_00001302 gene=ENSONIG00000022489
ACCACTCGGGGGGGGAAGAAAAAAAAAAAACAAAAAAAAAACACCACAACAACCCACACACAAAATCTCTCAACAAAAAT
AGGAGATAACTTTAAAGATCTTTCAACTAGAAGTTTATTCCATACAACAGGAAGCAACAGCTTGGGTCAAATATTACCAA
ACATTAAACAGAATAACCAGTAAACATTCAGCAGAGGAGCGCTTTTCAACAAGAGAGCCGAATACTTACCTCTTTAGTTT
ATGGAGAGCAAAATGAACAAAAAGAAAGGGAGAATAAACAAGGGATGTATTTACCATTAACACAAACTGGAATGAAGCGT
TTCATCATGTATGTGAAAAGACTTTGTAAAGTTCAATTCAATTGAATTCAGTTTTATTTATAGAGCGCTCAATCACAATA
ACAGTTGCTTCAACATGCCTTATTTTGTAAGGTAGATCCTGCAATAACACAACAGCAAAAACCCTACAAATCATATGACC
CCTATGAGGAAGTACTTTGACAATAGTGGGAAGGAAAAACAGGATGGGACAGCCATCTGCGGTGACTTGGGGGGCAGGGG
GAGGAAGACATGACAAAAGACATGCAGAGCCAGAGGTTAAGAATACCTAATGATTAAATGCAGAGAGATGTGTAAATGCA
TAGTGAGTAGAAAAGGCAAAACTAAGGGAGGATTCAGGATCACCTTATCCAGCCCTAACTACAGTGGGATGCAAAAGTTT
GGTCAACCTTGTTGATAGTCATTTTTTTCCCTGTATAAATCGTTGGTTGTTACAATAAAAAAAAAGAGTGTCAGTTAAAT
ATATCATATAGGAGACACACAGTGATATTTGAGAAGTGAAATGAAGTTTATTGGATTTACAGAAAGTGTGCAGTCATTGT
TTAAACAAAATCAGGCAGGTGCATAAATTTGGGCACTGTTGTATTTTATTGATTCCAAAACCTTTAGAACTAATTATTGG
AACTCAAATTGGCTTGGTAAGCTCAGTGACCCCTGACCTACATACACAGGTGAATCCAATAATGAGAAAGAGTATTTAAG
GGGGTCAATTGTA
>TCONS_00001304 gene=XLOC_000983
TTTACATTTGTGTGTGGCAGGAATGTGAAAAGTATGTTGTAAATACTAAACACAGGATCGTAATTTATATGTGATCATAA
TTTATCTTGCTGATAGTTAATCTTGCCTAACTGCTGAATTGTGGATAAGAAAATATAATTTTCCGATGAGTAGACCTTGC
ACTCACAGTTTGTGTAGAGATGGCCTTGGAGGCTGTGTGTTGTGATTAGCATAAAGAGTTTTTAAGAGAAAAACTGAGAA
AAAGTATTAATTTAATTGAGTTAATGATAGATCATGTTAAAGTACAAAACTGAAAAGAATAAAATGTAATGAAGAGATTT
TAACATTTAAATTTTATTTTAAGAGGATGATAAAGTGTGACTGGACATTGGGTGATTAAATGGCAACATCTGTGATTGAA
TGTCGGGTTGGATGAAAGTTTTGTGGAGGAGAAATACGTTGTCTTCCCTTTGTCTTCTGTGAGATGAGCACCTCAGAAGA
TTGGATCTAAGAGTTCACATTTGGAATATGACTCTGAGAAGATTTGGCTTCCTGTTGGTCTATTATAGACACGGGAAGCG
GGATAAGTGCATTCTCAGATTGCACTTTTCAACATTAGCAGGTGATTTGATTATTGTTTAGTTTTTATTATTATTTGATT
CTGCTTTGCTTCGC
>TCONS_00001308 gene=XLOC_000987
CGACTGTACTCTGTGTTCGTGTTTTCCTCCGAAACAATAAGTTCCGTTGGAGCAGCCTTTCAACGCCTCTCTCTGTCTCT
CGCAAGCAAAGTTGACCCAGACACCAAAGTAAAGCTAGTTTTCAGCTATGTGCCCGACACAAACCCGACGTATTAGGCAG
AGGTCCCTTTACTACTGTCGGAGTCGCTGACCTGTTATAAAAAAGCGCGAAATAGTTTTCCATATGAGCTCGCTGCAACA
AGTGCAGCCTTACCTAATGTCCACCTACTGTTACTCATTTATATTAAGATTTAAAAATCTAGTTAGGGCCCGAGCACTGA
GAGTGTGAAGGCCCTATTGTATCTGCTCTGTTTCTTCTTCTTATTATTATTATTCAG
>TCONS_00001313 gene=XLOC_000992
TACAAAGCCAGACACAGTACCAGGAAATGTACAGAGGATGAATTGAGGGGAAAATTAAATCTGAAGACTCTTAAAGAACG
GACAAGGGTTAAAACCTTTTGTTTTACCATTTGTGAGGTAAAACTGTGGAACAGTTTTCCTGTGGACCTACAGCAATGTT
CAAGCATTAGTCAGTTCACAAAGATGTTTCGAAAACTGCTTTTGAAAGAATATGAAAGTAATAAAGTTGTAGACTTTTAG
TCAAGACCGCCTAAACCAAGACCAAGACAATACCAAGATTAGAGGGTATCGAGACCAAGACAAGACCAAGACCAAGACAG
AGACAAAAAGGTCTTTAAACTGCAGCCAGATGCTGCTTTGTTTACAGGTGTCAGGCATATTTATGTGTTTTTGCGATGCA
CTCGCACAGC
>TCONS_00001331 gene=XLOC_001003
CATGTTACTCTAACTGCATTACGTGTTTGTGCGTGTTCATGTTTGGTGTTAGGTTGTATATTTTGTTTAGTTTTGTTAAT
ATTTCCAGTGTAGTGGATTAAACATCTCCCTAACATCTGTATAAATAATTTAGGATTTTAGGCATACACACACACACGCA
CACACACACACACACGCGCACACAACTTTAGATCCTCCTAATATCCATGTAGTCTGAGGGACCTCAGATGTCTGCATACA
CCTAGCAGTTGGATCATATCAAGGTCGAATCATAAATCATACTAGAAAAAGTTGCATTTCCTGCGAAAATGCAGTGTGAA
TGCCTTGTACTGGAATATACTGAAAACAGCTGAAAAGCAGCATTATCTGAAAAGAGGTGTAGAAGCAGAAGTCTTTGCTG
AAAATGGCTGTATTTGAAAGGGTACACTAAGCAGTGTCAATAAAGCAGAGTACATGCAAGCAGGGAAGATGTGCAGCAAA
TGTCACATGTAGGATTCAAACCTGTGCCACTAGATCTCACAGCAGCTGCTCATCCCATTGAGCCAAACCAGCTCTGGTCT
CAAACAAAGATATGATGAAAGAAAAAATGTTCAATGTGCAGAAGAAGCTAAATGGTGCTGAAAAGAGGTGAAAATGCTGA
AGGTTCAGCAAAAAAAAAAAAAAAATAAGGAACCTGAAAATTGTGCTGAAAAGAGGTGTAAAAGCTGAAAATTGTGCTGA
AAAGGTGTAAAAGCTGAAAATTGTGCTGAAAAGAGCAGAAGAGACTGAAAATTGTGCTAAAAAGAGGTGAAAAAGCTGAA
ATTTGTACTGAAGAGGTGAATCAGCAGAATTTTTTGCTGAAAAGAGGTTAAGAAGCAGAACTTTGCGCTGAAAACAGGTG
AATCAGCAGAATTTTTGCTGAAAGGAGATAAAGAAGCTGAAGTTTGTGCTGAAAACAGCTGAAGAAGCTGGAATTTGTGC
TGGAAAGTAGTGAAAAACTGAAAATTTTGCTAAAAAGAGGTGAAAAGGCTGAAATTTGTGTGGAAAAGAGTTTAAACAGT
TGAAGTGTTAACTGAAGAAAATGTTGCCATAAGCAGGATTCGATCCCGGCCCTCCTGCTCTGAGATTGGCTGCTCATCTC
ACTGAGCTAAAACATGGCTCAGCCCGGCAAGCAAAACTGGTGATCACACTGATAATGTGGTCCCTGTCAGCAAAATGGGC
CAAAAATGGCATAGAAAGCTTAATATCTCAAAAAGTATAAAA
>TCONS_00001334 gene=XLOC_001006
GTGCAAAGTAAGTCAAAACAGGTCGATCCTAGATAATCGATTGCTTCTGTAGACTTGAGGCAGCCAGGTATCCCAGAATG
CATTTCAAATCACAGGCAGCAATGGTGGTGGTGTAGTTTTAAAATACCCCATTTTTCTTTCACCAACTACACTTTTAACA
GTGTTTTAGCCACGAATGTCGCGCCGTAATCTTCACATGTCTGGTCAGGTTGTCAGCATAGAACATGTTTGCAAAAGTGC
TCAGATGTTGTCAGAGATTTCACTGCTCTGCTAACACTCAGCATGCAGAGTGCACCGAGGGGGTTACGTCAACCGGTTTG
TTTACATATTCCACTCTCCGTGTTCCACATGTTGCATTCGCAGATTCTCATTTTCACCGAACGATAGTCTCTTTCCACCT
GGTCTTGTGTGTCTGTGCTTCTGTAACATAAAGAACGAGTTGACATTTTTCTCACGACACCAGCGATCAGCTCAACAGAC
CCTCAGTTTACCTGCATGCATCCTCCTCCTCACCTGTCAGCTGTTTAACACCTGCTGCTAATTCAAGAAACACGCCCACG
TTACCTGGTGATAGTCACAGTTTAACTGGGTAGCCGGTGCTCGATATAACACAATGTCAGCGCATTTTTCTGCACAAGAT
AAGTAAATATAGTATTTTTCCCGAGAGCAGAGCTGCTGGAGCTCGTTTCCTTACAGAGCACTTTATAGGCGAACCAG
>TCONS_00001335 gene=XLOC_001007
TTATGTTTAACTGTCAAAGGTTTGTTACAAACTATGAAACACATCGTGCAGACTTCTGGATGTTAGAAGAAAACTAACAC
TGCTCATGAATGAGACTAAAGGCAGGAAGGTGTCCTTTAAAACTAAACATGTTAGTAGGACCTCCCTATTTATATGAAAT
AGCACGTGTATTTCAGTAATAGCCTACTGATTTCAGTGCAGTGGTGAACAGTCACACAGCTCACGTGGGTGTTATCTGTG
ATACTCCTTAACTATAATTTATCCAAGTTAACTTCAGTTAACTCGGAGCGGCTGGACAACAATTTTACATGTATGATCTT
AAAACAGGACACGGCCACTTTACGTGCTGGCCTCATATCAAATGTGAACGCAGACTGAGTCTGTTTGACGTTTGCTTTAT
ATCTAATCTTCCCCTTAAACATTTAAACAGCAGCGAATCTGCAGCTGAGGGAATACAAACTCAAATTGTCGGAACAGGTT
CGATCGCGGATTCATTTGGTAATTTATTAAATGTATAACTGTTAGTCTAATCTGCTGCTGAGTCTCTTACACTGATGAAA
ATGCAGATAACACAGATCACGAACACCTGTTCAACCAATCACTTTCATTCCACTTTGATCTGCG
>TCONS_00001345 gene=XLOC_001017
CTAGGTCTTTCACTTTGAAAGCAAATGAGACAGGCTGCAGATGGTGGTGCGGAATTATCGATTGATTTGGTACAGCGAGC
TGTCTGGAAGAAAGACTGGCTCAACTTCATTTAGCCACATCACCTGAGCAGGAGTCACCTGAGTCAGACCTGAACCATCA
AAGTGTGAGTGACAGGGTGTCTTTAAGCACCTTTGAATCAAATGTGAAAGGCATGGTGGGTAATGTAGTCTCTAATATTG
GCAAATTTAATAGAGTTCTCTTTCATAGTGTGTCTTCTGTCCTGTTTTCCTCCTCTTCTGGCATTTTTTCCTTCCGACTG
TCATCAAGTGCTTGCTCATAAACTGGTCATCTGATTGTTGTTGTGTTTCTTTCTCTATGGGTTTAGCCTGTTGTAGGGTC
TTTACAATATAAAGTGCCTTGAGGGGACTGTTGTTGTTATTTGGTGCTATATTATAGCTATATTATATTAATGAACGGAT
TTTAATTCAGTAGTTTATTG
>TCONS_00001347 gene=XLOC_001019
ATAGTATTTTTACTGACATATAGTGCACATATGTTTTGGGCAAAAACATTTTTGAATATTAAAATACGAACATTTTTAAC
ATACAATTGGCAAATTAGCCAATGCCAATGCAAAACTTTATCTGCCTATTAAAAAAGAAGATAATCTTCTTACAAACTGG
TGTTTGATTTTGAGGAAAAAAGTGGGGAAACAACTGAAAAGACTAACATTTGAATGAAACCTGAAAGCAAGTAAATACTT
TCTATGCTGCCTTATGGTAAACTTTGGTAATATTGATGTATAAAGAACAACACTGGCTGATGATGAAATACAGTCAGCTG
GCATGGTGACACTGCCAGTATTAACCTGCAGGGCTGGA
>TCONS_00001348 gene=XLOC_001020
TTTAAATGAGAATAATAAAGAAAAGTATTTCTTTGTGCCCCCCTTTCCCTGTTAATGCCCTACCTGGCCCCCTGGCAAAA
CTTTGCTAGACCCGCCCCTGCACAGTTACCAGCTGTCAGCTACTTAGAAAAGGATCCTGGTGTTATTTGTCTCTCAGAAA
CAGCTCATAACTTCAACTCATTCATGTCACCTAAAAGGTAAACCTGTTTCTGCATCACCTGTTCAGCTCTGATGATTCAG
TAAGGACATCTCCTGGTTTCATCTTCATGTTTCCCTCTCACCACATATCCAAACTGATATCATGACCAGCAGCTTTTACC
GCTGTAGCTCCAGCAAACATCAGCTGATACTAGAAATTAATATTAAATAAATTCTAACAACAGCTGATCAAGCTTAAACG
TGCTGCTGTTGTTTAGCGCGACATCCGCTGGTTTCTTCTTTCTGGCGCAAAGTGGGCGATAAAGAAACAAGAGAGAAAAG
CTGATCAGCTGATCATTGATCAGTTTCATGATTGAAGTAGAAACAGGAGAGGGAGGGGGAGAGAATGAGAGAAGAAGAGG
CAGCTGACAGCGTAAAGACAGAATAACTCCAGCTTTGTGTCTTTTTCCATTCTAGCTGAAGTCCGGGACAAACGGCGTCT
CTTCTCAGCTCAATACAAAACGCGTAATATTTTCTCTGAATGAGGGACCATTCCATTTTTTAAGGAG
>TCONS_00001349 gene=XLOC_001021
TACTGAGTTCATGAGTTGCTGCTTGTAAAACAAATTACAGGAAAAGAAAAGAACAGGTTCAAACTGATAACACAAACCAT
TGTTAAAACTGATCTGACCACATTTTAACATCCACAGTTTTCCTTCAGACAGTTAAATGTTCTTTGGATTCTTAAAGACT
TGAATAATGAGCTTGTTTTAAAACAGAAAAAAAAAAAACCCATTACACTTGCAGGTATGTCTTTTGTGTTTTAAAACTGC
CTCCTCAAACTGAACAGTGGGTCTAATGAACCTGAACACAAACCACAACACTCCTCCATGTTGTTTGCATGTGACTCCTA
ACAGTCACAGGCTTGTTAGGAGCTGTGCAGGTTACATTTTAATTGTATAATTTCTTTGTATTGTGGTTAAACGTAATATT
CAGGTTTATTAGCAGCTTTGAATGGACAGAATCATCCTGTGATGTAAAGTTATGGCTTCACGTAGGACACATGTCTAACC
TGCATGAGATCTCAAATACATTATTAATAGACAATTTATTCTCACCAGCTAGTTATAATATAACAGTCTCAAAAAGTTAT
ATTCATCGTATTAACAAAATTTTAGTAAAAATATTTTTATATGTGCATTTTGACTATTTGAGGAATACTCTGATTTTCCA
TGTCATAATCATGGACTTAATATTTTGAGCAATAGTGAGACAGATACTTTGTCCTTGCCATTGTTGAGCAAGTTTGACTA
GTGTGATCACTGATGCTGTTCCAGGTAGAAATTAAATTGTGTGGGCCCAGCTGTCATTTCTGTGTAGTGTGCACACTGAG
TACGATCCTCTTTCTCTGTAGAAACCTATACACTTAGCATGTGAGAGATCAGTTATATATGATATCACTTCCCTTATAAA
AGACCAGAAAAACATGAAAACAGACATTTTGTTGGGGCTGAGCTGAAATAAAAATTCCGTCTCTTTAAATCAAAAGATCT
TTACTTTTTTTAAAGAACATGAAAGATTTGAAAAGCAGAGCTTACAAAGTTTTAACACCTGAACATGGTTAGTAACACAC
ATGACACACTGAGAATTAACTTTGACATCATTTATTTCCTCATTATTTGAGCATTTCTGATCAATTACAGAATATTAAAC
ATTATGATCTTTTCTGATCTGCTTCTGGCAGCTGAGGATCCCTGAAAAATGTATCATGGTCTGTTTGTATTCTGCTCTTA
GGTTTTGGTATAATTACTGAGAATTATGTGTAATAATTTATCAATACAATAAAGAAACAGAAAGAAACTAATGAGAACAT
TTAATAACAATGACCGTCTAATTTTACTGATCACAGTGTTGCCTCTGTGATGAAGAGGCACCTGTCAGACTATTTGATCT
GTTTTCTATTAGTGTGAAGTTTGTTCTTTGACACTCAGCAGGACAACAAGCATAAAAACAATGAAATGACAGTAAATAGA
TTTTCATGTATCCAGCACTAAAGCTGAAATAGACTGATTCTATTTTCTACTAAAGCTTCACTAACTGATAGCAGAAGGAA
CATTAGTTGGACATTTTGTAATGAGGCAAATAAATAGGTTATAAAGCATGAGGTAGATTAAATAGTACTGCAGTAATCTG
AAAGCTCAACCATCAGATTTTACTTATGAAACATTTCATTAGCTTATAATATAAATGTAGTTTAAGACCAGCTTTTGTTC
AGTACAAGGAGGAGGTGAAAAATAGTTTCAGGAGAAAAAAAAAGTCACACCAAAAACTGACAGACCAGCTTCCAGCACAG
GGTCTCCTCCTGGCTGACCTGCAGGTGAGAAACAGGTGTGAGGTGTCAGCTGTCAGGTAGGTGATGAGTGAAGAACAGAA
CAGAATCCATTTCCTCTTCAAACTGCTG
>TCONS_00001351 gene=XLOC_001023
CACAGATTAAGTTGAACATTTCTATCACAGTGTACTGCCACTGACTGCAAAACCCTTTAGCAAACAGTGTTTCACCATCA
GTCTTCCTCCTGCTCTCTTCATACACTCCCCGACAGGTTTTTTTTCCTCTTTTCCTCAGAAGCTCAGCCCCTAAACTCTT
TTTCCCGGCATTTTCCCTGCATCACTGAAGACTGCAGTTGTCAATCCTTATTGAAAAACAGAGATATTTATATATTTTCA
CAGTATAATATAATATTTACTGCCGTTATTGTTGGTTTCAAATCTTTCACTTATCCATAAGATTGTTGAAAAAGTCTTTT
GTTTTGTTTTGTTTGGCCAATTTTGTTTAATCTGCCTATGTTTCCTTTAATAGAGGGTGGCTTATCATGACTATGATGAT
ACGCTGATTTGAAGCTGTAACTGAGTCAGCTTTTTTGAGAAGAAACTGAAATTTATGGATTTATTTCTTGTTTGACTCTT
GCCATGCTCTTCTTGAAGTAGAGCTTGTCACCTGGTGGTGCCTTGATGTGAAACAAAGACGGTGATATGACGATTAGTTG
CTCTGTTGCCCACTGCTCAAACAAACTGCCTCACATCTTCTCCAAATTTCTCCGTTTCCATTTTAGTAATCATGTAATTT
TTAAAGTAACACCACATCATCTCATATTTCACAACTTTCCTGAAAAAGGGTTTATTCATAGTATAGTAAATAAACTCAGT
CAGTTTGATCTCACATTGTGTGGGATAAAAAGAAAAACAAACTACAACCAGAAGACTAGAACTACTGGCATATTATGTTG
ACTCCATGTCCTGAGAATCAGGCAGCTACAACACTTTGGTACAACCAGTTGAATGACAGTTATTCCATTGTACACTTTAT
TTCGATGTGTTTAACTTCACCTGCTGTGCTATATTTGTAAACCTTCCTAAATCTACCTGTAGACACAGTTGAAATTATTT
TCACCTCAGTTAATAACAAACTTCACACAGTGCACCGTGACGGGCTCAGAGTCTTCAGAGTTTCACTCCTGCACAGGTGT
TAATTTATTTTTAGGATGCAAGACTGGATTTAACTGACAGATGTTTTGCTGACTCATGCTTATGTTCAGTCAGGTTCAAC
AGCTTGTTAAGGTCTACAAAAACTTTTTGCACATTTAGATGTTTGCAGGTGTTTATTTACATGTAAATTATATATATTTT
CCTCTACTTGATCTGGAAATAAAAATTCTG
>TCONS_00001352 gene=XLOC_001024
CGTTCGTGTTGGAGTTTCGTCTGTGACACAGAGGAGCTTGTTTTATGGAGCCAGCTGAAAGGAGAAGGGTTTCCCCCTGG
GTGGAAACACTTTAAGCTGAATATTACACATAATCTGCCTGTAAATAATGAAACATGTTACGACTAAAACGTTCACAAGT
TGGGTTTTTTGTTAAGTTAAACAAAAAAAAACTTGATACACTTTTAAGTAGTTATGGTGTGCCAATTAACTGGACTACAA
CACATCACCTATGAGTGTCTGTGCTGTGGGATACTGGTGCACTCCTGCCTCCTCAGCATTATGTGAAAGACTTTCTCCAA
AGCCAGAGAGGTTATTACCAAAAAGAGAACCTGACAGAGTCAAAGCACAAATATTATTTCTTAATAAATATTTTTT
>TCONS_00001353 gene=XLOC_001025
AACACATTACATCCAACCTGGTGTTAAAGATAATTAATCATTGTTCAAACACTCTAAAATCATGCCCATCCCTCCTGCTT
GTACACAAATATTAAAGCTAACAAACTCAGAATAGTAATAAATGTTTACCAGGTCTGCACTTTTTTATATTTCCTGTTGC
TGTTTTTCTATTTTATATTTCTATAATTGTCTAATTTATTCAGCGATAATAAATCAAATGTAACAGTTACTAGCTTGGTT
CAGTGAAGGATGATGTCAGAGTCTGACTGTAACCTGAGGGTTGTTTTTACTTTTACTCCCTACATAAAAAAAATACAAAA
ATTTTGATTTAAAGCCTGCAGTAAAATCCTCTGCAGGTTAGTGCAGGACAAGCAGGTAAGTTTACTGTACTGTGATGGAT
TTAAAGTAAAGAACAGTGTGTGACTGGTGCACAGAGACTGTGGTGCTCATGTCAGAGTTAGGTTACATCAAGTGTAGCAG
AAATTAACTTAAACTTAAGCTCATGATGCTGACATTCATTCACTGAGCTCCACCTTCATACCAACAGTTTAGTGTCTAAT
ATAAAGACAGTGTACTGTCAGTGTAGAGGATGGAAATCAGCCAGGACAACTCATGAAACATCTGCTGACATCTGGTTGAA
TTCACAGAGAGCAGCAGGTCAGCTGATCACAGCCTGTACATTAAAAAAAATCTACTGGAGCTCTCAATAGAAATTATTGT
GAGCTGTGATTCTCTTCCCCACACTGAGCCACTACAGCTGATTTTAGGGTTGAATCCTACTGAATCCCACTTTAACATCT
TCCCTGCTCATTTTGATGTTTAGAGGCAAAGTCATGTAGGCACTGTATACCTTACTTTTACATTACATTAATATAGCACA
AGGTTCCGTGTAGTTTAGCATAAAACATATATCAGTACTTCAGCTTTTAATGGAGTATTTCTTAACACTAGTATCTGTCA
CCTTCTGTGTTGAGCTCATTGTTTTCTCCACAGTGGCTGAGCTGAGTCCAAGTAGCTGAAATTTCCTCTGCTGCTCCGTC
AGACTCTTCTCCTCCTGCTGATCAGCTGGGACACAAAACAGAACTTTGTTAGACTCCACACTGCACCGAATATACTCCTC
TTATATGTTATTTATTCTTGCGTACTCACTATTTCCATTGTTTTCCACACAATAGAAATTGTGTGGAAAACACAATTGAG
CACCCACAATTTAGTTGAATATGTACAATGACAATAAAAGACTATTCTTTTAAAAATTAGCAGTACTTTTAAACGTGATA
AAATTAGAACACAGATCCCCTCTTCATCATTATTATTTTCCTCACAGTTAATCAGGCTCACTTACTGAATACTGATCAGA
ATATATCAAATCATCTTTGAAATGATTCTAATAACAGGCCTCTCAGAGTGAGGCCAGTTTTTACAATCACATGCCCTGTG
GGCCGACACAACTTGCAATAGAACAACTGAGCTGATAGAGCCAGCTGTGTTTCAGCCTGGAATACATTTATTTTTACCTT
TCTCATAAATGTATTTCATTATAGCACTTTTAACACCAACATGTTGGGTCTTTTGGAGCCGGAAGTGACCTTATATGGAT
GAAGGGTGGCGCTAGAATTACTGAGCCTTTTTTCCCCTGGTGCAAGTCCCTACTACTAGATTTACTAGCCCTGCGCAAAT
TTGCGTAAATTCCCCCGACCCTAACACCTCTTGGCACCCCGCTGAGATCTTCACAGGTCTTCAGCGCCATTGTTCTCCTG
CTTTTGTTGTGCAAACACACCCTCCCCCAACCCCCAAACATGAGAGATTCTGGGGCCTGTTCTTCG
>TCONS_00001356 gene=ENSONIG00000023579
TTCTCTGTTCCTGCCCACTTGTCAACCAATCAGCATTCGGCTGCACTATCCACGTTCAATAAGGCGCGGTTAGAACTTTG
GACACTGCACGGAAACAGGTTGGCACTGGCTGAAAGCTCATTTCTGTAGACAAACATCTACACAAACGGACACAATAGCG
GTGCCATAAATGAAGCATCATGGCTGGATGTCGTAAGAGCTCACTGCGGCGGAGCCGGCAGAGCTGGGAGCAGCCCACCC
CCTGTTAAGTAGCAGATTGTGTGGAGACTCTTCACACTTGGAAGAAGGCTGCAGTCTGCGACATACCACCTCACTCCCAC
TTTTCTCTGGCCGGAGTCTACAGCGAAGACTTTTTGTTTAAGAAAACGACATTTGTGTCCGTCTCCTCTGAAGCTTCCTT
CATGTGCTGCTGAGACCAGCAGAGCTGAAGATGAA
>TCONS_00001357 gene=XLOC_001029
GCAATGTATTATCATCAGTAGTGTTCCCTGGTTTTGTAAAAGCACATTAACTCTGTTAATCTCCTTGATCTTTGAGGTAC
TCATTTTGGGGGATCACCGTAGCAGGTGATCATCCTCAATCTCTCCCTATCCCTAGTATAGTGGGGATATCAGGAATAGA
CACGGTTGGCACTGATTCACCCTGGTGTGTAGGCCAGAACCCCATTTACCCATAGAACACTATCGCCGGGTGATTTATAC
CCGAGAAAATACATTTACATGATTTCTCCCTCCTCCAGCTGTTTGCGTGTCGAGGAGCCTGTGCCTTCACCAGGGAAGTC
TCAAATGTCCCAGGAATGGGTGGACCAAAGACCAGCTTTCCAGAGTCATTATTTTGTTTTAGGAGGTTTATTTTCCATTT
TGTTAGACATGGCACAGTTGAAAGTAAAAGAAGACCACTCTAATTTGTCATGTGTTGTCATATTTTGATATATTTGATTA
CTTTTCATTGGTTATATTATATCGGGTAAAAATCACCCGGC
>TCONS_00001358 gene=XLOC_001030
CCCTTTTAGGGCATCCACACAACTAGAAAAATTTGCATTTCCTGCGAAAATGCAGTGTGGATGCTTTAAAGCTGAAGCTG
TGTGCTGAAACTAGTTGAAACTAGAAAAATTTGCATTTCCTGCGAAAATGCTGTGTGGATGCCTTAACGCTGAAGTTTCC
TGCTGAAAAAGCTGAAAAAGTTGAAAACTTGCAAAAAGGTATATGGAGGTGAAGAAACTGAAAATTCTGCTGAAAACAGG
TGAAGAAGCAGAATCTTTGGCTGAAAAGTGGTGAAAAGCCAAAAATTCTACTGAAAGGGGTAAAGACAGAGAAGTTGTTG
CTGAAAAGTGGTGAAATTTTTTTTTTTGCCATGAGGAGGATTCGAACCTGGCCCTCCTAGTCTCA
>TCONS_00001359 gene=XLOC_001031
GTTGATCTGGGACTGTAGACAGGAAAACGTCCATAGGAGAGATGGTCGCTGATTAAACAAGTGTTATGAGATAATAACAA
AATGCAAAGACTGGGGAAAGCGCTTGGAACCATAAGGCAACAAAAACTGTGGTAAATAAACTAGGCTCTGCCTGTGAATC
ACTCTTTGCCTCTCTTCCTCCTCCCATCTCCTCATCTCATCTATCACTCTCCACTTGCTGTCCATCTGAGAACAAGGTGC
AATTTGCTATTGCAATAAACTATTATTTAATTATCCACACTTAACAACTCTTGCACTTAATCTATAATAAAATGATGACA
GAAAATATAATGAAATATATTTGAAATAAAAATTTAATACAATCAGTTTCTTAATGTATGTTCTTTAAAATACAGTGTGT
GTTTATTAAATATC
>TCONS_00001362 gene=XLOC_001034
GGGGAAATGTCCTCTTTTTGCCTTGTGAGTTTCAAAATTTAGAGTATAAAAGTGTGTATCATCCGTAAATCATCTGTATC
ATCCCTGCCGATGACACATGGGTAACCCCATGGGTCACTAATGCTGCTGTTCTGTCAAGGGATTTGGAAAGTATTGGTTT
AACTTCACAAGTCATCAGATCATTTTCTAGTCATGCTCCACACTTTAACCATTTCTTCTGTTCTGCAGTTGGTGCGGCTA
ACTTAGCTGCTTGATCTGCAAAGTGATGTACTGCTGAAAAAACATACTGACTGTCTGTGTGTCTCTCTGTCTGCTTCCTT
GACACAGTCAGCTCCTTTTATGGGCATGTAGTTCCTGTTACACACACAATTTCCTGTCACAGACACACCACAGGCACACA
TATTTCCTGTTTTCGCAGACTAATCGAACTCTTTGTCGAACTTTCACTGCGTGGGGTACTTTGATGATTAAATTGTGCCC
TGAAACAATGTCAGCTGACCTTTTTTACTGCCTCTGCTGCGTCTGCACAGGCTTGCACACACGTAGGCAGGCCTGATGCA
ACAGAGTCTAATTTACAGGAGTAAAATGCAAACGGACGCTGTTTTTCTCCAAATGCCTGTGTTAGCACGGCT
>TCONS_00001363 gene=XLOC_001035
ATGCAACACTACATTTTGACTTAAGGCATTTTAGGCAATTCCTATTTTTCAAAGAATTCATACGTGTCACACATCTTACA
TATTTCAAACTTTTAAGTTAGGAAAAAACTTTGCATTGCTTACAGCTCATAGCTCACAGCTCTAAAACTAGGCATTAATA
AATCATATGCCTAATCATTATGTGTCACTGTGATCCACAAGTATGATCACAAATTTGTTTTCCAAACTTACAACACAAAC
AAACAAACAAAAACAAATTGTTGATGGCATGAAGGCTTTACACACATGAGTCAGGACACAAAAAGAAAAAGAAAAAGCTG
CTGCAAAGGATTAGTGTGAAGAAAAAACTGAGCTCACAGACAGCTGCATGTGTGAGCTTTAATATGCAGCTTCTGCTCTA
AAAGAC
>TCONS_00001372 gene=XLOC_001043
AAAAAATAACCCTGTGACTATCAACCTAAGCTTTTGTTTGGTTCTCATTAGCAATGAAAAGTTATGATAGCAAACATGTA
AAGGATTACACGTTAAAAACAAACACATGTTAGCAATGCCTCTGTACACCACCACAGTGAATTTCAAAGCTAATATATGA
CTGAAGTGCAGACGTTTGATTTAAATTGAGTGGATTCGATAAAGTATTCTGTTAACTATAAGTATTAATAATTATTCTAT
CAACTGCCTATTAACCTACAGCCATTTTTATACATAGTGATGCTATTTATAATCACTGATGGATGGTTTAATGTTGCTAC
AAGTGTATTTTTCTCTTTGCAATTCATTTCTTACAGTTTTGGATAAAGTTAAGAAATTTGAGAAAAAGCAACAAGCAGAA
AAAAACAAAGATGGAACTCATGTGGTCACAAGAAATCCTTCTTTTTTAAACAATAAAGGACAACTGGATAAGAAAGTCAA
GAGTGGTCAATTGGAAGAACATACCGAGGCCACACAGCCTGATCTGCAAACACAGATTCCTTCTAAAGGACCAGGTTTGA
AAATTAAACTATGCCAG
>TCONS_00001374 gene=XLOC_001045
GTAGATCAAAAACGAAAGAAAACCATGAATCAACATGTGAACATGACCTGATGCTGCTGAAGTGAAGCAAAGTTACAGAG
GTTTGATTAGAGACACAGATAAGAGTTTTGTAATTTTGCATCATTTTACATTCTTCACTGTTAAACAGCAGAAATGAGGC
TTTCTTGTTGAAGGTCATTTTCGGGGGGAAAAACGGTGTAATAATAATAAGTAGGTCAAAGGTCAAAACAAGAGTACAGT
TAAGTTAAAATTAATAGGTCAAAGGTCAGGTTAAACAGGATTGGCAAAAATTAAACCAGGATAAAGAAATAATACATCAA
ACAAGGAAATAAATTAAAGTTAGTGAGTTAATGAGAAATTAAAGGAGTTTAAATCAGGTTAAGAGTTAAATTTTAAGCCT
TTGTTAGTTAAACCAGATAAAATAAGCAGAATAACCGATTGGGGGGAAAATCACAAAGATGTTGTGATCAAAGCTCTTTT
AAAATAGTTTGTACGGCATAAAGAAAAACACACGTTTCAGTAAATTGTATGTTGAGCTAAATCCACTGTAGACACTGGTA
GTGACCTCAAATCACTGTTACTGAAGAAGGAGGAATTCCACCTTAAACAGTAAAGTGTTCTTTAACAGTGTGTGTGTGTG
TGTGTGTGTGTGTGTGTGTGCAGCTGTTCTTTGTGTTGTTGCTGGATCGTTGCCTCAGGGGGAAAGTTGTGTGTGTGTTG
AACATGCAGACTAACAGAGACTGCAGCTGTCAGCAGCCACACACACTTTATATTCTTCAAATCAAATCAGAGTGAAACAT
GTTCACTGACAGCTCAGCTTCAGCATCTTATTCATGCTGTGACTGCAGCCGTTCAACTCTGTTT
>TCONS_00001376 gene=XLOC_001047
TATGTTTGCACTAAGTACCGCAGCAATTTCCTAATGTTGTAAACCTGCTCAACATTTGGCAATAAAACCTCTTTCTGATT
TCAGTCAGGCGCAATAGGGGGCGCTAGTATAAATAGGAGCAGCCATCTGCGGATCCTTGAATTGCATACCTGTTATCTCC
TTTCGATCACCTGACTTCCCCTGGTGTTGCAGGTAGGAGCTGCGTACATGTCATTGCCTCAGCCTGAATTGGCAGTACAG
TGATCACCCGCGGATTTCCTTCCTGAAGCGTCCATCGTAGGTGGTATGTGTGTATTTGGTGCTGTGCGTACATTATTTCA
CTCTGTGGTAAACCAGTGTTGTTTATAGGTCGTAGCTGTAGGAGCCTCCTATGAGCCACTCCGTTCATGACTCGCGTGAC
GCCGTTTAATTGGTACGTAACTCAGCTTTGTTACATCTCTGCCTTTAAATGTTCTGACGGTTTGCCACTTAACTTTGCCC
ATCAGAGTATGTTTGTAGCTGATATTCATAAAGCCAGTACGGTTTGACACTTCTTTTTACCCATTAAAGTGTGCTTGTAG
GTCACATTCACAAAGATAGCATGGTTTGGCACGTAATTCTTCTCGTCAGAGTATGCTTCTTGCTCTTATTAACAAAGGTA
GCATGGTTTGGCATGTAATTCTTACCGTCAGGATTATGCTTCTTGCTCTTATTAACAAAGGTAGCATGTTTTGGCACGTA
ATTCTTCCCATCAGAATTATGCTTCTTGCTCTTATTAACAACGGTAGCATGTTTTGGCACGTAATTCTTCC
>TCONS_00001377 gene=XLOC_001048
TGACTATATAAACTTTGACAATGAACTCACTCCATTATAGTTACAGTATATATTTACTGAATATATTTACAGATACATAT
ATTTGACATTTATAGATCCAACAGAACACAGGGAGAAAGAACTGAAAAAGAAACAGTATTCATAACAAATTATGTACATT
TTTTTACACAAGTACTTGACCAGGCTGCTCTTCGTACTTTACTGTGACTGACAGCATATATTTACAGATATATATATTTG
ATATTTACAGATCCTACAGAACACAGGGAGAAAGAAGTGGAAAAGAAACAGTATTCATAACAAATTATGCACATTTGTCG
CACAAGTACTTGACCAGGCTGCTCTCATATTGAGCACATCCAAAATGTGCCCATCTGAGACAAAACTCACACTGCACCTG
AAGAGGGAGAAGGGGGGTGGGGGTGGGGTGGGGTAAGTGTGTTAACCAACATTACGAATTTCATGAGAAAATAATTACTA
CAGCGGCTTGCAAAAGTATTCGGCCCCCTTGAACTTTTTGTCAGATTGCATTCACAAACATGAATCAATTTTATTGGAAT
TCCACGTGAAAGACAAATGTCTCTACCTGGTAGAGACATACCCTAAAAGACTGG
>TCONS_00001383 gene=XLOC_001054
GAATAATACTGCAGTTACGTGCAAAGCTCGTGGTGGCTATCTGTAGCTCCAATTCGTCCAATTTGTGGGTGATGGATCTG
GCGTTCGATAGGAAAAGGCTCGGAAGTGCTGGCCGGTGTGGTTGTTTGCGTAGCCTAGCATCTGGGCCCAACCGGCATCC
CCTCTTCTGCTTTCTCTCCCTCCGTCGCCTCCTACGCTTGCTGGGCGGGCAGACCATCCACGGTGACCCTGGCGGTCTCG
CTATCTCCTCCAGGATGTTGTGTGTTCGCTGATAGTCGCCAAAGACAGACAAACTATATTTGAAACCTAGGTCAATTAGG
TTCTGGCGACTGTAAGAGATGGCGGCGTTGCAAACATTCAAAAATATACACAGTAAAAGTAAAAACGAGCACCAAACTGG
AGAGCTAAGAGCCGCTGCACCCGTAAACTACTTCTTGCATTTAAAGGTTTGTGTAGGTTCTGTACAAATCATAGACTTGA
GTCTATG
>TCONS_00001384 gene=XLOC_001055
GTTTATTATCATATTGCAATTGTATTATTATGATCTCTTGCATTGCATTAGCATTTTTACAAGCTCTTGTTTTATTTTAC
AGAAAAATGCCACGTGCGCTATCTGATGTGTGGAGACATTTTACACCAGCTAATGTACAAGGGAAATCTGTATATATATA
TGTGTAAGTATTGTGATAAGACGTACGTGAAGAATGCCACAAAAATGCAGCAGCACATTGCAAAGTGCAAAAAAATTCCT
CAAGGCCCAACACATGCAGCAGCCAGGAGTTCCACTCAAGGGGAAAATGAATCTGTTTCAGCTGTATCAGAGT
>TCONS_00001386 gene=XLOC_001057
TGCAGGTGGAACTTTGACTTCACTGTGGTTTGTATGTGCAGGCAGGAGTGTGAAATCTCAGGACAGCAGAGCATTGTGGA
GCACGGTGACTCCTGCTGCGACGCCCCCGTCTGAGTGTCCTGAGTTCTTGGTCCTCAGCAGATGGCCCACACACTCATTT
ATCACCATGTCTTTACCCTGCCTGTAAGAAAGCAAAGAAAAAGCTAACATTACAAACAGCCAGCAACCAATCCCTTTTAC
TCCACCGCCCAAAAACCAGTGACAAACACTAGCTAGTATTAACTTGGAATCAAAGTCCACTAATCCCCAGGCTCCCAGCA
TAACATACAGTCCAACACAAACTCCACAAACTGTCTTGCTTCAGCTGACTTTCCTTCACCTTCTCTCCAGAGAATCTGTT
GTGCTCTTTTCAGCACGAAGCCACACTCCTGCTCACTGATCGTCACCTCTGTTTAACCTGGTCTCAGCAACTTTGTCCCA
TAGCTTGCACATCCTTTCCACCTCCATCTTTCTTCCCAGCCACCTGATACATACCTTTTCTCCTTCCTTAAAAGCCAGCC
TAAGAAATACGATTTTATAATTGCCCAATAAAGTAAACTGCCATTTTCAAAA
>TCONS_00001388 gene=XLOC_001059
GTATGTATGTATGTATGCTGTAGTGTTGTGTTTCACAGGAAAACTACTTTGGTTACTATCATTTGCAAGCTTTGTTAAAT
TACCAGTTCACCCACCACTTCTCAGAAGTACCTGTATTTGTCAAAGACGCTTCTATGTAAAGAGTCGATGTATTATTTTT
GTCATTAAAAACCTAAATATCTGGCTTATTTAACCGAGCGGTTATAAGAAATGACATTTTTAAACATTGAATTTGAACTT
GCGATTTTCTTTTTCTCTCAAACAAAACAACTAAAGAATATTCTGTGCTAATAATAAAATGTAAAGTTAACAAAATGCAA
ACTGTATTTATTTCAGCGATATCTTGATTCAAGAGATAGTGAGGTATACCAATCTGTCACAGACACCAT
>TCONS_00001389 gene=XLOC_001060
GTTTCGATTGCTGTATAGAATGGGAACTATATTGATTTCCTTAAGGTGAAACATCAGTGTCAGTTATTTAAAGCATTAAG
GTGAGAACTAATGCAGCAGCAAAAATCATGTGGTGGTGAATGAACTGGTTATTTATTACCAGCTTCTCTACCTGATGACA
TAAGGAGACTTTTTTCAGTATACCTTGATTACATAACTTATTTGTTTATAAGATCAAAATAAAAACTGATCAGTATATAT
TTGCTTCCTGTTTGACTAGTGTTGGGAGTAAAAAAAATTTCAGGGCCTCAATAATGCTATGCTTTTTTATTAATAAGTGT
TATAAAGTTATATAGGGTAGTATTAAGTGGACACAGCCCTGAAAAATAAAGGCATGAGACCATGTGTCCTTGGGGGGTAG
AAAGCTGCAGACTCTCGCTCATGATTGCCTGGGAAAATCTAGATAAGAGGGGACCATTTTCTGTGGAAAGTTACTGGAAT
GCTGTTGTTTAGACTAGAATGAGAGAGCTTCTGTAATAAAACTGTCAGGGGCACACCGCAATTTTGAGATTTCTGGCAGT
GTGTCGTGCAGGACGCATCTCCCTTCTAGAAGTAATGGTTCATTTTGTTAGTCACTCCCAGTCTAGGTCACCTTTAGGTT
TTGTTTCTGTTCGCCGTGTTTCTGTTTGTGCCACCGGTGTGTTAATAAAAGCTCGCTCACATCCAAGCCAGTGCCTGCGT
CTGGATCCTGTCTCACACTCACCACTAAAATCAAAATATTTTCTATATCAGTCAAATTGATTCACCTTATTAAGTTTGTA
ATATTGCACATCCACAGTACCTTAGAGGGGGAACAAAAGCAACATTATTCCATTTGAGGAAGATGAGAACACATTTGTGT
TTATTTAATCAAAACTATGATAATATAAAGAGCAATATAAAAAGTCTCTCCTGCCGGCATTTCTCTGAGTTATCATTCTG
GAGAAAGACAGCAAGCCAGAGGAC
>TCONS_00001391 gene=XLOC_001062
CTTTGGGTGTAAAAGGTTGCAGACCCCTGGTGTGTGGGGTCAAGATGTGACCCTGTGAATGACTCCCCTACATCTGCTGA
CCTGGAAGTCCAGCAGTTCATCTAAACAAAAGGCACTTATACTAAAACAGACATAGATGTGTTTGCCATACCATAAAACA
ATAAAAGAAGGTACGACCTCTCTCATGACCCCGAGTTGTGTATGCATGCCAGAGTGCTCTGGGAGGCACACATAGTCTTT
GCAGACTGCTAAGGATCAGACCTCTATCATTATGCAATCGATTATAAAACTCTGAGTATATATGAGTAAATATTTCTAAG
CATAAATGACAATCAACAATATAAACCTTACAGTCATGTATAGAATACAAGCAGAAGGAGAGATCTAAAGGATACGAGCT
CCACACAAAACTACACAATAATGTTAGCACATGTTAGTCATGCAAAAATGCAAAAAAATTAAAAAAGGCCAGTTCAATGT
ATTTAAAAGAATTATGTCTAGTATGGTTAAAGGAGAAGAAAAAAGCGGATGGAAACAAACAAAATGCCACATCCACACCT
GTTACACGATGAATCTGCACCAGGGTACATCCTTGCTATTCTATTTGGAGATAAGTGCAATCTGTGCAGTACCTTAAACT
GTAGCAGGCCATGTCTGACGGCGATTGATGAGGAATGAATTCTTGTGATTGCAGCCTGCATCATCTGTAAAGAGTTTCCC
CAGTTCTTCTCCCCATAAGTTTTTCAAGTGATGGAGACACCGAACCCTGAATCTTGCCATATATGGCTGACACCAGACCC
TTATCCATTGGGTTCATGTCCGAACATTCATCAAGCCATGTTTTTTGAGGTAATGGTAAAGAAAAATTGGTGTTTACATA
ACTGCGTACTTGTAGGTACCTATAAAAGTCAGTTTGTGGGACATCAACTGCTCGAAAGAAATGAAATAGCCTCTTTTAAA
AAGGTCCCTTACACATGTTATGCCTCTCCTGTTCCACCGTTGAAATAATGGATCTATCAAAGATGGGGCGAAATGAAGAT
TGGACTGCATAGGAGATGCAATTAGTGCCTGCCTGCATTTGAGTCCTAAATTGGAACCATATTTTAAAGAGTCTCAAACA
ACTGCATTGCTCGTCCAATGACATCTGCTCACTGGTAAAGGGCTGCACAACAAAGAGCTAAGTGAGACTGGATTACTAGA
GTGTTGTTCCAATCTGGAGATTCAGCATGTGATGGTTCTGTAAGCCAATACAACAACTTGTGGATGTTGGTTGCCTAGTA
ATAGTAAAGAAAATAGGGTAAGGATAATAGGGGTGGGTTTTGATTATCGATTTATCGATTAAAATCGATTCTAGCTTGGA
TAGCGTGATATCATTCATTAAAATCCTGAATCGATTTTTGAATATAAACGTATTTTGCCAGAAACGCCAGAATCTCAGGT
TAAACCTCACAAAATTTCAACAACCACCAAACAGCTAAAACAGTAAATGAGAGCAGGTACACGGATTCTGCACAAAGATG
TAAACACAAAGCGCGGACCCGCCAACGGATCAGCATCAGTGATATGTCGCCTTTATCACCCGACGGCACGGACACGGTTG
GGGCTGAAAGCCAACAGCTCGCTGATTCTGATGTTTCGGCGGGTCCGCACTTTGTTTTTACGTCCTTTTTGCGCTAGATT
CTGAAGCTGCAGGTTTTATCTCTCTCCAAACAATATTGACTGAACCAGCAGCAAAAGAAGTTCAAGTCACACTTCATGCA
GAGCTCGCTGTCTC
>TCONS_00001394 gene=XLOC_001065
TGGTAACACTTCTACACACTGATCACCATCATGGAGATTTACATAACACATTGGTCCTATCTCCCACTCTGGCACAGAGT
CAATTTTAAAGGGAAGAGAAGAAACACCGTAGATAAAGTCCACTCCTCCATATGAACACTCCCATCCCATTCCTTCAGTC
TGGTTAGATGATGAGGTGCAGTTGGCTGATAAGGAGTCTCCAAATCTCACCACAACTCTAGGAGGGGTTATGTCTAACGG
ACATGAAGTGCTCACAAGCTCTCCTAAAAAACAAAAAAAAAAAATACAGGGAGTAAGGGACTTAAGGCATGTGATGAGTT
TCAAGCTACCATCTGAGTTAGGTGAATGTGAATGTGAGTGCAAATATTTTGCTGTCTCTCTGTGTCAGTCTTGCGACATA
CTGGCGATCTGTCCAGGGTGTACCCTGGCTTTCACCCTATGGCAGATAGGATAGGCGACCCTGATAATGATAAGCGGAAG
AGAATAGATGGATGGACAATATTGCAACCTGGGTGGTTGTAATATACTGACCCGTTTTAGGTGACACGTCCCATTTAACT
TTCCAGAGTGGTTTGATTTTTGATCACACTGTTCATAACTCTGGATTTAAAATATACACGGACATATTTTTATTGTAAAA
ACATTTCCTACCATGAATTTGTCTGTGTTCCTCTGTTACAACATTCA
>TCONS_00001395 gene=XLOC_001066
AGGGCCTGAGATGTTCCCAGAGAGGTGGAGTCTAAGACCCAACCTGACATATAGACACAGACGAACAGGCGCACGCAGAC
ACAAACGTGCATTTGGCCCATCTGGACCAGGGCCCACAGCAGCAGCACCGCCCAGCCCCACAGAGTTCGGGGCAGCCCAC
CCAATCCCACCACAGAGAAAACTGCACCCACCCCATCATCTAAACATCTCCCAAACTACACAAGACAATAGACACCCAGG
TTGAGTTCATTCTCTACCTCTCCTATATCTCTCCCCCACCTGCAGAGTGAGGTCCTGTAGAGAGGAGACCTCCTGCAAAG
ATATAACAGCCTCCCCACCAGTTAGAGAGCCCTCCAGTTGGGCCGATGCACCAGCCCCCATGGACCCACCCGCCCACAGC
CCCGGCGACACAACAACCAGGACCTAAGCCCCCAAGGCCCAGCCAGCACCCCAGACCGGGGACGGAGCACCCCCAGACCC
CCAAGCCTCCACGCCCGTCCCGGACACACCCAAGGGCAGCCAGGCTACCAGGCCAGTAACCAACGTCCGCC
>TCONS_00001396 gene=XLOC_001067
GAGAGGTGACACGTCTTCAAGAAAGTTGAAGAAGTTTAGTCACTTTCCTTCCAAACTTCTTAGACTACCATGAGCTGAAT
GACTGAGAACCTACACAGACATTAAACCAGAAGTAGAAATGTGGCACATAGATACAGTGGTTCATACTGTTGCCTCACAG
GAAGAAAGTTGTTGGTTTGAATCCACCAGCTGGGGCTCTTTGTGTGAAGTTTGCATGTTCTCCCTCTACCTATCTGGGTT
CTCTCCAGGTACTCTGACTTCTCCCCACAGTCCAAAGTCATATATTATTATGTTAACTGGTGATTCCGATGATTACCTGC
AGGTGTGAATGTGAACATGACTGGTTGTCTGTCTCTCCATAACCTGTCTAGGTGATCTTTCACACAATGAAAGCTACTAT
AGGCTCCACCCACATTAGAGTCCAAAAGGACAGCAGAGCAGTGAATGCTTTAAGGTGTGGTAACTTTGTGATTGGGTAGT
CCCCTCCATATGAGAATGCCATGTACCTCAGTTTCTCACTTCTCATTCTCAATATACAGTCTATAACATTAATAATAGTT
AAACGCATGCAAACACAGCATCTATCCTTCATTCTGTCAAACACTTTCTTACAAAGGTTATGATTAAGGTTTGTTGCAGT
ATCATCTACACACACTCGCATACATGTTGATATCGAAGTGTTTTAGATTGTTTAACAGCAGGTGTGTTTCTC
>TCONS_00001397 gene=XLOC_001068
GTGAATTTCACATTCCTGTGGCAGCGTGCTGGGTACTTGCTCAGAAGTTTGGGGAGGGGGGGGTTCTTCCCACACAATGT
ACAGCGGACGCTAATGTTTTTGTCACTTTTTATGGAATTAAGTAAGGTCAGTACTTCCACGCTTTAGGTTATGTGGCATT
ATCTGCCACATAACCTGATCTTTGCTGATTGACTGGGAGAAATTCACCTGGTTCTACGAAATCACAGTGAGTCATAACGA
GGACAATGTTGATGTTCGTTTAGGTTACCAAAACTGTCTCCTTGCACAATGAAGGGATTATTAGACTGAGAGGTAAACTG
CTTCTAGCTCAGTCAAGTGGAATAGTTTCCACAGAACCCATTTAACATCAGCACTAGTAGTGATATAATGATCAACACAG
AGCATGAATTACAAATAAATACTTGTTGGTTTAAGAAAAAATACATGAACCCCTTTAAGAAGTTTAATAGATGTACAGCC
ACAAAGACCAGAACACCTAGCGGTTCAAAAGTAAAATTACCACATTGTGGGGATGCTTGGGGCTTCCCATGCTTTAATTA
GAATGTAATTATCTGTCAGCAAGGAAACACAGGTTCTTATCAGGGCGAATTTCCTGAAAGTGGGTGAAGAGGTGGAGCAT
GAGGAAATGAAGATCTTGGTACAAGTTCAGACTGCTTACTTGAAATATGAAAAATAGGGCACTGGCTTTAGCAGATGATG
TGCTGCTTTAACTGTTTAAAGTTTATCCCCTCCCCTCTCAGTATCTTGGATATATTTGGCATTCTTTTAATTATTATTAT
TATTTATGTATAGCAGATATGATAATGTTGGGGAGTAATATTAATTGCTCCGTGAGGCTGACTGACTTATGTGACAATCC
TGTGAGAGAAGATGTGTTTTTCTGCCCTTCTGCCAGCAGCCAGAGGGCCTGTTGGTCTGCGAGCCAACAATGGTTAACAT
GTCATAGTTTCAGGTTTCTGCAGTGTATTTGTTCTGTTTGCTCATTGTTACATTGGCTGTGTTTCTGGTTTTTCCAGCCC
GTAATGTTCGTCTTCATGTGTTAGATTTTCATGTTTTTGTCATTTCCTGTTTTAGTCTGTAGGTTAGGTTTTTTTCTGTC
TTTTTCAAGCCTTTTTCTTGCTTTTGTTCCCCTCCTTTGTGATTGAATGCCCCATCCTCATTACTCTCACCTGCGTTTCA
TCATATAATTAGGCCCACCAATTTAATGCAGTTTCCTTGTAGTATAAGTTTGACATCCCTGGTTTAGATCCAGCTTATAC
TTTGGATGGGAGGAGTCATTTATGTTGTTGTGAGCCTTCTTCGAGCTGCTATTCCAGGGTATGTTGGGAGTGGAGGAGAG
CTGGGCATACGAGATGCCCACACGAGATGCCCACATCTTCTCTCGTAGTGGATAGTCTTGTCTTTCCCCTTTGTCAAGTT
GTTAACCTATCCTCCTTTTTCTTGTGCTCAGGTGTTGGATTCCTGTTCTGTTTATTTCCTTGTGCACAGCTTAGTTTACT
CTTTGGGACTTTTTCCTATTTTTGCATTACGCCAGTAAAGATGCATATTTGTTATTTACCTTCCTTATGTGCCCTGCACT
TGGGTCTTCTTACCAGGTTTGAAGGTGTGCCAATGAACAAACAGAGTATCTTCTGTTCTTTCATTGATGGATGAACGGTT
TCTTTGACAGACATTTGTGTGG
>TCONS_00001398 gene=ENSONIG00000024929
GTGTGGATTCCCATTTTGTAAATAAACTGTCACCTTTTGCTTGCCAGAACTCTGTCTGCGCGTGTGTCCACCGGTTAGCC
ATGACAGCCCGTACTTAATGTCAACAAAAATAAGTAGAAAAGGTTTAAAAATTATGTAGTGAACTGACTGTAGTCTCTTG
TTTTTACATAAGGTATAGCCTGTGGGTAAGGGATCAGAGGTAAGGTAAAAACACATAACAGAAGAAAAGTAAATTTAACA
AATCAGTGATCTGTGAATTCGTATTTTTCTTTTTTGTCTTTAAATTCAGGTGCTTTACACTTGTCCTCTCCCAGCATTCA
GCACTTCAGACACTCAACACCCTACCCAGACGACAGCCTTACCCCGACCTGATGAGAAGGATGGATGACCAAAGGACAAA
CTGGAGAGTGGAGCTGTTTTCCAACTATTGTCTTTAGCAATCCTGGAACAGCTGAGAGTGGACAGAGCTGCACAGAGGAC
CAAAGATCCACTCTCAGCACTTTATATCTGACCGGCCCCAGCACCACCCCTCTTCACCCAATGTGAGGAGGGACCTGACC
CCGCCTGCACAGAGGGAGTTGTGGACATCCATTTCTGTGTCACTGGGTTTAGGAACCTTCTCACACACACAGATGAACAC
TGTCACTGGAAAATGTCTCCATTGCATCAGCAGGATGTAAGCATTTATACAATATTGCAGTTTGTGATGTTTTATACATG
TTTTTTATCTCTTCATTTAAAACTAGGAGATATAAAATAAACCAATTTTCATAATATTTTCTGTGTATTTCTTTTATAAT
AAGTTATTTGGAGCATCATTGCAACCTGTCAGCTTTTTATTGAGGATTTAGAAAGTTGTTGGTGGCCTGAGTGTGTACAG
TGGGGAGTTGTTTTTGTCACATGGTGAAAGTGGCCTGATGGGGAGTAAAAAGACAAACTGAACAATTTGGGGATTCACAG
ACTTTTGTAATCCTTTGAAAAAATGAAGAAAACTTGTTCTCTGTAAACAAAAACCTCAAATATAAACCATCCTGACACAC
TGACAGAAATGATCTGCTATCTATAAGCAGGACAATGTTTTCATGAGCCTGGTGGAGGTAATTTGCATGAGTTTAATCT
>TCONS_00001408 gene=XLOC_001075
AAATTAATGCGTTAACGCAGTTTAAGCTGTCATCACGATTATCACGACAAAAACGTAACGCTATTACCGCATCTGGAGTC
CAGATTGACTCAAAATCACTGAAATGTTTCTGTCAATGCATTTCGGGCAGTTTGTCCAAGTAGTTACCTTTGCACCTGTG
CAAATGGGCAGTTGATCTGGTAGTGATGGGTAGCTGAACCAATCAACTCAGTCTGGAAGATGATAAACGCACATTGGCCC
TCTCAATAGGAAATTTGAGTATTAAAAAAATAACAAGATAGAACAGTGACCGACATAAAGTTTTATGCACATTGTGAAAG
AAGGAATTTTCTTTTCACCGAAGCACTTCCAGCTTAAAATGTCACATTGACACGACGTATACGTTAGCCGGGGATGCTGC
TAGCACTTTCACTAATGTGTCACCCAGCTTGCGACAAACCACTCACGGAGTAAGTCTACATTGGACATATTGGCTGACAC
AATGCCAGGTGGATTGCAACAAACTGCAGACCTATTAATATCATTGAGAACACTTGCTTTGGTTCCTCGTTTCAAGGACT
TGAAGTGCCTTCCCAATAGTGACAGAGAGAGTGGATAAATGTTTACAGAGTTTTTTTCTTAACATGAATGTGCAAGATGT
TCAATAAACATGTTAAGTGCATGTATTTTCCCTTTTTTCTCGAGTCTGTTTGCTTATGCAAAATGAAATGCAATTAAC
>TCONS_00001419 gene=XLOC_001083
GTTTGTTTTCAAAATTGGAGTTCAAGTTATTTTTTACTTCCAATAGTGTTAACATACTACACAGGCCTATGGCTAGATTA
TTTTTACATTTTCATTGTAAGTGGGCTAAAGCAGTTAATTAAAAGTAGTCTAACATAAATGTAAATGCTGTAATTTGATT
ATTTTAATAAACCATGTAACTTGGATGGATTCGATGCTGGCGTGACCACAGTGCACACGTCTGCTGTTGCTCACAGTGGT
CCAAGGGACCGCTCAGGGAGTTTGTGTGTTCGCTCAGACACATGAAAAATTAGAGGGAACATTGGTTATAAGTGAAGACT
AAGAGGGATTACTGTGTATAGGTCTATACATTGTTAAGGAAAATCCTGAGCATTGGCCCTAAGATGTGACTAATGTCTGC
TGTAAGTCTTTGAACTTGAATAGAAACTGGGTTTATGCCTTGATTGCAGGAAGCAGAGGGAGTTTGCTACTAAGTCAGGG
GAGTGTCTGCCCTGTCACCCTGAGTGTAAGGTCCAGGAAGGGAAGGAGACGTGCACAGGCCCGGGAGCAAATAAATGTCT
AGCTTGTGCCAGCCTGAAGGATGGCCCACACTGTGTCTCCATGTGTCCTGAGGGTGTTAGGGAGGCAGGAGGGAACCATC
TTTAAATATCCAGACAAGCGGGGCAACTGTAAACCTTGCCACAACAACTGTATCTAGAGTTTGCAGAAATTCACAAACCA
CCAACTTTCCGAACAGCAGACGGGGTTGCGGCGTCGCCACTGATACCAGCAGAATCCGCAGATTTCTGTCAATGAAACGA
TTCCTTTGTGCCATACATGGGTACTGCTGCCACTCATACAC
>TCONS_00001421 gene=XLOC_001085
AAGTGACGTAGAGCGTAGAAGGCCGCACATGCTTACAAAACACATATATCATGTTATTCATCATTATCCTTTATTCATTT
ATACTCTTTTTATTAAGCTTTGAGTAGTGGCACTTGATTAGAACATTTATTACATGTATGGTTTCAGTTAGGTTATTGCA
CACATGAAGAGTTGGCCTCTGTCCTTATAGGCAGAGTGAATGCTGAGGTCGAGGCACACACGCACACATACAAGCAGCAG
TTAAACTCATGTAGAGGGGAGAGTTCAAACATTTAAATAATAGTTTGCAAGGCCTTGTAGCTGTTTGATTATGCTTGCAG
GAGAGACTGTTTGTTCCAGGGGATAAGCAGAGTTAGAAGATTACTGGAAAGGATCTGGCCTCGGGAAGAAGAACTTGTTC
TTTTAATGTGTTAAAAGTTGTCAACATTGATTGTATTGTACCTACTTTACGCATGAGGGGGGCGTTCCAATACCCTGATG
TTCATGAAAACTATTGTTGTGTGGTTTTCGGAGAGAGATCTGGTGCTGTCTGCGTATAGTGTCCCATCTCCCACACGTGT
GCATTAAAATCATCGTTTGACTTGACCCGGCCGGACCAGTGTTGTTATTTTGGTTTTCCTCCTGTATCCATCCCCAATAT
TTTGAACTCGTGACAAGGGGAAAGACAATTCAATGTGTGAACTGATGACAGCTGTCGCTCCTTTCAGAGGAAACTTGAAG
TGTTCAAAGAAGATCTGCGAGGAGACTATGTACACTTCTCAACAGTGAATGAACAGGTTCAGGGACAGAGAGATGTGTCT
CTTTTGTTGACTTTGTTGATAAGCTGATTGAAAACTTCAGCAAAGGTTTTGATAGCTTCAGCTTTGGACAGCAGCTCACC
ATGTTCATAAAGAACACATTTCTCACCACTGATGTCAGAGGGTTCTTAAAGGAAGTCACATAGCACTTCAAGTGGGCAAA
TGCTGGGCCTCTCC
>TCONS_00001422 gene=XLOC_001086
TAAGACTCATCATAACTCTGCTGCTCCCTCTCTGCAGGTGCTGTATTCAGCTGACATGATGATGCTGCTCATCTTCATCT
CCAGCTGTGTGGGTGGAGCAGCAGCAGAGGTGGAGGCTGAGGATGGTGTGGATGATCAGGAGCTTCACTCTGAGTCCTGA
CCTCCTCCTTGTGCTTCAGTGACTTCTGCCTCAATAATTTGGTCACCATGGCGACCAGCTGGATGATTGGAGTCCCTCCT
CTCACTTTCTGAGAGCACTGAGGGCATCCTGTCAGCTTCAGGACCACCTGGCAGGAGTTTGTGGAGGACCTGGGCTTCTG
CTGGTCATCGCCCTCCTCTCCCTGGGCCTCGGCTACTACGTCAGCAGAGTCCTGCCTTTCTCAGGGTGGAGAGGAGGCAG
CAAAATAGATGAAGATCTTTATGTAGAACAAAAACTCTGGTATTTATTTGTTGTGCAAATCTGATCATTTTATTGGAATA
TGAACAACATCATGTGATGCTGCCAGTGCAAAGAAGAGAGGACGGTGACTCCTTTACAACCACTCATTGATAAAGTCACT
TTTACATCCCTGTTGCTCTGTTACAAGCTGTATATTGCTGATGTTTTGTATCTTTTCATTGTTTTCTCCTCACTTGTTAT
TTATTCAAATGTTGTTGGTATGAATTTTTCCCTCGCTGTCTTTATTTCACACAAATACCTGCAGCCTTTCTGACTGGAAA
CAGTTTTGTCAGGATAACAGAGCCGACTGCAGAGAAACACCTGGACTGAGTTTAGATGAAGCTTCAGGTTTAACTGTGGG
ATTATGGCAGCAGATTAATGCTTCTTACTTTGTTGTATATTCATTTGATCTTAATGTGCTTTTGTTAAAGGTTTTCAGTG
TTTATTCCATCAAACATTTGAAGTCATTTAATGTGCAAAATGAATAAATTCATGACTGT
>TCONS_00001431 gene=XLOC_001092
CCAGCCTCTGGTGTCACTTTGTAGTAATTAGTCGTACTATTGTCTTATTTGTTGTGATTTAGGGTGTGTGCGCACAAGCA
GAGGTTTTTGTTTGTAACCGTAACCTCGTTTTCAGAGCCTTGTCTAACATTTAATGGTCGTGAAGTATGTCAGACTTTTT
CCTCTACTTAAACAGCTAAGAGCATTTGAACACAGTGGACAAAAAGGTGTGCATTAAGGATTTTGAACTATGATGTTTAA
GTGTTGTCACTGCTGAGGATCCTTATTCACTACGCTGCTGTTTACAGTTTAACTTTTCATCAGAACAAGCACTTCTAATT
GTACTTTGCTCCTCACTGACAAAACAAGTCCAGTAAATGCACTTTTATCTTCAAGTTTGGGACAGTAATCTGTCTTAATT
TATTTTGTGCTTTAGTTATCATATGGGGAAAGGTTCTGTGGTTATCTATCCGTCCTGTTCGCATAAACCCGAAGTTCAGG
AACATCTTCTTTAGATCTGTTCAGTTTTATTCATG
>TCONS_00001438 gene=ENSONIG00000026581
ATGCACTCTGGCCAGCATTTTGCTGACGCATGGAGAGTAACTCCATGTGTCACTAAGGCTGCTGTTTTGTGTAGAGATTT
TGGAAGTATTGGTTTTCCTTCACAAATCATCAAGTCATCTCTTAGTTGCGCTCCGCATTTCAGCCATTTCTTTTGCTCAG
CTGTGGGAGCTGCTTTTTGTTCATCCTTTGTCAGTAAAATTGTTTCCCTTTGTAATTTCATGGTCATTCTTCTGATGTGC
TGCACACTTGCAAACTGCTAAATGTCGCATCACATGAGGAGTTTCCTCCCATGTAAACAGATGTGTGCCAT
>TCONS_00001440 gene=XLOC_001098
TTGGAAGGCATGATAACATCATGATGGATAAGTTTCATGAAGAGAAATTAGATTTCATTAATGGGGGAAAAATGGATACA
ATTCTCTACTAAGCTATCGTCCCAGACTCAGTACTCACCTGTGCAGCTCCACTCACCTGCCATCCATTGCCGATGATTAC
TCCTGCGCTACTTAAGGCCTCAGTGGAGTCTGATTCGTCGCTGGATCCTTGTGCTAACCTGCGTCAGTGTAACCCAGCAT
GCCTAGTGATTTCCTCAGGTTTTCCTAGTGCTCCTTGCTAACATCAACTTCTCCCCTTGTGTGTAGACTTCCTGAACCCT
GGCCTGTTTCCCTTCCTCGTGGACCCTGAGTAATTGAGTGT
>TCONS_00001441 gene=XLOC_001099
TATAACATAATAGATATACTATGATTTTGCAGACAGTCTATGTTTTTGCACAACTAGCACAATATGGCAGAAATACTACG
ATTTGGCACAAGTACTATGATTTAGTACAAATAATATGACTCGGCAGAAATACTATGTTTCAGTACAAATACTATGATTT
GGCAATAATACTGCGTTTTAGCACAACTACTGAGATTTTATTGAAATACTATGATTTAGAAGACATACTATGACTTCGTA
CAAATACTATGTTTTGGTTCGAATACTATGATTTGCAAAAAATACTATGATTTGGCACAAGTATTATGATTTAGTACAAA
TACTACGAATTGGCTGAAATACTGTGACTTAGTAGTAATACTATAACATAACAGATATACTGTGATTTTGCAGACATTCT
ATGTTTTTGCACAAATACTACGATTTTGCTCAAATACTATGAAATTGCAGTAATACTATGATTTTGAAGGAATACTATGA
TTTGGTAGAAATACTATGCCTTAGTAGTAATACTATAACATAACAGATAAGTATGTTTTTGCACACATACTACAATTGGG
CAGAAATACTACGTTTTAGCATTTTTCAGAAGCTTTCCTCCCCAAATAGGGTTGAGATGGGCTGTATTCCTCCCCAATTA
GGGTTGAGATGAAAAAAGTGCAGAGAAAAAAATGCACAGTGTGGAGAAAGACAAACAAGGGATAGAAAGTCCAGAGAAAA
AAACCTACAGTCAGAGAAGCCTATAAATAGAGGACAACACGGTCCCTGAAGTCATTGAGCCCAGCCTGATGAAGGCACAT
ATACGCCGAAACGTCGCGACGGGCTCAGTTAGAACATTAAATGGCCACTACCACCCAATGATGGGTAATTTTTTGACTTG
GGGGCATCAGTGCCCACCAACATTATACCCCTTCGGGGCATGCTATGGGGGACCTGACCACCCGGGATGGGAGCAGGTAC
TGACAGTGCATTTGGAGCCCGGCCCCCTTCGGGGACCGGTCTCCCACTTTGTATTCCCCTAACCCCTTCTAAGCCCTAAC
CCTAAGGGAACCCTAAAACCTAAATAAAGACAACAAGACAAGAAAGTTCACAGAGAAAAACAAAGAAAAAAGACAAAAAA
GACAAGAAAGATCAAACAAACAGAACATAGGACGGGATGTCTACAAGGAAGTGGGTGCCATATAAAGAAATATAAGAAAG
AATAAACAGAACAAACAGAAGAATAAAGAACAAACAGAACATAGGACGGGATGTCTACAAAGAAGGGGGTGCCATTTAAA
GAAATATAAGAAAGATAAAGAACAACAGAAAAGAACAACAGAAAAACAAAGACAAAGAATAGAGCACAACAGAAAGAATA
AAGAAAAACAGAAAGAATAAAGAACAACAGAAAAAGATAGAAACAGGGAGAGTTAAAGCAGAAAAAACTGAGAACAAGAA
AAAACTAAGAAACAGAAAAAGTTAAGAAAAACAAATGAAAAAGAAAAGTATAAAAGGCCCAGAGTGGCAAAACAGAACAC
AAGAGCGGGTGGGCCAGCCTGAAGAAGGCTAAATTAAGCCGAAACGTCGCGATGGCCCACCACAGTGCACTACACCCGCT
TAGGGTAATTTTTTGAACTGGGGGCACCGACACCAGTCCCATCGATGGCCCGTGCATTCAGGTTCCGGCACAGCTGGGCC
TGCTCTCTATCCATGTTAAGGGATTTCTTAGGATTTTAGGATTTTTATTATGTTATGCTTAAAAGTACATTTCATTATCT
AAATGTGTTTGCTCTTTCAGTATTCAGCTTAAATGGGGAAGTTACACTCTGTGCA
>TCONS_00001444 gene=XLOC_001102
AAATTTGTCATTGTGTAAATACTTACGCTATTGTGTACTTCACACACATGGAGAGATGCCAAACTGCCTTTCACTGTTCT
TGTAACAGTGACAATAAAAAGCTATTCTATTCTATTCTATTCTGTGGAAAGAAGTGACACTAGTTTCAACACAGGAAATG
TCTCACATGTTATTCACATCGTCAAAGTAACCTTTAACATTTCCCCTACAACACAGTGTAACAGCATCACCAACTCATAA
CCTGTAAACACAGTTTTCTTCACACATGGACCCAGAAATCCTGTAGTAGAAAACATCAACCAGCTATCCTGGTATAAATC
ACATGATCAAATCACATGAAGAACTGTAATGCTGTAGAAATGTTAGCGCTGCGCAGGTGTATACACACTTTCTCACAGTT
ACCTCCGTGAGCAACACAAGGTAGTGAATAACACCCCTGGTAGA
>TCONS_00001445 gene=XLOC_001103
CCTTTTGGACAGGAACTTATTTTCTAATTGTCCCAGATAAGTGACTTTCTCCTGAGCCCATTTTAATGTGGAGAAACTCA
CTTGCAACAATTTTCTCGACGACGTGTCGTATAGCGCTTCTGTTCTAATCGTGCAGATCTGCTCCAAAGGAGCTCATCAA
ACAAAACTTTCAGTGCACTGTGAAAGTATCAAAATAAAAAGGCCTCGTTAAGTCATGACACATACTTCTCATCTCAGGAG
GGTAAATCATACCATTAGCATGATTTATCAAACCATCATACTAATTGGCAGGCTCAACTTCACAACAAAAGAAAAATCAT
CAGCTAGATTAATTCAAAACCAACCATCAGCCGCACAACATACAACATAACCCTAATGTCTTATTAGCTATGAATTTAAT
CTGTACCTTTTACTCATTTAGGCCACAGATTTTATTTAGTTTTCCTTTTTCCCCGTCATCATAAAACATGTGACATGTTG
TCATGCATTTCGCAAAAGAAGTTTGTTCTCATGTATTCAGAGTTGTGTATCTGGGTGCAGGATTCACTCGCACATCACAA
CAGGAAACTCAGTGTTTTAGAGTCTCCACTCTTACAAACTCCAACACATCCCATTCACTCGTGCTAGAATTCAATGACCT
TTCATTAATCTAAGAACCATCAACCAATTTGCATATCAGCTATTAACCCACTAAGTTGACAGGACAACAGAAATGCATGT
TCAAAATATTATCACAAAAATTGAATTTTCCCTCATACAGTAAATTACTTGTGCTGCATCAATCAAGCAGAAAGTATCTC
CCATTTTACTATATTAACAACTAAATTTATTGTCTGATAACTGGTTGGTCAAACCAGAATCTTTTTTTCCCACAAAAATT
AAACTGTTGTCCTGCAACATAGTTAGTTAATTGTCAGCATTGGATAAATTCAGCATTTGATAACAAGTGTCTGTTAAATT
GACACTATTTTAACACTGATGAGAGATAACAA
>TCONS_00001447 gene=ENSONIG00000023234
TAGCAGTGGAGGAGACTTTACTGCTGAGGAAGAGGCCCTGCTGTCCTGCCGTCCTACTGGTGCCATTGAGGGATCAGCGG
CTGCTACATGTTCTTCTCGACCTCGAGCTGCATGGAGACCTTTTGGTTGTTGCCACAGACGCTTTCTCTTACTACGGATG
GAGGATGTTGCGGTTTTACAACCCATGGACTGAGAAAGGACTCATTAAGTAATCTGTTCACATATTCCAGGGTTAAACAC
AAGTGAGTCTCAATTTGATATTAAGTGAAGTGTTGGTAACTGATGCCAATATCTCCCTGTTTAAATCCCATTCATATAAG
GGACCCTGATTTTATCCTGCTACAAACATATTCAGCCAGTGTTAGTTAAGTTTCCTGTACACATGTAAAGCAGATGTGAG
AGAGGCTGTGATGAAGTCCTGGAGTTTTTAAGGACGTACGTGCTGCAGTCCAGATATTTGTATGATATGTTGGACACAGG
TGGTAAAGTGCTGTCACACCCTGAATAAACTGTGCTCTGTTCTTTGGTAAGATGACATATTTGTCACATAATCATATGGT
TTATCAGAGGGAAAGTTTTAGAATACTGGAGTCCAAGGTTAGGTGCAATAATATTCAACCGTAATATTAGTTTATAACTA
GGTCTTGTCAGTTAGCCAGTGTTGTGTCAAAAAGTCATGTCTGCCATAAACTAATTCCCAGTATTTGTCAAACACCAGTT
GATCATATTTAAACTGCTATAGACAACTTTTTATGTATCCCTCATGAGTGATATTGAGTCATCTTGTGCCACAAACAACA
TTCCTGTCACAAGGTAGAAGCTGCAACCATGTTTTGGCAGTGACTTTTACTTCTTATTCTTTCATTTGACATTAAAATGA
CTTTTTTAAAGAGCAGAAACTGCAACTAATATAATAATAGTTCTCTAAACATATTTTAAGTGTCCCAAAAGGACTGGGTT
GGTTTTAATATAACACAGAGTTATAAATATACTTGAAAAAATGGGTCGTTATTAAGTTTGATATATCCCCTTTTGTAAAT
CATGCTCACTAAAGTCTGTTTACCAACATAAGTAAAGACACTGGAAATCAGTTGTTGTCAGACGATGACTTTTTGTCACA
ACACTGGAGGTGAAGCAGGTATGATCCTTCATATCTGGAGTGTGAAGGTGCAGACATAAGTTCAGACATCCCTGGATGTT
TAAGAGT
>TCONS_00001456 gene=XLOC_001114
CCTGCTTACTTTGGCCAAGGAACCAAACTGACAGTTTTAGGTAAATATTTCACTTTTTCTACTGTGTTGGATGAAAATCG
ATTTGTTTAAAGGATTAGTAGAAGTGTTGGCAGAAGTATGAGCAAAGATTATTCCCAAAGAGAAGTGTGGTAGAGAAAGA
GTTTCATGCTGAGTATTTTGCACTGTGACAAACAGCGAAGCTTACTTTGGAAAAGGAACCAAACTGACTGTATTAGGTAA
GTAAAGCATGAAAATAATCAAATAAATGCATGAAGATGTTCAAGGGTGAAGCTGCAAAAAGAAATGTAAGGAGCTCAGAT
GTTTAGAGTGCTTTTTGACATTAAGCCTGAGCGCTGTGTCAATAGAGAAGCTTATTTCGGTCAGGGAACAAAACTGACTG
TTCTTGGTAAGTAAAACTTTTCTCTCACATGAATTCAACACAGAAATAAGTAAAACATGTTAAAGGGCAGCTGTTGCTTC
AGATTTGTTTTCTTAATAGTAGCTTAAATGCTTAAAGAAGCAAAGTGAAAGAAGCATCGTGACATGTTTTGAGCACAGAT
TAAGTTCACTGTGCCTCTGGTGGTTATGAAGCTTTCTTCGGTGGAGGAACAAAATTAACTGTTTTAGGTAAGAATGAAAA
ATTATACATAATGTTTGTAATAAGATTTGGGCCAGAGGAATAACTAATATAAAAAACTTACTTACATGAGCAGCTTAGTA
ACAAACTTACTGTACTTGGACTCGTTATAGTCTGAGCTCAGTGCTTTTT
>TCONS_00001457 gene=XLOC_001114
AGTTTTAGGTAAATATTTCACTTCACTACTCTGTTCCGAAAAATGTACCTTTCATCAGAGGCTTAGTATTGACAGGATTA
TAAGTAAAGACAACCCTCGGGCGTAAAAAGAGTTTCATGCTGAGTATTTTTGCACTGTGACAATGCTAACGAAGCTTACT
TTGGCCAAGGAACCAAACTGACAGTTTTAGGTAAATATTTCATTTTATTTCTGTGTTTTGATAAATGGATTTTTGATTAG
AGCCTTAGTGTTGTCAGAGGTATTATCAAAGACGTTTGTCAAAAGTTATTCTGGAACAAAAAGGGTTTCATGCTGAGTAT
TTTGCACTGTGAACACTGGCAATCCTGCTTACTTTGGAAAAGGAACCAAACTGACAGTTTTAGGTAAATATTTCACTTTT
TCTACTGTGTTGGATGAAAATCGATTTGTTTAAAGGATTAGTAGAAGTGTTGGCAGAAGTATGAGCAAAGATTATTCCCA
AAGAGAAGTGTGGTAGAGAAAGAGTTTCATGCTGAGTATTTTGCACTGTGACAAACAGCGAAGCTTACTTTGGAAAAGGA
ACCAAACTGACTGTATTAGGTAAGTAAAGCATGAAAATAATCAAATAAATGCATGAAGATGTTCAAGGGTGAAGCTGCAA
AAAGAAATGTAAGGAGCTCAGATGTTTAGAGTGCTTTTTGACATTAAGCCTGAGCGCTGTGTCAATAGAGAAGCTTATTT
CGGTCAGGGAACAAAACTGACTGTTCTTGGTAAGTAAAACTTTTCTCTCACATGAATTCAACACAGAAATAAGTAAAACA
TGTTAAAGGGCAGCTGTTGCTTCAGATTTGTTTTCTTAATAGTAGCTTAAATGCTTAAAGAAGCAAAGTGAAAGAAGCAT
CGTGACATGTTTTGAGCACAGATTAAGTTCACTGTGCCTCTGGTGGTTATGAAGCTTTCTTCGGTGGAGGAACAAAATTA
ACTGTTTTAGGTAAGAATGAAAAATTATACATAATGTTTGTAATAAGATTTGGGCCAGAGGAATAACTAATATAAAAAAC
TTACTTACATGAGCAGCTTAGTAACAAACTTACTGTACTTGGACTCGTTATAGTCTGAGCTCAGTGCTTTTT
>TCONS_00001458 gene=XLOC_001114
AGCCTTAGCATTGACAGGAGTATTAGTAAAGACTATTGTCAAAGATTATTCTGATACAAAAAGAGTTTCATGCTGAGTAT
TTTGCACTGTGACCACCGGCCAACCTGCTTACTTTGGCAAAGGAACCAAACTGACAGTTTTAGGTAAATATTCCACTTTA
TTTCTGTGTTCTGATGAATGTACCTTTCTTCAGAGGCTTAATACTCACAGGATTATTAGTAAAGACAATCCTCAGAGATA
ATTCTGGTGCAAAAACAGTTTCTTGCTGAGTGTTTTTGCACTGTGTCAGGGCAGCGAAGCTTACTTTGGAAAAGGAACAA
AACTGACTGTATTAGGTAAATATTTCACTTCACTACTCTGTTCCGAAAAATGTACCTTTCATCAGAGGCTTAGTATTGAC
AGGATTATAAGTAAAGACAACCCTCGGGCGTAAAAAGAGTTTCATGCTGAGTATTTTTGCACTGTGACAATGCTAACGAA
GCTTACTTTGGCCAAGGAACCAAACTGACAGTTTTAGGTAAATATTTCATTTTATTTCTGTGTTTTGATAAATGGATTTT
TGATTAGAGCCTTAGTGTTGTCAGAGGTATTATCAAAGACGTTTGTCAAAAGTTATTCTGGAACAAAAAGGGTTTCATGC
TGAGTATTTTGCACTGTGAACACTGGCAATCCTGCTTACTTTGGAAAAGGAACCAAACTGACAGTTTTAGGTAAATATTT
CACTTTTTCTACTGTGTTGGATGAAAATCGATTTGTTTAAAGGATTAGTAGAAGTGTTGGCAGAAGTATGAGCAAAGATT
ATTCCCAAAGAGAAGTGTGGTAGAGAAAGAGTTTCATGCTGAGTATTTTGCACTGTGACAAACAGCGAAGCTTACTTTGG
AAAAGGAACCAAACTGACTGTATTAGGTAAGTAAAGCATGAAAATAATCAAATAAATGCATGAAGATGTTCAAGGGTGAA
GCTGCAAAAAGAAATGTAAGGAGCTCAGATGTTTAGAGTGCTTTTTGACATTAAGCCTGAGCGCTGTGTCAATAGAGAAG
CTTATTTCGGTCAGGGAACAAAACTGACTGTTCTTGGTAAGTAAAACTTTTCTCTCACATGAATTCAACACAGAAATAAG
TAAAACATGTTAAAGGGCAGCTGTTGCTTCAGATTTGTTTTCTTAATAGTAGCTTAAATGCTTAAAGAAGCAAAGTGAAA
GAAGCATCGTGACATGTTTTGAGCACAGATTAAGTTCACTGTGCCTCTGGTGGTTATGAAGCTTTCTTCGGTGGAGGAAC
AAAATTAACTGTTTTAGGTAAGAATGAAAAATTATACATAATGTTTGTAATAAGATTTGGGCCAGAGGAATAACTAATAT
AAAAAACTTACTTACATGAGCAGCTTAGTAACAAACTTACTGTACTTGGACTCGTTATAGTCTGAGCTCAGTGCTTTTT
>TCONS_00001459 gene=XLOC_001114
AGCCTTAGCATTGACAGGAGTATTAGTAAAGACTATTGTCAAAGATTATTCTGATACAAAAAGAGTTTCATGCTGAGTAT
TTTGCACTGTGACCACCGGCCAACCTGCTTACTTTGGCAAAGGAACCAAACTGACAGTTTTAGGTAAATATTTCACTTTA
CTGCGTCGTTTTGTGAACTGTAACTTTGTTTAGAGCCTTTGCATTGACAGGAGTATTAGTAAAGACTATTGTATAATAGA
AAAAGAGTTTCATGCTGAGTATTTTGCACTGTGACCAACAACCAACCTGCTTACTTTGGCCAAGGAACCAAACTGACAGT
TTTAGGTAAATATTCCACTTTATTTCTGTGTTCTGATGAATGTACCTTTCTTCAGAGGCTTAATACTCACAGGATTATTA
GTAAAGACAATCCTCAGAGATAATTCTGGTGCAAAAACAGTTTCTTGCTGAGTGTTTTTGCACTGTGTCAGGGCAGCGAA
GCTTACTTTGGAAAAGGAACAAAACTGACTGTATTAGGTAAATATTTCATTTTATTTCTGTGTTTTGATAAATGGATTTT
TGATTAGAGCCTTAGTGTTGTCAGAGGTATTATCAAAGACGTTTGTCAAAAGTTATTCTGGAACAAAAAGGGTTTCATGC
TGAGTATTTTGCACTGTGAACACTGGCAATCCTGCTTACTTTGGAAAAGGAACCAAACTGACAGTTTTAGGTAAATATTT
CACTTTTTCTACTGTGTTGGATGAAAATCGATTTGTTTAAAGGATTAGTAGAAGTGTTGGCAGAAGTATGAGCAAAGATT
ATTCCCAAAGAGAAGTGTGGTAGAGAAAGAGTTTCATGCTGAGTATTTTGCACTGTGACAAACAGCGAAGCTTACTTTGG
AAAAGGAACCAAACTGACTGTATTAGGTAAGTAAAGCATGAAAATAATCAAATAAATGCATGAAGATGTTCAAGGGTGAA
GCTGCAAAAAGAAATGTAAGGAGCTCAGATGTTTAGAGTGCTTTTTGACATTAAGCCTGAGCGCTGTGTCAATAGAGAAG
CTTATTTCGGTCAGGGAACAAAACTGACTGTTCTTGGTAAGTAAAACTTTTCTCTCACATGAATTCAACACAGAAATAAG
TAAAACATGTTAAAGGGCAGCTGTTGCTTCAGATTTGTTTTCTTAATAGTAGCTTAAATGCTTAAAGAAGCAAAGTGAAA
GAAGCATCGTGACATGTTTTGAGCACAGATTAAGTTCACTGTGCCTCTGGTGGTTATGAAGCTTTCTTCGGTGGAGGAAC
AAAATTAACTGTTTTAGGTAAGAATGAAAAATTATACATAATGTTTGTAATAAGATTTGGGCCAGAGGAATAACTAATAT
AAAAAACTTACTTACATGAGCAGCTTAGTAACAAACTTACTGTACTTGGACTCGTTATAGTCTGAGCTCAGTGCTTTTT
>TCONS_00001460 gene=XLOC_001114
AGCCTTAGCATTGACAGGAGTATTAGTAAAGACTATTGTCAAAGATTATTCTGATACAAAAAGAGTTTCATGCTGAGTAT
TTTGCACTGTGACCACCGGCCAACCTGCTTACTTTGGCAAAGGAACCAAACTGACAGTTTTAGGTAAATATTTCATTTTA
TTTCTGTGTTTTGATAAATGGATTTTTGATTAGAGCCTTAGTGTTGTCAGAGGTATTATCAAAGACGTTTGTCAAAAGTT
ATTCTGGAACAAAAAGGGTTTCATGCTGAGTATTTTGCACTGTGAACACTGGCAATCCTGCTTACTTTGGAAAAGGAACC
AAACTGACAGTTTTAGGTAAATATTTCACTTTTTCTACTGTGTTGGATGAAAATCGATTTGTTTAAAGGATTAGTAGAAG
TGTTGGCAGAAGTATGAGCAAAGATTATTCCCAAAGAGAAGTGTGGTAGAGAAAGAGTTTCATGCTGAGTATTTTGCACT
GTGACAAACAGCGAAGCTTACTTTGGAAAAGGAACCAAACTGACTGTATTAGGTAAGTAAAGCATGAAAATAATCAAATA
AATGCATGAAGATGTTCAAGGGTGAAGCTGCAAAAAGAAATGTAAGGAGCTCAGATGTTTAGAGTGCTTTTTGACATTAA
GCCTGAGCGCTGTGTCAATAGAGAAGCTTATTTCGGTCAGGGAACAAAACTGACTGTTCTTGGTAAGTAAAACTTTTCTC
TCACATGAATTCAACACAGAAATAAGTAAAACATGTTAAAGGGCAGCTGTTGCTTCAGATTTGTTTTCTTAATAGTAGCT
TAAATGCTTAAAGAAGCAAAGTGAAAGAAGCATCGTGACATGTTTTGAGCACAGATTAAGTTCACTGTGCCTCTGGTGGT
TATGAAGCTTTCTTCGGTGGAGGAACAAAATTAACTGTTTTAGGTAAGAATGAAAAATTATACATAATGTTTGTAATAAG
ATTTGGGCCAGAGGAATAACTAATATAAAAAACTTACTTACATGAGCAGCTTAGTAACAAACTTACTGTACTTGGACTCG
TTATAGTCTGAGCTCAGTGCTTTTT
>TCONS_00001467 gene=XLOC_001120
CTCGGGGTATACTTACTCAGAGTTTGCACTAAACCGGCTTTCTGAAACAGGGCCCAACACATTAACACAAAATTTACCCA
ACATTATACTGTGGCATGCAGAAGAATCTTAACAAAGAAGCTCACAGAGAGATTGCAGTTCAACCCCAAACTGGTAGGGA
GAGCTCTTTATTAAACACTTCTCTGTACAACACTGTGCTTCAGATGGTCAATAACCACAAGCCTGAACTCACTCATGGTA
CTACATTCTTTCATCAAATAACTGTCATTGAAATCACTATAGCATAAACACAACATTCAATGCAACAGCCAAAAGCAACG
TAAACATAAACAACAAAACAAGAACATGAAAACAGCAGCACCTTCCCAAGGCATGATGGGAGAGAACCAGCCGCTCCCCC
A
>TCONS_00001470 gene=XLOC_001123
CGGGGCGTGGTCTGCACCGCTGCTGCAGTGGAGGCGGACGCACCTGAGCAGCACCCGCAATCACGCCTTGCTGCCTTAAT
GTCTGTGCTATCTATGCTGTTGTGTTCGTATGTGTCAGGCTGTGAGCTGAAAAGCTACAACCGGCTGTATGCGTACAGCA
ACTGTGTGTAAAAAGTGGTCAATAAAGAGATGCTGAAAAGCATGCTCATGGAAACATCGTCGGGTCTGCCGTGGCAATGT
TTACAATGGGACTTCTGCTCCTGAACCTCTGTGCACAGCGTCTGCAAATCGGGCCTGTACTAAGTCACTTTCATCTTTAC
GCAGTAAGCTGTCATCTGTGAGGCATGAGCGGTGTTTGTCTTTAACATAGTTCACGGTGGAGAACAGCTGCTGACATAAT
GTGGATCCGAAGATCCATAATTGACCTACCTAGGGTTGAAAGTCTCGATAAATGCACGGCGTTTTGGCGGATATACCGGC
TTCCGCGAGTCTGACGCTTATTTTGGGCGATGAAAAAATAATAGAATATAATTTTATTTTTAAATTTCAATATCAC
>TCONS_00001473 gene=XLOC_001125
GGGCAGCAGTGAAATCCAGCGTCTTTCAGCTGAGACAAGAGGAGAAGATAAAAGACATTCTGTCGAAAGATCACTTTAAA
GCAGTAACCTATGCCTCATTTATGAGCGCTGAGCTGTTAGAGGTCCAGGAGTAGAGATGACTCTCGGTGCAGTTCTCATT
GCTGCAGAGGGGGGCGCTGCTGTTCCTGAAATCAGAGATAAATTCCTTTGTTTTCAAGACTTACAGCAGTGACTTTAAGT
AGTTAAGAGGCTGTTTTAACATTACTGCCCATCTTAGCAAGGAGAAATGCATCAGCCACATTGATGACACCCCCATATAT
CCACTGACTTCATCATCTAAAACTGTGGCCATGATTAATTCCAGCATTTTTATATTTTATGACTTAAATCAACTCACAGC
TTCCTGTGCTTGCTCATTAACAGATGAATGTGAGTCAGCGGCACACCTGCAGAGCAACGCAATGGAAGAATCAACACAGC
TTAAGAACATTTTCCTCGATGCCTCCTCCACCCTCAT
>TCONS_00001482 gene=XLOC_001132
CGGAATGACGACAGTTGGTCCCGTGATGGGTTAAAAACAAATGAGGCGTTCAGGTGGTGCTTGGAAATTTGACCATCAGT
TTGAAGAGCAATAATGAGCATATACATGTCTGTGTGTTGGTCTGTGTGTGTGAGACAGAGAGAAAGAGGGAAAAAAATAC
ACTAGACTCATCAGTACAAATTGGTACTTTGAGTGAGTATAAGCAAATGAGTGACAAACAGAGAAAGAGGGCAAATGGCA
TTAAATGAGCAAATAAAAAGTATATCATCTTGAACTGTTTTGTGGGTTTTATTTTAAGACTACTTTAAGTGTGTTAGTGG
GGGGATAAACTATACAGACTATAAACAGAGACATTAAATGAGATTAGATTAGTTAAAAGTTAAAATGTGGGAAAATCAAC
TACAGACAGGTAAATGCTGTGAGCTTTAATTATCCAGTCAGAAAAGATTATTTTAAAGTCATCAACTGACTCCAACTGCC
CAGATCTGAAAAACCACTGTGTAGAAGACAAGTCCACCACTAAACTATAAGGTTGAATTTAACAGGCCAATCACAATGGT
CTACTTAGTTGGGATATTAATCTGTGGCAAAACCCTGTCAAATCTGTCTTATTGTACCTATTGAAAAAGTTAATCTTACT
ACAACTGCTTAGATGCAACAGACATTTTTAGGTTTAACCATGGCAGAGTGAGAGACAGAACTCGTTAAGCAGGCAGGTGT
GAGCCTGGTTGCTATAGTGACTGCACCCAATGGCTCCACACACAGGCACACAGACATGCACCTCACTTGTGCTGCTTAAA
ATGAACAGAAAAGTCAGCCGAAAACAAATCCTTCCCAAATGAAAAGTAAAAGTCGCATTGACAAAATTCTTTCACCGTGA
GCAGCAGCAATGTCTAGTCTACTGAATTCTCAGTTTTCATAACTGTGGAGTTTATTATATTGACGTGGTGACAGTGTAAA
GACAGCCCGTACTTCTGGTTTTCAAACGAAGAGAGTGCATTTTCTGAAGAAACTGCAGTGTGAATGCTTGAATCTGAATG
TATGCACTGAAATGAATTAATTGCTGAATTTTAAGTTAAAAATAATTTTAAGTTAAAAATAAAAATGTTGAATGAGCTGG
AAAATACAGAGTTTTTAACCTGAAAACAAAAGTGCAGAACTTTTGAAAGCTGATGTTCACGCAGAACAAGTTGGAAAAGA
GCTGAAAAGTTTTTAAATTAAAATTTGGAAAACCTAAGAAATGAGAACAGAAAATTTAGAGTCAGAAAACATCTGAATGA
ATATTAAAAGTTCATATTCTTTGAATCACTGAATGACTAAAGTGTAATCCCTCCACTTGGATCCACACACTTTTAAAGGT
TTACATCTCTGAGCTTTGAAAGACATGCTGGTGGAAAGAGAACAACGATGGCTTAGTTTTGAGGGTAAAATGATGGCTGT
AGAGCAAACACTGTGGACACAGCAGCAGTT
>TCONS_00001483 gene=XLOC_001133
AAAACCATTAGTCAACGCCTGATCGTTGGGCTCACACTGATAACTTGAGGCGTTTCTGGGAGAGGTTTGTGAGAGAGGAT
CTGTTGAAGGTAAATCCTCCACATTGTACTTTTCAGCAAATTATTGTTCCCATTCATGTTGTTGATACTCTACAGTAATA
GGGTGTGACATAAAACTGTTGTTTCAAATATATACAGTATCTCTATGTGAAGAAATTCATGCAACAAACTCATTTCGGTC
AATCTTAATGGCGCACACATGCAGGACAGAACAGAGAAATATTTACAAATTTGGTATTTACACTCTTTTGTAGTTAGTGT
TTAACGTTAAAAGTTAATTTATATTAGACTTTTTTTTTTACTTTGTTCAGTCTTCAGTGTCACATAAAAAGCAGTTGTTC
AGTTATTGTGAAGGAGAAAAAAACACACTGAAACTGTCTCAGTCTTTATTACCAGAAAGTACAAACTGAAAAATAAACAC
AAAAAATAAAAAGCTCAAATTAAAACATTTTCCAACTGTTTAAAACATCCTGTGAATTCAATACCAGACTTTAAATTCAC
CTGCCAGCTGGAGCCTTTCTGTGTAGAGTTTACATGTTCTCTCCACATTTATCTGGTACCTGGAGTATCTTCAGACAGTC
CAAAGGAAATTAGGCTGCTGTAAAGGTCCCGGGTCTTTTGTCCTGTGTTTTGTGTTTTTCTTTTGGCCTTACAAGTTCTG
TTTTTGTTAAATATCCTCAGTTTGTTTCTGAGGTTGCTCCTGGTTTAGGTTTGCACTGTTGTTTCTTTCTGCTTGGTTTG
TTGTTAGTTTAGTGCACTTTGAGTTTTGTCTTGATTCTGTCTCCTTTTGTAATTGTAGTTCATCCCCTGAGTTTGTTTTT
CCTGCCCTCTTGTGTTCTTTGGTGTATATTAGAAATATCCTGTCTCAGAGTGACGCTGGAAAACTAGTTCATGCATGTGT
TACTTCTAGGCTGGACTACTGTAATTCATTACTATCAGGATGGCCTAAAAACTCTCAGAAAAGCCTTCAGTTAATCCAAA
ATGCTGCAGCAAGAGTACTGACAGGGACTAGAAAGAGAGAGCATATTTCTCCTATAATGGTCTCACTTCATCATCACTTT
GTATTGTCTCTTGTCCTGTCTTTGTGTATCGTACATAGATATAGTTAGTAGTAGCACCTTTTTATCTTTTTAATTTTATT
TAAATTTAGTGAGTTATTATTTATTTGCAATTTCTAGTTTCATATCTCTTGGAGACATGTTTTTTATATTCATATAAATG
CACCATGGGGGGGCTTGGGGTGAAACGGCATTGCGATATGCCGTATACTGTGTATATTGTTGTATTGACAATAAAGACCT
TGAATGTTGAATCTTTTCAGGCCCCTCTTCTGTGGAACCAGCTTCCAGTTTGGATTCGGGAGACAGACACTATCTCTACT
TTTAAGATTAGACTTAAAACTTTCCTTTTTGCTAAAGCATATAGTTAGGGCTGGACCAGGTGACCCTGAATCCTCCCTTA
GTTATGCTGCAATAGGTGCATGTTTCTGGGGGATTCCCATGATGCAGTGAGTATTTCTTCTTCAGTCACCTTTCTCACTC
ACTATGTGTTTATACACCTTTCTGCATTGAATCATTACTTATTAGTAAGTAAGTTGTAAAATTTATTTATATAGCACTTT
AAGAGTATTACAAAGTGC
>TCONS_00001488 gene=ENSONIG00000025576
CGTGGAAACCTGGAAGTTCCCTCCAGATTGCACAACGCTTTCTTTCCACTCTCCTTGTGTTTCAGGTCTTGGATCTGTTT
GTGGGCTCCTGCACACTGATATCCATCTCACCCGCTTCTAAGTGTCCGTCACAGCCGGCGTGGAAACCTGGAAGTTCCCT
CCAGATTGCACAACGCTTTCTTTCCACTCTCCTTATGTTTCAGGTCTTGAATCTCTTCCTGGGCTCCTGCACTCTGATAT
CGTTGGGTTACTTAACGTAATCGCTGGTTCTTTGATAATAGAGTGAGGTGTTTCACTATGGGAATTGCCTTGGCGTGACC
AACTACGGAAGCTCCAATGACACCACGTCTGTCTCTGACAAACCTGTCGATCCGTGCTCCGGGCTCCGCCCCCTCATACT
AACACGGCTGACCAGCTCCTCCTATCTCATTCCAAGCAGATTTCTTTCCGTGCCTAAGCAAGGAGGGAAGTGTTGGTGAA
ACACCTCACTCTGTTATCAAAGAACCAGGGATTACGTTAAGTAACCCAACGTTCTTTTTCTAACTTCGCTCGGTGTTTCA
CTATGGGAGATATGCCCCACTCCCGGATTGTGCCTGCTCCCGAAGCCATACTCCAGTACTACTCCAGGATCTCAGGTCGA
ACCTGAGGCACCAGAATCCAGCACTGCCTGAGCCAGGGATGACTGTGCAACATCCAGCCGATAAAACCGGACAAACGTGT
GCGGCGTAGCCCAGCTTGCTGCCGCACAAATATCCTGGACTGATACACCTCTGAACAAAGCCCAGGATGTGGCCACACCC
CTAGCGGAGTGAGCTCAAAGTCCCGGGGGGGCCTGCGAGCCCTTACAGCTATAAGCCAGAGCTATGGCCTCTACAATCCA
ATGAGCTAGCCTCTGGCGTGATAAGGGCCTGCCCTTGTGAGGGGAGGCCCAGGAAACAAACAGCTGATCCGACTTCCT
>TCONS_00001504 gene=XLOC_001141
GTGGTGGCCGCCGGGCCGGCCGCGTTTCTTATTGGGCTGAAAAGGAACGCGATCTGTCCCGTACTTCAGCTAGAATGAAA
AAAAGACCCAAAGCTGGAGTTATTCTGTGTCTTTATGCTGTCAGCTGCCTCTTCTCCTCTCATTCTCTCCCCCTCCCTCT
CCTGTTGCTACTTCAATCATGAAACTGATCAATGATCAGCTGATCGGCTAGTAGGGCATTAACAGGGAAAGGGGGGCACA
AGGAAATACTTTTCTTTCTTATTCTCATTTAAAATGTCTCGCTTTTAACAAATAATTATCTGCATCTTACAAACGTTTTC
ATCTGATGTAAAATGTATAGAAATCTATTATTGTACCAGTACTGTGTGTAAAATGCCATCAAAAAGTCAATTAAGTTTTA
TTCTTT
>TCONS_00001505 gene=XLOC_001142
TGCCTATAATTGCACAACTAGTGACTTGACAGGATACTCGCACTTTTATTTACTCTTTGGTGGACATCCACGTCTCCCTA
TTGATGTAATTTTTGGACTGAGTGAGACAAACAAACGCAAATCACATGAGGATTATGCTCACAAATGGCAACTGTCAGGG
CTCTGTGTGCGGGCAGGCGGAGGTGAGGATCCAAACGCAGGACTCAGACACTAACTTGAAACTCAAAAACCTCAGCTTTA
TTGCTGGTACAAAAACAAAACATGAAGTGAACACTGAACATGGAGAACCAGGAACACACAGGCATGATCTGATGGTACGA
CGCGACACCGACACAAAGACACACTGGGCTTAAATACACAGAGGCAGTAATCAAGGGATGAGAAACAAGAGGGGAACACA
CCTGGGGGAAATCACAACTGACGAGGCAGGGGAAGCATAAACTGAACACACTCACATAAGACAAGGCCCCTTCAGAATAA
AACAGGAAACTACCAGACAAGACACCATGGACAGACAGAGGGACATACGGGCAGAGAAGACTAAGCACAGGCAAAACCTA
CACTAAACATGAGGGCAAGATAACAAAACCTAAACCAATAATCATCATCATCATCAGATAGCTAAAGAATCGGAACATAG
TTATAATCAAACCAGTATCACAAAGAAAACAGCATATAACTAATAATCCCGAGAAAAACCCTGCACATAAGAATT
>TCONS_00001506 gene=XLOC_001143
CCAGGACCGTGACAGCAACAACAGATGAAAGAAGCTGTCAATTTGGGTTGAACCCAGGACTGTATAGGCGTTGGCTGAAT
AGCAGTGGTGTTCACCTTGGGGTGTCGGTCAGAACACACAGGACGCATGGTTAAAGGTTATACCGTCTTTACTGTGATTC
CTTAGCTTAACAGCACAGTACAGCAACACAGTAATGCAACCGCAGGCTTACAAAGTGGTGAGGGGTGTGGGTGTGTGTGG
TCTGTGAACAGAACATATACAGAATACTGAATGTAATAAACATCTGAGTCATGAATTATGATTCATTAGCTTTCTTCAAA
TCTAACCAGAACTACAAATGGGAAATCCTATATGAACATTTACATGCACAAGTTTCATACACTACCCCCAAACCCTTACA
GCACATGACATTGATTGCCAATACACCCAACAACAATATATCACAAAACACCAAATGGGTTTAGCTTACAGCTAGCAAGT
ATGTAGCATAACAAGTAGCATTAGTAGCATGAACTAGCCACCTAGCGAACAGGTCAATACACATTGCACTTCTAAATCCA
CTAAATGTCTAAATGGCATAAAAGACTAAAACTGTCCTTTCCAGGCAGGGCTCCACGTCTACTCACAGTTCTTTAGCGAC
GCACACAACTCACACCGTGTGTAGACATCCCCTGCTGAGTCAGTCTGCCAGGTGGCTCTTGC
>TCONS_00001507 gene=XLOC_001144
ATGCCATATATTGAAATAAAATGATTGCACAAACATTTAGCTACTGAGATGGCGTCTGCTTTTTTACTGGATAGATTTCT
GGCCATTTTGAGATCACGTCTATGATCACTAGAGCGTATTCTGAGCCTTGGCTTTCATTTAGCTCAATACAATCCACTCA
TGTGGATTGTATGAAAAGGATGAGGTGGTGTGCATTATGCGCATTATGTGCATTATGTTTTTGGCGAATCATGCATGTTC
CGACAAATTTCCGAAATTTTATCTACCACTCCCACCCCCCCTCCTGTTGACAATAATGCTGCTATATATGTGTAGGGACT
TTGGTAGTATTGGTTTGCTATTGCAAGTCATCAAATCATTTTCTGGCTGCGCTCCACCTTTTAACCACCTCTTTTGTTCT
CTAGTTGGTGCGGCTTTCTGTTCGTTTATAAGCACATCAAGTGGTATTTGCATTGAGGAGTCAGACATTAATGTGTCTAC
AGTTTGTTGTGCCGC
>TCONS_00001508 gene=XLOC_001145
AACTTACTAAGCAAACAAACAAAAATAAAACAAATTGCCTATGGCCTAAGGCTTTGCGTTCATATTAATTGAGTGTAAGC
TGCTTTCTTCATTGCAAGTGTTTATTGCCATAAGGTTTAATTCATGCATCATATCACTGAGTTCTAAGTTCAAATTATCT
CTTCTGACCCTTTCCAAAACCAATTTCACATGTAACAATTTGAGTATGTGTTGTCTATTCATTCTATTCATAGAGTCTAT
TCATAGAGTTCTGTTTCTCTCTGTGGGCTGTCTTGACACACCACAGGCACACATATATATTTATATACATATTTCCTGTT
TCTGCAGACTAATCGAACTCTTTTGTTTCTCTTTGTATTCATAGTCTATAAACCCTCTTTAATTCTGCTAAA
>TCONS_00001513 gene=XLOC_001149
GCTTTTCTTCCCCCAAAAAATAAGAACTAATTGCTTATTTTAGAAAAGTTTTTATATCAAATAGCATTCTTTTATTTTTT
TAATCCATTAAAAACTTTTTCCTTTTTCCCCTAAAGAAACGCCATCTGGTGGGGGGTCAGCGCATGACAGCGCATGAGTG
CACAGGGCGCGCACGAGCGCGCCTGTGTGTCTAGGCGCGCTCGTGCGCGCGCCTGACTCGGGACCGTGCTTCTGTGGGGG
GCTCCGTGTTTATGGGTGAAAATGTGTTAAACCAGTATAAATGTGCTTAGTTAAACTTGTGCTTTTGTAACGTTCAGAAT
GGCCAGACATACAGGGTGCATGCCTTGTGGGAAAAGTTTATTTCAATTTATATGCATTTGTTTAATCCGAACAAAGAAAT
TTAAAATCAAAGTCCGAGTCGCAAAAAACTCTCGCGACCATAAACGCCCCGCGGCTCCCAGCGGCTTACAGCAAAAAACA
AAAAAACCTCTGCGGTTTCTCTCCAAAATACGCAAAACAAAAAACCCCTAGAAATAACCTGTAGGGAACCCCCGTATACC
CAAAACCTTATACTCGATAACAGGGGCAAATCCTGAAACCAAATCCTTAGTCTTTTATTCTCAAACCCCGCTCCGTGTCT
AAGTTCTTACTCGCGATCCTTAGGCACATAACCGGCAAATCCTCCTGAAAAACAAAACAAAACAAAAAAAAACCTCCGCG
GTTTCTCTCCAAAAATACGCAAAACAAAAAACCCCTAGAAATAACCTGTAGTCAACCTCCTATCCCCAAGCCTTATATTC
GATAACAGGGCAAAATCCTGAAACCAAATCCTTAGTCTTTTATTCTCAAATCCCGCTCAGAGTCTAAGTTCTCCCTTCGC
TCCGAGCCGCACCGGCCCGCAACCAGAGCAGTCTCTTTTTCCTTCTTGTTCGCTCCACCATCTACTGCTTAATGATTCTG
GGTCTTCGTTTGAAATTTGCGCCCCGAGACCAACTCCGCCTCCCAGGTGCCCTACCGCAAATCACATAACAAAGGGGCGG
ATCCATTCGCACCCCGCTCACCCAATCGCGCTCAGCTTGGATTTTCACGATCCCCCCGCTCAGGTTAAGACTTGCGTCTT
GTCTCACAAGCCATCTGACTTCAGGCGCGTGGACAACTACCTCCACTTAGACCGAATACCCATTAATACTCCGGTCTCCA
GACCACTTCAACAACTATCTCCGTTCAGGCCGAATACCCATTAATACCCCGCTCTCCAGACCACTTGACAATTTGCGGCA
CTTTTACCTGTGTGCATATCAATCGGTAAGTGTTACTCTTGCTTTCCTTTTTTTTTTTTTTACCATTTTCTCTCAAAAGC
TTTTCAAAGCCATCCAGAAAATAGCTAGTCTAACACCTGTAATACACATTATAAAAAATATATATATAAGCTCCAGTTTA
TCACTCAGTTAGAGTTAAAAAGTGCTTGACTA
>TCONS_00001514 gene=XLOC_001150
AGAACATGCAAATCCCAGCTAGATGGTGGATTTGAACACAAGACTTTTTGCTTCTTGGAAATGGTGCTAACCACCATGCC
ACTGTGCCATGTTTCACTGTTTTAGATAACTGACAGCCTGGAATGGTCACCAAACAGCACTGGTTAAACAGTCTCAGCAG
TGTCTGCACTTTGCATTTTGGATGAGGAGAGCACAGCTTTCTCCTCCATCATCTCCACTTCCTACTGAGGCAGCATCAAA
AGTGTGCTGAGCAGCTGTGTCTCCATCTGGTTTGACAGCTTCAAGGCCTCAGAGAGGAAATCACTGCAGAGAAGATCATC
AGGACTTCTCTTGCATCCATCCAGGAAGTCGAGCACAGATGCTGTCTCTGCAGAGTCCATAACATCATCAGAGACTCCGC
CCACCCCCACCATGCACTGTGCTCCCTGCTGCCCTCTGGAAAGAGGTTT
>TCONS_00001517 gene=XLOC_001153
GTTTTTTTTTAAAAATAAAAACTCTTAGTAAAATTAAACAATGAAAAAGCTCACCTTCTCAGCGTCCATTGCAGTGATGA
CCCACACACAGTGGGCATTGTTCTCATATTGAACAGGGTAGTTGGGAGAAGTTATGACCCCTCTGGGTCCTCTTAGGTTA
CTGCCACAGGTACGAGCTACAAAGGAAGAGAGCAAAAGAAAGAAGGAGCAACAAAGGGCTTTTAAAAAAAGATTTATAAT
CTGGTCAAAACTGCGCTTGCAGATTCACCTTTTACTTTAGAAATAGGACAAAATGAAAACAGGGTGAGGTAGTGTCAGAG
ATCAAAATGTTGAAAAACAGAATGTAAGCATATAATATTTACTATGTTTACACTGACTTTAGGCCTGTGTGTGTGGATTT
GTGTGAATATAATTTTAATTAATAATAGTAATTTATAACCAAATCAATCCAAATTTCTTCCCTTTATATAGCACTTTTCA
CAAACAGCAAATGCCCACAGAAATAATATAGTTATTTTCCTAATTCTCCAATTACTTAACATATTTCCTTTTTAATGGTC
CAAATTCCCATTGTACCAACTTTTAGTACCACCTTGGCCTCCAGTGCTACAGTGTGGATTAATTTGAAATATTAAACAAA
CCTCAAAGATTTTTATGGGCAGATTAAAGACAAAAGTAGGAACATCCTGTCTCAAAGGGATGTTGAACAAGTATGTAATG
CATTTATGTCTTCTGTTTGGGACTTCTGCAATTCCGTATCTTCCAGTTGTCCTAATAGGTCCTAGAAAAGCTTTAATTTG
ATCCAAGACATGACTGCAAAAGTCTTAATGGGAGCAGAACTAGAGATTATTCTTCTGTATTAGTTTTTTTTTCCTTGGCT
CCCCATTAAATCTAGATTTGAATTTAGTATCCTTCTCCTCACTACAAAGCCCTGAAAGAGGAGTCTTTATGTCTTAAAGA
TCTCACTTCTTTAAAATGTAAAGAAACTAGGATACAGATTGGAACAGGTATATTTTTGAGTATGTCTGAAAGACATCATA
ACATCTTTTCATTCACAGTGCATGCATCAGCTGCTTAAACATGCTTGTCATGCCAAAGGCCAACCTGTGGTAAATATTTT
AAAGAAAGTCAACATGAAACGTTGAACCTTGAGACATCCTTTCATGTCTCAAAGAAATTCATTTTTGGATGAGAAAGACA
CACACACACACACACACACACACACACACACACACACAAATATACATAAACACCCTGTATCTGCAAGAAGAGAGGTCAAG
GAATCATCTTAGTCTAAATTTGGGTGTTCCTTTATAATATACTAGCGATGTAGAATATAGAAACTATTAGGACAGTTTGC
TATGGAGCAGGTGACCAACGTACCTTGCAACTCCTTGTAGTTATACTAAAATGGCAAAAATAACTTAAATCATATTAGAG
GGAAAGAAAGCCTGTGTCACAGGAGCATAAGCAGTTTAAGGAGGTTTTAAATACAGATAAGTTGAGAGACATCAGAGACA
GATGTCAGAAAAAGATAGAAAAAGAGTAGAGGGTGAAAAAAATGTAAGAAAGGAAAGGAGGAAGGGCAAGCGGAACGAGA
GAGAGAGACGTGGAAAATACAAGGAGAGAAAGGGAGAGAGAGGAGGACCTCAGATGACTGATCTGCCTGTTAATTAGAAA
AGAGAGCTGAACCACACAGTGATACACACAGCTACACACTCACACAGAAACACATTCATGGCGATTCATCTCAGAGACCA
GGTT
>TCONS_00001521 gene=XLOC_001157
TAATCTTAAAATGACTGTTCAGTACAGAAATGAAGCCCAACAGTCAAGTTTTGTACAGTCCCGTGGTCTCAGCCTCAGAT
ACTCAACAAATCAAAGTGATTTCATAAAAAAAACAAAAGAATTAAAAAAAAATTCTCCTTCATTTCTGTGAAGCAAAGCT
GTATGAAACATTTCTCGCGGTTAGTATCATGGTTGCTAGGCAACCTGAGCAGCAGCACGACGACGACTAGACCATCCCTT
TTCACAAGGCTCTCACTTCCCCCCTTCTCACACTTCAGGTTACCCACCTCACGTAGTCCGCGAAGTGCATGTACTACGAA
GCGTGCGGTCCCCTGATTGGGACACAGCTTAAAAGTGAAACCTCACATCAATGCGTCTATCGCTTGAAGAGAAATCACAT
GACTGGCGCAGCTGCTTTATCTTGCTGCAGAGAGGCGCCAATTTCTGAAGCATAAAGCGTAACTTTGACTCGTTTGTAGT
GATGGGAATTCCGTCTCTTTTTAGAGAACCGGCTCTTTTGGCTCGGCTCACTGAAAAGAGCTGGCTCCCAACTGGCACTT
CAGGTTATTTTGTTCCTTTAATTAATTTATTATCAACAACAATATAAAGTT
>TCONS_00001524 gene=XLOC_001160
CAAAAACAATTACATTCAAATTTAGAATCTCAGGGATTCATCAGTTAACTTGGTTTGATCATTAAACATAATTGTTCTTA
TTAGTTAATTGCTTACTCCTCTTCTCGAACTTCCACCATTCATGTCTATACGTTTATGACTACTGTGTACCCATCTTCTG
ATGACTACTTCCAGAAGGATGATGCACCATATCACAAAACTGTGATCATGTTAAACTGGGTTCTTAAACATCACAATGAC
TTCACTGAAGTCCATCAACCTCCACATTCACCAGATCCCAAACCAAGGGCACCTTTGGGATGTGGTGGAACAGGAGATTT
AAATCATGCATTTACCAGTTCAGTCCGTGGTCAATCTGTTTGAGTGTGATACCATATGCTGAAATCGAAATTAATTGATA
AAAATGAAATACCACCCCAAAAAATAATGAAATAATGTTAATAAAATAGTTGGTGTAGCTTGCAAGGTCAAGAGAAGTCA
AAGAATGTATTATAAAAGCTGTATTAATCAGTTTTCTACGCACGTTTTGGAGACATTGCATCACTTGTCTAGATAGATAG
ATAGATAGATAGACAGATCGATAGATCGATCTTAGACGAGGCGGGTACTATTATTGTGACAGAGAGAGAGCCTGTCTGAC
TGTGAGGTACTGCACCAATACTCCTTGGTGTACTCCGCCAAACCAATGAAGAAGAAGTGTACAAAAGGCCCC
>TCONS_00001529 gene=XLOC_001164
AGCGATTAAGCAAAATGAGAAAAATGGGATACAGCACAATGTGAAAAACGACTTAATACACTTTATAAATATATACAATA
TTTTCATTATAAAAACACTTCTACAAAATTCAAACTTGCTCATTTTTATATGTTTCTTATATATTTACACACAGAATTAC
TCATCATGATACTCATGAGCATGTTTATACTGGTGATCATGTGACATGGTCACCAGTACAATTATGATACTTAGGAGCTT
AGTATTGTTAGAGTTGGAAGTGTCTTGGTAATTTCCCTTTAGTTTGATATTAAATTAAATTTGATATATTTATTAATTGA
TCATTTACAAATAAAATGTCGTGCAGTCTTGCAAACCTTCCCTATCAATCTTGCTGCTGTCCATATGTCACAAATCACCC
CTGCCCACTCTTTACCCACCCTTGCTGCACTCTCTTTGAAACTCTCAGTTGAACTTATCCACCTTCACTACCTCTACTCC
TTGCAGCTTCACTGTTAAACTGTCTCCTATTCATACACACGTGTTCTGTCTTGCTTTTACTGAATTTCATTCCTATTCTC
TCCGGTGCATGCGTCCTCCTCTCCAGCCTCTCTTCCACCTGCTCCCTACTCTCACTACACCTCACAATGTTGTTTGCAAA
CACCATAATCCACAGAGACTCCTGCATGACCTCATCTGTCATCTTGTCCATCACCCCTGCAAACAAGAAGGGGCTCAGAG
CTGATTCCTGATGTAATCCCACCCCCAGCTTGAACTGCTAAGTTACAACCACACACCTCACTGCTGTCTCACTGTCCTCA
TACATGTCCTGCACCACCTTCACATACTTCT
>TCONS_00001532 gene=XLOC_001167
TCTCAATACGGATGTATTGTAATTGGTCCAGCCCAGAGTTGATCATGACCAATTGGCTAATCCACCACCTTTCATTGTTT
ATACCATTACAAAAACAAACATAATTAAAGCTGCAAGCAGCGTTATGAGGGCCCTCGCACCCCTGGCGCGTCGAGCCATG
CCTTACACCTAAAACCAGCACGTCCGATCTGATGTCACATTGATGGAATTCATGCATTTAACCACCAGCTAACATTTCAT
CTCATTTAATCATGATTATAGTCGTCCCACCAGGTGGTGCTCTAACCATTACTGACAAATGGCATAACAAACATTTCCGA
GGTCGAGTCTCACCACGCCTGTGACGTTTGTGAGAGATTGGACATTGTGTTTTTGAGTGACAGCAGATTACTGCTTTTTG
GCGAGGGATTGAAACTCCACGTGCCGACATGACCACCCCGTTTCCCTGAACGTAAAAAGCTTCGCAAATTAACATCACAA
AGGTCTTTAGATTCCACATACTGGAGATTGGTTCAATATGATGAAATCCCTTGGAGGAGTTCGTCAAAGTACGAGGCCTG
AAAAGAGGGGAAAATGTGGCCAAAATGACACATTAATTTTAAAATGGCTGACTTCCTGTTGGATTTGGGATATTGCTCCA
AGAGACTTTTTTGTACATCTTGATATCTTACATAAGCTTACCAGATTTCAGGCTCATAGACGAAACACAGAGCAGGGGCT
GTTGTTTTGAAATTTTGTAGGGGGCGCTG
>TCONS_00001534 gene=XLOC_001169
CTTGCTAATGATTGTAGATGAGCCCCAGGTGAGAAGCTGGCAACTCCACAGCCGAAAGGGTGGATAGAGAACAAACCTGA
CACCAGTGGAAAAACCTAGCAACTCACAAGGACCATGACAGTTAGAGGCTGGGGTGGAGGTTCACCTTCCATCAGATAAA
TGACCCTAAAAATAGAGCTAGAATTACAATGCAGTGGTTTCAGATCAGAGTGTATTCATGTGTTAGAACAAAGTCCAGAT
TATAATACTGCTGAAAATTTATGGCAAGACCAATGCTCTCCATCTGATCTGGCTGAACTGCACAGATTCTGCAAAGAAGA
ACGGACAGAAACTTCAGTCTGTAGCTCTTAAAAGCTGGAAGACAAACCACAAAGACCTGCTGTCACGGTCCTGGGTCAGT
GAGCCGGGTTTCTGTTTTGGACTGTCAGTAAATGATATTCAAAGTTGGGTTAGATTCTCTGAGTGGTTTATGTCTGGGTT
TCTTGTACTTATGAGTTCCTATGAGATTGTTTAGTTTCTGTATAGTTTGTAGCTCTGAGGTTCTCAGTTCTTCTTTTATC
ATGTTTACAGTGCTAAAAGTATCCTTCAGTTC
>TCONS_00001535 gene=ENSONIG00000023734
ATGTGTGTTGATTTATATCTCATGGTATCACTCTGAACATTGCTGCTCTTTCATATGCATTTGTAGGGCAACTAATGCAG
GGACAGCAGCTTCAAGACTTCAAGCTATGTGCTTAAAGTCAGATGATCTGCTTGGACTCTGGGTAGGCTTAACATTTTGA
CCTGTCTGAACCAATAAGTCCAATTTCTGTCTTCTAGGAGGGTGAGTGGTTGTGGAGTGATGGGACCTGTTTTACCTTTA
AGAAGTGGTGCTTTAGAGAGCCCAATAATGATCGCAATCAGGATTGCCTTCAGATAAATCGTGGAGTTTTCAAGTGCTGG
GATGATATGTGGTGTGATGCTCATCTGCCATCTGTCTGCGCCAAGAAAATCTGATCATTCTTGGACTGACACTGGAGCAT
GAAATTCCCATAAAACACACACTGATATATGATGGTGTTTGTGTTTTGCTCGCTCTTACTTCATTTCGTTTTGGAGCATT
ATATTTTTCCTCTCTCTGTCATAACAAAATGACCAGCCAACACAAGCTGGGCTGTCCATGAGGCAGCCTTTAAAGCAGTC
CTGTCTTTAATAAGAGCAGGCTAGTTACCAAAGGACTGGTAGTGATTTTTTTTCTCTGCAAAGAAAACTTCTTGTTTCCT
CTTGTTTATTTTTTGCAACAATAAAGCTTCAAGCAAGCATGTCTCTGCATTATTTTTTGTTTGCTTGTTTGTTTGTTTTG
AGGTGCATATACAGTACTGTGCAAAAGTTTTTAGCAGGTGTGAAAAAATGCTGTAAACAAAGAATGCTTTCAGACATATG
AATGATGGTTTATTGGCCCCAAATTATTCTGCAGCAGGATAACAACCCCAAACATACAGCCAAAGTAAATACTAAGAGAA
AGATCACGTTTGTCCTCATTAGGATAGGGATGAAACAAGATTTTTTTTTTATAGATTTCAATACAAATTCAATAGAAAGA
ATTACAATACAAATAAACCTCTCTATAGCATACTGTGGGGCCATCTCTGAGAGCACAGCAGTTACAAATTGAAGCAGAAT
CTGTGAACTTGTTCAACTCTTTTCATAATTTAGTAATTATATATAATTGATAAAAGGACATGTACTTAGAATCACACAGT
TTGGATGACAGTAAGTTTATACCTAATTGAGTTTAAGAGGAAGAAGCACTTTGGCGACAGTGG
>TCONS_00001536 gene=ENSONIG00000023734
ATGTGTGTTGATTTATATCTCATGGTATCACTCTGAACATTGCTGCTCTTTCATATGCATTTGTAGGGCAACTAATGCAG
GGACAGCAGCTTCAAGACTTCAAGCTATGTGCTTAAAGTCAGATGATCTGCTTGGACTCTGGTTTTCAAGTGCTGGGATG
ATATGTGGTGTGATGCTCATCTGCCATCTGTCTGCGCCAAGAAAATCTGATCATTCTTGGACTGACACTGGAGCATGAAA
TTCCCATAAAACACACACTGATATATGATGGTGTTTGTGTTTTGCTCGCTCTTACTTCATTTCGTTTTGGAGCATTATAT
TTTTCCTCTCTCTGTCATAACAAAATGACCAGCCAACACAAGCTGGGCTGTCCATGAGGCAGCCTTTAAAGCAGTCCTGT
CTTTAATAAGAGCAGGCTAGTTACCAAAGGACTGGTAGTGATTTTTTTTCTCTGCAAAGAAAACTTCTTGTTTCCTCTTG
TTTATTTTTTGCAACAATAAAGCTTCAAGCAAGCA
>TCONS_00001537 gene=XLOC_001171
GGGATGCGTACGTGTTAGTCTGTTCCAGGAAGTTGTTAAGGTTCAAAAGTTGGAGAAAAGGAGTACGGAGGGCTCTCAAG
CAAATAACAACTCTGGTCCAGAAGATGTGATCAAAGCGAAGATTTATTTTTTACACGCGTGGAGCTCAACGCTGGGCAAC
GTCAGCGATTGAACTGAACTTACAATAATTAGACAAAGGTTTTATAGGGGTAAGACAACAAAGCCCCCTCTTTTGCAAAA
ACAGACATATGTCAACCTAAACCACAGAATGTTCCTGCTAACTTTAACATAGTTTTAAAGAACATTACGTCTCATCCCCA
TCCCGGTGTCGCATCATGAGCGCCTCCTTATCTCCCCGAACATCAGGTGCACTTCCTGTAAGCATCTGACAATATGCCGG
CACAATTTGCAATTGCAGCAAAAACACATCTTCACTTCTTACCTACCAAAATAGATCTATTATGGTGTGTATGTGTGTGT
GTGAGTGTGTGTGTATGTGGGTGCCTGCTGTGTAGGCTATG
>TCONS_00001542 gene=XLOC_001176
TAACAAGGTGTACCCAGTAAAGAAGCTGGTGTACTTTGGTGTGATGAATGAAAAGAGAAACAAAGATTGTTTTCTAGTTT
TACTGGAACCACTAGAGGGTGTGTAACCAACAACTGCCTACCCCACTGGAAAAATGCCAGCATCCAACAAAAAAGCCTCA
TTCCTTTTAAAACAATCGCAAGTCTCTTTTCACTGAACTGATGTAGAGCTTTATTGAGGTATGATAACTTCAATTTCACA
GCATAACTTCATCATGCTGTGAAGCCTCTGTTCTTGTCTTCGAAGTACTTTGATTAAAACAACAACAACAACAACTACAA
AGAAACTCACAGGTACTCCA
>TCONS_00001543 gene=XLOC_001177
AGGATCCACTGCGATCAGTGACATCAGAGTGACGTCTTTTCTATTTCATTTTTGGACGTACAATTTTGATTCACTGACGT
GCCAAGCGGTGTGTCTACGGAACGTCTAATCTTGACATCCAGAGGACCTCCGTGTACCGGCTAATTATAGTCCAAATGTG
GTCGTTGTGGATGTCTTTTCAACATCAAATGTTTTTATACTGCTTTTATCGGCTCTGTAGTCATGTTTCCAAAAGGTGGA
GGGCATGTTTTCTGTACATAAGATGCAAAATATGCACATCAACAAAGATTGTCAAACTGATGGTCCAGTTCATACATACA
CACTTACATATGCACAAACTTCTTGTACTTTCCGTCACAACTTCTGTCAATCCAGCTACTGATCACAAACACATTCACTT
CCCTCGTCACAGTAAAGCAGCATACTTGTAAAAATGAACTATATATAATTCAAATGCTCTTTTAAACCCATTAAACATAT
TGTATTACTTTTAAAAGGAATTACAGAATTTTTAAAAGAACTTCAAACATTATTATTTTACATTTTAACATGGAAC
>TCONS_00001544 gene=XLOC_001178
AGTCAAACAAAAAACACTACAACTACTGATGCATTAGCAAAAGAAACAATGCTGGGGTTACTTAAATTTGTTCACAAATA
ATACAGCTGGGGTTAAACTTTAAATTGACTGCTAGTGAAAGGTGTATTACCGCAGAAGCACTAGCTGGTAGTCGGGCCGT
ACGCGTGTCCTTGTGCAGTTGAACATAATCCACAAAGTCCGCTTGTAGTTGAAAAACAAACAGGCAAAGATTTATTTCCA
CAGTCTTGAAACACAGTAATCCGTTTGTATGTTCATGTACACTGCAAACACGATAAGAAAACTGTTTGACTCCACAGCTA
GTTAGAGCCCCGTTACTCCACACTCTCCGTCGTGAACGCTCCCCCCGTGCCCAGTTATCATGTATTAAAGGAACAGTACG
TAAAAATTAAATAAGGAAAGAAAAATACAATTTAACTGTAAATATTACGCTAAACAAAATTATAAAGTAAAAACTGAAAT
TACCCATTATCTTACACTTATCCTTATCCAAAATAATTCAAATTATTAACAAA
>TCONS_00001545 gene=XLOC_001179
GGAAGAGTTATGGTAGAAAAACAAAATTAGAAAATTCAAACTGTAATGAAAGATTGATATTGTGTTTCTTTTAGCTTTTT
GGGTTATTTTACTTATTGTCACGGTCCTGGGTCGGTGACCCAGTGTTGAGTTTCTTGTGTCTCAGAGTTTTTGTATTATG
ATCTTAGTTCTCTTTGTTGCCCCAGTTTATTCTATAGTCTAGCATCTTAGTTTGGCTTTCTTGTATTCTGTTTAGTTTTC
TGAGTATGTAGTAGCTGCCCTCTGTGTCTCTTTGTTGTTGTTCTGTGTTTCTTAGTTGCTCTGTCTCCCCTAGTCAAGTC
TGCTTCTGTGCTACTTCCTGTTTTACTTTGAAGGTCTGTGTCTCATGTGAGTGTATCCTACTTTGCTTCCTTGTCTCGTC
AGTTCTGATTTCCCCCAGCTGTGCTCTCCTTTTGTGTCTCATTCCCCTCGTTATTTCCCAGTGTATTTAAGCCCTGTGTT
TCTCTATGTCAGTGTCGCGGTCTCCCTCATGCTGTGTGTGATTCTTCCCGTGTCTCCTGGTGTACATTACAATTAGTTTT
TCCC
>TCONS_00001546 gene=XLOC_001180
GGCGGGGCCATCTGCTGCGACCATGCCAAGGCAACACCTAACATCGAGACAGAGACAACAAGACAAGGCACACAGCTGAG
GCACAATAACTTCAGGAGCTGAATATACACTAGAGAACTATAAGAAAAAAACAGAAACTAGATTGCAAGAGGTAGCTAAA
CTAAAACTGACAAACCTAAAAAAAACCTAAAGTGAGAAACTAATCATAAAAAATCAACCAGGAAGTATCTGCAACAAAGA
GAATACAAACTTCAAAGATGTCAAAACACCATAAAAATAGTAATCCAAATATTTATATGAAAACTCAGGCAAAACCCCAT
GGCACATGACACAAACAGATTGCAACTAATTATCATCTCAAATGAGGTAAATGGTTTAAAAAAAATGTCACTTACATTGT
TTAAAGTGCTCCAGGACACCCAGTCGTACCAGTCACAAACTGTAGGCCCATCTGTGAATCACGACAAAGGGTTCAGTTTT
AATGAAGCCGCTAGTGTTAGCTCGGCAAGAAAAGGCAAAGCTGCAGGAAGAGCATGAAAATCTGTTACTTAATCAAGAAT
TAACTTCTCTGCATTTCACCCATCTGCACTGATTCATTCAGCACAGTGACAAAGACTAACTGCACCTGTGTAACTTAATC
CAATTTGCAGGTTTGTTGTGGGGAGTGAGTCTCTGCTGGCGCATGACAGTTTGCTGCAGCAATAGAAAAGTGTATGCCAT
TAGCGATAGTTAATTTGCTCAGCTATAATGACAGGCTGAGGCTGCACTACAGTAGAGAGTCAGTTACAGAAACAGAGTTT
AACCTTGACTATACTGGCACTGTATTGTTTATTGCATTACCATACGTGCGTTGTTGAGTAGTTGAGTGATGTTAATTGCA
AATGCA
>TCONS_00001551 gene=XLOC_001185
GTGATTTCAAACAGTGTGACAAGGACAAAGCATCAGTATGTGTGACACTGTGTGGCATGAGTCTTTATGTGTGATGGAGA
AATGCACTCCTGGACACACCTGTTGTGGCATGACCAACCACAGAGGTGGTTTGAGACATTGGTAGGTGTTGATATGAGGC
CGAGAGACACAGTTCTGAAACTGTAAAGGGGTGAGTTTAAACATGGTCTTTTATTCAGTGTAATTCAAGGTGCTTTACAT
TGTAAGTTAAAGGCTCCACTACATTAAAACAAAATCCCAACAATCAATGCCCTAAGAGCAAGCGGCAGGCGACGTGGAAA
TGACAAATTTCCATGTAACAGGAAGGGACCTCTGTCAGAACCAATCTCAGGTCGAAGCCGTTATCCAATCTGACCTGTAT
AAACGTTTTGGGTAAAATTTTAAGCCTAATCT
>TCONS_00001561 gene=XLOC_001195
TGGGTTTTCCTCCATAACCGCTCAGCTTTACGACAGTTACGTTTTATAAGACGAATGCTGTCATTTAACCAGGGTACAGA
CTTAGAAGCAGACACAGGTCTCATTTTAATCGGACAGATTTCATCTAAGATCGAAAGACAATGATAATTGAATAGATCTA
TAGAAAAATCAACATCGTTTTGTGGGGATAATGTTAAATTAAAAGCATCAGAGAACTTCTATGCTGTGGAGGAATTTAAA
GTGCGGGAAATAACTGTCCGATGAACAGGAGACATAGGCTCATAAAAAGACATATTAAAAAAGACACAATAATGGTCAG
>TCONS_00001564 gene=ENSONIG00000023935
TGCGCTGACTCACACGCGGCAACAGCCAGGACATCTGTGGAGTTTTGGCAGCGCGAACGTGTGTGTGTGTGTGTGTGTGT
GTGTGTGTGTGTGTAGGTGTGTGTGTGTGTGTGTGTGTGTTTGAGGGTGCGTTTGTGTGATCTCCTGCTCACCAACAGGG
TCATAAAAGCAGGAAGTTACCACACAAGAAACAGATCTTTCAGAGAGGATGTGCTTACAATAAAACTTCCCCCAGCACCA
GAGTAGCTTTGAGGTGGTCAGAGACAAAGGAATGTCTTTGATCACACAGTTTGAAACAATGTAGAGATGGTAAGCATAAA
AATGACAACATTAAACAATTCACTTTAACAATGTGTGTCAAATATAAATAAGGACATACCAGAAAAAGCTGCGAGTTTCT
TCTATTTAGAGTCAAGTTAGTGTTTTGTGTCTTTGTTTTAGGCCTAATGTCAAGCAGAGGTGTGTGTAACTGGACTGGTC
TGTTATATGTGTGACATGTGTGCTTCTCTTCAGTCTCATCTTTGTCACTGCTGATTCCTTTGTGTCATCATGTGTTGAGA
AGAGAGAACAGTTATAACGGAGGAGCAAAAGGAAGCCCTGAAATCTGCATCCAACAAGGAAGGACAAGTGTTGGCTCGCC
AGTGATCCCAGCAGAGGCCACTGGTTTGGCTCCAGTTGTTATAGATAACTGGATTGGAAACTATCAAAGGTCTAAAAACA
GCCTCAACCCTCCCAAAGAGCAAACTTTACACACGTCATCTTTCAGCTACAATCTTTGTTGTAGGGATCTTCTGCCAAAC
AAGGCTGAGAGAAGATTTCTTATAGCTGTCATGTTGATGCTGTTTCAATCTTTGGGCAAACACACTCATATATTAGGGCT
GATATCAGGGCTGCACAAGTTCTTTGTGTTTGTGATCATGAATAATAGAAGTGTGCCTGTTGAAGATCATGTTTGCTACA
TTATTATATGTCATGTTATTGTTCTGTATTATATTCAGCTTTCACCATCCTTTCCCAGCCCCCTGTTAGACCATCCATAC
AAAGCCAATCTGACTGTGGCCCAATGTGTTTGATAGTTTGTGTTGGATAAAGAGATTTGACAGACTTGGTTCTCTCACGC
TCCGTTTTGCGTAACTATTTTTAAATCCCTGTAGAACTGGAACCACGTAAGCTAGCACAATCATTTTTTTGCACATGAAC
CTGGAGGAGTTGTACTTACGTTTTATGCCATCAGCTTGTCCTAACTCATGGTTTCTTTCCACATATAGCTTTGCAAAAAC
AGCGTAAAAAG
>TCONS_00001566 gene=XLOC_001200
CCTCTTGACATTACTTCTCTCAGTAAGTTTATATTATGTTTAATGTGCATTTTCTGCATCAGTTTAGAACATAGCATGTT
AGTGCTCCCTGGTCCTTTTTGGAGACAGATCCTGAGACAGCAGGCAGCTATGGAGAACTCGTGTCAGCTGTGGTAATTAA
GGAATACTCTGATTTAATATCGATTTCATGACAACTATCCTCAGGCACATATTCCTGGATACATATAATGACATGAGTAA
ACTCCCATTTTAGAATCATTGCCTTCTTTGATCTGACTTACTACCTCAGACTTTAGCCCAGTGTCCCCAAAAGTATAGAA
AATCCATGACACTGAGTAAGAGGCCTTTATCATGTTATAAGTGAGTTTGGTGTAACAGTGGTTGAAAATGCCAAATCAAT
CCACAACATACTGCCATTCCCCACCTGTAACCTGCATATGCATCAAACCAAAATCCAGTATCATAGCCACACGATAGACA
TAAAGATGAGGTTAAAAGGGTTGTATCATGTTGCCAGATAGCTTCATCCCCAAAAAGATAAACATTCTTCAAAAACAAGT
TTGTGAATATTTGCTGTATTGCCAGGCCTAAACAAACCTGTTAAACTTATCAAATTATTGTCATAGATATGAAAATATTG
ATTGAAACAGAATAATCCATTGAAGCCTCCATCATCATCCAAGATCACTGTTACTATTCAGATTATTTTATCTCTATTTT
CCTCTAGAAT
>TCONS_00001567 gene=XLOC_001201
ATTTTATTTTGAACTTTTATGCTGAACTACAAACGGAACTGTGCGATTGCACACAGGGATCTGGTTTACTGTGTGTAAAA
CTGCGCAGGTTCCCATGTGTCATCCCACACTTTGCCACTGTCAGGGGAAAAACATAACAAACAACTACGACAACCACACA
CAAAATAGGATAATTTAGGTTGTGACATATGACAATTTTTTAGGATGAAATATCTTCTATATTCATGTCATGCTTTATAC
ACCTTCATTGTAATATAAATTAATCAAATGAAGTCAGAGAGTAATAATATATGGAGTACATGTCAAGCAGGACCACAGCA
GCAGCCACGAGTCATCGGAACCTGCTGGATGAGAGAGCACAGAAACTCCAGGGAAGAAGTTTAGTTAGTAACATGCATGA
ACTGCATTACTGAGACATGTGTGCTTACAGATGGTGGTGAGGGAGAGGGGGAGAGTTTTTAGTAAAAGGAG
>TCONS_00001570 gene=XLOC_001204
GTTGGACTCACACATGTGTTCATTAAAATGCCGTCTAATTGCACACTGGACCGGATCTGTGGTTATTTATGGATTCCTCT
CTCAACATTGAACCCTAACATTTGGGGGCTCGTTCCGGTGAGAGAGAGGGAATGTTGGGGTAGACGGAGAGATCCAGGGT
CCGTGGTAACTGGACGGGCAGACGGTAATCAGTGGTGAAAGTGAGCAGGCATTCCCCGGGGCATTTAAAGGTAAGACACT
GCCTGTTGAAATATATTTCCAAAAGGTGTCACATTGGGCATGTCAAATTAAAAGCCTGGTCACTGTAATTACTGGTGAAT
GTCTGTTTTTTAATTTTGGTGAAGTTTTCATGAAGTTTACCGGTTGAAGTAATGATAATGAAGTATAAGTGACAGTACTG
AGTAATGAGAATAAAGGAATGAAGAGAGTTAAGGCAGTTGGACTGCCAAGCAGTTGGACTGCTAAGTGAACTTAGAATGA
TAGGGAATTTGGTCATTGTGTGGGTTAAAGTCCCGTTGGTCATCTGGTCTACGTGTGATGGTCATTTTTGTGGGTTAGAG
TCCCCTATGTCCACAACGGGAGATCTGCCTCAATCTTAATCCTGTTTTGGGTGTAGATTGTTGTTTCAAATTACTCTAAA
TTACTTTAGGACGAGGAGTCTGGGACCCTTAAGAAGCGCATTTTCTCGGAGGTAACGCTCCCTCCTGGATAAAGACGTTT
ATCCTTGACCTACCCTGAAGAGTAGGGTTAGTACGGCACGACGAGCCGGGAAGGACTGGGGAATCTTCAAAATTGCTAGG
AGTTAGAGTCTCCTATTTTTGCGCTTATTGGGCATGCTGGCAAATTAAGTTAGGTTTAGAAATCTGGACAGGATAGTCTG
GGACTGCCCTGGTGAATTGAGCACAAAAAGTCTGGGACTGATCGGTTGGACCGTTAT
>TCONS_00001575 gene=XLOC_001209
GGATGAAGAAATTTGATTTGACAGGAGAATAGCATTTGGATTCTATGTATGTATCAGATACTAATTAGAAATTCATACAT
GTGTAAACAGTTTGGACCATGAAGGACAAAACGTATATAATCATCCAACCTGAATCTTGGAAATATCTCACTAATACAAT
ACACAACAAGGACCTACTTGTGAAGGTAGATATATAGCTGTTATCTCCCTCATTTGACTGCTGTACAGCAGCAGCAGCCA
CTGAAATGATGTACGGGGTGCCAGGGGTTAAGCCTGGAATAGTAAAGGAAGTTTCATTTGTGCGGCTGGAGACCTGTTGT
GTCCCATTCCACTGGATTATGTACCAGTCAACACCCCCATCTGGTTTAGTCCAATTTACAGACACAGATGTTGTTGTGAA
ACCAGTGAAAATAAGGTTCTTGACCACAGCAGGTTCTGTAAATAGAATGAAAAAAGAGCATACGTATAACTAGTCAAAAT
CTGAAATGACATTTTTTGATAATTTACATTTGACTTAGAAAATGGTGACTAAAGAAATCATCCTTGTAGATTAACAAAGT
AAAAGGTTGTTAGACCAACAAAGACAAGTCCTGACTGCAACACATAAGAATCAAGAGAACTGATTGAAGTGCAAACATGA
GAGGATACGTGAGTAAAGGTAATAACAATCACAATCAGCCAGTTGATTTAATAAAAACGATGACTTGTAGAACCAAAGAT
TTTGGCATCTTTATAATCGTTATTCTTTTTTGAGAAGAAGGGAATTTTTAAAAAAAAAAGTAGTCAAACTAAGAAAAATA
ATTATTTAAAAAAAACAAAAAAACAAAACATGAAGCAGTAATATGAATCCGAGGACACTATGCAAAGCAACAGCAAAAGC
AGAGACACAGCATACACACAACAAACCCACACGAAGGAGTGCGGTTAGAACACATATCAAATATAAGACGGTAGCTCAAA
AGGCGAGTCAGCTTAACAAAACTGCACATAAGGACACACAGCTGACATATATGTGACCCTTGTCATATCTGGACATGCAA
CAATACAGTTTCATTTCATGATATTTGCCATCATGGAAGTCTTTTAGCTACACAGTGTCCTCACAGAACTGACTGACTGT
ATGAATAACATGTCATGGTCCGAGTGAGCAGCTGGTGTTTCTCCTCTGCCTGCTGTCTTTATCCTGGATCCGCCCTGGGG
TGGATTCCTGGCCATTTCCACTCACCTGTCTCCCATCAGTGGTAATCAGCCAGGCTGCATTTAAACCCAGCGGGGCCATC
TCTACGTCACTAGTCTGTCAGCTATTTGGACATTCATTGTCTACCCTGCTTGTCCTCCTGTCCACTGTCTCTTCTAGAGC
TAACCACAACCTCAGGTTGTAGACAGTAGAAACTAACACTTATCATAATACCGCTCACTCAGCTTGCTTCCCCTGTGCCT
GAAACTACCTCACCTGCCAATAAACGCTCACCCCAGTCCTTCTCACACGTTCCTATGCTCAGTTCCCTTTTTCTCTATGC
TAATTTTCTCAAAAACCTGTATTGCAGTGAATATCAATATAAAAAGCTCTAAAATATTGTCCTTTTAGAGTTAAAACTAT
TAGCACAACACTATGTGTGAAAGAATAAAGGCACTGCAAAGCTACACCAAAACCTCAGCTCATCTGTGCT
>TCONS_00001583 gene=XLOC_001213
GGCAGCCATCTGCTGCGACCGGTTGGGGTGAAAGAAGAAAAACAGGATAAAGACATGCTGTGGAAGAGAGACAGAGATTA
ATAACAGATATGAATCGATGCAGAGAGGTCTATTAACACATACAGTCAGGTCCATAATGTTTTGGACACTAACACTTTTT
GACTACCACAGTGGATTTTAAATTAAACAATCAGCGTGAAATTAAAGTGTCCAAATACATATAAAGCTAAATGAATACCA
TGAAGCACATTTTATGCATTAAACAATTTTTTTTCTCAACACAAATTTGAAAAACAAGTCGAACAAATACAAATACAAAT
AATTTATTTTACAAGGAAGCAAGCTAAGATTAGCCACTGCATTAGGAGATTAGCTGTTTTGTCTCAATTTGTCTCAATTA
GCTAACATAAGCCAGAGGTTTTAGCTATTAAAGCCCATCTAGCAAAAGTGACCCACATCAGTACTGTGACAAAACATCAA
CTAGACATTCAGTTTAAGGAAGGACTTTAATTTGGTATGATGGATCACAGCTGTCTCTGAGGTGTCTTTCCTCTGGCTAA
TATTCCTAGCTTGCTATGCCAGCACAGATCCAGGCAGGACCCCTCTGACTGTTCCCACTTTCATGCTTCAAGACAAAACA
TGCAGTTAGAGCTCCTCGGTGAGGAACGTGGGGAACTCTTGGCTTTGTCTGTGTCTTCTTTGGAATCAATTTTCAAGCCT
TTTCAAATCTTAGGGCTTTTTTGTAAAAGTTATATTGACTTTTTTATAGGCTTGTTTAGCTTCTGTTATATTCTTCTCTT
TTTAATTTTTTTTATTCTTATCTATTGAATCTCACTCTGTTTTATTCTTGACGCTTTGGACGACTCCATTTGAAACAGAT
TTGTCACTTCTTTTCATAAATGGTTTTTATTAAGTTCTTTACAATCGCATTTTATTTTGTTTTTGTAAAGCACTTTGTAG
CACTGATTTTGATAACTGTTAGAAAGTTACTAAAGAGTCTCCATACATTTTAATGCTATGAATAACAGACTCTGATGTGG
TACTGGCAAACTGAAGTTCTGATAGAAAGCAGACAATTGCTTCACAGGGTGATGTGTTTCATTATTATTCAAATCTTTTT
ATTGGTTTTAAACAGTGAAAAACAGCATGACTCACAGAACAATACAATCACAACAACAGGTGCCAAAAGCAATCAGGCCA
AAGAAAAAACAAGCAAATAAAACAAAAGACAAAAGGAGAAGGAGGGGTGATGTGTTTTATGATACTAGTTCAAGTGTAAT
GTTAAAATATGGTTTTTGCCAGCAGCAAATGATGTAATGTACTGGCAGCAGATCCATTAACATAGAGAAGGTTGCTCCTC
TGTCTCTTGAAAGACAAAAATATAATTATTAAAAAGCAGTAAAGGCTCAAATAAACCATTTTCAAGTCTCAGTATCATTT
ATAAAATCTATTGTATCTATTTGCTGGAAAGTATCCTTGATTCAAATTCTGATTAAAATGCCTCAAGAGCCTTCATCAGG
AACTCAATGGGAATGTGGCACACAACACTAGAGGCCAACTCCAAGCCCATAGCACAAGTCACCATCAAGTGCGGGATCTA
CCAAGGAGATGCTCTGTCCCCACTGCTGTTCTGCATAGGCCTGAACCCCCTCAGTGAGATCA
>TCONS_00001588 gene=XLOC_001217
CCCAGGTCATCAGTGAAGCAACCTCTCTTTTCAGAGCCTCTGCCACAGTTATCTCCTTCTCTCTGTAAACACAGGGACAC
TTAAACTGTTTTAAAGTGAAATTTTTTTAAAAAGCTTTTTTTTGGGGGGGGGGGGGCATTTAGTCCTCCCTTGTCCTCCC
TTTGTACCAATGTAAAAGACAGAATAGTACTCTCTTGCCATAACCATCTTCTAATATTTATTTAAAGGTCTTATGGCCTC
CAACACTGTGCAAGGTTGAACACAGTCAATGTTGTATGTGTTGTCTGAACTGGATTTCTCTCTGAATTGATTTCTGTGTG
GGTCCTGGAGGAAATCAGAGTGGGGAAATATGGAAGTTAGAAGCTGTTAATGTACCTAAAATGTAGTACATTTTGTTCAT
AATATCTTTAAAGCCATTTTCATTCTTGTTTTTTTCTGCTTTCACTGGACTGGGTAAATGAGTCTACAAAGTTAAAAAAC
AGATTTACATTTATTGATGTGACTCATTTTTATTCAATAACAACAAAGTACACAAATAAAAGATTAAATATTTTATTTAT
CAAAGATACATGATTACACATTGATACAATGAACAAGGTTTCTATAAAAATTACACACAGTGTAAGAAAAACGTTCTAAC
ATACAAATAAATGTTTTGTGAAAATCTGACATACTTTCAAA
>TCONS_00001591 gene=XLOC_001219
GTTGAGGGGTTTCTGCTGCTCCTGCTGCTGATAGTGCTGGAGGGCTGTGCTGATCTGAGACTGTAAAAAGTCTCTAGGAG
AGATGGTAGCTGATTAAAGAGTTATGAGATAATAATAAAATGTAAAGATCGGTGACAGCGCTTAAAACCAAAAGGGCAAC
AAAACTGTGGGAAATAAACTGAAACTGGAATATTAATCAAATCAAATTAATCAAAACAGCATTTAATCACATTATATTAT
TGTATAATGCCTTGGTGCCACTGGATTTTAACATGTCTGACACCCATACTGTAAGACAAATGGTGGGGGTCTATTTAGGA
AGTTGGGGGAAGCAGACCACTCCACAGGAAGGAATCTTTTGTCTCTTCAAGGACTCTGGGAGGTAGCAAGGGAGTGTGAA
CCTTAAGGTATGAAACAGCTGTACTGCCTTTTGTTCCTGTGGAAGGTATTTAACTGAGAGCCGTGCTAGGCTCAGTGAGA
CTCTGCTGACCTGCCCCGCGGTCATGCAGGCTCTCCACAAGCCTGGTTTTCTGTTCTGTGTGTTTTGATTAAAGAATGTT
AGCTGCCACTCACCGCTCATCTGCAGGCTTTATTTAATGGAAAACTTCCACAACAGAATGGCG
>TCONS_00001594 gene=XLOC_001222
CATACTATTAACATATAATGATGTTTGATTGACTCGGAATAACATTTTATGCCTTTATTCACTACTGTCATGAATCGGTT
GTGTACAGGCAGAAAAGGACCCAAACGCAAACTCATGGAAACCAAACTTAAATTCAAAATACAGCTTTATTGCTGAACGA
AGGAATCTAAACTGGGAAACCTAATTAACTAAACACACAAGGAAACACATGGAGAATTACACACAACCATGAGGGAGGAC
GTGACAAAGGACTGAGGGAAAGGTGAAAGCCCTTGAATAATCTCTGATCAGTTTCTCAAAATACTTCATGATGATTAAAG
TTCAGATCAGGAGTATCTGTGATAGCATGGCATACAGCCAATCTATGTGTCAAAGAGATTGTCATCAATCAATCTCTTGG
ACAACGAATTCTGTGTCATGGTCCTGGATCATGCAACCCAATGTTTCTGAGTTTCATGTTGTTTTGTTATTTCATCTGTA
TTCCAGTTTCTTTTCAGTTATCTAGTTATTCAGCCATGTTTAGTTCATGGTTTATTAGGTTCCCCTGTGTGTCATGTCTA
CGTCTCCATGTTTCCTGTTTTACTTTGAAAGAGTCCAGTATGTTCTTTGTTCATCGTATTTAGTTTCCCTTCCTCTGCCC
TGTCATTAGGTTCATGTGTGTCAGCAGTGTTCCCATGTGTTAAAGTTCCCATTGTTCTTTATTGTGTCTTATGTGTCATG
TTTCTGGTCTGCCTGGTTAATGCTGTCATGCCTGTGTCTTGCCATGTTTTCCTGTTTAGTTTGAAAGTCCAGTTTTCATG
TCATTGTGTTTTAGTTTACATTTCCTGTGCATCATTATGTTCATCCTAGTCATCTGTTTCCTCATGTGTCTCCACTTCCC
CTGATCACCTCATGTGTGTATTTAACAGTGTTGGGTAAGTTACTTTAAATTAGTAACTTAGTTACATTACTA
>TCONS_00001598 gene=XLOC_001226
CTTTTGTAGTTTTTTAAATATTAATGTTTTAGTGAAAATTTTCCCGCGCTTCTCTGCCGCACAGTTTTGACACAATTGTT
AGATATGTTAGATCATTTTGTGCGGCTGGAGCTGGACTAGTATGGTATGACTTTTGGTGTTTATTTTTGGCCCCATAGAA
ACAGACTTCATTTGTGGTGTGTTGGCTCTCTCTAGTGGTATACCCGGAGTAGTACAGCCAAAAATGTGTATCCTTGGGGG
GAAACTCCATATCCCACAATTCATAGCACGCCTCTACAGAGTAAACAATGGCGGACACCACTTCGTTTTATATGTCTTTT
ATTCGTGTTTCTAGGTCACAAAATCAACTTTTAAGATATTTTCAGGCGGGAATGTAGGTGTGTAAACTTCAAATATCTGC
TCGTTTTATCAAGACATCCCATATTAGCGACAGTTCTTTTACGTGTTGCTGATAGCCGGCTACCTAGCTAGCGCCGCTAG
CACCGCTAGCGTATGACGACACTACGCAATGACGACACCCCTCCTCCGCTTTGAAATTGACCGTAGACATGATTTTCTGA
GACAACGTGGCTATCGTTTCACCGGTAACGCGTCTTTCCCCCCTCCTCCGCTTTGGACTTGAACTTACAGTGATTTTCTG
AAGTGTTTACTAAGACACACCGTAAGCTTTTATAAGGTAAGTGTATCTCTCTGTCTCTGGTTTGAAATTTAGCTTTGAAA
ATTATTTTTTTATGTGTTTCTTTATCGATTTCTTTGTTTCGGCACGTTCGACACGATGCTAAAGCCAGTTAGCGGATATT
CAGCTAAGGCAAGCGTTTCTGTCCCTCCTCCGGTTTTGAAATTGACCTTTAAAAGTGCTTTTCTGTGTCTTGACGCTGAT
ATCTACAAAATGACTGTGATTTTATTCCAGTGGTATCGTTTGTAATTGAAACTTTTAAGATGCGGCTCTCAAAAAATGGC
TTCATTGTAGTCGGGTTTCACACCTCTCTTTGTCTCGTGGTTTTGTTGCTGGCTAGTTAGCGGATATTAAACGTCTCCCG
GTTTGAAATTGATTTTGAAAGTGATTTACTATGATAAGGTAAGCTTATCTCTGTCTCTGGTTTGATATTTAGCTTTGAAA
GTGATTTTTTTTGTGTGTTTCTTTATCGATTTCTTTGTTTCGGCACGTTCGACAGGATGCTAAAGCCTTTTAGCGGATAG
TCAGCTAAGGTAAGCGTTTTCCGTCCCTCCTCCGGTTTTGAAATTGACCTTTAAAAGTGCTTTTCTGTGTCTTGACACTG
ATATCTACAAAATGACTGCGATTTTATTGCAGTGGTATCGTTTGTAATTGAAACTTTTAAGATGCGACTCTCAAAAAATA
GCTTCATTGTAGTCGGGTTTCACACCTCTCTTTGTCTTGTGGTATTTTGTTGCTGGCTAGTTAGCGGATATTAAGCGTCT
CCCGGTTTGAAATTGATTTTGAAAGTGATTTACTTTTAGAGGTATTTTCTGTGTCTTGACGCTGATATCTACAAAATGAC
TGTGATTTTATTCCAGTGGTATCGTTTGTAATTAAAACTTTTAAGATGTGACTCTCACCACGTACGAA
>TCONS_00001599 gene=XLOC_001226
GCGACAGTTCTTTTACGTGTTGCTGATAGCCGGCTACCTAGCTAGCGCCGCTAGCACCGCTAGCGTATGACGACACTACG
CAATGACGACACCCCTCCTCCGCTTTGAAATTGACCGTAGACATGATTTTCTGAGACAACGTGGCTATCGTTTCACCGGT
AACGCGTCTTTCCCCCCTCCTCCGCTTTGGACTTGAACTTACAGTGATTTTCTGAAGTGTTTACTAAGACACACCGTAAG
CTTTTATAAGGTAAGTGTATCTCTCTGTCTCTGGTTTGAAATTTAGCTTTGAAAATTATTTTTTTATGTGTTTCTTTATC
GATTTCTTTGTTTCGGCACGATGCTAAAGCCTTTTAGCGGATAGTCAGCTAAGGTAAGCGTTTTCCGTCCCTCCTCCGGT
TTTGAAATTGACCTTTAAAAGTGCTTTTCTGTGTCTTGACACTGATATCTACAAAATGACTGCGATTTTATTGCAGTGGT
ATCGTTTGTAATTGAAACTTTTAAGATGCGACTCTCAAAAAATAGCTTCATTGTAGTCGGGTTTCACACCTCTCTTTGTC
TTGTGGTATTTTGTTGCTGGCTAGTTAGCGGATATTAAGCGTCTCCCGGTTTGAAATTGATTTTGAAAGTGATTTACTTT
TAGAGGTATTTTCTGTGTCTTGACGCTGATATCTACAAAATGACTGTGATTTTATTCCAGTGGTATCGTTTGTAATTAAA
ACTTTTAAGATGTGACTCTCACCACGTACGAA
>TCONS_00001600 gene=XLOC_001227
TTAATATTTTCCTTTGATTTTTTCAGTTTTAATTTGACTGAAATGTAGACATAACATTTTGACAGAGCAGATCTGAATCA
CCCTCCATGACATAAGAGGATAATTCAAAATTCCAGCATTAAACTTGTTGTAAAGTTACGTGCTCTCTCAAAATCAGAAG
AGAAATTGTTAATCAATCTTCAATATAAAGACAATATTTGATAGTAAACCAGAATAAACTTACTTCCAACATTCAGTCTG
GTTCCTCCACCGAACGTGTACCACAGTGATACAAACTCATTGAGGCGCCGTACAAAAACCTCTGACTGTAGAGAGACACG
GCTCTCTGACTCTGAAACAAACAAACTCAACAAAATAATTCACTGTTTGCACAGCAGCAATGACTCAGCTGATATGACTT
CTTGAAATAACATCATACAATATGAGATTGTTAGAAAGGTGTCAAAGTACACAACACACACGATGATCGTGCTCACTATT
ATTGTGTTTTACTGACAGTTATGAACTCAACGAACACAGTCTGTTCCAGTCCAGCTCTCCCCGTCCCCGCTCGACTCTGT
CTTCACTATATAGAGGAAC
>TCONS_00001605 gene=XLOC_001232
GTCATCGTAGTCTAAGCGTCTGGACTTTAAGTTGCTTGAAGACGTTTCACCTCTCATCCGAGAAGTTTCTTCAGTTCTTG
GGACAAATGGTGGAGAGTCCCAGATTTAAGCTCTGTGGGAGTATCCCCCTGAGAGGGACAATGGACCCTCTAATGATCCT
CTACCTAATCACATGAGCCAAGGTGTGAAAATGGGTGTAGGTCACAATCAGCCAAGGTTTCGGGTGAGCTCATTGTGAAA
CCTAGCCCCACCCTATCATGTGAGTTCCTGAGGTCAGATGGCCCTGGATGTCAGTAAGCCACATCCAGGGCCATCTGACC
TCAGGAAATCACATTGCTGATGGTGGATTCTGCTTTGTACAAACTCAGGGCCCTGTTACACTGGACTTCCTCATCCGAAT
CAGAGTCTGAAAACAATGAAAAGAGGAGGAGGCTCTTTGTCTTTGCTGGCTCCTTTGTGGTGGCATCTTTACATTGTTCC
TGCAGCCGGGCCACAAGGCTGGTCTAAACCTCTTCTAGCTCTCCCCTTGCAAGATACTTTAAATCCTTAAAGTGTGGGTC
AAGCAGAGTAGCTATCTGGAGCCACTGATGATTAAGTGTAGCTACATGTTGGGAAAGGTCCTTTGTGAAGGCAGTCTTAA
ATTTTATCATGTAGTTTGAGTCATCATCTGACAACTCCACAGTGTGATGCAGGTGGCAGAAAGCAGGTAAAATCACTGAA
CATGTGACATATGGCTCACATCCAAGAAGCTCAGTCACAAACCTGTAGTAAACAGTTCAAGAAAGTAATTATTAATCTAC
ACAAAACTGTCAACTATAGAGCTTTTTGAAGAAACGGTAACAATAAGTTATAAAATAATGTTATTTACCTGCATGGATCA
AGGACAGTCGCCAGTTTTTGGAGTTTTATCAGCTCTGATGGACTTAAAATGACTAGCTTGTGATTTTGTTTG
>TCONS_00001606 gene=XLOC_001233
ATCTAACATGTTTTGCATTTAAATGGTACCATAAGGTTGAAGTGCTTCGGTGGTATGCATACTCCCTTTTGTACAGTTTG
CACAAAATCATGCTTTTATCAAGGCTTCTGTCAGGTATTCTTTTGAAATGAAATTTGCCTCTGAGCAGTCCTAACAAGGC
TTCTTTGTAGCTCTGATGTGTGCATCAGTTTAATTGGTATACCAGTAAATCGTGCATTGACAGAAGCTCCCCCTTTAATT
AATCACAATTAACGCATTAAATTCCCTCCCCTAATTCAAACCCAGGACCTTCATGCTATGAGGCAACAGCGCTAACCATC
GCAGAACCGTGCTGAGCTTCACTGCTTTAAAATCCTTCAATGTTTTCACTCACTCTAAACTCTTCACTGTAAGCAAACAG
TTGTTGGTAGAGATCGGAAGAGGTATAAAGCTAGTTTTACGAGATTCCCCAATCCTTTTTGAATGTACCCGTAGTCACTA
TTGACGCAGATTAAGATCAGTGAGTTCCTTCAGCATGTCTCTACCCTGTTATCTTCCATCTCTG
>TCONS_00001608 gene=XLOC_001235
CTCGATTATCTTAATAATAAACATCACATTCATTTACTAGATGGTGTGTAGTATGGAGGTCTGAGAGGTTGTGCTAAAAT
ATTACAAGACTAAATACTATTTAGCATCCTGTGGAATAATTTAACCCACTGCTGGAGATTTGAACAGGAGGCAAATCAAG
GAGTTTGGCTGGAATCTCCCAAAATTGATCCTGGAATGTACGATCGGTTTTTCTTTACATACATACATACATAAATAATA
TAAATACTTGCAGTAAAATTAAAAACTTCAGAACCAGAACTTCGGCAGCTCCTCCTGCTTCCTCTCCACCACATGATGAT
GTTCAGTGTAAAAACATGGAGGAGGCTTCCCTCCGTAGCGTCAGGTTATTTAATGTAAACCCAAGTTGCTTGACAACAGA
GCGAGGTGTTTTTATACTCTTATGTTGTTCCCAGTTATATCCACACTGTATCTCCTTACTAATGAGCATGTGTAGGCTAT
AAGCTTGTCCTTTCCTAAAAGTTCAAACCATCCTTCAGACTCCATGTGACAGCAGAATAAAGCCCCACAAACATACACAA
ACAGCATGGCAGAAATATCCTACATATAAGCCTCCATCCTCACCCAGTTACAAAACACACACGCAGCATTTAACAGCAGT
ATTCCTCAATCCTCACCCTCCTATCTCTCCCTGCTAATCCCCTGCATCCATGCGCACACTGCCGTTACTCAGCGTCTGCT
GCAGTCTGACAGCCCTGTGACTCCGTGGCTCTGTCGCATTAAACATCATCAGCTGAGCAGACGGTCGTCGCTGCGGTAAC
CAGCTGCTGGCAGTCGACGTCTGGGCTCTCTGTCCGGCTGCCAGCAGCCAAGCGGTTGTTTGTCTGTGTCTGCAAGTTGC
TGATGCGTTTTTAGACTAGATAAAAGTCCCGTGTCAGCAAGAGCTCCAGGGACACCCACCAAGACCCCTCGAGGTTCCCA
CAGGGGCCCCCAGCACTTCAATTTAGAGCATGACAGGTTGATAATATCAGCTGACAGCAGCTTATTCCACACACAAAGAA
AATCCAAAAGAGGAAAAAAGGAAAAAAAAAAAAATCAATTCTGGAGGACACTGGAGTCAAAGTGAATACTGCTTTTCCAT
TTGGGACAACTCTCACACCACCTCGGTTGAAGAGAGCATGCTCAAATGTACTAGAAACACTCTGCTTTCAGAAAGGTGAG
CTTTTACGTCACCTGGTTAAGTGACAGAAAATTATCTGCTGAATGTGCAGCTCCTTAAAGCTTTACAGCACATGATGGTG
ACTTTAAGTTCACTGTTTAGACGTTACTGTTTAGACTCACCATCGCTGCTCTCTCAGTGGTGTTTTCACCACAACACTCA
GCTGTTTTCACAGAAAACACTCTAAAAAATTCTTGCT
>TCONS_00001609 gene=XLOC_001236
GACTTCTGTCTCTTTGAAATTACTTCAAATTAAGACACGTGAACACAAACACCTTTACCCACATTGATCTCTCATGGCCC
TGGTGCCATCTGTCTGCATTGACTTGATAATTAATCAGAGGTAGCAGGATGTGATACAGGAACTCTAAGAGACACATTAG
CGTATGTTTAGTGGTCACTGGCTGAACTGGGTGCGTCTCTAATTCTGAATGAGCCAGAGGGGGCCAGATGCATGTGTCTG
TGGGTTTATGACGGGCGTTGATGTGGATCGTTAGCCTTGCTATTGTTTACATTGACTTATGTGGGTGTTTTAGTGTCAGA
GACTTTTACAATGTAGAAGGTGAAACTACCATTTGCTACCTTATAAACTCA
>TCONS_00001614 gene=XLOC_001241
CCAGAGTGGAAACCCTCCAGCTTGATAACCTCATGATTACATCACTTCTCTTCACACATGATGTGCTTCTTTGGGCTCCA
CAGGTGATCTCCAACTCACACTGTTCACAGCTGAGTGTGAAGCAGACGGTCCTCAGCCTGAAATATAGGTGGTCATATGA
TTGTTGGGTTTTTCTCTGTATGTATTACTGTAGGATCTATCTATAATATAAAGCGCCTTTAGGTGACTGTTGTTGTGTTT
TGGTGCTGTAGAAATAGAATAGAATTGAACTGAAAAGGGTGAAGTGCCCACTGCTGTTTGTGAAGGTGTTACTGCTCCAA
TTGGAGGAGTTTAAGCATCTCTGGGTCTTGGTCAGAAATGAGGGGAGAAGTAGACTGACAGACAGATCAGGACATTGGCT
GCAGCGAGGTCTGGGCAGTGACCGAAAATGACATTTTGGATGACCGAGGGCTGGCTGGCCTCTCCTGAGATAGGGTGGCA
GATTGGTGGGGCATTAGGTGGGGCTGGCACTGGATGTATGTTTTGTGTCTGCCATTGCTAACACAGAGAGACAGACAGTC
ATTCAAACCCATGTGTAATTTAGCACCAGCAGTAAACCTAAGCCAGCTGACTGCATATCTTTGGACAGTTGAAGGAAGAG
AGAACCCATAAAAACATGGGGAGAACCTGCAAACTATATAAACTATATGAAAAAAATATAAATGGGCGATCGTGGCTCAA
GAGTTGGGAGTTCGCCTTGTA
>TCONS_00001616 gene=XLOC_001243
GCCCCTTTGAACTCAGATCCACATCACCAGGCTCCTGATTGGTTGTCGTGGCGCGAATTGACGCTGGAGTTCAGATTTTT
CCAACTCGAGCGGTAGACACGATACGTGCGAATGCACAAAATGCACCACACAAACTGACGCGCGTATTTTTATTCGCGCG
TCAAACGCGTCAGTCGCACTACTTGGACGCGCGACTGACACTTTTTCGCGACGCAAATCTGCTTCTGGATTTTCGCGGGA
CCCTCAGTCGTGCGTCATCGCACTTCTCCGTTGACTTTACATGTAAACCTGACACTCTGGTCGCGTCTATCGTGTTCAGT
GTGAACACACCGTAACAGCTTTTCCCATCCAGCGTGTCAAATAGCTGACATGGCTGCACCAGTGTACTGTGATGTTTCAC
CAACATGTGCCAGATGCTGTTCCTGCCATCCATGTGTACATCACCAGAGACAGCCCCTGCCAGAACAGAAACTAACACTG
TAAAAATCTGTGCCTGTTTTTTTGATGCGTTCTATTTATTAATGATTATTAGGAGCAAACTATGACTTTTTGCATTCTGT
CTTTTTTTTTTAATCTTTACTAGCCACTCTCTAATTCACACTCAAACAGCAAGTAAGAAACCAAACTTCTTGGAAATTGT
TGATTCTGTGACTTTATAAAGTCCTTAAGTAATCCAGGTAAAGGTTAACTTCAATTCCTGATTTATTCTGTAATCTCTGG
TCATATCGTATTCCCCTCAGTTTATTTGCTGCCATTGTCCCTCCTTTGTAATTGATTGTAATTCAATGTTTATACTCAGC
TGCTGCCTTTGACTCAGTATTTTGAATTTTTTATGGACTTATCATAAATTGTCTTGAAATTCAGAAATTATTTATGTTCT
CGTTCCTGAGTATATTATGTTTGAGTGTCTCTGAGTTTGATAGTTATAGCTCTTGATTTCTTGTTTTATGTTGGTTCTTC
TTTTTGTGTCCAGTCTGTCCTTGTCTCCATGTCCTGTCTTCAGTATCTTTGTGCTTGTTTACCTTCAGTCTCTCCAGTCT
GTCATATCCCCTGTATGGTTTCTCTGGGTCTGTGAAATGTCAGTCTTTGTTTCACTGTTGACTTACCTTTGGTTTGTGTC
TAGTTTACAGACTACAAACTAAACATAAAACTATAATCTCTTTAAATCCTGATCTCTCCTTAGTTTGCAATATTTAGTTA
TCTTCATCACTGGCCCTGGTCATGTCTCCGTATCTACTCTGTGCCCTGTCTCTATGGTTGTCTGGGCTTCCTGTTATTCA
CATGTCTGTGTTTACTCCTTCCCTCTGTGTTTATGTGTCTGGAATCTGGGTCTATCTCTGTTTGTGTCCTGTCTTCTTTT
GGTAGTCTCTTGTCCTGTGTGCATTGTGTTTCAATTCTGTTGCCCTAGTCTTGTTATTGTGATCTAATTCACCTGTGTTG
CCTGGTGTGTTCTATCTCCTAATAACTAATAACTAACTAATAACTAATGATTATTTAAGTCCTTAGTTTCCTTCTTTCTT
TTTTGCAACCTCCCTATAGGTGTCTGTCCTGTCTGTTTGGTGGTTTCCTGTGTATTTCCTTAGTTAGCATTTCCAAGAAT
ATGTCCAATTCTCATGGTAGTTTGCCTT
>TCONS_00001621 gene=XLOC_001248
AACGAGCTCTCTCTCACTCTGCCAAGATTCATCTTGAACACTTCTCTTTCAACAGCTGCTGTGTCCACAGTGTTTGCTCT
ACAGCCATCATTTTACCCTCAAAACGAAGCCATCGTTCTTCTCTTTCCAACAGCGTGTCTTTCAAAGCTCAGAGATGTAA
ACCTTTAAAACTGTGTGGATCCAAGTAGAGGGATCATATTTTAGTCATTCAGTGATTCAAAGAATATGAACTTTTAATAT
TCATTCAGATGTTTTCTGACTCTAAATAGTCTTTTCTCATTACTCAGGTTTTTCTAATTTACATTTAAAACATTTTCAGC
TATTTTCCAACTTCTTCTCTGTGCTTGTCAGCTTTTAGCAGTTCAGCACTTTTGTTTTCAGGTGCAAATTTCTCTATTTT
CCAGCTCATTCAACATTTTTAACTTAAAATTCAGCAATTAATTCATTTCAGTGCATACATTCAGATTCAAGCATTCACAC
TGCAGTTTCTTCAGAAAATGCACTTTCTAGTTAGTAA
>TCONS_00001622 gene=XLOC_001249
GAAACTTCTTCAGTTCTAGGGTCAAATGGTGGAGAGTCCCAGATTTAAACCCTGTGTGAGTAACCCTCTGAGAGGGACAA
TGGACCCCCTAATGATCCTCTACCTAATCACATGAGCCAAGGTGTGAAAATGGGTGTAGGTCACAATCAGCCAAGGTTTC
AGGTGAGCGCTCATGAAATGAAGTTAGTCCACGTGTTAAAACTGTCTCCTGTTCAGACAAAAATTCAGCTTTCACAAACG
AGGAGTGAACGAAAAATTCCAAATGCATCAGCAAATGTAATCAGTGGGAAAAAATAAGGATTTCTTTAAAAGCATTCAGT
ACAACACAAAGGTGACTGTGATGTGATGTGTTCAGTGACATCAGTTACCTTTGTGCCAGATCACACTCTCTTTGTCAGTC
AATTAATCTAAAGTAAAAAATCAACAACATTCAGGTCAAAGACTAAAGTGCTGTATGCTGCTAAAGTATTTATACCTACA
TTTCTATATCTATATTCCATACTGGTACTCAGGTTGTTGCACTCTATTTATTTGTATTGCTTATTACTTGTTATTCTGTT
TTTCTTTCTTATTCTGTTTCTTTTCGCTCCAGGACCGTGGGCACGTAATTTTGTTCCACCTCATGTAAACATGTGATGCG
AATGACAATAAAGAATCCTTGAATCCTAAAATACAAAACTCAACAAGATGCAAGAGGTGTCAGACAAACACTGGGCCATG
ACCATCTCTGCACAAACCCTCGCCTGTAATGCCACTAGTTATACAATTTAACTAGTTACTTATTCCCCAGTAACAATCTG
TTATATGGCCTCGGTTGTCTTCATATATGAGGTTTTAGTGGAAGCCACTGTTTCTTACCCTGATAAGAAACAGCAACTGG
AGAGATGTGCACTGTCATAAAAATGTCTAGTTTGTCATATCTAGATCTTTGCCAGTGGTTGCATGTTCAGCTTATATGTT
GCTCCCACTGAGGATGTTGTTTCCTTTAGATGAGAGCATTTTGAAAACAGTAATGCAAAAACAATCGACTGTATGAGAAG
AAACGTGAAATATGAAGGCGATGGCAGGTTTATATGTCAAATCTGCAGCTGGTGAGTCAGACCAGCTGAACATTGCAGAA
TTTTTTAAAAACAATTTAAAGTGCATCAGAGTATAAAAATCCATGAGATTAATGA
>TCONS_00001625 gene=XLOC_001252
GAGCTAACCCTCTTCCCTGCTGTTTGCATTTGGTTGTAGGAGGTGGAGCGAGCAAGTTAATGACTTGGAGCTCTTTGTTT
CTTTGACCTTTCATTGTCAGACACAACGCAGGAACACGCCGGTTACATTAAGACAGATTTAAAAGATCTGGATCAGTAAG
TTCAGAACATCATCAGTGACAGCAGTTTATATGTCTAAAGTATGACATCACAGACAGAGCAGTTATTTAGGAGCTGTTAT
GGTTGTAAATTATAGGTTTATTACTTAGAAAATGATTCATGAAGTATTTAGATAATAATAATGTTTCAGATGATTAACAT
ACAGGATAATTCTGCTTCTATAAATGTTATGAAGTTTGATTTCTCTGAGCTTTCATAAATACTTATCTCTGACTGTAATT
TCTGGTAACTGAGGCACTTACTAGTCGTTATTGTTAGTTAGTGCTTTTGTCTGATCTCAGCGAAGGAGACGATTATTCAG
ACTTTCAGGAGGTTTTAGATGAAACTGAAAGGCCCACAGAACCAAACACGTCTCAGCTGTGATCACACCAGAAACAGACA
AACACAAAGTGATCCAACACACACCAAAGCCTACACTGCCATCTAGTGACAAACACTAGTACTGCTAGACAACCAGGCTG
CTTTAAAGCAGGTGATGTTTAGGCTGAAAAATAAAAAATAAGTTGATAATAAACATTTGACAAAATCTTTTGGCAGCAAA
CATCTGGAAGTGAGCTGTTCTTTGGTGTAATTAACAGTTTATTCTTGTTGGTCATTATGTAATGAAAGGTAGCAGTAAAA
GTCACACACACACACACACACACACACACACACACACACACACAAACACACACACACACACACACATGGCTGACAACAAC
ACCTACAGACACGTCTGTGACTGCGATGAACACCTGAGTGTAAGACGAGGACTGAATATGATACAGTAACAGTCAAATAT
GAATGTGTGTAACAGCATGATCATGTATTATACATATATCAGAAACATGTGACATTTAACAGCAGGTCAAATCTCTCTGA
ACATGAAACCAGTGTTGAAACCATTTCAGTCTCAGTCAGTGTTACTGAAACATTCATCTCCAACAGCATCACTGACACAG
GCAGTTGGAGCAGTTACAGTCACATCATTGATCAGTGTTTTTATAACATGAGCTGCTGTTGCTGCACTAGTGCTGCTGCT
CTCTTTCTCTTATTGTAGGTCTTTAGCTAACAACATCAAGTGTCTTCATATGACTGTTGTCTAATGTTCAAATGTAGATA
ACACCACCTGCACCACCCTGTTCCACAGCACTGCCCTCTCATGTAGGCTTGGCTGCAGCACATATTAGC
>TCONS_00001630 gene=XLOC_001257
AGCGAGCAGATTCCATAAACCAGGACCTGCTCTTGATGTTCTTTTAATTGATTTTTGTCTTCTTATCTATTAAATAAACT
TAATGTACCTTTGTCCTATAACAGCAAATTGTTAAAAAAAAAAAAAAACAGGATGTCAGACTGGGTGTTGTCTGTTAACT
GCTTAAGCCACTAAAGCTCCTGATTTGTAATCATAGCGAGATATTTCCACCTGTTTACCAGTTTGCAAACACTATAGGGT
GGACACCTACATTACAGTGGTAATATGCATTTCTTTCTAGTTATATGAAGCAGTGTTTCCCAAACTTTTGGAGCCATGGC
CAATATTTCACATTGGAAAAATCACACAGCACACCACCAAACAAAATGTTGCAAAAAGCATATTGATAATTTTCCCTGGA
GCACCCGTAGTGGAAATGATTCGGTTTGTCCCCAATATACCTTTTTGCCTCATTCTGACCACTAGTCATGTTATGGCCTT
CATCTTAGTCTGAATTTTCTCCAGAACCCAGGTCAGATTGACTACTTTTTCTTTTCAAGTATTCATCTACTGGTATTACG
CCCTGCGTGGTCTCACA
>TCONS_00001636 gene=XLOC_001262
GTGACCTTGTATCCATCCACACGCCAGAGGATCTGCAGTTTGTTGCCCAGAACGGCTCCTGGTTCTGGACTGATGACACG
CCCTTCAGCATCAGCAGCTGGATCAGTGGCACAAAAACAGCAGGAGCAGCTGGGGCTTGTATGGAAATGACACCTAATGG
TAGTTAAACACAACACAGATTCATAATAGAGATGAATTGTTGTATGTTGCAATCAGGAAAAAACCCAAATTGGAGACACT
CCTTATTTTACCAGAAGGAACGAAGAGAGCAACCTGATTTTTGTTTGTTTGTTCCTGTGCTGCTAATCTTTGTGCATTTA
GCCAGCTCAATTCAACAACATGTAAGCCGATGTTACACAAGATACCATGGCTGATTTTCAAACCCGCATAGAAGTGGAAT
TCAAATGATTACTTATTATCCTGTTACACTGACCATGAGCACCACAGCCACTGTGCACCAGTCCAACACAGTGATTTACT
GTGAATTCACCACATCACTGCAAACTAACTTGTTTATCCTCGACTAAACTGCAGAGTATTTTCAACTCAACGTTAGTGTA
CTTAGTTTGATTTGCATGTCATTTAACAATATGAACACACAGAACTCAAAACACGTCATACACAGATCCAATATGTGATT
AAAAATGAAGATCCAATCTTTAAAACTGCAGTTTATAAAGCATCACTGAGCAC
>TCONS_00001637 gene=XLOC_001263
CAGTAATGCAAAACAATAAAAACAACATGAAAAGAAATTAATCAAATGCTTCTTGAAATTAAAATGTCTTCATGAAATAC
TGGATTGATATGTAAGGTGGGTGGCAACAAGACTTTCAGGGCTGTGGGACTGAGTACCTTGGTGATCTTGAATGGTCCGC
TTTAACACGGTGATATCTTACGTGAGAGGAATGTCTTTGGTGGCCAACCACACTTTCTGACCTGGGGACTATACCAGGGC
TGGAGTCCGCCGCTGGTTGGCGTAGTACTTCTGGCGGGTGGCGGGACTCAGTAGCATCTCCTGCGTCCTGACCCAGGACT
GCGATTAGCGCTGTAGATGATGCTGCACCAACGGCACGGCCAGCTCCTCCTCCTGCTCTGGAAACAGCGGAGGCTGGTAC
CCTAATGAAGCCTCAAAAGGAGATAAACTAGAGGCAGAGGAGGTTAAGGTGTTATGCGTGTACTCAACCCAAGGTAAATA
GGAAGCCCAGGTGGATGGATTGTGGGAGGTGACGCAGCAAGGTGTCCCACAAAAAATGTATTTTAATAAAGGAAGTGGTC
CTACCTTGATCTGGATGTGAGGTAGATTTGTCCGTGTTTACCCATTTTAAAAACTTAGAATGATAAGCTCTGGGAAAGGA
AAACACCGACCCGCCGGTTCTGTGCCTGGGTCAGGTTCTTTTCTGAGAGCCGGATCAATGACATCCTGTATTTCCCATGT
GACTGCTACTATTTTTCAGGTAGCTGGCAGGATGGATTGGCTCTCAGAAGGCTCCTCCTCCACCTCAAACTGCCGAGATA
GCGCGCCCCTGGGCGATAGGAAATTGAGAAGTTAAAGGGAGCAAAAACCAATGACCACCAGGTCTCCACCAGTCTCCACC
AGTCTTAATATGTCGTAGATAAGTCAAGTTCTTATGATCTGTTCATACAATAAATGGGTGTTCAGCACCCTCCAAAAAGT
GTCACCACTCCTTAGGTGCCAGTTTGATGGCCAAGAGCTCTCAATTCCCCGCATCATAATTTCTTTCTTCCTGGGACAGT
CGGCGCGAGAAATACGCACACGGATGTGACCTAGATGAGGAGTCGGAGCATTGAGACAGAATGGCCCCCCACATCGGAAC
CATCTATTTCCACCACAAAAGGCTTGCTAGGGTCAGCCTTGGTCAGGATGGGCGCCATGGCGAACAGGTATTTCAGTTTC
TGAAATGCCGCCTCTGCCTTGGGCGTCCAGCTGAAGGGAACTCTTGTAGAGGTGAGATGAGTGAGTAGGGCCGCCACTAA
GCTATAGTTCATAATAATATGCCTATAAAAGTTGGTGAAACGCAAGAAGCATTGAAGCTGCTTCCGACTTTGCCGGGTCC
ATCCTCACCTGCCCCCTGCCAGCACGTATCCGAGAAAGGAAACAGATGGAGCGTTAAATTCACATTTTTCAGCCTTGACA
TATAATCTGGTCTCTAACAGTCTTTGGAGCACTGCTCGTACATGGGGCACATGTTCGTGAAGGTTCTTGGAGAAGATAAG
AATGTCATCTAAATAGACAAAAAAAAAACAATCGAAAAAGTCCTGTAGTACATCACTCACTAAAGCCTAGAAGACTGCGG
GTGCCTTAGTTAATCCGAAAGGTATGACGAAGTATTCAAAGTGTCCTAAATGTGTTTTAAATGCAGTCTTCCAC
>TCONS_00001643 gene=XLOC_001269
GCTTGAAGCCAAAAGAGGCGTAAATCCAGATAGAAAACTTTGAAGTGTGCTTTTTAGCGGAGATTTAGGCTGATATGGGG
ATGGTGTGCATTTTACTCGGGTTGTGTTTAATAAGACTAAAAGCGTTGCTCACACACATAAAGAGTATTGAGATTAAATA
AAGTTAATATAATGGATAGAGCCCAGAACATGATAATATATAAGTGAAATCAAATGCAATGTTTGATTTCACTTTTATTG
GGAAACAATCAGGCTAGAAATGTGAGTAACCTATGTTTAAACTGTGAAAACACTCTCCACATACTTTGAAACTGTGCAAC
TCTGAGTGGGCAATGCAATCGAGCAACTGTTACATATCTGCATCAAACTAGCCAACATAGACTCACCACCACATGATGCA
GGATGTTGCCCTGCAGCGGGGGCAGAAAATAATCTGCAAATCAGGGATGTTATGTTGATTATCATATGCTTATTTATGTA
CACACACACACACATGCACACACACAGAAGGGGAAATTTCAAAACAAAACAAAAAACAACTTCCCTTATCCTGTCAAGCG
CAGGAGCAAAATAAAAATCTCTTTGGGCTCTGTTAAAAATTTCTTTAGTAAAAGTGTAAAAGGCCAAACCTAAGAGGTTG
GGCAACCCGGAAAGTCCCTCCAGTATCAGGAGTTAATAGTCAGGAAACATTTCTCACATTAACGCCTTATATCTGAAAAA
CCATTGACTGATAGATGTAGATTGATATACAAGTGCACATACGTACATCCACATGTGAATTTAGACATTAAACGTGTAGA
CGCATGTACACACAGATTGGCAAACAGGTACAGAGTCTAACTGAAGAGCTTAACAAAGCAGACGTGGCAGTAGGGTTTGT
CGTTTTGCCTGATATGATCTGGTGTTTATTACTAGACCACCTAGAGGACAGGAGGTTATTGTCTGATTTGCCGAGTCAGG
GGGCGGCTAGAGAGGGTAAGAGCGACACAGTGGACTTGGTAATGGTGGT
>TCONS_00001644 gene=XLOC_001270
ATGTATTATAGGGGTTATCATAATCAAATATTAACATGTTTATTACAGGTGCAGTTATAACTACTTTAAAATGATTGAGT
TAAATATATATGTATCATAACTCATATGCTGAGTATATTGGTACAGTAAAATAGTAGCTGAGCAAAGGCCTGAATGTATT
CAGCTTCTTGTGGCATTTGAGTTTGCTTAGTTACAGGTGACCGAAGGATGTCCAGCCCATGGTGACCTCAAAGGCCTGAG
ATCATCACCATATTCGGAAGAGTATGCCACAAGGAGGAACTTCTGTGTTTGCATTTAAATCTTAAAATACATGAATGTTC
TGTACATGCAAATTATGTGCT
>TCONS_00001646 gene=XLOC_001272
GACATTTGCGCGCTAATTTGTCACGAAGTAATTACGGCTACCTCTCAAACCTAAGTCTAATTCGGTTCCTTTCGGCGAAC
CTTAACCTATTTTACGCGTTTCACGAAGTAATTACGGCTACAACAAACCTATTTGCGCATTTCTTAAAACCTTCTCTGCG
GTTTTATATATCAAAATAGTGTTTTTCACCCTCAGGCGACTCACTGGTGGTTCGGATCGTCAGACTGAATCCCACCGCCG
TGGACCAGACTATAAACACCAGTCCGGACCCGAATTCTAAGAGGGCTGTGCACAGACTTCGGTGCTGGCTCCACGGCGTC
AGGAAACAGTGTGCCAGATCCTGGAACAGAGTCACAGATAACAGTTCTGATGTTTCTGATCCGGCTCGAAGGACCAAAAC
AAATGTCAGGAGATTTATTCTAAAACACTTCTTCAGTTGAGAATCAGAGAGGAGAAACACACACTGCAGTTAGTTACTTG
CAAGCAAGGGCAGCCACAGAACTCGCACAGAAGTGCGGGCTTTGAGACTCGCGCCGTGCCACTGCCCTGTTCTTTATTTA
TACATCAGTGGGTGTTTGTTCTTTACATTGGAATGTGGATGTTTAGGTGTGTGTATGTGTGTGTATGTGAACCCATAAAA
TGACTTCCTAAACCTGCTGGCCTGGAAGTCCAGCAGTTCATCTAAACAAAATGCACTTAGAGTAAAACAGATATAGATAC
GTTTATCCTATCATAAAACAATAAAAGAAGGTATGACCTCTCCCATGCTCCTAGGATGTGGGTGTGAAAGTCAGAACACT
CTGGAACTACACAAGCTTCCTAGGATGAGACATTCTTTCAGGATACTATCAACTACATACTTCTAAACACAAATGATTAC
ATGCAGCATTCTATCATAAGTAAACCTATATA
>TCONS_00001647 gene=XLOC_001273
GTGACAACCATATTTTCTTGCTTTATAACAATGTGACCAGCTAATGCTAAGTAGGTTACCGTTATTAGCTAATACTAATT
TGAGGTGAATTAGCATTGTCCGTTAATGCCAACAATATTTTTTCTTACTTTTTAACAATATGAGTAGGTAATGTGAACAC
TTTTTTTCATTCAATTTTAACTTTTCCCCTGCGATGTGAAGAGTTACTGCTAAATAGGACGCCATTAGTGGCTAATTCTA
ATTTTAGATGAAACAGCATTAGCAGCTAATGCTCATATTGTTTTCCTTTGCTTTGTAAGAATGACAGCAGCTAATGTTAC
AAAGTCTACCATTATTAACTATTGCTAATTTGATGTGAATTAGCATTATCCAATAATGGTAACCCTTTTTCCCTGCATTA
TAACGATGTCAGGAGTTAATGCTAAGTAGGCTGCCATTAGGGGCTAACTCTAATTAGGTGAATAATTATTAGCAGCTAAT
GCTAATATTGTTTTCCCTTCCCTTTTAACAATGTGAGCGGCTAATTCTAAGTATGCTGTTGTAAATAGCTAACGCTAATT
TAGTGTGAATTAGCATTATTCAATAATGCTAACACTGTTTTCTCTTACTTATTAAAAATGATAGTAGCTAATATTAATAC
TCTTTTCCGTTGGGTAACAACGATGTGAGGAGTTAATGCTAAGTAGGCTGCTTTTAGCGGCTTATTCTAATTAGAGGTGA
ATAATTATTAGCAGCTAATGCTAATAACGTTTTCTCTTTACTTATAACAATATGAGCAGCTAATGCTAATTTGATGTGAA
TTAGCATTATATTAGTGAAGAGTTAATGCTAAGTAGGCTACCATTAGCAGCTAAAGCTAATTTGAGGTGAATAAGCATTA
GTAGCTAACGCTAATACCCTTTTCTCTTGTGTTATAATGATGTGAGACATTAATGTTA
>TCONS_00001650 gene=XLOC_001276
ATTTTATTTAGGTGGTCATTTGTTTCTTGTGTCTTATGTTGAGTTTTACTTCCCTCTCGCTGGTGTTTTAACATATTCAG
GACTATTCATGGTGCCATAGATTCGCCTCATCCTAAGAGCATCATTCTGACTTGTGGTAGTTTAAACATCCTCCTTTAAT
TTTATTTCACCACAGATCTTCTCCATCGTTATGAATCTGTTGTATTCAGAGTAACTTTGTTGAAATTCTTCCTCCACACC
TTTAGCTGAAATATTATCACACAGTTCTACAGTGAAAATGTTTTTGATGGCATATCAAAGAAAAACACTAACACTCGTCT
GAAGACAGGTTTATAATCTCACTCAATATTTAAAACAAAC
>TCONS_00001652 gene=XLOC_001278
CACCACCTGCTCACGGCCCTGTGTGGAGTTAGCATGTTCTCCATGTGTTTGAGTGGGTTCTCTGGATCCCTCCCAGTCCA
AACACGTGCACTTAGTGGGGTCAGGTTAACTGGTGATTCTAAATTGCTCCTAAGTGTGTATGTGAGTGTGAATGGTTGTG
TGTCTCTCTGTGTGACGGCCTGTCCAGGGTGTACCTCTCGCCCTGTGGTAGCTGGGATATGAATGAAACTCTCCTGATTC
ATAATGACGACACAGTCTGGACAAAGAGCTACCAGAAGCTTTTCTACAACTTTACACAACAAAGAGTTGAGCTGACAGAC
CTCAGCAGAAAACCAGACACGCGGTTAAAACTGAGCTTCTTTGTTTTTTCTCTCATATGCGGATTTCTCCGGGATTAAAT
GCGTAGTTAAACTTTCCAGGGGCAGGAAGAGGACGCTCACCGGTCCGAAGGTCAAAGTGCGCTGTTTGTGGTCCACGGTA
GAAGATCGGTTTGTGTGACTGAATCCAGCCCACCAGAGTGACACTCACCTATCCTCCGAAGCTTGATTTGGGGTTTCCAG
GTGATATCCAGCAGTCTGCGCTGACGGTCGATCTCTTCCTCGTACTGGACGATCGTTTTTTCAAACTCCAAGAATATTTG
TTCAGCAGCAGCAGTTAGTCGCTCGTTGATAAACTCTCTCAGATACTGAACTGAAGCCATTGTTACTGCCACAGCTCACA
CACAACTATACACTCTGTTACCTTCAAACTTTACTGGCGTTTGACCCCAACACCCGTGGAAAGTTAAGGCTACCTCCGCT
TTTTCCTGCTTACTTCCACCTGGTGTCACATAGGGAAGTTCCGGCGGTGGAGGGCGGCTAACTTTCGTTCCGCTGTTGTC
ACATCGCTCTCACAGAAAACTTCATATTTGATCTGCGATGATTTCATTCACAAAGGGACGACACAGCAGACGGACCCACA
GATCTGACCAGGCAGGTCTGCCTTCATGGTTCCTCCGGGTTCAGTGACTGTTTTACCCACAACACAAAACGTTACCATGA
CTACCATACATAGAATTCCCAGCCATCTATTTTAAAGTTTGACATTAAATTCTTTTTGGGTCTGTTTGAAATAATGTTAT
AATTCACTAATACTGGTTTTTGCACGACTCCAATCAGTGACAACACTCACATATAAATACATTTGTCTGCTTG
>TCONS_00001658 gene=XLOC_001284
CATGGACAAAAGAATTTCTGTGGCTGCAATATGACAAGCTAAATAACCAGGGGTGCACATAAGTGGTCCACAGGTGCGCA
TTCGCTGTCAAAATAAAAAACGCGCACTAGATAAGAAGTTGCAACGCGTGTTTGCGTACATAATTTTCTGGAGGAGGACA
GGCATTTGTTTAGAACTCTTAAAGATGTCGAAGAAGCTCCTTTAAGCAATTACTTTGGTGTTCCTCCACCTCCAAAGAAA
TGTCAGATGGAGAACCACAAAAGAAGCGCGTATTCTCGGAAAAGTGGTTGCAGGAGGTGAGCTGGCTTCAAACAAATGAT
GAACGCACAGAGATTTGGTGCAGAATGTGCCGTGAAAATCCCACTCTAGCAGACAAAAACAGTGCCTT
>TCONS_00001660 gene=ENSONIG00000023109
AATCAATGTTTATGATGACTGTCCGTGAATATTCTGTTGTTTGTCCTCTACTTAAAAGACTGGCCGAATATCAGCTGATG
CCTTCAGTAAAAGCTTTGTGGAGTGGAGTGCTGTAAAGTTTGAGGTGGACAGGATGTGCAAGGAGCCATGCATTAGCTGC
CCTGCCTGCACTCCAGACGTGCTTGCCGTCTCAGTTGATGGAAACCGTAAGCTTTATCGCATTCAATCAAATACAAGCAC
TTCAGAGCAGGCGAACTTTGAAGGTGTCTTCATTGAAAAAGATGAGGAAGTTGCTGAGTTTATGAAATACATCCAGAGAC
ACACAAATGATGTCCTGGGGAAAGGGTTGTGCGGATCTTCATCTTGGACAGCAG
>TCONS_00001661 gene=ENSONIG00000023109
AATCAATGTTTATGATGACTGTCCGTGAATATTCTGTTGTTTGTCCTCTACTTAAAAGACTGGCCGAATATCAGCTGATG
CCTTCAGTAAAAGCTTTGTGGAGTGGAGTGCTGTAAAGTTTGAGGTGGACAGGATGTGCAAGGAGCCATGCATTAGCTGC
CCTGCCTGCACTCCAGACGTGCTTGCCGTCTCAGTTGATGGAAACCGTAAGCTTTATCGCATTCAATCAAATACAAGCAC
TTCAGAGCAGGCGAACTTTGAAGGTGTCTTCATTGAAAAAGATGAGGAAGTTGCTGAGTTTATGAAATACATCCAGAGAC
ACACAAATGATTGTATAGGTCCTGGGGAAAGGGTTGTGCGGATCTTCATCTTGGACAGCAG
>TCONS_00001664 gene=XLOC_001287
ATAAAATAAATTGAGCAAAATCAACTCAAAATCCCGCGAATGATTCACTTCCTTATAAACCACTGAATCACTTGTGTTCT
AAATGAAGCTTCGGACGTCACTGATCACGTGACTCTGGCCAAACCACACAGTGCTTCTGCAGTGTGTGGTTTTTTGAGTA
TGCACCGGAGCGCCAGCTTCAAGCGGGCCATCATTAGTCTAATGGATAGATTTAATCAATAAACCGTTCTTATGTAAACA
TGCACCATGGTGTGGTATTTCTTTGCCTGTCACTTCTTGATGTTGGTAAATAAAATAGATGCAAAATACATATAATAACA
CACAACACATTATGGCGCATGCCTCTGCTGTGATGTCCTGCCTCCAGGTACTTCGCTATCTGTCACCATCAACACACTCC
CCAAATCCCGTGAATGATTCACTTCCTTATATCCATTTGAATCAGGTACCGAAGCAGTTACGTGCGTAATGAAGCTTCGG
ACGTCACTGGTCACGTGACTGTTGCCAAACGAAGCGAGCCTCGACACAGTGCTTCTAAACCAGTGTGTTGTTTTTTTTGA
CACACGCTCCAGAGTGTCAGCTTCACGCGGGCCATCACTACTGCTCGCTGAGGCTATATAAGCACACCACGGCCTGTGCT
GCTGGCTGAGGCCATCTACAACACACCAGGGCCTATGCTGCTGGCTGAGGCAATCTACAACACACCAGGGCCTTTGCTGT
TGGCTGAGGCTGTCTACAACTCACCAGGGCCTGTGCTGCTGGCTGAGGCTATCTACAACTGAAGAGGGCATGTGCTGCTG
GCTGAGGCCATCTACAACACACCAGGTCCTGTGCTGGTGGTTAAGGCTGTCTACAACACGCCAGGGACTATGCTACTGGC
TGAGGCAATCTACAACATACCAGGGCCTGTGCTGGTCCCTGAGGCCATCTACAACACACCAGGGCCTGTGCTGCTGGCTG
AAGCTATTGTTGTGGAAGTTTTCCACTTAAATAAAGCCTGCAGATGAGCGGTGAGCGGTAGCTAACATTCTTTAATGAAA
GCACACAAAGAACAGAAAACCAAGCTTGGTGGAGAGCCTGCATGACCACGGGGCAGGGTCAGCAGAGTCTCCCTGAGCCT
AGTGTGGCTCTCAGTTAAATACCTTCTCCAGGAACAAAAGGCAGTACACAGTTGTTTCACACCTTAAGGTTTACACCCCC
TTCCCAGAGTCCTCGAAGAGACAAAAGACTCTCCCTCCTGTGGAGTTGTCTGCTTCCCCCAACTTCCTAAATAGACCCCC
ACCATTTGTCTTACTGTATGGGTGTCAGACATGTTAAAATCAGTGGCACCAAGGCA
>TCONS_00001672 gene=XLOC_001294
ACATCTCTCCAACTTACTAATGAGCTATTTTCTCTCAGGCAGAGATATACTATATCCTGGGCAGGTTACCACTCTATTGC
AGAGCCAACACAACAAAACGGTCAAACATGATTATATTTACAACTATGGCCAATCGATAATCACCAAAAAACCCTGTTTG
TTTCATTCATACAAAAATCAATATGCCATGGTTGCTATGTGTCAGACTGCAACTTCAGCAATGTCATAGGCACTCCTAGT
CAATAATTAGCCAAGATGCATAAAACTGCTGACTATGTGTATAAAACTGTGTCCAAACAATCAACTCATTTTTGATGATT
GCCTTTTCTATTCACTCTTCCCTGAGTTCAAGCTAATACTATTCCCATTGAACTCTCTGGTAGAACATAAATCCCACATC
AAAACACACAGAGACAAACTCCAAGTTTCATTTAGACAATTGTAGCACAACAAATGGTGTTGCTGATATTAGTCACCTGA
CAAAAGCCTACAACAGAAGCCTAAGTGAAATGTGTTCTTAATGTATCTCTACAGACTCATCCATTGCCTTTAAGATGTAC
TGTGGCTTTACCAATGGGACCATGTGTCAGATGAACCGCTGTTCAAAGAGTGGCAATGGTTGGGAAATGGTAACAGGTGT
TTATGGGGGTCCCAGCTCTGACCACACCAATCTGCCCAATGGAAATGGTAATCAAGGTAAGGTTTCAAATGTTGCATTTG
GTTTTCGCATTGTTTAAAATACAATTTTATTTGGATAATCTAATTTTTCACCTCAGCCATGTTAAGCAGCCAGAAATAAT
AATAAATGCTTTGGTGGTCTGCTATAATATTAATTTTAAACAACATTGTAGGTCAGGATGCAGGTTACTTCATG
>TCONS_00001677 gene=XLOC_001299
GAGTAATAGCTTGTGCAATGTTTACAACTGAATCAAAGATACTGAATCATTAAATGTGATAAGAGTATCCATAATCCAAA
GCCATAGTTTTTATGCCTGGTCTAGTTTATTTCTGCATTTCTCAATCACATACAAACACAGAGGTGACAGTCAGGGGTAG
ATGCAGTGGGTTTAAAATCATTAAAGTGTTGCCAAACCACAATTGTAACTAGAGATTCATTTTTGTTGCTTTCTAGCAAA
GGTCTCTTAGCTATGTGGAGGATAACAATGGTATGAGTGCATTCAATTATGTGTGTTGATGTAACCTCAAATAATCTCTC
TAGCGTATGACGCTAGAGAGATTTTTGAGAGCTTGAGTATTGAGAGCTTCGCTTGACAGGAACAATTATTTCAAACCTTA
TTAAACACAAACTTCCTTGGAAGAGAAAAAACTGTCTGCACATCTTTGTGGAAATGCCCTAAGCCTCACAGAGCTGTCGG
CTAAGAGACACTTCTGGAATAACACTTACACTGTATTGTCTTGGTCTGCAGCTGCAGCTTAAACTAATAATGTCTCCTAT
TATTTACAGTCTCTGAACTTATTGTGTAGTGTAATGTAATACCACTGTAATAGAGCCAAAGGGAAAAAACAAAACAAAAA
GAATATCAAAATTGTTTAGTTGTTTATTTCATTGTCAAACAATGCAGCTGTAACTGCATTGAAGGAGACTGGAGGCATCA
AGGTAGCACGGAGAGAGGTTAGCCAACTATCGGAGTTGCAGAACGACTGAAATACAGCAAGTTGTCCAATACCTGAGGCC
TTGGAAACTGCCAAGCAAAGACTCACAGCCTTAGCAAGCTGATTGAAGAGGTACATTAGAGAGATAGAATGCAGGAGAAT
AACACCAGCTGTTCTACATGGAACCGGCCAAGGTGTACTCTCAGTGGCAGGGGAACAATTTGAGAACAGCACCACCAAGG
CTGGAGATGGAACAATACTGGAAGAGCATATGGGAGAAGGACGCAACCCATAACAGCAATGCTTAGTGGCTAGTGGATCT
GACAGCAGACCACAGCAACCTGCCTTAACAGGGTCCAGTAACCATTGCAGTGGCAAATATACAAGAAAGGGTCTCTAGTA
TGAAGAGTTGGACAGCACCAGGCCCCGACATGGTTAACGCCTACTAGCTAAAGAAGCCGATTGCACTCCATGAGTGTCTG
GCAGCACAAATGAACCAGCTGCAAGTTGACGAGAGACACCCGGAATGGCTAACTGAAAGCCGGATGGTCCTGATCCCCAA
GGACCCCCAGAAGGGACCAGTCCCATACAACTACCGGCCAATAACCTGCCTCAG
>TCONS_00001680 gene=XLOC_001302
TCTGCAGGCACCTGGCCACCGCCTTATGGAGCCACCTGGCATAGGCAAATGGCCAATCCCTCAGCTCCATCCAGAACCAA
CAGGAGTGGTCTTAGGGTGGTGAAGCAGGTCTAGGATCACTCAATGGACATCAGGAAAGTAAGTTTTTGCTACAACCAGA
AGGCTAAGTGCTGCCATCTGGGCCTCCCTGATGATCTCCAACTCTGTTGGCCAGCCTCCCATCACACTGCCCTCTAAACC
AACTGCACCACCCCTCCCCTGCAACTGAGCCACAGACCCCACCCTTCCACACAGATCTACTAAAAATCTCATACGAGTCT
GAACCTCATTGACCTTGACCTGAAGGTCAAGGTTAGAGGTCAAGTTTTCTGAGAGTCTTATGAATGTGATAATTTGAGAA
GTAAGTCATCCAGGACTTTGACACTGATAACATAGGAGTAGTAAAAATCTCGGACAAGTTGACCTCAAAGTTAGAAGTCA
GAGATCAAGTTTTTGGAAAACCTTGCGAATCCGATAACTTGAGAAGAAGGGGATGTAGGATTTTGAAATACATACTGTAG
GTGTATCTACTAGGAGGCTGAGGGGTACCACCACCAGTATTTTTATTTTAATGACAGATGTAGACTGTTTTTTGTCAAAT
CTGAGTAAACTCCAGTATCTTATTGTGCTTTCACTGTGTCATCTTTAACAGAAAATGTTAGATTATTTGAAGGACAAGAA
GGACGTGGGCTTCTTTCAGAGTCTGGCTGGTCTCATGCAGTCATGCAAGTATAAATAAGATTTCCTATTTCAGGGCTGAA
GTAAGTATTTGTTGTCATAATGTAGAGGGTCTAACTCTTTGTTGTGTTATGTGAAAAAAAGAGAGATGTGATAAAAGTAG
TTTTCCATGCACCAAGACATCTCCACTGCCTTCTATACTGTGTTATGCCATCTTGAGCAGTAGTGAAGATATGTAAGGAT
ACTCTTTGTAAACTTAGATTCAGCTTTCACTACTGTCGATCTGGTCACCAAACCTACTGGCTTACAACTTTCACACCTGT
CTACCACTGGGTCAGTGACCTTCTGACTAATCGCGTCCAGATGGTTAGATTAGGCCCCTGCTTCTCTTTCACTGTCACAT
TGAACACCAGCATTATTAAGCTGTGTGTTGAACCTCCTTTTACATCCTCTCTACCCTCTGCATCCCAATCAATTTTCCAC
ATTACAACTAAGTTTGATGATGAGAAGACTGTGGTTGGCACATCTCAGAAGAACATGTGACAGCCTTTGTAAATGAAGCC
CCAGGATGGGATACAGAGAACAACCCTTAGCTCTACCAAAACCAAAGAACTCATGATAGATTACTGGAGGCACAACAAAT
ATCATAACCAAATACACATTGATGGAGACTGTGTGGCAAAAGTTCCTGTCTTCAAGTTTCTTGGTATACAAGCTTTAGAG
AATCACTACTGGTCCAGAGAAAGCACTTATCAAGGCACTGCAGAGATTACACTTCTTGAGAAACTCCCCCTTCATTGCCA
TTCTGCATCTCTGTAAGATGTGCTGACAGCTAAGTAGCAGACAGAAAATCCCTTCAGAGGATCTTAAAGTCTTCCCAGAA
ACTAGCTGTACTCTAAACTCGCCTCTTTGGGGG
>TCONS_00001681 gene=XLOC_001303
AGATCACTGTGTCAGTGAGAGACACAGTGAGTGAGCCTGATTATGGTAAATTAGACAACGTCCACACAGCAGTCCTTCTT
TTAATTCTTTATTACATTGAGACGGTCTCTCCACTCTATTACATATTCCACATATACATGGAATGACCCGTATCCCGTCA
CACTATAAGCTAAAGAGATTAGCCCTGTATTGATAAAAGCAGAGGAATATAGTCGCGTACCTTCAGGAAAAAGAGGAAAA
TGTGGGCGCTGTCCTGCTGCGCCTCCACTCGGAGCGACTATGGCAAGCGGAGAGTGCCACACTTCTGTGGGAGGCAATAG
TAATAACATCATCACACAGATCCAGTCATATTTACGTATACCCGCCGTTCAGGCTCAAGAAGGCGTATTATCGGTAGGTG
TCGCCACTTAAACAAAATCGCACCAAACGAGCTGATGAGAAGTCAAAACCGAAAGCGAAAATGTTAGTTTGTGGAAAGAA
CTTTGCAAAAAAAAGAAAAGAAAAGAAAAGAAAAAAACCTTGACAAACAGTTGTGTGTCTGTATATATATGTCTGAGGTT
CTGCGCTGGAATATCAATAAAATAGTGGTAAAAACCAACACGATCGTACACTCGTGTCTTCAACTCAGCTGTAGAAGTTA
CAAAAATCAAGGAGTGCACGACCCGACGACGTGCCAC
>TCONS_00001682 gene=XLOC_001304
AAGAGGTTTCAGCATAAATTCATCATAAATGAGCAATAATTGTGTAGTCCATCTGCACTTCCTTCATCTATAACAGGCAG
CTGCACAAAGCACTTTCGTAACTGTCCAATATGACTGAAACACCTGCTAAAAACCCCATTGTTCCCTCATCCCTCTAAAC
ACACTCCCACCCTCCTGTGGTAGCTCATTCTTGTGAACCCAGCAGAACAGCCCAGATGTTGTTGCACTAGAGAACAAAAA
CTGTGTCCAGCTGTGATCATTCTGGTGTTTTTTCTGCGGGTTGTGGGTTTAACACCCTGAGTTGAACCTCGCTGTGGTCT
GACGCTGTCAGCCCAGTGAGTGAGAGTTTC
>TCONS_00001684 gene=XLOC_001306
CAGGAAGCCTGCACGCAGCACAGTTCTATTTTATCTCTTCCTGTACGTCTCTGAGAATGCTATAAATAAAGGCTGACAAC
TATTGCAGGGTGTAAGTCTCCGTTGAGTCTCACCCGTGTACACGTTAACCTGTCTGTGTGTCATTTATTCTGACCTGAGT
TGCACTGCAGGAAAACTCCTGACATTTCTTGGTCCTTCGAGCCGGATTGGGACACAACACTTTTGTGTGATCCCACGGGA
AAACCTCATCGAGTCCTGACGTCGTGAGAAGCCCGCGCTGAAGTCTGTCGACAGCTCCTGTCCAGGTACAGGATAAAGAC
CAGAAGCGTGAATTTGGGTTCTGGCCAGCGTTCTTAAAAGTGGTCCACAACGGTGGGGGTCGATAAGGGGGACCTGACAA
CCCGGCAATTAATCAGCAAACAGGTGAATATTGACACTCTGAAACACGTTGCGAAAAATCGTAGTAGGCTCGCCCGAGAG
GGGCTGGTAGCATTTTAAAATAAAATAGAGCTCGTCTGGGACTGGTAGCTCCCCCGTAGTGGGTAAAGTTGGCTCGCCCG
AGAGGGGCTGGTAGCGTCTTAAAATAAAACAGAGCTCATCTGGGACTGGTAGCTCCCCCATAGTGAGTAAAGGTAGCGCG
CGTATAAAGGTATTTATTGTTTTATTTTTGTTGGTGGAAGAAGTTGATTTTACAGCACAATAAGGAGGCTGAACTATTCC
ACTAATTTGTTTGCTGTAGGCCACCCAAGTACTGGTGAAAAGAGAAAAAGGTCGTGTTTCATCACGTAAAGCTGACACTG
CTTTCAAGAATAGCTTGAAAGTAGAAGGCCGTGTCAACTACCTCTCTCGATTCTCGTGCCAGAGAAGGTGCCGCAGTTGT
GTAGTTGTAAAGGATTATAATGGGTAACGAAGCTTCAAAGCTCACTGCTGACGAGCAGTGGTTAGAGAAAAATGTCCAGG
CGCCGGACAAATTAGTGCATGTAGATGGAGAAATCCAAAAGAAAACTATATGTCCCACGTGGGAGGGAAAATGTAGCCCC
TCCGCATTGACTAAATTATAAGAAACCCTCCAAGCAGAAATAAATACTGAAAAGGATGCTAAAAAGAAATCAAAGCATAC
ACAAGAGTTGTAATATTTTAAAGCATGGAAAGAGGAATGAAGTGGAATAAACAAAAGGTTAAATTAA
>TCONS_00001687 gene=ENSONIG00000024699
GACATACATTTTAGCAGGATTTAAAATGTTTAAACGTGATTTTGGTTGTATCAGTTATTACTATGAGCTACTTACATAGC
CATTTTTGGAGTACGGGCCACTGAGGTAAGGGAAAAAGGTTACAATTCCTCTGGCATGCTTCCTGTAGACAGTAATTTCT
TATAGTCAGTGCTCTTCATTGAACTACTGTAAACAGAAAATGTGAATAGTAAAACAGTCCCATAAATACCAGTAAAACAG
CCTTGCAGTGTTATTTCTTACACTGCATGTTACTTTTTTCAGTGTAACAAGGTGTTTTCAGCCCTTTGGCTGTAGTTTTT
AAGCCCTGTACTAAATGAGTA
>TCONS_00001688 gene=ENSONIG00000023567
TTTAGTGGAAAAACTGTATAATGTGAGTGTCACTCCTTTTAATCTACCACTTATCAAGCATGTTACTGGCGCTTAATAAT
TTAGTTTTTATTTATCTGAGTCACTTTTGAAAAAGTATCTTGAAATGATCTTCATTTTAGGCTACAAAACATTAGATGTC
ATGTAATCTTTTTGTTTACTCAAACTTGTGTGCTTGTTTCCAGCATTTGCAAAGTTTGGTGTGCCAGCTGTAACAAAAGG
AGTGAAAGTTTTTGATAGTTCAGGGACTGAGTTGGATGATGATGTATTTGAGGATATAGTAACAGATCCCTCAACTGGGG
TACTAACCATCAAATATGAAAAAGCTGCTGCAGAAGTGTCTCCTGAGCAGTCCCAGTTATCATTGCCACATTCATCAGAT
TCACAGGATACGGTCATCCTTTCAGACAGCCCTTTAGGAAACGTCAGAAGCTGGATGTAGAAGATAAGCAAGGAAGCTGA
GTAGTTCTTGTCCTTTTGATCTTCCAGTACATCACCACCACGACAGGTAAAAGAAATGTATGCCAGAGGAATTGTAACCT
TTTTCCCTTACCTCAGTGGCCCGTACTCCAAAAATGGCTATGTAAGTAGCTCATAGTAATAACTGATACAACCAAAATCA
CGTTTAAACATTTTAAATCCTGCTAAAATGTATGTC
>TCONS_00001698 gene=XLOC_001319
CCGTAGCATATGCGGGCATGGTTCTCTGTCCACTAATACCTTTAGCTCTCTCCACTGGTCCCACTCGACCGTGTGGGTGA
TGCTAGGCAGCTCTATGCTAACGGATAACTCGTATACTGATCTTGATCACTGAGCGGTTTATTGTTGCTCAAAGTTGACA
AATCAATACAAAAATGAACTATATACATATAGTACAAGCCAAAGTCGCGACGTTTCGGTTCTAACCGAACCTTCTTCAGG
CTGGCTTGTGACAAAAGCAATAGTAACGATTTCACCAAGTGTCCGGAGCAGATTTCGTGCTGTCCGAATGGCGTCCATGA
AAGTCTGCACAGGGTTGGACCACACTGCCCACAATGCTCAGGGTGGTCGCGTGCCTGTAACCAATCAGTGGTCCACGCAG
TAACATTTTAAAGGACGCTGTGGCATCAGGGCCGTAAACGGTCGCACGCGCAGGTGCTGCGTTCACGGACCTCGGGAGAA
CAGACTGTCAAGCGTCATATTGAAAAAAGTCTTTGCACTCAGTCTTTTAAACACAGAGGGTTGACTGCATTCAGCCACCA
TAAAATATTGCACAGTTCAACTCTGTGGGGAGATTTTCTCACAAAGAGCAGTCCAAACTGTCTGATCATGAGGCGTTTGC
ATACCAATAGTCCATCCAGTACAGTAGAATGTAACAGTTCATATATACAGTGTATAGTGTACAGTGCATAAAGTGTTTTA
ACGGTCCATCGTCCCAAATTAGAGGGGTTAGTGCAACCTGAAATTTACATAGGGGTTGAGGAACAGTCATAACAACAGCA
AAGCACAGGCATGTAATGCATAAAATCCATACCGTCTTACATCATTGACCTTATGACCCCTAAACTTTATGCAGGTTACA
GAGTTGATACAATAGTGTGTGTTGTTTGTGTTTTCCTATAGAACATCACCATGAGGGGTCCCAGAGAACCCAAGCGGGCG
GTCAGGCGGCACGGGCCGGTTAGGGGAAATCGAGTTTGGAAGCACGGTCCCCGAAGGGGGGCCGGGCTCCGGTGCACAGA
CCATACCTGCGCCCATCTCAGGTCTCCAGAGACACCCAGCGAAGCTCCAGGCGGGGTCCCATGGATGGGGTTGAAGAAGT
GAGGGGTGAGGGGAGGAGGGGTAAAGAGGAGAGGGGGGAGGTTAAGGTTAGGGCCCCTCACAGGGGTGGGGGTATGCCCA
GTCCTCCTCTCCCACTAGGTGTCCGAGTGGTGAAGGTTAGGGCCGGAATTGAACTTTGTGTTCAGAAAGCAGAGTGGTTA
AGGTTAGGGCCGGAGTCCAGTTTATTACAGGGGTCACTGAGGTTAGGGTTAGGGTCAGCTTCAGGGGCAGGATGTCCCCC
AGTGAGTCATGAAAGGAGCTGAGATACCCAGTGCAAGTGACAATAATAACAATAATAATGATGACAATTAAGAACAATGA
AACATTAACTATATACAAACCGTGGGATCAATTTCTCCTGAAACCCTTTTCATTCAGGCCCTTTGGATAAACTGTATCCA
GTTTGGCCATCCACATCCTCTCAGCTCTCCTCCTCTGCTGCGTTGTCCATCTCGAGTTAACCTGGATGGCCGTCACTGAT
ACAGAGACCCATCCATGTAATAA
>TCONS_00001702 gene=ENSONIG00000024753
TGAGTTGTGTTTAGCTGAGCTGTGTCTTTAATCAAATCTAAACTGAAGAGTTCATTTTGTGGAGGAGCAGCAAGACTTTC
AGTGTGACTCTCAGGAGAAAGCCTCCCAAATGTCTGTTGTCTTAATAGTGGAATTATCTGGAAAATGAACCAGTTCTTAT
AAGCTGCTTTTCAATATGAGCAGTCAAAGCATTTTATACAGCGTGCTTCATTCACACAAGCACTTCTTTTTCTAACAATG
ACACTATGATGGATGCATTGGAGAGGAAGTCGGGGTTCCATATCTTGACCAAGGATACCGTGGCGTGCAGACTGGAGCAG
CCAGGGATCAAACCTCCAACCTTCCATGGCAACCAGGACCATAATGAACCCTGACTCCACAAGACACTCAGGATCCACCT
GCCCAGTAAGTCACCCACTAACTGTAACTATCAGAGCCCTGACCTTCTGCAGAGACGAGTCACACTGAACACAGCAAGTG
>TCONS_00001704 gene=XLOC_001324
AGGAGGATGAAGACTCCTCTAGAACATCAGGACACAACTTCACCATCAGCAACATCAGACCTGAGCACAGTGGGAGTTAT
TACTGTGTGGCCCACAACAATAGAGGGACTCATAACTCCACCTTACAGCTGACTGTTGTAGCAGGTAATCAATGACATTC
AGCTCATGTGGATTTAATGATGATGGCAGTGAGGAGGATAGCTCATCCAACAGCTGGAAGCTGCTCGGTCACTTCAAAGA
TCACACTCTCCACATTTTTACATCCTAGAATTTTGTCCTCTTCATTGTTGGTGATATAAATCTGATGTGTTGCTTTTCTG
TATACAGAACATCTGTTGCTCTGAGGAAGAGCTTTGGCTGCATTGTTGGGTTCTTCTGGCAGTGTTTGACTTTAACTTAC
ACTTGACTGATGGCCTTTCTTCACAAAGTATCCTCCTCACTGCATGAGCTCAGAGGTTAATAGTAGAAGTTAAACATGTA
GACAAAGTTACAACTGAAAGCTGCTGAAACTGCAGCAGTACTGTTCTGTACTTTTGTAGCAGTCGTTGACATATGATATA
TGACTCTACATTCTTAGTGTTACTTTCTGTACTCAGGAAGTGATGCTGGTTTAACTTCAAATTTAATTGTAATGTTTCTG
TTTTTCTCACATGAACTTCTGACATCAGCAGTGGTGTAGCAGGAGTCTGGAGGAGGATATGTCTTCCTAAAACTTTGTTC
ATTGAGTGCTCAAATTTTCAATGCTGGGATGGCACCAGTTAACTCATTGTGCTGAAGGACTAATCTAAGTTGTCTAACTC
TAACTATATGCCAGTACATCAGTGATCAGAGCACCGCTTTAACTGTTCTAACCTGCAGTAACTCTACTTTATGTTACAAT
CAGATAATTGAGGCCATAAAATAAGGAAAGCATTACATGAGTTTCAGTGAACTCAAGTCTTACAGTAGCTTATTTTGCTG
ACTATTCATGCATGAACAAGCTCCTGTACAGTTTTACAAAGAGTACAATTATCTAAAATTCCAGGCACAGTAACATTTAT
TCTACAATGTTGTGGCTTAACTTGACTTGATGTCGTGCCTGAATCGACTCTGTGCTCAGTTGTTGTAATGCTAACTTAAC
TGTCAGTGTTTTATTTTGATCTTTGTTTCCACAGGAGCAGGAACATTAGAAGCTGCTGGAGTAACTGCTGCTGTTCTCCT
GCCTGTCATATTCTTCTCTGTCTTCCTGTGGATTCAAAAAAAGAGGATGTCCAAGGAACCTGTTAAATCTGAAGACAGAG
CCAACAACAGAGAACAGTGTTTACCTGACCAGAGACAGCCAGAGGAGCAGGATGATCTTCAGTACACCAGCATCCACTTC
TCCAATAACCAGGCAGATCCTCTCTACTCCAA
>TCONS_00001709 gene=XLOC_001328
GAATTATTGCTGATCAAATAACACAAATACACTAATGTAGTGATCAAAAACACACAGACACTAAGGCCGTGATCCTATAG
GTTCATATTTTAACTGGCAGGATGTTTGTATGAGTGTAGTCATACAAACTTTCAGTTAGTTATAAGTCCAGGATAATCGA
GACAGCAGGTCTGTATCAGCAAATCTTTGTACAGTTTTATTATTAAAAGCATTTGCAATAAAATCACAGTGGAAGGCCAC
CAATGACCCCTCAGTACCTTTAATGGTGCAACATGCCAGCAATGTCACCTGATAACTCACCAGCAGGAAGCTCACAGGTT
CTTTTTTTAACTATAGTGTTTCCCAAAGGGAATAATTGGGAACACTGCAAACAAATTAGAACAAAATACTAGACACAGCA
AATCAGTGCATCATCAACACTTACGCAAGGCCGATTCCTATGATCTGTTAGTCCCCACTCAGGGATTGCATATTACTTGG
CTAATATTGCACCTGGCCCAGGTGACATAAAGACAAACCGAATAAAGAAAGAATCGGTTTTAAAATAAAATACGACCCTT
ACTCTAAAACAAACTAGAGAGTGAGACAACAAAACAGTGATACAATCACATGTGCAGCCTAGCATACCTGACAGTGTGAA
ACACTACAGCCAAATACCTTCAGCTAACTGCTTGCTTGCTGTGCAACATCATTCATGTCCTCTTAATCATTACTGAAAAA
CAACAACAACAACAACAACAGAATGCAATAAACATCAAATACATTTCAAAGCTAATTAAATATATAACTTAAAAAACATT
CAGTGTAGACCTTGAATCTCTGCTGAAGGACAGTATGATCACTTAAATGCAACCAGAGCTTCTCAGCATAATATGTTCAC
ACTCCAAATATTTGTAAATCCAAATCTTCAAAACCACAACCAGAGTCCACATTCTCACATCAGAACAAAGGAGAGAAGAA
GAAGAGCACCTGCCTCTACTTCCTTTTTGATCCCTTGTCTTTCAGCCTCAGAGTCGCTGCAGAATTTCTGTTTCCTTTAA
AAACTCTAAAGTCCTCTCACGCCACCATTATTGACCCCCTGCAAAAAAACGTTTAACTGTCCATTTTTCTAATGTTTTTT
TCTTCTTTCAGTTCATTTAATACCCACATGTGCTGGTATGGAGATGAATCTAATGTCCTTTTTCTCCAGCAGGTGACGAT
GCAGCAAGAGTGCTTCATAGAGTAAATCTGTTTGAAGTGTAACTATTGTTAAGGGTTCAGATATTGAGGAGGAAGACCAA
AAATAATAACCACTGATCCGGCCTGGTGCAATTAGACGAAGATTTTAATGCACACATGTGGAGTCCAACACTTGTGCAGA
TTTCCGTGTTGAACTGTCTTACAATAGTCAGAACAAAGACTTTATAGGGTTGGGGGTGATACTGCTCCCCCCCCTTCTGT
TGCCAGGCAGACTCAATACAGCATACGTCAATCCAAAACCACAAATGTTCTGTTGACAACTTTTAACATAGTTTAAAAAA
GAACATTGT
>TCONS_00001711 gene=XLOC_001330
AAAATCCTGAGCATTGTCTGACAGATGTTAAAAGATCACAGCTGCCTCAGGAAATAGAGACAGCTCTGACCCTTCCTGTA
GTGTGAAGTAGTATTTTTTCTTTTAACCCAGTCCAGTTTATTGTCAGTGTGTACTCGGAGGTATTTATTATCCTTCACTG
TGTCCACTTTGACCGCCTGAATTAAAACAGGTGTCACAGGTTTCCTGGTCCTCTTAAGATCCACAATCCTTTCCTTGGTG
TCTGTCACACTGAGCTGCAGATGATTCTGTGTGCACCACATTATATGACTCCATCTCTTTACCCTGACCGATGCAACTAA
CCATCACAGAGTCAGCAGGAAACTTCTGAAGATGGCAGGACTCTGTGCAGTGGCTGAAGTCTGTGGTGTAGAAAGTCAGT
AGGAAAGGCGGTTCCTTGTGGTGCCCCTGTGTTGCTGATAGTTTTTAAAGTTTTTCTTTATCTAAATAACGCACTAGCAT
ATCCTGTCCTTTTACCACGTCACTCTAGTTATACTGTCTGT
>TCONS_00001712 gene=XLOC_001331
TTAGATATTGTTTTTACAGTTAGGTCCACATGTATTTGGACACTCACACAAGTTGTTGTTGTTTTTAAACTGTTTACTGA
AACAAATTCCAATTATAGTTAAATAACAGACAACATCTGTAGACTCTCAGGTTTCAGGTACATTACAATACATACATTCA
AATTGGATGAAGGTGTTATGATTCAATGAAATGTTGTGATTTGTGATCACATGCTGGCTGTTTTGATGTGTGGCTCCTCC
CATTGGTGTACGTGTGGTTTTTGAATCTCCTCCCTCCAGGCTGGGCGTGTGGGTGTGTCTGTGGCTGGTGATCAGGCTAG
AGAGCTTATTGGCTGATCCAAACAAGCTCTTGAAGTCCGGATTGGATGATTGAATGGACAGCAGCCTCTTAACCTCCAGC
TGACAGCGCCCTCCCTTGTCTCCTCTACACCCACAAAGAGCCAGCTAGTTGTTTGTAGTTCTCAGCGTCTGTGTGAGAAA
GTCTTTTCGTACAGTGTGCGCTGTTTGTAATTAAGATATCTTTGTGTTGGGCTAACAGCATTTTTGTAAATTCTTATTCA
TGT
>TCONS_00001713 gene=XLOC_001332
GCATGTCCCACCGGGAGGAGGCCCCGGGGCAGACCCAGGACACACTGGAGAGAGGAGAGAGTATATCTCTCCGCTGGCCT
GGGAACGCCTTGGTGTTCCCCCGGACAAGCTGGAGGAGGTGGCTGTGGAGAGGGAGGTCTGGGCTTCTGCTTAGGCTGCG
GCCCCTGCGAAGTTTAGTTTTGTTCTTGCACATATGTCTACAGGGTTCACCTAGCCTGTCTCACAAGCCTGAACATGACA
AGTTAAAAGTACTGTAAGGAAGATTTATTCAAATAAAAAAAAGTAAAAGCTGCATTTTCATGAAGAATCATACCTTCAAC
AAAGAATCATACATCACTGTGGCGTAGTCGAGCATTTCTCCTTAGTTTAACAACTTTGTAAATCCTTTGTTCACTTAGAC
TCCTTTTTTCATCAGACTAACAACCTAAATGATGTTAACTGGAA
>TCONS_00001716 gene=ENSONIG00000025887
TGTGTTGGCTCTCCTGCGTGCAGTAATAAATAGCTTGATCACAGCTCTTTCTGTGTTGCAGACTTTATTTACAAAATTCC
ATGATACCCCCCCACCCTCCCACTGTGAACCTGAATTGAATATTCAGAAGACATTTGTTTAAATAGCTCTAGAAATCTGA
GCTGTTGGTGTGGTAATAATATTAGAGCTGGCAATCTTTCTTACTGAATCTCTACTAACAGTTCTCCACAGTCACTGTCC
ACATGGGTCAGTGGGACCAAGAAGCACTCTGCTAATGTGTGGACTCTGACCAGCAACATCCAGCAAGACCCAGACAGCGT
TTTCTATCTCCCTGCTGGAGTTTTTTTGTTTGTCTGTGACTGGAGAGTCAGATTTTTGTTGAGGCTGGAGGAACAGCCTC
ACACTTGCAGAGGTTAATACACTCTACTGATCCCTGATGGGAGAATCTTCACCTCTGCCAACAAAGAAGCCTGGTGGATA
TTTGTTTGCAGTCTGATGATGGGACATCATGCTCTGCATCTTCAAAGTTTGTCTCTTGATTATTATTCATACACAGTAAT
GTGAAGCATGCTTATATCTAGTATAACTGGACCAACCTGGTGCTCTTCATTTATGGAGGCTGT
>TCONS_00001717 gene=ENSONIG00000025887
GAGAGTCTTTGTGGAAATCCTGTTTGGCTTTTTGTCATTTTAATTCTCTTTTCTGTTTTCCAGAACAGTTCTCCACAGTC
ACTGTCCACATGGGTCAGTGGGACCAAGAAGCACTCTGCTAATGTGTGGACTCTGACCAGCAACATCCAGCAAGACCCAG
ACAGCGTTTTCTATCTCCCTGCTGGAGTTTTTTTGTTTGTCTGTGACTGGAGAGTCAGATTTTTGTTGAGGCTGGAGGAA
CAGCCTCACACTTGCAGAGGTTAATACACTCTACTGATCCCTGATGGGAGAATCTTCACCTCTGCCAACAAAGAAGCCTG
GTGGATATTTGTTTGCAGTCTGATGATGGGACATCATGCTCTGCATCTTCAAAGTTTGTCTCTTGATTATTATTCATACA
CAGTAATGTGAAGCATGCTTATATCTAGTATAACTGGACCAACCTGGTGC
>TCONS_00001718 gene=ENSONIG00000025887
TATGTAAGACTGCAGTGAAGCGATGCGCCAGATTAATCCCTGGCCAAAGAACAGTTCTCCACAGTCACTGTCCACATGGG
TCAGTGGGACCAAGAAGCACTCTGCTAATGTGTGGACTCTGACCAGCAACATCCAGCAAGACCCAGACAGCGTTTTCTAT
CTCCCTGCTGGAGTTTTTTTGTTTGTCTGTGACTGGAGAGTCAGATTTTTGTTGAGGCTGGAGGAACAGCCTCACACTTG
CAGAGGTTAATACACTCTACTGATCCCTGATGGGAGAATCTTCACCTCTGCCAACAAAGAAGCCTGGTGGATATTTGTTT
GCAGTCTGATGATGGGACATCATGCTCTGCATCTTCAAAGTTTGTCTCTTGATTATTATTCATACACAGTAATGTGAAGC
ATGCTTATATCTAGTATAACTGGACCAACCTGGTGC
>TCONS_00001726 gene=XLOC_001339
CTTTTCTCTTATGCATAAGCAACGCCGGCTGGTCAGAAACGCTCTGTGTGGGTAGAAAATGGTCTGCACCGGCGCTGGTC
CTGACGCGAAATGGCGAGGGTCTCACGCTCTGAGGAACGCTTCATATAGGACCGGGTGCTTCCAAAAACAATAGATGGTG
TGCCGATAAGTCTGGGGGGCGATACACCTGCAGGGCATCACCTTGCTGTGCAAGTTTAAAACAATGAGGGTGGGACACGC
AGTTGCTGAGATCCGGTGTAACTGGCCAAGATAGGCCTAAGGGTCTGCTTTTGCTGGCTACTTCAGAAAATAGGTGAGAA
CTTGCACGACTGGTACATCTGCAGGGCTTTTACCTTGTCCAGGAATTACAAAAGGAGCCGATACCGGCCACTTTAAACAA
TAGGTCGGGTCCCGGCTCGACTGGTACACCTGTCGGCTTTTACCTTTTCCTAAGGAATCACAACAATTAAATGATACCCG
CAGTGGGCTTTTGCAATCCTGAACAATTTCAAACAATTAACCGGCTGTTGAAAAGACGGAGCGGGTCTGTGCGAGTGGTT
TTGGTAGTATCACTGCAGCGTTTATTTTCTAAAGGGCTGAATGTTATTTGCGACCATCTGTTGTGTTAAAAACTACTCTG
AAACCACCAAACCCCTTACGGAAAAAAAATGCCCGTTTGATCCGTTTTTAAAATAAAAGGCATGCATCGCTGCATGCTGT
GACATCAGTATCACAAAATGAGTGTGATTAAAACACAATTAGTTTGAAAAGAGCGATACTGCCTGCTTATAACATTTATT
TTCTAAAGGGCTGTATGTTATTTGTGACCATTTACTGTGTTAAAAACTAGCTGGCTCTGTCTCCCTCTTAGTTCAACATT
CCGAAATCCCGATTTTAAATAAAATGAACATCAACCCCTAGGAAGCCCCTGTAGATGCGTAAAAACTAGTTAAATTAAAA
CTAGTGGTTTTATTAAATGAAACGCTCGTGAACAGGCTGACATTGCCCATTCAGAAGAAATTCGCATTTGTTCCGTTTTT
AAAATAAAATGTTTGCATCGCTGTCTGCTGAGACATTGTCAGAATCATAAAATTAGTGTGATGAAAAC
>TCONS_00001729 gene=ENSONIG00000022685
GGGTGTCCTGTTTTGTCCACGATGTCTTTCTTGTCCTTACACTTCCAACAGCCAAACTCATCTGCCTGCCTTTGTCCCAG
CACATCACACAAAGCAGGAGATTCACTCTTTATCACAGGAACAAAGTGATTTACTGTGCAGCATCTTCTTTCCACACTTG
TTCCAGTTGCCCCCAAATCACCACAAAACAGTTTGTTATTGTTACAAAACACCAAAAATATCAATGAAGTAACTTCAACA
AATGTTAATATGGAATAAAAAGAAAACATGAGGAATAAAAGCAGTCTGGCTCTTTAAGAACAGAGAGGATTTTCCTCTGT
AGGTTTATCTTTCAATGCAGTGAATCCGTCCTCACTAATGAAGTTTACTGGATCTGAGCTTCTAACTGACAAACTCACTG
CTTCTTGTTTAGGTTGCGATGACCATGGACGTCAATATTATGATGATTGCAGAAGATTCAGAGAACCCAACTGACAACAC
GACCTTTCTGAAACTCTTCAACCAGAACCTGCAGAGCAACAATGAAACATGTTTCTTTTCTTTGTACAGTTTTGGGGCTG
ATTGTTCTTTAAACACCAAACTGTCCATAAATGATTTGAACTTTTCATGCACTCAATACATGATGTGTACACTGAATCCA
TAAAGTGTCGATGGCTGGCTGACGTCTGAATAAAATGTTTCATCATCAGAGACGTCTTTGTATCGCTTTGTCTGCTAACT
GTGTAGAACAGTTCTTTTACTATGTACATCAAAATATTATTTAATAAATAACAATAATGGAAACACTATAGTGAGCACAC
AAGCACAAGTTTATTGATTTGTTTAATGCTTCATGATGGTGTTGGCTTTGGGTAGTGACCAAAAGAATAAGATTGTGGAT
ACAAGCTGCAGAAAACAGCTTCGTCCGAAGGTTGGCTGAAC
>TCONS_00001733 gene=XLOC_001345
GACAACAGAAGAGATGTAACATTGTACAAGACAATTGTTTCATCTACCTCATTAATGTTATTTTTAACCTTCTCAACAAA
ATCCAAGATGTTCTGGATGTGGTGTTTAGAGCTGCCTACCAACGGGTTGAGGATCGAAGCCAGAAACTTTGAGATGTTAT
AGGTGACCAAGTGGATCATACAGACAACTGGTGTTAAAGGTGCACCCTTCATTAAACCATACAGACTTGGTATGGCTTTC
CCTGGGTATAGACTGTGGAATGAGGTCAGGTCAGTAGCTTTGTGCTATTATAACTGCTTCAGACAATCGATCAGCTTCTT
TGCGTAACCAAAACCTGGGTCTCGTTTCAGGGCCTTGTAAGTATTTTGGCACTGAGTAGTGCTAAACTCCATCCTTCATT
CTGTCAAACACTTTCTTACAAAGGTTATGATTAAGGTTTGTTGCAGTATCATCTACACACACTCACAAACATGTTGATAT
CCAAGTGTTTTAGATTGTTTAACAGCAGGTGTGTTTCTCCATCCCCCCACTTTTCTG
>TCONS_00001734 gene=XLOC_001346
CTGAAAACGATGAAGCCGGGAGTCCGCTGCTCTCGCTGGCTGGAGTGACCATTGAACGCCCTGGCTTGCTATTGAGCGGG
TGGGTAACAGACGCCTCCGAAAACATCGGCACACTTTTGCAAATATACAATGTCTTGATAAACCAAGCAGATATTTGAAG
TTTACACAGCTACATTCTCGCCTGAAAATATGTTAAAAGTTTATTTTGTGACCCAGAAAGATTAATAAGACTAATTTTAA
AACTTAGTAGCGGCCGCCATTTTTTTGGTAGCTGAAATTTGGCTGGGCCCCGCTATGAATTCTGGGATATGGTGGGCCAC
GAAGGACACACCTGACCCATCCTTCAAATTCGGGGAAATGAGCATTTGTCGGCCGCATTTGACACTAGGTTTACTAAACC
TGCGCAAATTTGCGTAACTTCCCTAAACCCAACACCCCCTAGAATTACTGGGTTTTTTATTTTCTTTTTTGCAAGTCCCG
AGGTGTTAAGCACCCCTGCTGAGATTTTCAC
>TCONS_00001738 gene=XLOC_001350
GATGCAACACTACATTCTGACTTAAGGCATTTTAGGCAATTCCTATTTCTCAAAGAATTCATACATCTTACATATTTCAA
ACTTTTAAGTTAAGAAAAAAACTTTGCATTGCTTACAGCTCATAACTCACAGCTCTAAAACTCGTCATTGTTAAATCATG
TGCCTAATCATTATATGTCACTGTGATCCACAAGTATGATCACAAATTTGTTTTCCAAACTTACAAAACAAACAAACAAA
AACAAAAACAAATTGCCTATGGCACCAAGGCTTTGCGTTCATATTAATTGAGTTGTAAGCTGCTTTCTTCATTGCAAGTG
TTTGTTTCAATAAGGTTTAATTCATGCATCTTATCACTGAGTTCTAAATTCAAACTATCTCACTTCTAATTCATTTCAAT
AATAATCTCACATGTAACAATTTGTGTATGTGTGTTTTCATTTTGTGTTTACCTCTTTTAAACGTGATATGGTAGACATC
CCTAAACAATCATGAGTTCTGGCTTCAATTTTTCCAATCCAATTATATCCTATATTCTCGCAGTCAAACTCGTCCAGCTT
CACCTGACACTGGTCCCCCTCCTTCACAGTGTCCTGTTCCTTCTCTTTTTCTTCTCCAGTCTTCTCTTCCAAAATTACTC
CAAGCATGGCAAATATGACACTCAATGTCCAGTGCTCTTCCACAATTCTTTATCCCACTGTTCAACTGCCCAGCCTGTAA
TTCACAGTACATGTTGCATTACTCGCTTTTCTTACATGCTGCTGCTGGTCGTCAGTCGTCATCAGTGTTAATGGATCAGG
GGCACTGTCGTTTGCCTGCGGTATTCAAGTCCACGATGTTCTGTCGGTCTTCATCAGGAGATTGACTGTTCTTTAAGCTC
CTTCTCAGGATAAGGAGACAATGAGAGGTGAAGCTGTCAACTTTTAAGCCAAAGGCTGGCCTGTTTTCCTCCCAATTCTG
TTAATCTATCATTTAGCCACTGTACTCAAGGATCAATGTTGAGAGAAGTCCACCTGTATTGGCACACTAAAGCATACAAT
TAATATTCTTTTCATTTCTTTTTCTTAAAACCTCCATTTGCTTCATGTGCCTAGGGTTAACTCTTTCTCTCTTCTCTGGG
TGCACACTTGTCACAGTGAGTACCTTTTATGGGCCTCTCACAACCACCACTTCCTCTCACACAGCAGGCACACAGAGCCA
TATTTCCTGTTTCTTCAAACTAATCTAACTCTTTTGTTTTTTCTTTGTATTTATAATCTACAGACCCTCTTTAATTCTAC
TAAATCTTAATCTAAAAACAATACACCTTTATTTCATTCACACCTTCAAATATTCTAACCTCTTTTGTCATTCAGTAATC
GTCTCACACACTGCCTTTTCTTCCAAACCTCATCTTTTTCGCTCACTCTACTAAAAAACCTCCTCAGTGTTATTATTACC
TATTTACTTATTTGGTACAAATCACGCGGAGTCACTCAAATCAAATACTGACAGCATTCACACAGTTAAAATCACTCACA
ATACGCTCTCCTAGGAGTATTTTAGACATCCTTTTCATAATCAGAAAAACAATTTAAACCTCTAATCATTCTCACAGCAC
ACACA
>TCONS_00001739 gene=XLOC_001351
TTAGCATTTAGCATTTTATAATGTAATAACATAATCCAACCCCAGTAAATAAAACAAAAATTCCCTCCAAGCAAACATCA
GCATCCCCAGAATTAAGTCTTCCACTCCTCCTGTTTGTCAACATTTCATTCATCCCCACCTTGGTCCAGTCACACACTCA
CTCACCTGCATTCACACATCATATTTCAAATATTCGAGACTCCCGCACGAATAATCAGATTCTCCACACCAGCAAAATGA
GATCATTCATTTGTTTTATTTTGTTTTCTCTTTTTTAGAAAATAGTTCTTTATGCTTTTGTCTGGATTGGCTCGCTACAA
TCCTTTTAGACAGGGACTTTCAATCTGATCAGGTCCCCACAGGTAGCCTTTCCTCCACCCATTGAAATCTGGAAAAGTCA
CCTCATATTTGTTTGTCCGGAAATTTTGTCAGCGCTGTTAGTTCACTTTCTTCTAGGCCTGCTTAAGAACAAAAATGAGA
AAGAAAGAGAGCTGATTATTAGCTCATCAAAGTACAAAACAAAATCACCTGACAGGTTTTTTTTTTTTTCTAAGTGCACT
GTTACAAAACCAATGGGCCCCCTTAGACATGTCCATGTTTATTAAAACTCCCTTTATTAAAATGAAAACCAACAACCTCA
AAAAATCTTAAACAATCTTAAATTTCACCCATTCAATGCACTGAAAACCTTGTCAAAAGCTGCACCGTTTTACACACAAC
CATGTCTCAGGCTCAGACTCAGCCTAAGATATAAACCCATTACAACAATGTATCATCACTAAATTATAAATTTCCTGTCC
AAATCTGCGCCTCTGAACCGTCTAATTTGCTTCCTTTCCTCAAGGCCTCAATCACACACACACACAGGAAGCTCCTCTGT
CGTCACTCACTCCAGCTAATTTGCATACTGAGTGACATCTCAACAAGTTAACTTGACAAGAGAAATACATGTTTAAAACT
TATCACATTATTGAATTACTTTCATTTTCTTTCTATACTAATCACTTGCTTTGGTCAATCAGTGCAAGAGCACTCCTAAG
TCACCCTTTTAAACTACTTTAATCACTTCTCTTTTGTTTTTTCCATAACTCACTCCCTTGTCATACAGCTTCTTTTGAGT
TATTCCACAACTCTATTTTATCCAAGTGTGTTTTAAGTGTATTTTCTTCAACATTCACACCATTCTAACACTCATGAAAT
TAGCAAGCTGATTTAATTACATATGTTTGTGTTCTTAGCCAGGTTTTAATCACTATCTATGCATTAATCTTCATGAGCTT
ATCTCTGTAAGGTTAGTGCATTTTCTGTTTGTATGTGTGATTTTTATAAATGTTTCTTTGTGATCTTTGTGATCTTGTAA
ATGTTTCTTTTGCAGTGTTTCAGACTCCTTTTAGCCAGGGTGTGTTTTCTCTCTTTGGCTCATCACTGGTCATTGTTAAT
GACATTTCCCCTCCGCCTGTGCCCAGCGGCTTTACCCTTTAAGTCCCGTCTCCTCCAGTGACTCCAGGCTCACTTAGGGA
CACAGGGAGCAGTCGTGACTGTGCCTGCCTTAGGTTGTCCCAGGGTTTCGAGGTGGGATCTTACCCGTCATGGGCTATCC
AGCCTTCCAT
>TCONS_00001741 gene=XLOC_001353
AACAGAGGCAAAACACTCAAATTGTGATTCTCGTTCTGTGTGTGTGTGTGTGTGTGTGTGTGTGTGTGTGTGTTAATGAT
TAATATCACTCAAGACCACTTAGAAAATGACAAAGTCTGGCTGCTCTGAAGCAAAATATGAAGAAACAAGGAGTGACACA
AGACTTCTCTTCACACTCTATAACTAAACAGCTGTGCTCACAAATGACTCACTCGGTCACATTAAGGTCACATTAAGGTC
AAAGCTGTGCTGATCTGCTGTTCTCACTGCTTTTTTGTGTGTTGGTCCAAAGCTGAGCTCTAAGGCGGCTCTAAGCTGGT
TTCAGAATCAGATACTTTATTGATCCCTAGGAGAAAATATGTTGGTTACAGTGCTCCAGTACAAACAGTAACAAAAACAG
ACAATACAAGAAGTAAGAAATAGCACAATATATACATACATATAAGTCACTTACTGATAAATATCTGAATAAGAAAGAAG
AGCATGTGTAAAAAGGTGTAGCTATTGCAGTGTTTACAGTGTGTTAGGTGGATGAGTTGTACAGGGAAATGGCCACATGC
AGGAATGACTTCCTGTGTCGTTCAGTGGTGCTTTTTGGTAATCTCAGTCACTCACTGAATGTGTTCCTGTGGCTAGTCGG
TACGTCACGGAGTGGGTGGGGGAAGTTATCCAACATTGTCTTTGTCTTGGACAACATTCACCTCTCCAACACCACCTTCA
GAGAGTCCAAGAGGAACCCTCTACTCCCCCAGCATACAACAGCATAGAGGATCGCACTGACCACAACAGACACGTAGAAA
ATCCTGAGCATTGTCCGACAGATGTTGAAGGACCTCAGCTGCCTCAAAAAATAGAGACGACTCTGGCCATCCTGTAAAGT
GCTGTAGTATTTTTAGACC
>TCONS_00001744 gene=XLOC_001356
AGAGGTTATGAAGGAAGTTTCACTCTAACCTGTAGAGAAGATGGCTGGCATGGGTCTAATGAATGCCCAGGTAAGAAAAT
GCCATAAACTTAAAAGGATACATTTTTTCATTCATTTGTGGGCTATTGTTTTTCATGACAAACATAAATATTGTAAAGAA
CTCATCAAAAAAGACAAATGTATAAACTGTATATAAAAGGTGAACATTGCCTTCAGGACTTAAAAGTGAATCCAATATCA
ATTCATGTTCAGTCAACATAAATTCTCTCAAATCGGGGAACTCGCAAAAAAGCATCTGGTTCTACAGAAGCCTATTGAAA
AATATCTTTAGATCCTTTGATGAGCTCAAAACATTCTTCTTTTGTGAAGCTCATATATATCAAAGAGTAACAAGTATTTT
CCTTGACAATGATGTCATCGCCTTGTCCATCTTCTTCTGGGATTTCTTGTCCCGAAAATAAAGCAAGGGTTATACGTTCC
ACACAAATCTGCTTGGGGTTCCCTCAGATCCCAGGGCCATAAATTTTGTCATCAGATAGTTTGAGCGAGGTTTTGGGCTG
AGGTCTGCATGCCTACCTTTTTTTTTTTTCTTTTTGATGGAGCTAACGTATCCAAAAAGAATTTCTATGGTATTGCACCA
GGTGGCAGATGTCGAGCAGACATCAAAGAAGTATAACAGGAATAACAACTAGGCCTTTGGGTCTCCGGTTGTCCATGTCT
GCATCAGAGTATAACCCAGGCTTAACACACACATATGTGTCTACAAACCTAAATATGGAAAGTTGGAACACTGCATAAAA
TGTCAATACAAAGACGAGTCAGTGATTAAAAAATCTCATATTTTAGTCACAATAGAACACAGAACACATGAAATCAATTT
ACCCAGTGTATTGAATTATTGGACTTTGAAGTTTTGTTTATTTAAAGTATCTGTTTGAATCCTGGTTTGTTTAGTGTTCA
CATTTGCTTCTATTCCTAATTCCCAGTTCTATTAGTTTAATTCCTCCTTTAGTCTTCCATGCTTTGTGTCATCTTCCTTG
TATTTAGTTTATTCATGTGTCTTCTGTGGTATCTCACTTCCTGTTTTATTTTGAGAGTTTGTGTTCCTTGTATTTTCCTT
TTCATTTTGCTTCATTCATCTTTTTTCCTATGATTTAAACCAATCTGAAATGCATCTCCAAAGTGGTACCTGCTGGCCAG
TTTGGTTATTGCTATATCTTGTCATTCTCTCCTTGCTGATATGAGTGAATGGAGCTCACACACCAGTCTCTGTCTTTCTA
ACTTTCACTCATCTACATGACAGTAACCATTCGATTAAGATATTTGTATCTTATTCGACTTACTACCTTGCGGCTGCAGC
TCAGTGCAGCAGTTTCAGCAATGGAGGTGCTGAACATGGTCGATTCGGACTTAATGTCCCCAGTCTCCCTTGGAATACTG
TTGAAGCTCTGCCGGAGGTATGCGTTGAAGATCTTGCAGACTGGGGCCTCTGCTTTATCCCCACACCTGCTTTAGATTTA
GGACTGTAAAAAATCTTCTTCCACTTGGCTATTAGTTTGGAGAAATATTTGCCTGTTTTATTAAAATACAAGCACCACTA
TGGAC
>TCONS_00001749 gene=XLOC_001360
GAGCAGGTTTTCTGTCAGGTTTTTAATGCAGTTTGATTCTTGCTTAGATCCAGTTTACACATCAGCTCAGTGAGGTTTGT
TTGGGTCCAGCTCAGATTCAGTTTCACTGCAGGATTATTCATGAAGCAGCAGGAAACAACAACCATCTGAAGGCACTTTT
ACAGTAAAAACATGAGAAACACAAAGTCCCTGAAAACTGCATGAACTGAGTCAACAGATCAGAAAGTTACATTAAAAACA
TAAACATGAAACCTCATCATCCACTATGGTAACGTGCATTAGAAGTAAATATATTAAATACAGAACAATAGTAAAGTTAA
GAAGTGTGTTCAGTGCTTAAATCTGTATATAATCAGAAGCTCCTCTGATACAAACATGAGAGAAGCAGCAGGTAGTTTGA
TCTTAACCTCCTAGGACCTGCCGTCTGTGATCCACACAAACATGTGGTCACAACTGTGAGTTAAGTGGTGTGATATATGG
AGGTAATTGTGCATGTGTCACTTTGCTGGTTTACTGGTATAATGAGGTTCACACAGTCAGACTAGTTTTGCATTACAGGG
GAGGTCACATGACTCTGGACAGCAGAGGGCAGCAGAGTGCTGTGGGGACTGAGTTGTGCGCACAGCTGCTGTGAGCTTGT
GGTTCTGGTACGACTGACCAGGCGAACAGCAGCGTGTTTCCTGTGTTCACTCTCTCTCCTGTCTTACAGGATGGTAATCT
GGCTGCGCCTCTACAGCTGGGCCTGTAACACATCCACACGTGTCGACATCACATTTTGGGTCGTCTCGACCAAAATACAG
AAATTTACTCTACAAAGGCCTGATATCCACGTACGAGGACATTATACTGACACTGTTCTATGAAATTTAAAATAAATGTC
CTCATATGTGGATCTCATTTTTCTCAGAAACAAACATCAGATAAAAAAAAATTAAAAATCTGGTAATTCTTTGTTTTCAC
ACTCATCAGGTCCCAATCAGCCCAAATAGCACAGAGAAATTGATTTGAGTCTCAGGAGGTTAAAGTAAAAGTTAAAGAGA
TGTTAGCTCAGCAGGTGGTCG
>TCONS_00001753 gene=XLOC_001364
GGTAATCTAAGGAGCTTGGAAAGAAACGCGACTGGACTTCTTTAAGTGTCTTGATGCATGCTCAATCATTCGGGTAAGCA
AATCCCAAAAGGTTGATTCTGTTCACCTGGACGTTTTCAGATTCATCATTATGACTTCTTCAGTCTAAGCTGACTGCAGG
TTCATAAACAGGACATTTGCACAATGACTGAAACTAGCTGAATGAACACTGGGCTGGGAGGTTTCTTGAAGGCATTTCAT
CCGAGAAGCTTCTTCAGTTCTAACAGCAGATGGTGGAGTGTCCCTAAGAGGGTCGTGGACCCCCTATTGATCCTCTGCCT
AATCACACGAGCCAAGGTTTTGAAAAGATGTGTGGGTCACAATCAGCGAAGGTTTCGGGTGAACTCATTGTGAGACCTAG
CCCCACCCTATCATGTAACTTACTGAGGTCAGCTGACCCAAGGTGTGAGTGGGCGTTTAGGCGGACAGTGGACATAGCTG
CCTCTTTCGCTCCTCTTTCAAACCATCTGCCTTCT
>TCONS_00001754 gene=XLOC_001365
TTAAATTACAAACAAAAGTTTAAGTTGTGGGGATTTATGGATGAAAAATAAGCAGCCAAGCATCAACAAATGATGCAAAT
GTGAATGGATGTGCATCAGGATCGTTAAGAGGCATCATGACTCACTATTGTTTTTCACTTGAGGCCTGATGCACAACTGC
AAGAGATAAACAGCCACAGTTAGTCAAAATGGAAAAATAATAATCGACGTGTGATTTAGATCCATCATTTGTGACAATAC
ATAAACTGTTTTGTAAACTATATTCAAGTGTCTGCAAACTTTGTGTATGTGTTTCTTTGGAAGTTCTCAGTGAGCTCATC
AGATCTCCCTGATAAGGGGTGGAGGTCTGATATACCACAC
>TCONS_00001758 gene=XLOC_001369
CGTAGCCGAACCTACTGGTCCAGAGCAGTGAGCTCTTTTGCATCAAATTTGGGTGAAGTACCTTTTGGTCTTAGAGTATT
TGAGGCACATGAGTGTTACACGCGGGTAATGAGCACCGCCCCGGCAGAGGAGAGAGAGAGAGAGAGAGCGCACACACAAA
ACAAAACATGTCATCTTATGCGGGGTTAGCCAGCAAGACACGGGCACCATGACGGTATACATGGCCGTTGCTCAGAGGAT
GATAACTGGAGGACAGACTAACCTTGGCACCTAAAGACTCCTTCCATACGTGGGACGCGAATTGAGGTCCACGGAATTCC
GGACGTG
>TCONS_00001759 gene=XLOC_001370
GGGAATAAAAATAGGTTTTCAATCTGGACTTAAAGACCTGCACTGATGACGCTTGTCTAATATGGAGGGGAAGGTTATTC
CAGAGCATCAGAGCCGCAATTGAAAACGCTCGGTCTCCTCTGCAGTTCAGCCGCGACTTAGGGACCAACAGCAACAGCTG
CTCAGCTGAACGGAGCTGTCACGGTCTTTGTTGGCAGACCGTGGGGAGGTGGGGAAACAGGACCCAAACGCCGGACTCTT
CAGTGCAACAGTGTTTATTTACAGAGTGGTGAAGTACGAAACAATTAATTCCCCAGTTTCCCAGACTCCCGTGTTGTGTC
TTCTTCCCAATAAGTCCCTGTGTAGTGCTCTCTGCTTCAGTGTCCCTGCACTCCCCGTGCTCACTGCTCCTTCTCATCCC
ACATTCCTCCTGAGGGAAAACAATAGAGGCAGTCGTTACACACTTTATCCAAGCAGGCATACACTCACTTTCTCTGACTC
TGATTGAAGACTGACATGAAGTCAAACGCAATAATCCAGCGTCGGTGGAAGCTCCAGCTCTCTTCTAAATAGCTCCCCCG
ACGAGCCCAGATGAGGAGCAGGTGTGCGGCAAGGACTTTAGGTGTGGCCAGTCCTCAAGCCAGGCCACGCCCCTCAGGCC
TGAAGGTGCCTGTAACTTGGCCACAGAAAACAGCAACACACAAACG
>TCONS_00001764 gene=XLOC_001373
GGGACACATAGTGCTGTAAATAAGTTAGCCAGAAACTTGGCCTGAATGTTTCCAATGATGTTAAACTATAACTTTATTCC
GACTGCTGCATGTGGAAAATCGATTCAGGTCTGCTTTTCATCTGAAAGTGACAAAACTAAGACATTTTTCATTATCATCA
TCACTGCTTAACCAACACACAGAACTCTCTCTGTTTGTTGAAATCTCCTTTCTTAAAAGCAGAAAATGAGATTGTAGTTG
TTCTTGGCTAATAAACACAAAACCTTTTTCCTATAATTATTTTCCATCTACAATGTAAATTTTGTCTCTTTTTTACTCTT
TTTTTCTTTACACTAGCTGGTGACCTGCAGAATCACCGCTCTCACAATTTGTGACAATTACGTTTACACAGTGCACACAC
ACACTGCGACGTCAGACACATTCACACTCATTTTTTCATCTGCATAAATAAATCATATGGCTGATGATATGTGCCATGGT
GATCCATAAGTATGATCACAAGTTTATTTAATTATTTTTCAACCCAACAAAACAAATAAACAGAAACATGATGCTGATGC
TATGAACACTCTACACACATGAGTCAAGAGACAGGAAAACTGCTGCGCATCTGAAAGAACTCACGGAAACGCTGCACACT
CCAGTTATCATAATTATCATAGTTCTGTTTCTCTCTCTTTGATGAGTTCTCAG
>TCONS_00001765 gene=XLOC_001374
GAGCACAGGCTGTTGTTGATCAGGGCAATCTAAAGAATCATCTAAACATTTTGTGTCAGCAAAGGGTGGGGGAAGCCATT
CACCAGAGCATAGCTTAACTGCTGATGATATGTGGGCTGGCCTTCTCCACACGCTCTTTGAGGCTGCTGTTTTCCTGAAA
ACTTCTAACATTTGAATCTAAATATTTTACAGCAACCAATTTACCCTCAAAAATCACAGTTTTGTATGAGAATATAAATA
TCTCGCGATGTGTCGTCTCCCTGTGAGGCAGTCTTACTTGCTCGGGAACCCATAATAACAACAACAGCTGACGTCACAGA
CCGCGTGTTCTGCTCCGCACCC
>TCONS_00001769 gene=ENSONIG00000024559
[truncated: 57,966,052 more chars]
